# Supplementary material for: Short-term inhibition of glutamine synthetase leads to reprogramming of amino acid and lipid metabolism in roots and leaves of tea plant (Camellia sinensis L.)
Source: BMC Plant Biol. 2019 Oct 15;19:425. doi: 10.1186/s12870-019-2027-0 (PMC6794879; doi:10.1186/s12870-019-2027-0)
Supplement: Supplementary file 3 — Additional file 3: Table S3. The differentially expressed genes (DEGs) in roots of methionine sulfoximine (MSX) treated tea plants compared with roots of untreated (control) plants. [file 12870_2019_2027_MOESM3_ESM.xlsx]

## Sheet: TableS3-1
Table S3. The differentially expressed genes (DEGs) in the roots of MSX vs. CK group.
gene_id	MSX_Root_readcount	CK_Root_readcount	log2FoldChange	pval	padj	Gene Length	NR GI	NR ID	NR Score	NR Evalue	NR Description	NT GI	NT ID	NT Score	NT Evalue	NT Description	KO ID	KO Name	KO Description	Http Link	Swissprot ID	Swissprot Score	Swissprot Evalue	Swissprot Description	PFAM ID	PFAM description	Gene Ontology Biological Pathway	BP Description	Gene Ontology Molecular Function	MF Description	Gene Ontology Cellular Component	CC Description	KOG ID	KOG Description	CSS genome	TAIR_ID	TAIR_anotation	MapMan_ID	MapMan_annotaion
c81709_g1	69.2428	535.277	-2.9505	4.77e-61	1.17e-55	420	--	--	--	--	--	--	--	--	--	--	--	--	--	--	--	--	--	--	PF01328	Peroxidase, family 2	GO:0006979//GO:0006804	response to oxidative stress//obsolete peroxidase reaction	GO:0004601	peroxidase activity	--	--	--	--	#N/A	#N/A	#N/A	#N/A	#N/A
c170623_g1	366.983	1489.91	-2.0214	2.62e-51	3.23e-46	4005	731420811	XP_010661514.1	1829	0	PREDICTED: protein LHY-like isoform X5 [Vitis vinifera]>gi|731420813|ref|XP_010661515.1| PREDICTED: protein LHY-like isoform X5 [Vitis vinifera]>gi|731420815|ref|XP_010661516.1| PREDICTED: protein LHY-like isoform X5 [Vitis vinifera]	731420820	XM_010663217.1	585	0	PREDICTED: Vitis vinifera protein LHY-like (LOC100250535), transcript variant X12, mRNA	K12133	LHY	MYB-related transcription factor LHY	http://www.genome.jp/dbget-bin/www_bget?ko:K12133	Q6R0H1	411	4.42e-40	Protein LHY OS=Arabidopsis thaliana GN=LHY PE=1 SV=2	PF05495	CHY zinc finger	--	--	GO:0008270	zinc ion binding	--	--	--	--	CSS036792	AT1G01060.1	| Symbols: LHY, LHY1 | Homeodomain-like superfamily protein | chr1:33992-37061 REVERSE LENGTH=645	'27.3.26'	'RNA.regulation of transcription.MYB-related transcription factor family'
c169083_g3	492.297	1846.11	-1.9069	2.81e-49	2.31e-44	1479	359484691	XP_003633146.1	468	1.4e-52	PREDICTED: putative protein TPRXL [Vitis vinifera]	--	--	--	--	--	--	--	--	--	--	--	--	--	PF05090	Vitamin K-dependent gamma-carboxylase	GO:0017187	peptidyl-glutamic acid carboxylation	GO:0008488	gamma-glutamyl carboxylase activity	--	--	--	--	CSS027788	AT5G25280.1	| Symbols: | serine-rich protein-related | chr5:8773882-8774544 FORWARD LENGTH=220	'35.1'	'not assigned.no ontology'
c173324_g5	364.095	1350.45	-1.8911	3.27e-45	2.01e-40	1649	697115852	XP_009611838.1	1032	1.16e-132	PREDICTED: basic 7S globulin-like [Nicotiana tomentosiformis]	703157233	XM_010113371.1	66	1.51e-23	Morus notabilis Basic 7S globulin partial mRNA	--	--	--	--	P13917	476	1.19e-51	Basic 7S globulin OS=Glycine max GN=BG PE=1 SV=2	--	--	--	--	--	--	--	--	--	--	CSS052401	AT1G03220.1	| Symbols: | Eukaryotic aspartyl protease family protein | chr1:787143-788444 FORWARD LENGTH=433	'29.5.4'	'protein.degradation.aspartate protease'
c202206_g1	26.0543	286.385	-3.4584	2.84e-43	1.4e-38	426	565474148	XP_006294715.1	151	1.72e-10	hypothetical protein CARUB_v10023753mg [Capsella rubella]>gi|482563423|gb|EOA27613.1| hypothetical protein CARUB_v10023753mg [Capsella rubella]	--	--	--	--	--	--	--	--	--	Q9SKZ1	151	4.42e-11	Transcription factor Pur-alpha 1 OS=Arabidopsis thaliana GN=PURA1 PE=1 SV=2	--	--	--	--	--	--	--	--	--	--	CSS028076	AT2G32080.1	| Symbols: PUR ALPHA-1 | purin-rich alpha 1 | chr2:13642716-13644036 REVERSE LENGTH=296	'27.3.99'	'RNA.regulation of transcription.unclassified'
c165453_g2	265.448	1012.91	-1.932	2.25e-42	9.25e-38	1684	255568563	XP_002525255.1	766	3.08e-95	LOB domain-containing protein, putative [Ricinus communis]>gi|223535413|gb|EEF37083.1| LOB domain-containing protein, putative [Ricinus communis]	658064131	XM_008369785.1	187	8.43e-91	PREDICTED: Malus x domestica LOB domain-containing protein 37-like (LOC103431618), mRNA	--	--	--	--	Q9SN23	629	1.02e-75	LOB domain-containing protein 38 OS=Arabidopsis thaliana GN=LBD38 PE=2 SV=1	--	--	--	--	--	--	--	--	--	--	CSS048535	AT3G49940.1	| Symbols: LBD38 | LOB domain-containing protein 38 | chr3:18514465-18515302 FORWARD LENGTH=247	'27.3.37'	'RNA.regulation of transcription.AS2,Lateral Organ Boundaries Gene Family'
c205177_g1	41.1814	297.597	-2.8533	1.07e-40	3.78e-36	515	--	--	--	--	--	--	--	--	--	--	--	--	--	--	--	--	--	--	--	--	--	--	--	--	--	--	--	--	#N/A	#N/A	#N/A	#N/A	#N/A
c139861_g2	124.462	606.895	-2.2857	6.36e-40	1.96e-35	1514	110225658	YP_665664.1	1247	3.85e-164	cytochrome c oxidase subunit 1 (mitochondrion) [Nephroselmis olivacea]>gi|6066173|gb|AAF03191.1|AF110138_23 cytochrome c oxidase subunit 1 (mitochondrion) [Nephroselmis olivacea]	326505149	AK371764.1	1023	0	Hordeum vulgare subsp. vulgare mRNA for predicted protein, partial cds, clone: NIASHv2141B17	K02256	COX1	cytochrome c oxidase subunit 1	http://www.genome.jp/dbget-bin/www_bget?ko:K02256	Q37705	1356	0	Cytochrome c oxidase subunit 1 OS=Artemia franciscana GN=COI PE=3 SV=1	PF00115	Cytochrome C and Quinol oxidase polypeptide I	GO:0006118//GO:0009060//GO:0055114//GO:0006091//GO:0015992//GO:0006123	obsolete electron transport//aerobic respiration//oxidation-reduction process//generation of precursor metabolites and energy//proton transport//mitochondrial electron transport, cytochrome c to oxygen	GO:0005506//GO:0016491//GO:0004129//GO:0046914//GO:0009055//GO:0020037	iron ion binding//oxidoreductase activity//cytochrome-c oxidase activity//transition metal ion binding//electron carrier activity//heme binding	GO:0044425//GO:0045277//GO:0005739//GO:0016021	membrane part//respiratory chain complex IV//mitochondrion//integral component of membrane	KOG4768	Mitochondrial mRNA maturase	CSS040527	ATMG01360.1	| Symbols: COX1 | cytochrome oxidase | chrM:349830-351413 REVERSE LENGTH=527	'9.7'	'mitochondrial electron transport / ATP synthesis.cytochrome c oxidase'
c174300_g1	129.839	593.158	-2.1917	4.01e-36	1.1e-31	1579	326492680	BAJ90196.1	1153	1.39e-150	predicted protein [Hordeum vulgare subsp. vulgare]	383101076	HE613881.1	209	4.65e-103	Trigonopterus sp. 15 MB-2011 partial ef1a gene for elongation factor 1-alpha, isolate ARC0442	K03231	EEF1A	elongation factor 1-alpha	http://www.genome.jp/dbget-bin/www_bget?ko:K03231	Q90835	1263	5.67e-168	Elongation factor 1-alpha 1 OS=Gallus gallus GN=EEF1A PE=2 SV=1	PF02774//PF03143//PF03144//PF00009	Semialdehyde dehydrogenase, dimerisation domain//Elongation factor Tu C-terminal domain//Elongation factor Tu domain 2//Elongation factor Tu GTP binding domain	GO:0055114//GO:0000051//GO:0008652	oxidation-reduction process//obsolete urea cycle intermediate metabolic process//cellular amino acid biosynthetic process	GO:0003942//GO:0016620//GO:0046983//GO:0003924//GO:0005525	N-acetyl-gamma-glutamyl-phosphate reductase activity//oxidoreductase activity, acting on the aldehyde or oxo group of donors, NAD or NADP as acceptor//protein dimerization activity//GTPase activity//GTP binding	GO:0005737	cytoplasm	KOG0052	Translation elongation factor EF-1 alpha/Tu	CSS052082	AT5G60390.1	| Symbols: | GTP binding Elongation factor Tu family protein | chr5:24289226-24290675 FORWARD LENGTH=449	'29.2.4'	'protein.synthesis.elongation'
c179083_g3	1773.37	4983.65	-1.4907	4.59e-35	1.13e-30	2395	549440496	AGX26045.1	1907	0	bifunctional terpenoid synthase [Camellia sinensis]	549440495	KF006849.1	587	0	Camellia sinensis cultivar Suchazao bifunctional terpenoid synthase (NES/LIS) mRNA, complete cds	K15086	TPS14	(3S)-linalool synthase	http://www.genome.jp/dbget-bin/www_bget?ko:K15086	P0CV94	1637	0	(3S,6E)-nerolidol synthase 1 OS=Fragaria ananassa PE=1 SV=1	PF01397//PF03936	Terpene synthase, N-terminal domain//Terpene synthase family, metal binding domain	GO:0008152	metabolic process	GO:0000287//GO:0016829//GO:0010333	magnesium ion binding//lyase activity//terpene synthase activity	--	--	--	--	CSS003717	AT1G61680.1	| Symbols: TPS14, ATTPS14 | terpene synthase 14 | chr1:22772455-22774687 REVERSE LENGTH=569	'16.1.5'	'secondary metabolism.isoprenoids.terpenoids'
c177578_g1	363.596	1132.7	-1.6394	2.01e-33	4.5e-29	1551	595847755	XP_007209393.1	905	1.33e-115	hypothetical protein PRUPE_ppa009165mg [Prunus persica]>gi|462405128|gb|EMJ10592.1| hypothetical protein PRUPE_ppa009165mg [Prunus persica]	698517327	XM_009805245.1	67	3.95e-24	PREDICTED: Nicotiana sylvestris (+)-neomenthol dehydrogenase-like (LOC104248895), mRNA	K15095	E1.1.1.208	(+)-neomenthol dehydrogenase	http://www.genome.jp/dbget-bin/www_bget?ko:K15095	Q9M2E2	760	5.39e-95	(+)-neomenthol dehydrogenase OS=Arabidopsis thaliana GN=SDR1 PE=1 SV=1	PF00620//PF01370//PF00106	RhoGAP domain//NAD dependent epimerase/dehydratase family//short chain dehydrogenase	GO:0008152//GO:0044237//GO:0007165	metabolic process//cellular metabolic process//signal transduction	GO:0003824//GO:0050662//GO:0016491	catalytic activity//coenzyme binding//oxidoreductase activity	--	--	KOG1208	Dehydrogenases with different specificities (related to short-chain alcohol dehydrogenases)	CSS049980	AT3G61220.2	| Symbols: | NAD(P)-binding Rossmann-fold superfamily protein | chr3:22663025-22664316 FORWARD LENGTH=303	'26.22'	'misc.short chain dehydrogenase/reductase (SDR)'
c156555_g1	212.475	723.31	-1.7673	1.68e-32	3.18e-28	1605	720030440	XP_010265516.1	1278	1.73e-169	PREDICTED: spermidine hydroxycinnamoyl transferase [Nelumbo nucifera]	--	--	--	--	--	--	--	--	--	O64470	1115	1.12e-145	Spermidine hydroxycinnamoyl transferase OS=Arabidopsis thaliana GN=SHT PE=1 SV=1	PF02458	Transferase family	--	--	GO:0016747	transferase activity, transferring acyl groups other than amino-acyl groups	--	--	--	--	CSS046099	AT2G19070.1	| Symbols: SHT | spermidine hydroxycinnamoyl transferase | chr2:8260185-8261958 REVERSE LENGTH=451	'16.2'	'secondary metabolism.phenylpropanoids'
c166597_g2	208.557	24.4695	3.0914	1.58e-32	3.18e-28	2012	813155587	XP_012201388.1	618	2.18e-67	hypothetical protein SPRG_07208 [Saprolegnia parasitica CBS 223.65]>gi|641533967|gb|KDO27933.1| hypothetical protein SPRG_07208 [Saprolegnia parasitica CBS 223.65]	--	--	--	--	--	--	--	--	--	Q8MZS4	929	1.81e-114	Physarolisin OS=Physarum polycephalum PE=1 SV=1	PF09286	Pro-kumamolisin, activation domain	--	--	GO:0008236	serine-type peptidase activity	--	--	--	--	#N/A	#N/A	#N/A	#N/A	#N/A
c168860_g2	2232.16	822.161	1.4409	4.45e-31	7.83e-27	1537	225459119	XP_002285693.1	1300	5.97e-175	PREDICTED: mitochondrial uncoupling protein 5 [Vitis vinifera]	802673800	XM_012226259.1	250	7.31e-126	PREDICTED: Jatropha curcas mitochondrial uncoupling protein 5 (LOC105641673), mRNA	K15104	SLC25A11, OGC	solute carrier family 25 (mitochondrial oxoglutarate transporter), member 11	http://www.genome.jp/dbget-bin/www_bget?ko:K15104	Q9SJY5	1108	5.93e-147	Mitochondrial uncoupling protein 5 OS=Arabidopsis thaliana GN=PUMP5 PE=2 SV=1	PF01239//PF00424	Protein prenyltransferase alpha subunit repeat//REV protein (anti-repression trans-activator protein)	GO:0006355//GO:0018342	regulation of transcription, DNA-templated//protein prenylation	GO:0008318//GO:0003700	protein prenyltransferase activity//transcription factor activity, sequence-specific DNA binding	GO:0005667//GO:0042025	transcription factor complex//host cell nucleus	KOG0759	Mitochondrial oxoglutarate/malate carrier proteins	CSS020605	AT2G22500.1	| Symbols: UCP5, ATPUMP5, DIC1 | uncoupling protein 5 | chr2:9563531-9564472 REVERSE LENGTH=313	'34.9'	'transport.metabolite transporters at the mitochondrial membrane'
c115270_g1	23.8846	187.542	-2.9731	8.92e-31	1.46e-26	713	--	--	--	--	--	--	--	--	--	--	--	--	--	--	--	--	--	--	--	--	--	--	--	--	--	--	--	--	#N/A	#N/A	#N/A	#N/A	#N/A
c143149_g2	35.9484	225.394	-2.6484	1.09e-30	1.68e-26	839	544212263	XP_005534851.1	854	7.9e-113	60S ribosomal protein L10 [Cyanidioschyzon merolae strain 10D]>gi|449016842|dbj|BAM80244.1| 60S ribosomal protein L10 [Cyanidioschyzon merolae strain 10D]	828193173	XM_002161755.3	148	1.97e-69	PREDICTED: Hydra vulgaris 60S ribosomal protein L10-like (LOC100215540), transcript variant X1, mRNA	K02866	RP-L10e, RPL10	large subunit ribosomal protein L10e	http://www.genome.jp/dbget-bin/www_bget?ko:K02866	O96647	945	2.49e-127	60S ribosomal protein L10 OS=Bombyx mandarina GN=RpL10 PE=2 SV=1	PF00252	Ribosomal protein L16p/L10e	GO:0042254//GO:0006412	ribosome biogenesis//translation	GO:0003735	structural constituent of ribosome	GO:0005840	ribosome	KOG0857	60s ribosomal protein L10	CSS039539	AT1G26910.1	| Symbols: RPL10B | Ribosomal protein L16p/L10e family protein | chr1:9321709-9322813 FORWARD LENGTH=221	'29.2.1.2.2.10'	'protein.synthesis.ribosomal protein.eukaryotic.60S subunit.L10'
c153514_g2	198.958	30.5671	2.7024	1.65e-28	2.38e-24	1913	301105319	XP_002901743.1	1858	0	elongation factor 2 [Phytophthora infestans T30-4]>gi|262099081|gb|EEY57133.1| elongation factor 2 [Phytophthora infestans T30-4]	768311753	CP010981.1	300	1.46e-153	Verticillium dahliae VdLs.17 chromosome 2, complete sequence	K03234	EEF2	elongation factor 2	http://www.genome.jp/dbget-bin/www_bget?ko:K03234	Q96X45	1801	0	Elongation factor 2 OS=Neurospora crassa (strain ATCC 24698 / 74-OR23-1A / CBS 708.71 / DSM 1257 / FGSC 987) GN=cot-3 PE=3 SV=3	PF03764//PF03144//PF03309	Elongation factor G, domain IV//Elongation factor Tu domain 2//Type III pantothenate kinase	GO:0044238//GO:0071704//GO:0044237//GO:0015940	primary metabolic process//organic substance metabolic process//cellular metabolic process//pantothenate biosynthetic process	GO:0004594//GO:0005525//GO:0000166	pantothenate kinase activity//GTP binding//nucleotide binding	--	--	KOG0469	Elongation factor 2	CSS000634	AT1G56070.1	| Symbols: LOS1 | Ribosomal protein S5/Elongation factor G/III/V family protein | chr1:20968245-20971077 REVERSE LENGTH=843	'29.2.4'	'protein.synthesis.elongation'
c147405_g1	37.0109	215.297	-2.5403	3.31e-28	4.53e-24	1471	116783991	ABK23172.1	1440	0	unknown [Picea sitchensis]	62083394	AY961520.1	260	1.93e-131	Lysiphlebus testaceipes ribosomal protein L3 variant 1 (RpL3) mRNA, complete cds	K02925	RP-L3e, RPL3	large subunit ribosomal protein L3e	http://www.genome.jp/dbget-bin/www_bget?ko:K02925	P39023	1637	0	60S ribosomal protein L3 OS=Homo sapiens GN=RPL3 PE=1 SV=2	PF00297//PF04335	Ribosomal protein L3//VirB8 protein	GO:0006412//GO:0042254	translation//ribosome biogenesis	GO:0003735	structural constituent of ribosome	GO:0016020//GO:0005622//GO:0005840	membrane//intracellular//ribosome	KOG0746	60S ribosomal protein L3 and related proteins	CSS019137	AT1G43170.1	| Symbols: ARP1, emb2207, RPL3A, RP1 | ribosomal protein 1 | chr1:16266992-16268631 FORWARD LENGTH=389	'29.2.1.2.2.3'	'protein.synthesis.ribosomal protein.eukaryotic.60S subunit.L3'
c158049_g1	2801.66	1116.22	1.3277	1.32e-27	1.71e-23	776	731311858	XP_010671432.1	485	4.86e-58	PREDICTED: calcium-binding allergen Ole e 8-like [Beta vulgaris subsp. vulgaris]>gi|870869819|gb|KMT20564.1| hypothetical protein BVRB_1g005460 [Beta vulgaris subsp. vulgaris]	747043533	XM_011085968.1	68	5.38e-25	PREDICTED: Sesamum indicum calcium-binding allergen Ole e 8-like (LOC105166570), mRNA	K13448	CML	calcium-binding protein CML	http://www.genome.jp/dbget-bin/www_bget?ko:K13448	Q9M7R0	471	7.24e-57	Calcium-binding allergen Ole e 8 OS=Olea europaea PE=1 SV=1	PF10591//PF13405//PF03874//PF13202//PF00404//PF00036//PF13499	Secreted protein acidic and rich in cysteine Ca binding region//EF-hand domain//RNA polymerase Rpb4//EF hand//Dockerin type I repeat//EF hand//EF-hand domain pair	GO:0005975//GO:0006144//GO:0006206//GO:0007165//GO:0006351	carbohydrate metabolic process//purine nucleobase metabolic process//pyrimidine nucleobase metabolic process//signal transduction//transcription, DNA-templated	GO:0005509//GO:0003899//GO:0004553	calcium ion binding//DNA-directed RNA polymerase activity//hydrolase activity, hydrolyzing O-glycosyl compounds	GO:0005730//GO:0005578	nucleolus//proteinaceous extracellular matrix	KOG0027	Calmodulin and related proteins (EF-Hand superfamily)	CSS001269	AT1G18210.1	| Symbols: | Calcium-binding EF-hand family protein | chr1:6268273-6268785 REVERSE LENGTH=170	'30.3'	'signalling.calcium'
c146850_g1	52.0926	257.225	-2.3039	1.42e-27	1.75e-23	1244	747105026	XP_011100775.1	163	5.5e-11	PREDICTED: ocs element-binding factor 1-like [Sesamum indicum]	823233153	XM_012593761.1	48	1.15e-13	PREDICTED: Gossypium raimondii ocs element-binding factor 1-like (LOC105772492), mRNA	--	--	--	--	--	--	--	--	PF07716//PF04111//PF01496//PF00170	Basic region leucine zipper//Autophagy protein Apg6//V-type ATPase 116kDa subunit family//bZIP transcription factor	GO:0015992//GO:0015991//GO:0006914//GO:0006355	proton transport//ATP hydrolysis coupled proton transport//autophagy//regulation of transcription, DNA-templated	GO:0015078//GO:0043565//GO:0003700	hydrogen ion transmembrane transporter activity//sequence-specific DNA binding//transcription factor activity, sequence-specific DNA binding	GO:0033179//GO:0005667	proton-transporting V-type ATPase, V0 domain//transcription factor complex	--	--	CSS004699	AT3G62420.1	| Symbols: ATBZIP53, BZIP53 | basic region/leucine zipper motif 53 | chr3:23091844-23092284 REVERSE LENGTH=146	'27.3.35'	'RNA.regulation of transcription.bZIP transcription factor family'
c306700_g1	58.602	274.674	-2.2287	1.73e-27	2.02e-23	622	825716134	AKJ25571.1	376	1.33e-41	cytochrome c oxidase subunit 2 (mitochondrion) [California macrophylla]	402761757	JX184010.1	360	0	Habrotrocha constricta cytochrome c oxidase subunit 2 (COX2) gene, complete cds; mitochondrial	K02261	COX2	cytochrome c oxidase subunit 2	http://www.genome.jp/dbget-bin/www_bget?ko:K02261	P50693	460	3.53e-55	Cytochrome c oxidase subunit 2 OS=Culex quinquefasciatus GN=COII PE=3 SV=1	PF02790	Cytochrome C oxidase subunit II, transmembrane domain	GO:0022900	electron transport chain	--	--	GO:0016021	integral component of membrane	KOG4767	Cytochrome c oxidase, subunit II, and related proteins	#N/A	#N/A	#N/A	#N/A	#N/A
c176802_g1	143.499	16.1402	3.1523	3.15e-27	3.53e-23	2547	551606226	XP_005784477.1	795	1.37e-87	hypothetical protein EMIHUDRAFT_449489 [Emiliania huxleyi CCMP1516]>gi|485637562|gb|EOD32048.1| hypothetical protein EMIHUDRAFT_449489 [Emiliania huxleyi CCMP1516]	--	--	--	--	--	--	--	--	--	Q58A42	680	2.27e-76	Protein DD3-3 OS=Dictyostelium discoideum GN=DD3-3 PE=2 SV=1	--	--	--	--	--	--	--	--	--	--	#N/A	#N/A	#N/A	#N/A	#N/A
c174984_g2	1244.19	463.244	1.4254	4.2e-27	4.49e-23	1156	719962060	XP_010262278.1	520	8.7e-62	PREDICTED: probable calcium-binding protein CML23 [Nelumbo nucifera]	567125233	XM_006391333.1	57	1.06e-18	Eutrema salsugineum hypothetical protein (EUTSA_v10019556mg) mRNA, partial cds	K13448	CML	calcium-binding protein CML	http://www.genome.jp/dbget-bin/www_bget?ko:K13448	P25070	414	4.71e-47	Calcium-binding protein CML24 OS=Arabidopsis thaliana GN=CML24 PE=2 SV=2	PF13405//PF10591//PF13202//PF00036//PF13499	EF-hand domain//Secreted protein acidic and rich in cysteine Ca binding region//EF hand//EF hand//EF-hand domain pair	GO:0007165	signal transduction	GO:0005509	calcium ion binding	GO:0005578	proteinaceous extracellular matrix	KOG0027	Calmodulin and related proteins (EF-Hand superfamily)	CSS029382	AT1G66400.1	| Symbols: CML23 | calmodulin like 23 | chr1:24770856-24771329 REVERSE LENGTH=157	'30.3'	'signalling.calcium'
c152570_g2	66.4615	309.316	-2.2185	1.09e-26	1.12e-22	1149	388509526	AFK42829.1	1274	6.15e-173	unknown [Lotus japonicus]	188501698	EU643495.1	102	1.02e-43	Adineta vaga clone 210B3 endo-xylogalacturonan hydrolase-like protein and tankyrase-like protein genes, complete cds; retrotransposon Juno1, complete sequence; ubiquitin family protein-like protein, hedgehog/intein domain-like protein, caspase-like protein, and carbonyl reductase-like protein genes, complete cds; transposon Tc-like, complete sequence; cathepsin L precursor-like protein gene, comp…	K01365	CTSL	cathepsin L	http://www.genome.jp/dbget-bin/www_bget?ko:K01365	Q95029	949	4.23e-124	Cathepsin L OS=Drosophila melanogaster GN=Cp1 PE=2 SV=2	PF03051//PF00112	Peptidase C1-like family//Papain family cysteine protease	GO:0006508	proteolysis	GO:0008234//GO:0004197	cysteine-type peptidase activity//cysteine-type endopeptidase activity	--	--	KOG1543	Cysteine proteinase Cathepsin L	CSS031906	AT1G47128.1	| Symbols: RD21, RD21A | Granulin repeat cysteine protease family protein | chr1:17283139-17285609 REVERSE LENGTH=462	'29.5.3'	'protein.degradation.cysteine protease'
c133703_g1	25.7955	171.777	-2.7353	1.55e-26	1.52e-22	1411	326528927	BAJ97485.1	1987	0	predicted protein [Hordeum vulgare subsp. vulgare]	326528926	AK366282.1	749	0	Hordeum vulgare subsp. vulgare mRNA for predicted protein, complete cds, clone: NIASHv2041K17	K01369	LGMN	legumain	http://www.genome.jp/dbget-bin/www_bget?ko:K01369	Q9R0J8	1090	3.86e-143	Legumain OS=Rattus norvegicus GN=Lgmn PE=1 SV=1	PF01650	Peptidase C13 family	GO:0006508	proteolysis	GO:0004197	cysteine-type endopeptidase activity	--	--	KOG1349	Gpi-anchor transamidase	CSS008160	AT2G25940.1	| Symbols: ALPHA-VPE, ALPHAVPE | alpha-vacuolar processing enzyme | chr2:11063496-11066020 REVERSE LENGTH=478	'29.3.4.3'	'protein.targeting.secretory pathway.vacuole'
c134342_g1	49.553	234.026	-2.2396	2.91e-25	2.75e-21	1522	224000015	XP_002289680.1	189	2.09e-14	cold-shock DNA-binding domain-containing protein [Thalassiosira pseudonana CCMP1335]>gi|220974888|gb|EED93217.1| cold-shock DNA-binding domain-containing protein [Thalassiosira pseudonana CCMP1335]	--	--	--	--	--	K09276	YBX1, NSEP1	Y-box-binding protein 1	http://www.genome.jp/dbget-bin/www_bget?ko:K09276	P41824	414	5.43e-45	Y-box factor homolog OS=Aplysia californica PE=2 SV=1	PF00313	'Cold-shock' DNA-binding domain	GO:0006355	regulation of transcription, DNA-templated	GO:0003677	DNA binding	--	--	KOG3070	Predicted RNA-binding protein containing PIN domain and invovled in translation or RNA processing	CSS031534	AT4G36020.1	| Symbols: CSDP1 | cold shock domain protein 1 | chr4:17043443-17044342 REVERSE LENGTH=299	'20.2.2'	'stress.abiotic.cold'
c160402_g1	462.974	109.575	2.079	4.87e-25	4.44e-21	884	--	--	--	--	--	--	--	--	--	--	--	--	--	--	--	--	--	--	--	--	--	--	--	--	--	--	--	--	#N/A	#N/A	#N/A	#N/A	#N/A
c100371_g1	10.8018	115.35	-3.4167	9.41e-25	8.28e-21	660	357497003	XP_003618790.1	337	6.98e-37	18.2 kDa class I heat shock protein [Medicago truncatula]>gi|355493805|gb|AES75008.1| cytosolic class I small heat shock protein [Medicago truncatula]	590646680	XM_007031628.1	96	1.24e-40	Theobroma cacao HSP20-like chaperones superfamily protein (TCM_017043) mRNA, complete cds	K13993	HSP20	HSP20 family protein	http://www.genome.jp/dbget-bin/www_bget?ko:K13993	P19243	273	3.12e-28	18.1 kDa class I heat shock protein OS=Pisum sativum GN=HSP18.1 PE=2 SV=1	--	--	--	--	--	--	--	--	--	--	CSS007941	AT1G53540.1	| Symbols: | HSP20-like chaperones superfamily protein | chr1:19980510-19980983 FORWARD LENGTH=157	'20.2.1'	'stress.abiotic.heat'
c110681_g1	427.679	38.6663	3.4674	1.18e-24	9.99e-21	2025	--	--	--	--	--	--	--	--	--	--	--	--	--	--	--	--	--	--	PF02043	Bacteriochlorophyll C binding protein	GO:0015979	photosynthesis	--	--	--	--	--	--	#N/A	#N/A	#N/A	#N/A	#N/A
c157590_g1	40.2639	204.086	-2.3416	2.64e-24	2.17e-20	1317	326512164	BAJ96063.1	603	3.27e-72	predicted protein [Hordeum vulgare subsp. vulgare]	326512163	AK364860.1	209	3.86e-103	Hordeum vulgare subsp. vulgare mRNA for predicted protein, complete cds, clone: NIASHv2028O04	K02938	RP-L8e, RPL8	large subunit ribosomal protein L8e	http://www.genome.jp/dbget-bin/www_bget?ko:K02938	P41116	610	3.52e-74	60S ribosomal protein L8 OS=Xenopus laevis GN=rpl8 PE=2 SV=3	PF03947	Ribosomal Proteins L2, C-terminal domain	GO:0042254//GO:0006412	ribosome biogenesis//translation	GO:0003735	structural constituent of ribosome	GO:0005840	ribosome	KOG2309	60s ribosomal protein L2/L8	CSS053488	AT4G36130.1	| Symbols: | Ribosomal protein L2 family | chr4:17097613-17098656 FORWARD LENGTH=258	'29.2.1.2.2.8'	'protein.synthesis.ribosomal protein.eukaryotic.60S subunit.L8'
c144670_g1	80.5231	344.723	-2.098	4.04e-23	3.21e-19	1322	388504606	AFK40369.1	1529	0	unknown [Lotus japonicus]	388504605	BT140574.1	608	0	Lotus japonicus clone JCVI-FLLj-4E14 unknown mRNA	K05863	SLC25A4S, ANT	solute carrier family 25 (mitochondrial adenine nucleotide translocator), member 4/5/6/31	http://www.genome.jp/dbget-bin/www_bget?ko:K05863	P27080	1031	1.46e-136	ADP,ATP carrier protein OS=Chlamydomonas reinhardtii GN=ABT PE=2 SV=1	--	--	--	--	--	--	--	--	KOG0749	Mitochondrial ADP/ATP carrier proteins	CSS003666	AT4G28390.1	| Symbols: AAC3, ATAAC3 | ADP/ATP carrier 3 | chr4:14041486-14042781 REVERSE LENGTH=379	'34.9'	'transport.metabolite transporters at the mitochondrial membrane'
c162877_g1	254.465	769.059	-1.5956	5.33e-23	4.1e-19	895	378405612	AFB82645.1	334	1.19e-33	quinone oxidoreductase [Camellia sinensis]	378405611	JN857067.1	250	4.19e-126	Camellia sinensis cultivar Longjing 43 quinone oxidoreductase (QOD1) mRNA, complete cds	--	--	--	--	Q9SV68	253	1.69e-23	Putative quinone-oxidoreductase homolog, chloroplastic OS=Arabidopsis thaliana GN=At4g13010 PE=2 SV=1	--	--	--	--	--	--	--	--	--	--	CSS007801	AT4G13010.1	| Symbols: | Oxidoreductase, zinc-binding dehydrogenase family protein | chr4:7600682-7602567 FORWARD LENGTH=329	'26.7'	'misc.oxidases - copper, flavone etc'
c155391_g1	28.5854	175.485	-2.618	8.39e-23	6.26e-19	446	--	--	--	--	--	--	--	--	--	--	--	--	--	--	--	--	--	--	--	--	--	--	--	--	--	--	--	--	#N/A	#N/A	#N/A	#N/A	#N/A
c179166_g2	223.336	622.166	-1.4781	9.81e-23	7.11e-19	7350	731389503	XP_002280338.3	2495	0	PREDICTED: uncharacterized protein LOC100244302 isoform X1 [Vitis vinifera]	731389508	XM_010651702.1	193	1.73e-93	PREDICTED: Vitis vinifera uncharacterized LOC100244302 (LOC100244302), transcript variant X4, mRNA	--	--	--	--	--	--	--	--	PF06638//PF06624//PF03126//PF03410//PF00098	Strabismus protein//Ribosome associated membrane protein RAMP4//Plus-3 domain//Protein G1//Zinc knuckle	GO:0019058//GO:0016570//GO:0007275//GO:0006352	viral life cycle//histone modification//multicellular organismal development//DNA-templated transcription, initiation	GO:0003677//GO:0008270//GO:0004222//GO:0003676	DNA binding//zinc ion binding//metalloendopeptidase activity//nucleic acid binding	GO:0005783//GO:0016021//GO:0005634	endoplasmic reticulum//integral component of membrane//nucleus	--	--	CSS027856	AT5G43630.1	| Symbols: TZP | zinc knuckle (CCHC-type) family protein | chr5:17527261-17530207 FORWARD LENGTH=831	'27.3.12'	'RNA.regulation of transcription.C3H zinc finger family'
c163876_g1	2164.62	5459.45	-1.3346	1.5e-22	1.06e-18	3385	590691890	XP_007043909.1	681	9.3e-156	Glucose-6-phosphate 1-dehydrogenase 2 isoform 1 [Theobroma cacao]>gi|508707844|gb|EOX99740.1| Glucose-6-phosphate 1-dehydrogenase 2 isoform 1 [Theobroma cacao]	255547639	XM_002514831.1	225	1.29e-111	Ricinus communis glucose-6-phosphate 1-dehydrogenase, putative, mRNA	K00036	G6PD, zwf	glucose-6-phosphate 1-dehydrogenase	http://www.genome.jp/dbget-bin/www_bget?ko:K00036	Q43793	667	5.71e-152	Glucose-6-phosphate 1-dehydrogenase, chloroplastic OS=Nicotiana tabacum PE=2 SV=1	PF02781//PF00479	Glucose-6-phosphate dehydrogenase, C-terminal domain//Glucose-6-phosphate dehydrogenase, NAD binding domain	GO:0006098//GO:0006749//GO:0006006//GO:0055114	pentose-phosphate shunt//glutathione metabolic process//glucose metabolic process//oxidation-reduction process	GO:0050661//GO:0004345	NADP binding//glucose-6-phosphate dehydrogenase activity	--	--	KOG0563	Glucose-6-phosphate 1-dehydrogenase	CSS044724	AT5G13110.1	| Symbols: G6PD2 | glucose-6-phosphate dehydrogenase 2 | chr5:4158952-4161640 FORWARD LENGTH=596	'7.1.1'	'OPP.oxidative PP.G6PD'
c167677_g2	107.102	420.64	-1.9736	2.36e-22	1.62e-18	1260	590690812	XP_007043610.1	823	6.74e-105	Sugar phosphate exchanger 2, putative [Theobroma cacao]>gi|508707545|gb|EOX99441.1| Sugar phosphate exchanger 2, putative [Theobroma cacao]	--	--	--	--	--	--	--	--	--	--	--	--	--	--	--	--	--	--	--	--	--	--	--	CSS025147	AT4G32480.1	| Symbols: | Protein of unknown function (DUF506) | chr4:15676488-15677776 FORWARD LENGTH=287	'35.2'	'not assigned.unknown'
c134074_g1	19.4466	133.779	-2.7823	4.04e-22	2.69e-18	771	661897029	CDO98741.1	332	2.77e-35	unnamed protein product [Coffea canephora]	--	--	--	--	--	--	--	--	--	F4HWQ8	218	9.43e-20	Cell wall / vacuolar inhibitor of fructosidase 1 OS=Arabidopsis thaliana GN=C/VIF1 PE=1 SV=1	PF04043	Plant invertase/pectin methylesterase inhibitor	GO:0005985//GO:0005982	sucrose metabolic process//starch metabolic process	GO:0030599//GO:0004857	pectinesterase activity//enzyme inhibitor activity	--	--	--	--	CSS016069	AT1G47960.1	| Symbols: C/VIF1, ATC/VIF1 | cell wall / vacuolar inhibitor of fructosidase 1 | chr1:17681954-17683516 REVERSE LENGTH=205	'26.18'	'misc.invertase/pectin methylesterase inhibitor family protein'
c148237_g1	133.629	19.3544	2.7875	9.2e-22	5.96e-18	999	326502804	BAJ99030.1	806	1.24e-104	predicted protein [Hordeum vulgare subsp. vulgare]	302496097	XM_003010007.1	46	1.19e-12	Arthroderma benhamiae CBS 112371 hypothetical protein, mRNA	K02873	RP-L13e, RPL13	large subunit ribosomal protein L13e	http://www.genome.jp/dbget-bin/www_bget?ko:K02873	Q90Z10	488	6.6e-58	60S ribosomal protein L13 OS=Danio rerio GN=rpl13 PE=2 SV=3	PF01110//PF01294	Ciliary neurotrophic factor//Ribosomal protein L13e	GO:0042254//GO:0006412//GO:0040007	ribosome biogenesis//translation//growth	GO:0003735	structural constituent of ribosome	GO:0005840//GO:0005737//GO:0005622	ribosome//cytoplasm//intracellular	KOG3295	60S Ribosomal protein L13	CSS000315	AT3G49010.1	| Symbols: ATBBC1, BBC1, RSU2 | breast basic conserved 1 | chr3:18166971-18168047 REVERSE LENGTH=206	'29.2.1.2.2.13'	'protein.synthesis.ribosomal protein.eukaryotic.60S subunit.L13'
c163745_g2	202.265	29.6984	2.7678	1.13e-21	7.16e-18	2614	325184621	CCA19113.1	674	1.38e-73	ATPbinding cassette protein putative [Albugo laibachii Nc14]	240006747	CP001510.1	39	2.47e-08	Methylobacterium extorquens AM1, complete genome	K06185	ABCF2	ATP-binding cassette, subfamily F, member 2	http://www.genome.jp/dbget-bin/www_bget?ko:K06185	O42943	553	4.25e-59	Uncharacterized ABC transporter ATP-binding protein C16H5.08c OS=Schizosaccharomyces pombe (strain 972 / ATCC 24843) GN=SPBC16H5.08c PE=1 SV=1	PF00005//PF00004//PF01926//PF08477//PF00910//PF03193//PF03999	ABC transporter//ATPase family associated with various cellular activities (AAA)//50S ribosome-binding GTPase//Miro-like protein//RNA helicase//Protein of unknown function, DUF258//Microtubule associated protein (MAP65/ASE1 family)	GO:0000910//GO:0007264//GO:0000226	cytokinesis//small GTPase mediated signal transduction//microtubule cytoskeleton organization	GO:0016887//GO:0003724//GO:0005525//GO:0005524//GO:0003924//GO:0008017//GO:0003723	ATPase activity//RNA helicase activity//GTP binding//ATP binding//GTPase activity//microtubule binding//RNA binding	GO:0005622//GO:0045298	intracellular//tubulin complex	KOG0062	ATPase component of ABC transporters with duplicated ATPase domains/Translation elongation factor EF-3b	CSS011420	AT1G64550.1	| Symbols: ATGCN3, GCN3 | general control non-repressible 3 | chr1:23968850-23973369 FORWARD LENGTH=715	'34.16'	'transport.ABC transporters and multidrug resistance systems'
c148609_g3	146.103	23.9605	2.6082	1.19e-21	7.31e-18	1089	545372264	XP_005650618.1	762	5.6e-97	ribosomal protein S3Ae [Coccomyxa subellipsoidea C-169]>gi|384252598|gb|EIE26074.1| ribosomal protein S3Ae [Coccomyxa subellipsoidea C-169]	367024652	XM_003661563.1	140	7.23e-65	Myceliophthora thermophila ATCC 42464 hypothetical protein (MYCTH_2314609) mRNA, complete cds	K02984	RP-S3Ae, RPS3A	small subunit ribosomal protein S3Ae	http://www.genome.jp/dbget-bin/www_bget?ko:K02984	A8HS48	758	3.38e-97	40S ribosomal protein S3a OS=Chlamydomonas reinhardtii GN=CHLREDRAFT_168484 PE=3 SV=1	PF04083//PF01015	Partial alpha/beta-hydrolase lipase region//Ribosomal S3Ae family	GO:0042254//GO:0006412//GO:0006629	ribosome biogenesis//translation//lipid metabolic process	GO:0003735	structural constituent of ribosome	GO:0030529//GO:0005737//GO:0005622//GO:0005840	ribonucleoprotein complex//cytoplasm//intracellular//ribosome	KOG1628	40S ribosomal protein S3A	CSS032188	AT3G04840.1	| Symbols: | Ribosomal protein S3Ae | chr3:1329751-1331418 FORWARD LENGTH=262	'29.2.1.2.1.53'	'protein.synthesis.ribosomal protein.eukaryotic.40S subunit.S3A'
c176416_g2	2017.89	5231.13	-1.3743	2.31e-21	1.38e-17	819	727462256	XP_010512836.1	590	1.53e-73	PREDICTED: cytochrome P450 76C4-like [Camelina sativa]	--	--	--	--	--	--	--	--	--	O64636	582	3.45e-69	Cytochrome P450 76C1 OS=Arabidopsis thaliana GN=CYP76C1 PE=2 SV=1	PF00067	Cytochrome P450	GO:0055114	oxidation-reduction process	GO:0005506//GO:0016705//GO:0020037	iron ion binding//oxidoreductase activity, acting on paired donors, with incorporation or reduction of molecular oxygen//heme binding	--	--	KOG0156	Cytochrome P450 CYP2 subfamily	CSS013276	AT2G45560.1	| Symbols: CYP76C1 | cytochrome P450, family 76, subfamily C, polypeptide 1 | chr2:18776391-18778354 REVERSE LENGTH=512	'26.10'	'misc.cytochrome P450'
c147767_g1	13.5072	206.716	-3.9359	3.59e-21	2.1e-17	738	--	--	--	--	--	--	--	--	--	--	--	--	--	--	--	--	--	--	--	--	--	--	--	--	--	--	--	--	#N/A	#N/A	#N/A	#N/A	#N/A
c165972_g4	430.097	1033.02	-1.2641	3.87e-21	2.22e-17	1319	645274977	XP_008242593.1	1014	1.97e-133	PREDICTED: probable strigolactone esterase D14 homolog [Prunus mume]	645274976	XM_008244371.1	195	2.34e-95	PREDICTED: Prunus mume probable strigolactone esterase D14 homolog (LOC103340905), mRNA	--	--	--	--	J9U5U9	612	3.03e-74	Probable strigolactone esterase DAD2 OS=Petunia hybrida GN=DAD2 PE=1 SV=1	--	--	--	--	--	--	--	--	KOG4409	Predicted hydrolase/acyltransferase (alpha/beta hydrolase superfamily)	CSS006755	AT3G24420.1	| Symbols: | alpha/beta-Hydrolases superfamily protein | chr3:8863111-8864883 REVERSE LENGTH=273	'35.1'	'not assigned.no ontology'
c165706_g1	456.461	1158.4	-1.3436	5.96e-21	3.33e-17	1863	814943904	AGT37413.2	1369	0	anthocyanin 5-aromatic acyltransferase [Vaccinium dunalianum]	--	--	--	--	--	--	--	--	--	Q9LRQ8	739	1.39e-88	Phenolic glucoside malonyltransferase 2 OS=Arabidopsis thaliana GN=PMAT2 PE=1 SV=1	PF02458	Transferase family	--	--	GO:0016747	transferase activity, transferring acyl groups other than amino-acyl groups	--	--	--	--	CSS012002	AT3G29670.1	| Symbols: | HXXXD-type acyl-transferase family protein | chr3:11527952-11529307 FORWARD LENGTH=451	'16.8.1.21'	'secondary metabolism.flavonoids.anthocyanins.anthocyanin 5-aromatic acyltransferase'
c150127_g1	14.6666	114.619	-2.9662	7.18e-21	3.93e-17	840	694452098	XP_009351071.1	619	2.19e-77	PREDICTED: 60S ribosomal protein L13a-like [Pyrus x bretschneideri]	--	--	--	--	--	K02872	RP-L13Ae, RPL13A	large subunit ribosomal protein L13Ae	http://www.genome.jp/dbget-bin/www_bget?ko:K02872	Q3SZ90	669	7.4e-86	60S ribosomal protein L13a OS=Bos taurus GN=RPL13A PE=2 SV=3	PF00572	Ribosomal protein L13	GO:0006412//GO:0042254	translation//ribosome biogenesis	GO:0003735	structural constituent of ribosome	GO:0005840	ribosome	KOG3204	60S ribosomal protein L13a	CSS033305	AT3G24830.1	| Symbols: | Ribosomal protein L13 family protein | chr3:9064613-9065871 FORWARD LENGTH=206	'29.2.1.2.2.513'	'protein.synthesis.ribosomal protein.eukaryotic.60S subunit.L13A'
c146343_g2	231.621	618.341	-1.4166	8.38e-21	4.49e-17	990	702305656	XP_010049792.1	947	2.66e-125	PREDICTED: secoisolariciresinol dehydrogenase-like [Eucalyptus grandis]	703092603	XM_010096373.1	46	1.18e-12	Morus notabilis Sex determination protein tasselseed-2 partial mRNA	--	--	--	--	Q94KL7	710	2.61e-90	Secoisolariciresinol dehydrogenase (Fragment) OS=Forsythia intermedia PE=1 SV=1	PF01370//PF00106//PF07478	NAD dependent epimerase/dehydratase family//short chain dehydrogenase//D-ala D-ala ligase C-terminus	GO:0044237//GO:0008152//GO:0009252//GO:0046436	cellular metabolic process//metabolic process//peptidoglycan biosynthetic process//D-alanine metabolic process	GO:0016491//GO:0003824//GO:0050662//GO:0008716	oxidoreductase activity//catalytic activity//coenzyme binding//D-alanine-D-alanine ligase activity	--	--	KOG0725	Reductases with broad range of substrate specificities	CSS048757	AT1G52340.1	| Symbols: ABA2, SIS4, GIN1, SDR1, ISI4, SRE1, ATABA2, ATSDR1 | NAD(P)-binding Rossmann-fold superfamily protein | chr1:19489997-19491527 REVERSE LENGTH=285	'17.1.1.1.11'	'hormone metabolism.abscisic acid.synthesis-degradation.synthesis.short chain alcohol dehydrogenmase (ABA2)'
c143118_g2	26.8265	149.167	-2.4752	8.71e-21	4.56e-17	1410	326493892	BAJ85408.1	1135	1.2e-148	predicted protein [Hordeum vulgare subsp. vulgare]	62083420	AY961533.1	134	2.04e-61	Lysiphlebus testaceipes ribosomal protein L4 (RpL4) mRNA, complete cds	K02930	RP-L4e, RPL4	large subunit ribosomal protein L4e	http://www.genome.jp/dbget-bin/www_bget?ko:K02930	P49165	1173	2.57e-156	60S ribosomal protein L4 OS=Urechis caupo GN=RPL4 PE=2 SV=1	PF00573	Ribosomal protein L4/L1 family	GO:0042254//GO:0006412	ribosome biogenesis//translation	GO:0003735	structural constituent of ribosome	GO:0005840	ribosome	KOG1475	Ribosomal protein RPL1/RPL2/RL4L4	CSS030477	AT3G09630.1	| Symbols: | Ribosomal protein L4/L1 family | chr3:2953813-2955444 FORWARD LENGTH=406	'29.2.1.2.2.141'	'protein.synthesis.ribosomal protein.eukaryotic.60S subunit.L4/L1'
c153746_g1	32.7653	163.146	-2.3159	2.38e-20	1.22e-16	954	325180614	CCA15019.1	594	1.07e-72	40S ribosomal protein S6 putative [Albugo laibachii Nc14]	689542247	LL999049.1	83	3.06e-33	Strongyloides stercoralis genome assembly S_stercoralis_PV0001 ,scaffold SSTP_scaffold0000002	K02991	RP-S6e, RPS6	small subunit ribosomal protein S6e	http://www.genome.jp/dbget-bin/www_bget?ko:K02991	Q90YR8	693	2.56e-88	40S ribosomal protein S6 OS=Ictalurus punctatus GN=rps6 PE=2 SV=1	PF01092	Ribosomal protein S6e	GO:0006412//GO:0042254	translation//ribosome biogenesis	GO:0003735	structural constituent of ribosome	GO:0005622//GO:0005840	intracellular//ribosome	KOG1646	40S ribosomal protein S6	CSS039253	AT5G10360.1	| Symbols: EMB3010, RPS6B | Ribosomal protein S6e | chr5:3258734-3260142 REVERSE LENGTH=249	'29.2.1.2.1.6'	'protein.synthesis.ribosomal protein.eukaryotic.40S subunit.S6'
c165580_g3	4479.75	9301.81	-1.0541	2.58e-20	1.3e-16	1129	444300814	AGD98716.1	1124	1.39e-151	aquaporin protein 13 [Camellia sinensis]>gi|444300816|gb|AGD98717.1| aquaporin protein 14 [Camellia sinensis]	444300815	KC008729.1	1027	0	Camellia sinensis aquaporin protein 14 mRNA, complete cds	K09873	TIP	aquaporin TIP	http://www.genome.jp/dbget-bin/www_bget?ko:K09873	P25818	913	1.31e-120	Aquaporin TIP1-1 OS=Arabidopsis thaliana GN=TIP1-1 PE=1 SV=1	PF00230	Major intrinsic protein	GO:0006810	transport	GO:0005215	transporter activity	GO:0016020	membrane	KOG0223	Aquaporin (major intrinsic protein family)	CSS046490	AT2G36830.1	| Symbols: GAMMA-TIP, TIP1;1, GAMMA-TIP1 | gamma tonoplast intrinsic protein | chr2:15445490-15446336 FORWARD LENGTH=251	'34.19.2'	'transport.Major Intrinsic Proteins.TIP'
c141328_g1	280.882	68.7784	2.0299	3.38e-20	1.67e-16	1008	673029968	XP_008868945.1	721	5.34e-91	ribosomal protein S2 [Aphanomyces invadans]>gi|574475340|gb|ETW02340.1| ribosomal protein S2 [Aphanomyces invadans]	--	--	--	--	--	K02998	RP-SAe, RPSA	small subunit ribosomal protein SAe	http://www.genome.jp/dbget-bin/www_bget?ko:K02998	B3RPX6	694	1.05e-87	40S ribosomal protein SA OS=Trichoplax adhaerens GN=TRIADDRAFT_49917 PE=3 SV=1	PF00318	Ribosomal protein S2	GO:0006412//GO:0042254	translation//ribosome biogenesis	GO:0003735	structural constituent of ribosome	GO:0005622//GO:0005840	intracellular//ribosome	KOG0830	40S ribosomal protein SA (P40)/Laminin receptor 1	CSS038802	AT1G72370.1	| Symbols: P40, AP40, RP40, RPSAA | 40s ribosomal protein SA | chr1:27243148-27244842 REVERSE LENGTH=298	'29.2.1.2.1.31'	'protein.synthesis.ribosomal protein.eukaryotic.40S subunit.SA'
c147358_g1	743.555	295.99	1.3289	3.53e-20	1.7e-16	1401	697124803	XP_009616411.1	1037	5.46e-135	PREDICTED: uncharacterized protein LOC104108953 [Nicotiana tomentosiformis]	747056931	XM_011076444.1	147	1.2e-68	PREDICTED: Sesamum indicum uncharacterized LOC105159393 (LOC105159393), mRNA	--	--	--	--	--	--	--	--	--	--	--	--	--	--	--	--	--	--	CSS023237	AT1G18740.1	| Symbols: | Protein of unknown function (DUF793) | chr1:6464125-6465273 FORWARD LENGTH=382	'35.2'	'not assigned.unknown'
c144140_g2	12.7832	104.506	-3.0313	4.33e-20	2.05e-16	705	--	--	--	--	--	558185302	XM_006102139.1	34	3.87e-06	PREDICTED: Myotis lucifugus fatty acid binding protein 4, adipocyte (FABP4), mRNA	K08753	FABP4, aP2	fatty acid-binding protein 4, adipocyte	http://www.genome.jp/dbget-bin/www_bget?ko:K08753	O01814	266	2.84e-27	Fatty acid-binding protein homolog 5 OS=Caenorhabditis elegans GN=lbp-5 PE=3 SV=1	PF00231	ATP synthase	GO:0015992//GO:0015986//GO:0006119	proton transport//ATP synthesis coupled proton transport//oxidative phosphorylation	GO:0046961//GO:0046933	proton-transporting ATPase activity, rotational mechanism//proton-transporting ATP synthase activity, rotational mechanism	GO:0045259//GO:0045261	proton-transporting ATP synthase complex//proton-transporting ATP synthase complex, catalytic core F(1)	KOG4015	Fatty acid-binding protein FABP	#N/A	#N/A	#N/A	#N/A	#N/A
c131905_g1	379.273	105.861	1.8411	4.67e-20	2.17e-16	1022	813207246	XP_012210189.1	1259	1.86e-171	guanine nucleotide-binding protein subunit beta-2-like 1 [Saprolegnia parasitica CBS 223.65]>gi|641524546|gb|KDO19117.1| guanine nucleotide-binding protein subunit beta-2-like 1 [Saprolegnia parasitica CBS 223.65]	56307534	CR728315.2	134	1.47e-61	Tetraodon nigroviridis full-length cDNA	K14753	RACK1	guanine nucleotide-binding protein subunit beta-2-like 1 protein	http://www.genome.jp/dbget-bin/www_bget?ko:K14753	P63245	1276	4.31e-175	Guanine nucleotide-binding protein subunit beta-2-like 1 OS=Rattus norvegicus GN=Gnb2l1 PE=1 SV=3	PF02811//PF00400	PHP domain//WD domain, G-beta repeat	--	--	GO:0005515//GO:0003824	protein binding//catalytic activity	--	--	KOG0279	G protein beta subunit-like protein	CSS020724	AT3G18130.1	| Symbols: RACK1C_AT | receptor for activated C kinase 1C | chr3:6211109-6212371 REVERSE LENGTH=326	'29.4'	'protein.postranslational modification'
c164871_g2	529.775	194.38	1.4465	5.16e-20	2.35e-16	1120	719993141	XP_010253791.1	309	5.38e-56	PREDICTED: probable protein phosphatase 2C 25 [Nelumbo nucifera]	566191653	XM_002316166.2	69	2.19e-25	Populus trichocarpa hypothetical protein (POPTR_0010s19430g) mRNA, complete cds	K17506	PPM1L, PP2CE	protein phosphatase 1L	http://www.genome.jp/dbget-bin/www_bget?ko:K17506	Q9XEE8	290	4.08e-49	Probable protein phosphatase 2C 30 OS=Arabidopsis thaliana GN=PP2C5 PE=2 SV=1	PF00481	Protein phosphatase 2C	--	--	GO:0003824	catalytic activity	--	--	KOG0698	Serine/threonine protein phosphatase	CSS044643	AT2G30020.1	| Symbols: | Protein phosphatase 2C family protein | chr2:12814437-12815904 FORWARD LENGTH=396	'29.4'	'protein.postranslational modification'
c176416_g1	3580.15	9275.5	-1.3734	5.61e-20	2.51e-16	948	225453814	XP_002271652.1	523	2.41e-59	PREDICTED: geraniol 8-hydroxylase [Vitis vinifera]	--	--	--	--	--	--	--	--	--	I3PFJ5	428	1.67e-46	Cytochrome P450 76AD1 OS=Beta vulgaris GN=CYP76AD1 PE=2 SV=1	PF00777//PF00067	Glycosyltransferase family 29 (sialyltransferase)//Cytochrome P450	GO:0055114//GO:0006486	oxidation-reduction process//protein glycosylation	GO:0020037//GO:0016705//GO:0008373//GO:0005506	heme binding//oxidoreductase activity, acting on paired donors, with incorporation or reduction of molecular oxygen//sialyltransferase activity//iron ion binding	--	--	KOG0156	Cytochrome P450 CYP2 subfamily	CSS023120	AT2G45560.1	| Symbols: CYP76C1 | cytochrome P450, family 76, subfamily C, polypeptide 1 | chr2:18776391-18778354 REVERSE LENGTH=512	'26.10'	'misc.cytochrome P450'
c44630_g1	1.68061	64.419	-5.2604	7.54e-20	3.32e-16	852	527192153	EPS62691.1	223	9.81e-27	hypothetical protein M569_12098, partial [Genlisea aurea]	259129963	GQ398061.1	745	0	Adineta vaga 18S ribosomal RNA gene, internal transcribed spacer 1, 5.8S ribosomal RNA gene, internal transcribed spacer 2, and 28S ribosomal RNA gene, complete sequence	--	--	--	--	--	--	--	--	PF02444	Hepatitis E virus ORF-2 (Putative capsid protein)	--	--	--	--	GO:0030430	host cell cytoplasm	--	--	#N/A	#N/A	#N/A	#N/A	#N/A
c133709_g1	113.668	15.1809	2.9045	7.88e-20	3.41e-16	732	168004046	XP_001754723.1	476	3.3e-57	predicted protein [Physcomitrella patens]>gi|168049271|ref|XP_001777087.1| predicted protein [Physcomitrella patens]>gi|168052464|ref|XP_001778670.1| predicted protein [Physcomitrella patens]>gi|162669988|gb|EDQ56565.1| predicted protein [Physcomitrella patens]>gi|162671530|gb|EDQ58080.1| predicted protein [Physcomitrella patens]>gi|162694344|gb|EDQ80693.1| predicted protein [Physcomitrella paten…	629660434	XM_007795641.1	78	1.4e-30	Eutypa lata UCREL1 putative 40s ribosomal protein s18 protein mRNA	K02964	RP-S18e, RPS18	small subunit ribosomal protein S18e	http://www.genome.jp/dbget-bin/www_bget?ko:K02964	Q8ISP0	469	5.19e-57	40S ribosomal protein S18 OS=Branchiostoma belcheri GN=RPS18 PE=2 SV=1	PF00416	Ribosomal protein S13/S18	GO:0006412//GO:0042254	translation//ribosome biogenesis	GO:0003735//GO:0003723	structural constituent of ribosome//RNA binding	GO:0005622//GO:0005840	intracellular//ribosome	KOG3311	Ribosomal protein S18	CSS025889	AT4G09800.1	| Symbols: RPS18C | S18 ribosomal protein | chr4:6173818-6174963 FORWARD LENGTH=152	'29.2.1.2.1.18'	'protein.synthesis.ribosomal protein.eukaryotic.40S subunit.S18'
c177507_g1	1749.02	3675.63	-1.0714	8.39e-20	3.56e-16	1956	661891763	CDP04688.1	1717	0	unnamed protein product [Coffea canephora]	645220078	XM_008240412.1	190	2.11e-92	PREDICTED: Prunus mume cytochrome P450 81D11-like (LOC103337245), mRNA	K13260	CYP81E1_7	isoflavone 2'-hydroxylase	http://www.genome.jp/dbget-bin/www_bget?ko:K13260	Q6WNQ8	1514	0	Cytochrome P450 81E8 OS=Medicago truncatula GN=CYP81E8 PE=2 SV=1	PF00067//PF00895	Cytochrome P450//ATP synthase protein 8	GO:0015986//GO:0055114//GO:0015992	ATP synthesis coupled proton transport//oxidation-reduction process//proton transport	GO:0020037//GO:0016705//GO:0015078//GO:0005506	heme binding//oxidoreductase activity, acting on paired donors, with incorporation or reduction of molecular oxygen//hydrogen ion transmembrane transporter activity//iron ion binding	GO:0000276	mitochondrial proton-transporting ATP synthase complex, coupling factor F(o)	KOG0156	Cytochrome P450 CYP2 subfamily	CSS049886	AT4G37370.1	| Symbols: CYP81D8 | cytochrome P450, family 81, subfamily D, polypeptide 8 | chr4:17569971-17571678 REVERSE LENGTH=497	'26.10'	'misc.cytochrome P450'
c144927_g1	30.0027	152.412	-2.3448	1.15e-19	4.8e-16	1131	460388351	XP_004239831.1	434	2.24e-48	PREDICTED: 60S ribosomal protein L6-like [Solanum lycopersicum]	--	--	--	--	--	K02934	RP-L6e, RPL6	large subunit ribosomal protein L6e	http://www.genome.jp/dbget-bin/www_bget?ko:K02934	P21533	461	2.17e-52	60S ribosomal protein L6 OS=Rattus norvegicus GN=Rpl6 PE=1 SV=5	PF06072//PF01159//PF03868	Alphaherpesvirus tegument protein US9//Ribosomal protein L6e//Ribosomal protein L6, N-terminal domain	GO:0042254//GO:0006412	ribosome biogenesis//translation	GO:0003735	structural constituent of ribosome	GO:0019033//GO:0005840//GO:0005622	viral tegument//ribosome//intracellular	KOG1694	60s ribosomal protein L6	CSS013949	AT1G74060.1	| Symbols: | Ribosomal protein L6 family protein | chr1:27850033-27851299 REVERSE LENGTH=233	'29.2.1.2.2.6'	'protein.synthesis.ribosomal protein.eukaryotic.60S subunit.L6'
c158023_g2	219.018	622.739	-1.5076	1.22e-19	5.02e-16	931	225457949	XP_002274505.1	319	5.75e-33	PREDICTED: chaperone protein dnaJ 11, chloroplastic-like [Vitis vinifera]	393716156	AB623900.1	156	7.84e-74	Camellia sinensis DNA, SSR marker, MSE0162	--	--	--	--	Q9FYB5	239	1.18e-22	Chaperone protein dnaJ 11, chloroplastic OS=Arabidopsis thaliana GN=ATJ11 PE=1 SV=2	--	--	--	--	--	--	--	--	KOG0712	Molecular chaperone (DnaJ superfamily)	CSS021366	AT2G17880.1	| Symbols: | Chaperone DnaJ-domain superfamily protein | chr2:7767176-7767658 REVERSE LENGTH=160	'20.2.1'	'stress.abiotic.heat'
c171856_g1	6371.87	12802.8	-1.0067	1.69e-19	6.82e-16	3505	689297354	AIR07815.1	1598	0	nitrite reductase, partial [Vitis labrusca x Vitis vinifera]	523453350	KC823634.1	459	0	Morus alba nitrite reductase mRNA, complete cds	K00366	nirA	ferredoxin-nitrite reductase	http://www.genome.jp/dbget-bin/www_bget?ko:K00366	P38500	1554	0	Ferredoxin--nitrite reductase, chloroplastic OS=Betula pendula GN=NIR1 PE=2 SV=1	PF03460//PF01077	Nitrite/Sulfite reductase ferredoxin-like half domain//Nitrite and sulphite reductase 4Fe-4S domain	GO:0055114	oxidation-reduction process	GO:0016491//GO:0020037//GO:0051536	oxidoreductase activity//heme binding//iron-sulfur cluster binding	--	--	KOG0560	Sulfite reductase (ferredoxin)	CSS001978	AT2G15620.1	| Symbols: NIR1, NIR, ATHNIR | nitrite reductase 1 | chr2:6810552-6812666 FORWARD LENGTH=586	'12.1.2'	'N-metabolism.nitrate metabolism.nitrite reductase'
c162098_g1	2736.49	753.531	1.8606	2.06e-19	8.18e-16	2997	594021565	AHL69788.1	1943	0	hypothetical protein [Camellia sinensis]	594021564	KF988868.1	1145	0	Camellia sinensis isolate Flu-down 4 cultivar Fudingdabai hypothetical protein mRNA, complete cds	--	--	--	--	Q96MB7	256	4.65e-22	Putative nuclease HARBI1 OS=Homo sapiens GN=HARBI1 PE=1 SV=1	PF04827	Plant transposon protein	--	--	GO:0016788	hydrolase activity, acting on ester bonds	--	--	--	--	CSS029916	AT5G12010.1	| Symbols: | unknown protein; INVOLVED IN: response to salt stress; LOCATED IN: chloroplast, plasma membrane, membrane; EXPRESSED IN: 23 plant structures; EXPRESSED DURING: 13 growth stages; BEST Arabidopsis thaliana protein match is: unknown protein (TAIR:AT4G29780.1); Has 1807 Blast hits to 1807 proteins in 277 species: Archae - 0; Bacteria - 0; Metazoa - 736; Fungi - 347; Plants - 385; Viruses…	'35.2'	'not assigned.unknown'
c170888_g1	33.4985	174.928	-2.3846	2.45e-19	9.58e-16	1132	848921219	XP_012857362.1	867	2.26e-112	PREDICTED: 40S ribosomal protein S2-3-like [Erythranthe guttatus]>gi|604301147|gb|EYU20867.1| hypothetical protein MIMGU_mgv1a011569mg [Erythranthe guttata]	665817514	XM_008559309.1	160	5.73e-76	PREDICTED: Microplitis demolitor 40S ribosomal protein S2 (LOC103578295), mRNA	K02981	RP-S2e, RPS2	small subunit ribosomal protein S2e	http://www.genome.jp/dbget-bin/www_bget?ko:K02981	Q90YS3	928	2.27e-122	40S ribosomal protein S2 OS=Ictalurus punctatus GN=rps2 PE=2 SV=1	PF03719//PF00333	Ribosomal protein S5, C-terminal domain//Ribosomal protein S5, N-terminal domain	GO:0006412//GO:0042254	translation//ribosome biogenesis	GO:0003735//GO:0003723	structural constituent of ribosome//RNA binding	GO:0005840	ribosome	KOG0877	40S ribosomal protein S2/30S ribosomal protein S5	CSS036386	AT3G57490.1	| Symbols: | Ribosomal protein S5 family protein | chr3:21279824-21280887 REVERSE LENGTH=276	'29.2.1.2.1.2'	'protein.synthesis.ribosomal protein.eukaryotic.40S subunit.S2'
c144696_g1	138.191	24.7132	2.4833	2.51e-19	9.66e-16	902	545701578	XP_005703122.1	720	2.41e-92	60S ribosomal protein L15e isoform 2 [Galdieria sulphuraria]>gi|545701580|ref|XP_005703123.1| 60S ribosomal protein L15e isoform 1 [Galdieria sulphuraria]>gi|452819546|gb|EME26602.1| 60S ribosomal protein L15e isoform 2 [Galdieria sulphuraria]>gi|452819547|gb|EME26603.1| 60S ribosomal protein L15e isoform 1 [Galdieria sulphuraria]	573984232	XM_006669974.1	207	3.38e-102	Cordyceps militaris CM01 60S ribosomal protein L15 (CCM_04828), partial mRNA	K02877	RP-L15e, RPL15	large subunit ribosomal protein L15e	http://www.genome.jp/dbget-bin/www_bget?ko:K02877	O65050	691	8.16e-89	60S ribosomal protein L15-1 OS=Picea mariana GN=SB61 PE=2 SV=1	PF04893//PF00827	Yip1 domain//Ribosomal L15	GO:0006412//GO:0042254	translation//ribosome biogenesis	GO:0003735	structural constituent of ribosome	GO:0016020//GO:0005840	membrane//ribosome	KOG1678	60s ribosomal protein L15	CSS027227	AT4G16720.1	| Symbols: | Ribosomal protein L23/L15e family protein | chr4:9400156-9401315 REVERSE LENGTH=204	'29.2.1.2.2.15'	'protein.synthesis.ribosomal protein.eukaryotic.60S subunit.L15'
c151481_g1	298.277	71.5173	2.0603	2.98e-19	1.12e-15	2604	848907097	XP_012852732.1	1999	0	PREDICTED: pyrophosphate-energized vacuolar membrane proton pump 1 [Erythranthe guttatus]>gi|604305484|gb|EYU24628.1| hypothetical protein MIMGU_mgv1a001756mg [Erythranthe guttata]	32995633	AK110424.1	93	2.36e-38	Oryza sativa Japonica Group cDNA clone:002-166-A10, full insert sequence	K01507	ppa	inorganic pyrophosphatase	http://www.genome.jp/dbget-bin/www_bget?ko:K01507	Q06572	1953	0	Pyrophosphate-energized vacuolar membrane proton pump OS=Hordeum vulgare PE=2 SV=2	PF03030	Inorganic H+ pyrophosphatase	GO:0015992//GO:0006119	proton transport//oxidative phosphorylation	GO:0004427//GO:0009678	inorganic diphosphatase activity//hydrogen-translocating pyrophosphatase activity	GO:0016020	membrane	--	--	CSS013798	AT1G15690.1	| Symbols: AVP1, ATAVP3, AVP-3, AtVHP1;1 | Inorganic H pyrophosphatase family protein | chr1:5399115-5402185 FORWARD LENGTH=770	'34.30'	'transport.H+ transporting pyrophosphatase'
c168808_g1	72.4174	251.774	-1.7977	3.01e-19	1.12e-15	1712	326515212	BAK03519.1	2260	0	predicted protein [Hordeum vulgare subsp. vulgare]	226478901	FN317215.1	726	0	Schistosoma japonicum isolate Anhui full length mRNA clone SJFCE0797|FSE_080_96_H12, complete sequence	K07374	TUBA	tubulin alpha	http://www.genome.jp/dbget-bin/www_bget?ko:K07374	P68373	2246	0	Tubulin alpha-1C chain OS=Mus musculus GN=Tuba1c PE=1 SV=1	PF04704//PF06072//PF03953//PF02919	Zfx / Zfy transcription activation region//Alphaherpesvirus tegument protein US9//Tubulin C-terminal domain//Eukaryotic DNA topoisomerase I, DNA binding fragment	GO:0051258//GO:0006265//GO:0006184//GO:0006355	protein polymerization//DNA topological change//obsolete GTP catabolic process//regulation of transcription, DNA-templated	GO:0003917//GO:0003924//GO:0005525//GO:0046872//GO:0003677	DNA topoisomerase type I activity//GTPase activity//GTP binding//metal ion binding//DNA binding	GO:0043234//GO:0005634//GO:0019033//GO:0005694	protein complex//nucleus//viral tegument//chromosome	KOG1376	Alpha tubulin	CSS044516	AT1G50010.1	| Symbols: TUA2 | tubulin alpha-2 chain | chr1:18517737-18519729 FORWARD LENGTH=450	'31.1'	'cell.organisation'
c132357_g1	399.776	136.599	1.5492	3.33e-19	1.22e-15	825	545372264	XP_005650618.1	729	2.79e-93	ribosomal protein S3Ae [Coccomyxa subellipsoidea C-169]>gi|384252598|gb|EIE26074.1| ribosomal protein S3Ae [Coccomyxa subellipsoidea C-169]	--	--	--	--	--	K02984	RP-S3Ae, RPS3A	small subunit ribosomal protein S3Ae	http://www.genome.jp/dbget-bin/www_bget?ko:K02984	B0CY45	726	8.44e-94	40S ribosomal protein S1 OS=Laccaria bicolor (strain S238N-H82 / ATCC MYA-4686) GN=RPS1 PE=3 SV=2	PF01015	Ribosomal S3Ae family	GO:0042254//GO:0006412	ribosome biogenesis//translation	GO:0003735	structural constituent of ribosome	GO:0005840//GO:0005622	ribosome//intracellular	KOG1628	40S ribosomal protein S3A	CSS014968	AT3G04840.1	| Symbols: | Ribosomal protein S3Ae | chr3:1329751-1331418 FORWARD LENGTH=262	'29.2.1.2.1.53'	'protein.synthesis.ribosomal protein.eukaryotic.40S subunit.S3A'
c169485_g4	626.067	1381.16	-1.1415	7.29e-19	2.64e-15	1330	225459918	XP_002264295.1	1164	5.92e-156	PREDICTED: chlorophyll a-b binding protein CP26, chloroplastic [Vitis vinifera]>gi|147770824|emb|CAN76428.1| hypothetical protein VITISV_023565 [Vitis vinifera]>gi|297734735|emb|CBI16969.3| unnamed protein product [Vitis vinifera]	731431565	XM_002264259.3	434	0	PREDICTED: Vitis vinifera chlorophyll a-b binding protein CP26, chloroplastic (LOC100246457), mRNA	K08916	LHCB5	light-harvesting complex II chlorophyll a/b binding protein 5	http://www.genome.jp/dbget-bin/www_bget?ko:K08916	Q9XF89	1045	4.92e-139	Chlorophyll a-b binding protein CP26, chloroplastic OS=Arabidopsis thaliana GN=LHCB5 PE=1 SV=1	--	--	GO:0009765	photosynthesis, light harvesting	--	--	GO:0009507//GO:0016020	chloroplast//membrane	--	--	CSS032972	AT4G10340.1	| Symbols: LHCB5 | light harvesting complex of photosystem II 5 | chr4:6408200-6409496 FORWARD LENGTH=280	'1.1.1.1'	'PS.lightreaction.photosystem II.LHC-II'
c151518_g1	13.6538	104.001	-2.9292	9.2e-19	3.28e-15	4129	--	--	--	--	--	--	--	--	--	--	--	--	--	--	--	--	--	--	PF07678//PF00432//PF07677//PF00207	A-macroglobulin complement component//Prenyltransferase and squalene oxidase repeat//A-macroglobulin receptor//Alpha-2-macroglobulin family	--	--	GO:0003824//GO:0004866	catalytic activity//endopeptidase inhibitor activity	GO:0005615//GO:0005576	extracellular space//extracellular region	KOG1366	Alpha-macroglobulin	#N/A	#N/A	#N/A	#N/A	#N/A
c168874_g3	1046.28	2202.72	-1.074	1.09e-18	3.85e-15	1847	147858322	CAN81424.1	1068	2.44e-137	hypothetical protein VITISV_035944 [Vitis vinifera]	743794317	XM_011001623.1	146	5.73e-68	PREDICTED: Populus euphratica uncharacterized LOC105107622 (LOC105107622), mRNA	--	--	--	--	Q9LTH4	185	9.92e-14	Transcription factor BOA OS=Arabidopsis thaliana GN=BOA PE=2 SV=1	PF00249	Myb-like DNA-binding domain	--	--	GO:0003682	chromatin binding	GO:0000785	chromatin	--	--	CSS009561	AT2G03500.1	| Symbols: | Homeodomain-like superfamily protein | chr2:1059926-1062259 FORWARD LENGTH=432	'27.3.20'	'RNA.regulation of transcription.G2-like transcription factor family, GARP'
c177435_g1	16.5235	118.326	-2.8402	1.2e-18	4.15e-15	2979	731403736	XP_010655170.1	1902	0	PREDICTED: LRR receptor-like serine/threonine-protein kinase GSO1 [Vitis vinifera]	147781365	AM437922.2	122	2.04e-54	Vitis vinifera contig VV78X276066.1, whole genome shotgun sequence	--	--	--	--	C0LGQ5	587	6.36e-61	LRR receptor-like serine/threonine-protein kinase GSO1 OS=Arabidopsis thaliana GN=GSO1 PE=2 SV=1	PF00560	Leucine Rich Repeat	--	--	GO:0005515	protein binding	--	--	--	--	CSS032715	AT1G74170.1	| Symbols: AtRLP13, RLP13 | receptor like protein 13 | chr1:27891555-27895441 REVERSE LENGTH=1000	'35.2'	'not assigned.unknown'
c170709_g1	294.188	711.767	-1.2747	1.34e-18	4.59e-15	3614	731410002	XP_010657401.1	1737	0	PREDICTED: uncharacterized protein LOC100257088 isoform X1 [Vitis vinifera]	595791954	XM_007199664.1	117	1.5e-51	Prunus persica hypothetical protein (PRUPE_ppa002469mg) mRNA, complete cds	--	--	--	--	--	--	--	--	PF01736//PF06431	Polyomavirus agnoprotein//Polyomavirus large T antigen C-terminus	GO:0006260	DNA replication	GO:0005524//GO:0003677	ATP binding//DNA binding	--	--	--	--	CSS018696	AT5G64170.2	| Symbols: | dentin sialophosphoprotein-related | chr5:25672904-25675934 REVERSE LENGTH=616	'35.1'	'not assigned.no ontology'
c154247_g6	159.274	34.813	2.1938	1.8e-18	5.91e-15	1350	326505250	BAK03012.1	1227	4.01e-165	predicted protein [Hordeum vulgare subsp. vulgare]	470437282	XM_004338924.1	457	0	Acanthamoeba castellanii str. Neff adenine nucleotide translocator, putative (ACA1_128450) mRNA, complete cds	K05863	SLC25A4S, ANT	solute carrier family 25 (mitochondrial adenine nucleotide translocator), member 4/5/6/31	http://www.genome.jp/dbget-bin/www_bget?ko:K05863	P27080	1163	2.44e-156	ADP,ATP carrier protein OS=Chlamydomonas reinhardtii GN=ABT PE=2 SV=1	--	--	--	--	--	--	--	--	KOG0749	Mitochondrial ADP/ATP carrier proteins	CSS003666	AT4G28390.1	| Symbols: AAC3, ATAAC3 | ADP/ATP carrier 3 | chr4:14041486-14042781 REVERSE LENGTH=379	'34.9'	'transport.metabolite transporters at the mitochondrial membrane'
c155504_g1	586.487	126.371	2.2144	1.76e-18	5.91e-15	2726	551545548	XP_005760743.1	1166	3.19e-145	hypothetical protein EMIHUDRAFT_422478 [Emiliania huxleyi CCMP1516]>gi|551605706|ref|XP_005784241.1| putative polyadenylate protein with binding domain [Emiliania huxleyi CCMP1516]>gi|485609313|gb|EOD08314.1| hypothetical protein EMIHUDRAFT_422478 [Emiliania huxleyi CCMP1516]>gi|485637305|gb|EOD31812.1| putative polyadenylate protein with binding domain [Emiliania huxleyi CCMP1516]	--	--	--	--	--	K13126	PABPC	polyadenylate-binding protein	http://www.genome.jp/dbget-bin/www_bget?ko:K13126	P31209	1181	6.63e-148	Polyadenylate-binding protein, cytoplasmic and nuclear OS=Schizosaccharomyces pombe (strain 972 / ATCC 24843) GN=pab1 PE=1 SV=2	PF00076//PF00658	RNA recognition motif. (a.k.a. RRM, RBD, or RNP domain)//Poly-adenylate binding protein, unique domain	--	--	GO:0003676//GO:0003723	nucleic acid binding//RNA binding	--	--	KOG0123	Polyadenylate-binding protein (RRM superfamily)	CSS032432	AT4G34110.1	| Symbols: PAB2, PABP2, ATPAB2 | poly(A) binding protein 2 | chr4:16336732-16339892 FORWARD LENGTH=629	'27.1'	'RNA.processing'
c156567_g1	128.956	22.6283	2.5107	1.79e-18	5.91e-15	1460	566020998	ETI43909.1	1370	0	60S ribosomal protein [Phytophthora parasitica P1569]>gi|567958368|gb|ETK83957.1| 60S ribosomal protein [Phytophthora parasitica]>gi|567987058|gb|ETL37372.1| 60S ribosomal protein [Phytophthora parasitica]>gi|568016356|gb|ETL90533.1| 60S ribosomal protein [Phytophthora parasitica]>gi|568046697|gb|ETM43802.1| 60S ribosomal protein [Phytophthora parasitica]>gi|570324616|gb|ETO72564.1| 60S ribosomal…	669150047	XM_008612364.1	311	8.53e-160	Saprolegnia diclina VS20 hypothetical protein partial mRNA	K02925	RP-L3e, RPL3	large subunit ribosomal protein L3e	http://www.genome.jp/dbget-bin/www_bget?ko:K02925	P35684	1338	0	60S ribosomal protein L3 OS=Oryza sativa subsp. japonica GN=RPL3 PE=2 SV=2	PF00297	Ribosomal protein L3	GO:0006412//GO:0042254	translation//ribosome biogenesis	GO:0003735	structural constituent of ribosome	GO:0005622//GO:0005840	intracellular//ribosome	KOG0746	60S ribosomal protein L3 and related proteins	CSS019137	AT1G43170.1	| Symbols: ARP1, emb2207, RPL3A, RP1 | ribosomal protein 1 | chr1:16266992-16268631 FORWARD LENGTH=389	'29.2.1.2.2.3'	'protein.synthesis.ribosomal protein.eukaryotic.60S subunit.L3'
c176315_g1	127.861	22.9325	2.4791	2.5e-18	8.1e-15	2788	--	--	--	--	--	--	--	--	--	--	--	--	--	--	--	--	--	--	PF05531//PF04513	Nucleopolyhedrovirus P10 protein//Baculovirus polyhedron envelope protein, PEP, C terminus	--	--	GO:0005198	structural molecule activity	GO:0019028//GO:0019031	viral capsid//viral envelope	--	--	#N/A	#N/A	#N/A	#N/A	#N/A
c166246_g3	99.6784	311.174	-1.6424	2.54e-18	8.11e-15	973	--	--	--	--	--	--	--	--	--	--	--	--	--	--	--	--	--	--	--	--	--	--	--	--	--	--	--	--	CSS012478	AT5G64930.1	| Symbols: CPR5, HYS1 | CPR5 protein, putative | chr5:25945885-25948321 REVERSE LENGTH=564	'20.1'	'stress.biotic'
c151952_g1	934.74	2579.63	-1.4645	3.65e-18	1.15e-14	1056	225450685	XP_002283180.1	163	1.75e-11	PREDICTED: uncharacterized protein LOC100245909 [Vitis vinifera]>gi|296089731|emb|CBI39550.3| unnamed protein product [Vitis vinifera]	703133197	XM_010107007.1	50	7.52e-15	Morus notabilis hypothetical protein partial mRNA	--	--	--	--	--	--	--	--	--	--	--	--	--	--	--	--	--	--	CSS032262	AT1G56220.3	| Symbols: | Dormancy/auxin associated family protein | chr1:21043414-21044469 FORWARD LENGTH=140	'33.99'	'development.unspecified'
c171357_g2	89.8228	10.4599	3.1022	4.53e-18	1.41e-14	2347	720067771	XP_010276895.1	2395	0	PREDICTED: heat shock protein 83-like [Nelumbo nucifera]	302026186	GQ377653.1	852	0	Gymnophrys sp. ATCC 50923 HSP90 gene, partial cds	K04079	htpG, HSP90A	molecular chaperone HtpG	http://www.genome.jp/dbget-bin/www_bget?ko:K04079	P27323	2342	0	Heat shock protein 90-1 OS=Arabidopsis thaliana GN=HSP90-1 PE=1 SV=3	PF02518//PF00183//PF03896	Histidine kinase-, DNA gyrase B-, and HSP90-like ATPase//Hsp90 protein//Translocon-associated protein (TRAP), alpha subunit	GO:0006950//GO:0006457	response to stress//protein folding	GO:0005524//GO:0051082	ATP binding//unfolded protein binding	GO:0005783	endoplasmic reticulum	KOG0019	Molecular chaperone (HSP90 family)	CSS000992	AT5G56000.1	| Symbols: Hsp81.4, AtHsp90.4 | HEAT SHOCK PROTEIN 81.4 | chr5:22677602-22680067 REVERSE LENGTH=699	'20.2.1'	'stress.abiotic.heat'
c140463_g2	275.135	83.9731	1.7121	5.18e-18	1.59e-14	995	823220803	XP_012443106.1	627	8.5e-78	PREDICTED: 60S ribosomal protein L10a-3 [Gossypium raimondii]>gi|823220805|ref|XP_012443107.1| PREDICTED: 60S ribosomal protein L10a-3 [Gossypium raimondii]>gi|763787425|gb|KJB54421.1| hypothetical protein B456_009G085600 [Gossypium raimondii]>gi|763787428|gb|KJB54424.1| hypothetical protein B456_009G085600 [Gossypium raimondii]	--	--	--	--	--	K02865	RP-L10Ae, RPL10A	large subunit ribosomal protein L10Ae	http://www.genome.jp/dbget-bin/www_bget?ko:K02865	Q6PC69	621	1.16e-77	60S ribosomal protein L10a OS=Danio rerio GN=rpl10a PE=2 SV=1	--	--	--	--	--	--	--	--	KOG1570	60S ribosomal protein L10A	CSS040487	AT1G08360.1	| Symbols: | Ribosomal protein L1p/L10e family | chr1:2636231-2637694 FORWARD LENGTH=216	'29.2.1.1.3.2.510'	'protein.synthesis.ribosomal protein.prokaryotic.unknown organellar.50S subunit.L10A'
c157553_g1	177.116	42.9966	2.0424	5.86e-18	1.78e-14	1054	--	--	--	--	--	--	--	--	--	--	--	--	--	--	--	--	--	--	PF08703//PF05887//PF03970	PLC-beta C terminal//Procyclic acidic repetitive protein (PARP)//Herpesvirus UL37 tegument protein	GO:0016042//GO:0009395//GO:0046339//GO:0019068	lipid catabolic process//phospholipid catabolic process//diacylglycerol metabolic process//virion assembly	GO:0005509//GO:0004435	calcium ion binding//phosphatidylinositol phospholipase C activity	GO:0016020	membrane	--	--	#N/A	#N/A	#N/A	#N/A	#N/A
c154749_g1	15.5189	105.242	-2.7616	7.7e-18	2.31e-14	1076	731411254	XP_010657906.1	533	1.12e-63	PREDICTED: 22.0 kDa class IV heat shock protein-like [Vitis vinifera]	--	--	--	--	--	K13993	HSP20	HSP20 family protein	http://www.genome.jp/dbget-bin/www_bget?ko:K13993	P19244	341	2.67e-36	22.7 kDa class IV heat shock protein OS=Pisum sativum GN=HSP22.7 PE=2 SV=1	--	--	--	--	--	--	--	--	--	--	CSS026256	AT4G10250.1	| Symbols: ATHSP22.0 | HSP20-like chaperones superfamily protein | chr4:6370537-6371124 FORWARD LENGTH=195	'20.2.1'	'stress.abiotic.heat'
c147273_g1	10.7772	89.4272	-3.0527	9.6e-18	2.85e-14	1082	224010377	XP_002294146.1	171	2.57e-11	hypothetical protein THAPSDRAFT_264337 [Thalassiosira pseudonana CCMP1335]>gi|220970163|gb|EED88501.1| hypothetical protein THAPSDRAFT_264337 [Thalassiosira pseudonana CCMP1335]	--	--	--	--	--	--	--	--	--	--	--	--	--	PF00089	Trypsin	GO:0006508	proteolysis	GO:0004252	serine-type endopeptidase activity	--	--	--	--	#N/A	#N/A	#N/A	#N/A	#N/A
c154103_g1	111.424	10.7929	3.3679	1.5e-17	4.39e-14	1597	223992519	XP_002285943.1	129	8.49e-06	predicted protein [Thalassiosira pseudonana CCMP1335]>gi|220977258|gb|EED95584.1| predicted protein [Thalassiosira pseudonana CCMP1335]	--	--	--	--	--	--	--	--	--	--	--	--	--	PF04824	Conserved region of Rad21 / Rec8 like protein	--	--	--	--	GO:0000228	nuclear chromosome	--	--	#N/A	#N/A	#N/A	#N/A	#N/A
c141509_g1	27.1507	133.999	-2.3032	1.92e-17	5.55e-14	971	159471131	XP_001693710.1	749	1.39e-95	ribosomal protein S3a, component of cytosolic 80S ribosome and 40S small subunit [Chlamydomonas reinhardtii]>gi|269969596|sp|A8HS48.1|RS3A_CHLRE RecName: Full=40S ribosomal protein S3a>gi|158283213|gb|EDP08964.1| ribosomal protein S3a [Chlamydomonas reinhardtii]	--	--	--	--	--	K02984	RP-S3Ae, RPS3A	small subunit ribosomal protein S3Ae	http://www.genome.jp/dbget-bin/www_bget?ko:K02984	P61246	848	2e-111	40S ribosomal protein S3a (Fragment) OS=Felis catus GN=RPS3A PE=2 SV=1	PF01015//PF02837	Ribosomal S3Ae family//Glycosyl hydrolases family 2, sugar binding domain	GO:0042254//GO:0005975//GO:0006412	ribosome biogenesis//carbohydrate metabolic process//translation	GO:0004553//GO:0003735	hydrolase activity, hydrolyzing O-glycosyl compounds//structural constituent of ribosome	GO:0005886//GO:0005730//GO:0022626//GO:0005622//GO:0009507//GO:0005618//GO:0005840	plasma membrane//nucleolus//cytosolic ribosome//intracellular//chloroplast//cell wall//ribosome	KOG1628	40S ribosomal protein S3A	CSS032188	AT3G04840.1	| Symbols: | Ribosomal protein S3Ae | chr3:1329751-1331418 FORWARD LENGTH=262	'29.2.1.2.1.53'	'protein.synthesis.ribosomal protein.eukaryotic.40S subunit.S3A'
c123711_g1	9.0525	82.7185	-3.1918	2e-17	5.65e-14	968	--	--	--	--	--	--	--	--	--	--	--	--	--	--	Q90953	146	8.41e-09	Versican core protein OS=Gallus gallus GN=VCAN PE=2 SV=1	PF00008//PF07645//PF01607	EGF-like domain//Calcium-binding EGF domain//Chitin binding Peritrophin-A domain	GO:0006030	chitin metabolic process	GO:0005509//GO:0008061//GO:0005515	calcium ion binding//chitin binding//protein binding	GO:0005576	extracellular region	KOG1217	Fibrillins and related proteins containing Ca2+-binding EGF-like domains	#N/A	#N/A	#N/A	#N/A	#N/A
c171145_g2	44.1416	192.931	-2.1279	1.99e-17	5.65e-14	2109	359495710	XP_003635067.1	506	4.72e-56	PREDICTED: uncharacterized protein LOC100246768 [Vitis vinifera]>gi|297745662|emb|CBI40873.3| unnamed protein product [Vitis vinifera]	255567466	XM_002524667.1	129	1.85e-58	Ricinus communis conserved hypothetical protein, mRNA	--	--	--	--	B4FF80	119	9.18e-06	Cell number regulator 5 OS=Zea mays GN=CNR5 PE=2 SV=1	PF02600//PF08094	Disulfide bond formation protein DsbB//Conotoxin TVIIA/GS family	GO:0006118//GO:0009405//GO:0006810	obsolete electron transport//pathogenesis//transport	GO:0015035//GO:0019871	protein disulfide oxidoreductase activity//sodium channel inhibitor activity	GO:0016020//GO:0005576	membrane//extracellular region	--	--	CSS030357	AT1G11380.1	| Symbols: | PLAC8 family protein | chr1:3832695-3833921 FORWARD LENGTH=254	'35.2'	'not assigned.unknown'
c166452_g6	119.772	21.5857	2.4721	2.57e-17	7.2e-14	777	299472972	CBN77373.1	998	1.87e-131	alpha tubulin [Ectocarpus siliculosus]>gi|299472977|emb|CBN77378.1| alpha tubulin [Ectocarpus siliculosus]	161015632	EF577227.1	404	0	Spumella-like flagellate JBNZ39 alpha-tubulin gene, partial cds	K07374	TUBA	tubulin alpha	http://www.genome.jp/dbget-bin/www_bget?ko:K07374	Q40832	997	2.89e-132	Tubulin alpha-2 chain OS=Pelvetia fastigiata GN=TUBA2 PE=2 SV=1	--	--	GO:0051258//GO:0007018//GO:0006184	protein polymerization//microtubule-based movement//obsolete GTP catabolic process	GO:0003924//GO:0005525//GO:0005198	GTPase activity//GTP binding//structural molecule activity	GO:0005737//GO:0005874	cytoplasm//microtubule	KOG1376	Alpha tubulin	CSS037050	AT1G50010.1	| Symbols: TUA2 | tubulin alpha-2 chain | chr1:18517737-18519729 FORWARD LENGTH=450	'31.1'	'cell.organisation'
c138391_g1	104.863	16.2108	2.6935	3.1e-17	8.57e-14	426	567876035	XP_006430607.1	180	1.61e-15	hypothetical protein CICLE_v10013805mg [Citrus clementina]>gi|568857132|ref|XP_006482122.1| PREDICTED: 40S ribosomal protein S28-like [Citrus sinensis]>gi|557532664|gb|ESR43847.1| hypothetical protein CICLE_v10013805mg [Citrus clementina]>gi|641831777|gb|KDO50826.1| hypothetical protein CISIN_1g037546mg [Citrus sinensis]	255954338	XM_002567876.1	96	7.76e-41	Penicillium chrysogenum Wisconsin 54-1255 hypothetical protein (Pc21g08830) mRNA, complete cds	K02979	RP-S28e, RPS28	small subunit ribosomal protein S28e	http://www.genome.jp/dbget-bin/www_bget?ko:K02979	P0CT80	187	2.17e-17	40S ribosomal protein S28-B OS=Schizosaccharomyces pombe (strain 972 / ATCC 24843) GN=rps2802 PE=3 SV=1	PF01200	Ribosomal protein S28e	GO:0042254//GO:0006412	ribosome biogenesis//translation	GO:0003735	structural constituent of ribosome	GO:0005840//GO:0005622	ribosome//intracellular	KOG3502	40S ribosomal protein S28	CSS013826	AT5G03850.1	| Symbols: | Nucleic acid-binding, OB-fold-like protein | chr5:1028542-1028736 REVERSE LENGTH=64	'29.2.1.2.1.28'	'protein.synthesis.ribosomal protein.eukaryotic.40S subunit.S28'
c167114_g5	871.474	1790.53	-1.0389	3.98e-17	1.09e-13	1080	641854085	KDO72893.1	1300	4.29e-178	hypothetical protein CISIN_1g036208mg, partial [Citrus sinensis]	698471278	XM_009785707.1	398	0	PREDICTED: Nicotiana sylvestris heat shock cognate 70 kDa protein (LOC104232482), mRNA	K03283	HSPA1_8	heat shock 70kDa protein 1/8	http://www.genome.jp/dbget-bin/www_bget?ko:K03283	P09189	1291	4.17e-172	Heat shock cognate 70 kDa protein OS=Petunia hybrida GN=HSP70 PE=2 SV=1	PF06455//PF06723//PF01968	NADH dehydrogenase subunit 5 C-terminus//MreB/Mbl protein//Hydantoinase/oxoprolinase	GO:0055114//GO:0006744//GO:0042773//GO:0006120//GO:0015992//GO:0000902//GO:0006814	oxidation-reduction process//ubiquinone biosynthetic process//ATP synthesis coupled electron transport//mitochondrial electron transport, NADH to ubiquinone//proton transport//cell morphogenesis//sodium ion transport	GO:0016787//GO:0008137	hydrolase activity//NADH dehydrogenase (ubiquinone) activity	--	--	KOG0101	Molecular chaperones HSP70/HSC70, HSP70 superfamily	CSS023573	AT3G12580.1	| Symbols: HSP70, ATHSP70 | heat shock protein 70 | chr3:3991487-3993689 REVERSE LENGTH=650	'20.2.1'	'stress.abiotic.heat'
c81654_g1	1.01215	46.762	-5.5298	4.18e-17	1.13e-13	445	566006895	ETI29806.1	119	7.19e-07	hypothetical protein F443_23078 [Phytophthora parasitica P1569]	259129963	GQ398061.1	410	0	Adineta vaga 18S ribosomal RNA gene, internal transcribed spacer 1, 5.8S ribosomal RNA gene, internal transcribed spacer 2, and 28S ribosomal RNA gene, complete sequence	--	--	--	--	--	--	--	--	--	--	--	--	--	--	--	--	--	--	#N/A	#N/A	#N/A	#N/A	#N/A
c143316_g1	24.5588	125.841	-2.3573	5.2e-17	1.39e-13	590	326496204	BAJ94564.1	707	4.9e-93	predicted protein [Hordeum vulgare subsp. vulgare]	815927752	XM_003494292.2	207	2.17e-102	PREDICTED: Bombus impatiens 40S ribosomal protein S23 (LOC100748592), mRNA	K02973	RP-S23e, RPS23	small subunit ribosomal protein S23e	http://www.genome.jp/dbget-bin/www_bget?ko:K02973	Q9GRJ3	715	5.84e-95	40S ribosomal protein S23 OS=Lumbricus rubellus GN=RPS23 PE=2 SV=1	PF00164	Ribosomal protein S12/S23	GO:0042254//GO:0006412	ribosome biogenesis//translation	GO:0003735	structural constituent of ribosome	GO:0005840//GO:0005622	ribosome//intracellular	KOG1749	40S ribosomal protein S23	CSS050822	AT5G02960.1	| Symbols: | Ribosomal protein S12/S23 family protein | chr5:693280-694396 REVERSE LENGTH=142	'29.2.1.2.1.23'	'protein.synthesis.ribosomal protein.eukaryotic.40S subunit.S23'
c173202_g1	361.597	816.356	-1.1748	7.41e-17	1.96e-13	5047	502140096	XP_004504056.1	2395	0	PREDICTED: acyl-coenzyme A oxidase 2, peroxisomal [Cicer arietinum]	731437615	XM_002269614.3	823	0	PREDICTED: Vitis vinifera acyl-coenzyme A oxidase, peroxisomal (LOC100255430), mRNA	K00232	E1.3.3.6, ACOX1, ACOX3	acyl-CoA oxidase	http://www.genome.jp/dbget-bin/www_bget?ko:K00232	O65201	2366	0	Acyl-coenzyme A oxidase 2, peroxisomal OS=Arabidopsis thaliana GN=ACX2 PE=1 SV=2	PF06457//PF02771//PF01756//PF08063//PF00441	Ectatomin//Acyl-CoA dehydrogenase, N-terminal domain//Acyl-CoA oxidase//PADR1 (NUC008) domain//Acyl-CoA dehydrogenase, C-terminal domain	GO:0006635//GO:0008152//GO:0006811//GO:0055114//GO:0006637//GO:0009405	fatty acid beta-oxidation//metabolic process//ion transport//oxidation-reduction process//acyl-CoA metabolic process//pathogenesis	GO:0016627//GO:0003997//GO:0003950//GO:0005216//GO:0050660	oxidoreductase activity, acting on the CH-CH group of donors//acyl-CoA oxidase activity//NAD+ ADP-ribosyltransferase activity//ion channel activity//flavin adenine dinucleotide binding	GO:0005576//GO:0005634//GO:0005777	extracellular region//nucleus//peroxisome	KOG0135	Pristanoyl-CoA/acyl-CoA oxidase	CSS039935	AT5G65110.1	| Symbols: ACX2, ATACX2 | acyl-CoA oxidase 2 | chr5:26009821-26012482 REVERSE LENGTH=692	'11.9.4.2'	'lipid metabolism.lipid degradation.beta-oxidation.acyl CoA DH'
c172974_g1	1176.23	3000.41	-1.351	8.56e-17	2.24e-13	1683	641857140	KDO75906.1	441	9.28e-49	hypothetical protein CISIN_1g025171mg [Citrus sinensis]>gi|641857141|gb|KDO75907.1| hypothetical protein CISIN_1g025171mg [Citrus sinensis]	123676122	AM487773.1	73	1.98e-27	Vitis vinifera, whole genome shotgun sequence, contig VV78X278916.11, clone ENTAV 115	--	--	--	--	P24805	237	1.97e-21	Stem-specific protein TSJT1 OS=Nicotiana tabacum GN=TSJT1 PE=2 SV=1	PF13537	Glutamine amidotransferase domain	GO:0008152	metabolic process	--	--	--	--	--	--	CSS025759	AT4G27450.1	| Symbols: | Aluminium induced protein with YGL and LRDR motifs | chr4:13727665-13728683 REVERSE LENGTH=250	'17.2.3'	'hormone metabolism.auxin.induced-regulated-responsive-activated'
c172523_g1	512.755	1092.81	-1.0917	9.19e-17	2.38e-13	720	--	--	--	--	--	--	--	--	--	--	--	--	--	--	--	--	--	--	--	--	--	--	--	--	--	--	--	--	#N/A	#N/A	#N/A	#N/A	#N/A
c169592_g1	113.256	4.17213	4.7627	1.15e-16	2.96e-13	2074	612399474	XP_007515256.1	209	4.93e-16	PREDICTED: similar to Zinc finger protein 271 (Zinc finger protein 7) (HZF7) (Zinc finger protein ZNFphex133) (Epstein-Barr virus-induced zinc finger protein) (ZNF-EB) (CT-ZFP48) (Zinc finger protein [Bathycoccus prasinos]>gi|412993624|emb|CCO14135.1| PREDICTED: similar to Zinc finger protein 271 (Zinc finger protein 7) (HZF7) (Zinc finger protein ZNFphex133) (Epstein-Barr virus-induced zinc fing…	--	--	--	--	--	K09231	KR	krueppel-like family, other	http://www.genome.jp/dbget-bin/www_bget?ko:K09231	Q49AA0	238	1.79e-19	Zinc finger protein ZFP69 OS=Homo sapiens GN=ZFP69 PE=2 SV=2	PF00096//PF07975	Zinc finger, C2H2 type//TFIIH C1-like domain	GO:0006281	DNA repair	GO:0046872//GO:0008270	metal ion binding//zinc ion binding	--	--	KOG1721	FOG: Zn-finger	CSS029627	AT3G48430.1	| Symbols: REF6 | relative of early flowering 6 | chr3:17935609-17940456 FORWARD LENGTH=1360	'27.3.57'	'RNA.regulation of transcription.JUMONJI family'
c166546_g1	225.299	548.862	-1.2846	1.23e-16	3.12e-13	1042	310892564	ADP37424.1	361	1.57e-38	ethylene-responsive-element-binding factor 9 [Petunia x hybrida]	764634928	XM_004307732.2	83	3.35e-33	PREDICTED: Fragaria vesca subsp. vesca ethylene-responsive transcription factor ERF106-like (LOC101295372), mRNA	K09286	EREBP	EREBP-like factor	http://www.genome.jp/dbget-bin/www_bget?ko:K09286	Q8VY90	316	1.51e-32	Ethylene-responsive transcription factor ERF105 OS=Arabidopsis thaliana GN=ERF105 PE=2 SV=1	PF00847	AP2 domain	GO:0006355	regulation of transcription, DNA-templated	GO:0003700	transcription factor activity, sequence-specific DNA binding	GO:0005667	transcription factor complex	--	--	CSS004936	AT5G07580.1	| Symbols: | Integrase-type DNA-binding superfamily protein | chr5:2399525-2400349 FORWARD LENGTH=274	'17.5.2'	'hormone metabolism.ethylene.signal transduction'
c147697_g1	153.757	22.1218	2.7971	1.76e-16	4.43e-13	732	14423905	Q9XGL4.1	438	6.2e-52	RecName: Full=60S ribosomal protein L31 [Cyanophora paradoxa]>gi|5123727|emb|CAB45375.1| ribosomal protein L31 [Cyanophora paradoxa]	5123726	AJ005204.1	95	4.95e-40	Cyanophora paradoxa mRNA for ribosomal protein L31	K02910	RP-L31e, RPL31	large subunit ribosomal protein L31e	http://www.genome.jp/dbget-bin/www_bget?ko:K02910	Q9XGL4	438	8.68e-53	60S ribosomal protein L31 OS=Cyanophora paradoxa GN=RPL31 PE=3 SV=1	PF01198	Ribosomal protein L31e	GO:0042254//GO:0006412	ribosome biogenesis//translation	GO:0003735	structural constituent of ribosome	GO:0005840//GO:0005622	ribosome//intracellular	KOG0893	60S ribosomal protein L31	CSS041314	AT2G19740.1	| Symbols: | Ribosomal protein L31e family protein | chr2:8513577-8514346 FORWARD LENGTH=119	'29.2.1.2.2.31'	'protein.synthesis.ribosomal protein.eukaryotic.60S subunit.L31'
c163212_g3	216.851	63.7558	1.7661	2e-16	4.96e-13	2224	641822848	KDO42323.1	205	1.47e-14	hypothetical protein CISIN_1g007579mg [Citrus sinensis]>gi|641822849|gb|KDO42324.1| hypothetical protein CISIN_1g007579mg [Citrus sinensis]	590685085	XM_007041945.1	99	9.28e-42	Theobroma cacao Basic-leucine zipper transcription factor family protein isoform 2 (TCM_006766) mRNA, complete cds	--	--	--	--	--	--	--	--	PF03131//PF07716//PF00170	bZIP Maf transcription factor//Basic region leucine zipper//bZIP transcription factor	GO:0006355	regulation of transcription, DNA-templated	GO:0003677//GO:0003700//GO:0043565	DNA binding//transcription factor activity, sequence-specific DNA binding//sequence-specific DNA binding	GO:0005634//GO:0005667	nucleus//transcription factor complex	--	--	CSS053206	AT4G38900.1	| Symbols: | Basic-leucine zipper (bZIP) transcription factor family protein | chr4:18139564-18141520 REVERSE LENGTH=553	'27.3.35'	'RNA.regulation of transcription.bZIP transcription factor family'
c172026_g2	607.078	1267.2	-1.0617	2.77e-16	6.82e-13	1525	698497987	XP_009794933.1	402	2.08e-43	PREDICTED: inositol oxygenase 2-like [Nicotiana sylvestris]	698523774	XM_009760400.1	131	1.03e-59	PREDICTED: Nicotiana sylvestris inositol oxygenase 2-like (LOC104211358), mRNA	K00469	MIOX	inositol oxygenase	http://www.genome.jp/dbget-bin/www_bget?ko:K00469	Q5Z8T3	368	4.94e-38	Probable inositol oxygenase OS=Oryza sativa subsp. japonica GN=Os06g0561000 PE=2 SV=1	PF05153	Family of unknown function (DUF706)	GO:0019310//GO:0055114	inositol catabolic process//oxidation-reduction process	GO:0005506//GO:0050113	iron ion binding//inositol oxygenase activity	GO:0005737	cytoplasm	--	--	CSS003162	AT2G19800.1	| Symbols: MIOX2 | myo-inositol oxygenase 2 | chr2:8531106-8533354 REVERSE LENGTH=317	'3.4.4'	'minor CHO metabolism.myo-inositol.myo inositol oxygenases'
c144645_g1	73.903	7.60559	3.2805	2.98e-16	7.27e-13	773	728823068	KHG05127.1	225	2e-19	29 kDa ribonucleoprotein B, chloroplastic [Gossypium arboreum]	--	--	--	--	--	K14407	CSTF2, RNA15	cleavage stimulation factor subunit 2	http://www.genome.jp/dbget-bin/www_bget?ko:K14407	Q9ZUU4	214	7.56e-19	RNA-binding protein CP29B, chloroplastic OS=Arabidopsis thaliana GN=CP29B PE=1 SV=1	PF00428//PF00076	60s Acidic ribosomal protein//RNA recognition motif. (a.k.a. RRM, RBD, or RNP domain)	GO:0006414//GO:0042254	translational elongation//ribosome biogenesis	GO:0003735//GO:0003676	structural constituent of ribosome//nucleic acid binding	GO:0005622//GO:0005840	intracellular//ribosome	KOG0118	FOG: RRM domain	CSS018085	AT2G37220.1	| Symbols: | RNA-binding (RRM/RBD/RNP motifs) family protein | chr2:15634980-15636331 REVERSE LENGTH=289	'27.4'	'RNA.RNA binding'
c172364_g7	111.253	18.9063	2.5569	3.12e-16	7.53e-13	369	326512212	BAJ96087.1	472	2.91e-55	predicted protein [Hordeum vulgare subsp. vulgare]	677286262	KF997852.1	171	1.35e-82	Colponema vietnamica from Viet Nam translation elongation factor 1-alpha (EF1A) mRNA, complete cds	K03231	EEF1A	elongation factor 1-alpha	http://www.genome.jp/dbget-bin/www_bget?ko:K03231	Q04634	450	5.81e-53	Elongation factor 1-alpha OS=Tetrahymena pyriformis PE=2 SV=1	PF00009//PF02833//PF04444	Elongation factor Tu GTP binding domain//DHHA2 domain//Catechol dioxygenase N terminus	GO:0042203//GO:0019261//GO:0042184//GO:0055114//GO:0018874//GO:0046232//GO:0009712	toluene catabolic process//1,4-dichlorobenzene catabolic process//xylene catabolic process//oxidation-reduction process//benzoate metabolic process//carbazole catabolic process//catechol-containing compound metabolic process	GO:0016462//GO:0018576//GO:0005525//GO:0005506//GO:0003924	pyrophosphatase activity//catechol 1,2-dioxygenase activity//GTP binding//iron ion binding//GTPase activity	GO:0005737	cytoplasm	KOG0052	Translation elongation factor EF-1 alpha/Tu	CSS002154	AT5G60390.1	| Symbols: | GTP binding Elongation factor Tu family protein | chr5:24289226-24290675 FORWARD LENGTH=449	'29.2.4'	'protein.synthesis.elongation'
c167137_g1	57.897	210.021	-1.859	3.3e-16	7.89e-13	1670	13661265	AAK37834.1	2078	0	beta-tubulin [Euglena gracilis]>gi|13661269|gb|AAK37836.1|AF182554_1 beta-tubulin [Euglena gracilis]>gi|13661271|gb|AAK37837.1|AF182555_1 beta-tubulin [Euglena gracilis]>gi|13661273|gb|AAK37838.1|AF182759_1 beta-tubulin [Euglena gracilis]	687022056	LM523204.1	571	0	Parastrongyloides trichosuri genome assembly P_trichosuri_KNP ,scaffold PTRK_scaffold0000043	K07375	TUBB	tubulin beta	http://www.genome.jp/dbget-bin/www_bget?ko:K07375	P11833	2197	0	Tubulin beta chain OS=Paracentrotus lividus PE=2 SV=1	PF03953//PF01844	Tubulin C-terminal domain//HNH endonuclease	GO:0051258//GO:0007018//GO:0006184	protein polymerization//microtubule-based movement//obsolete GTP catabolic process	GO:0004519//GO:0005198//GO:0005525//GO:0003676//GO:0003924	endonuclease activity//structural molecule activity//GTP binding//nucleic acid binding//GTPase activity	GO:0005874//GO:0043234//GO:0005737	microtubule//protein complex//cytoplasm	KOG1375	Beta tubulin	CSS013292	AT5G62700.1	| Symbols: TUB3 | tubulin beta chain 3 | chr5:25184501-25186426 FORWARD LENGTH=450	'31.1'	'cell.organisation'
c122860_g1	143.301	26.1588	2.4537	3.41e-16	8.08e-13	1012	695466989	XP_009539526.1	766	9.1e-97	hypothetical protein PHYSODRAFT_356215 [Phytophthora sojae]>gi|348665184|gb|EGZ05017.1| hypothetical protein PHYSODRAFT_356215 [Phytophthora sojae]	--	--	--	--	--	K15102	SLC25A3, PHC, PIC	solute carrier family 25 (mitochondrial phosphate transporter), member 3	http://www.genome.jp/dbget-bin/www_bget?ko:K15102	Q9FMU6	570	4.97e-68	Mitochondrial phosphate carrier protein 3, mitochondrial OS=Arabidopsis thaliana GN=MPT3 PE=2 SV=1	--	--	--	--	--	--	--	--	KOG0767	Mitochondrial phosphate carrier protein	CSS012857	AT5G14040.1	| Symbols: PHT3;1 | phosphate transporter 3;1 | chr5:4531059-4532965 REVERSE LENGTH=375	'34.9'	'transport.metabolite transporters at the mitochondrial membrane'
c147513_g1	601.598	257.552	1.2239	3.77e-16	8.85e-13	823	697149201	XP_009628802.1	543	8.25e-67	PREDICTED: probable calcium-binding protein CML18 [Nicotiana tomentosiformis]	--	--	--	--	--	K13448	CML	calcium-binding protein CML	http://www.genome.jp/dbget-bin/www_bget?ko:K13448	P25070	412	5.97e-48	Calcium-binding protein CML24 OS=Arabidopsis thaliana GN=CML24 PE=2 SV=2	PF13499//PF13202//PF00036//PF13405//PF10591	EF-hand domain pair//EF hand//EF hand//EF-hand domain//Secreted protein acidic and rich in cysteine Ca binding region	GO:0007165	signal transduction	GO:0005509	calcium ion binding	GO:0005578	proteinaceous extracellular matrix	KOG0027	Calmodulin and related proteins (EF-Hand superfamily)	CSS029382	AT1G66400.1	| Symbols: CML23 | calmodulin like 23 | chr1:24770856-24771329 REVERSE LENGTH=157	'30.3'	'signalling.calcium'
c13103_g1	93.4143	13.3699	2.8046	3.93e-16	9.14e-13	1429	545704129	XP_005704388.1	1129	7.76e-149	4-hydroxyphenylpyruvate dioxygenase [Galdieria sulphuraria]>gi|452820831|gb|EME27868.1| 4-hydroxyphenylpyruvate dioxygenase [Galdieria sulphuraria]	--	--	--	--	--	K00457	HPD, hppD	4-hydroxyphenylpyruvate dioxygenase	http://www.genome.jp/dbget-bin/www_bget?ko:K00457	Q27203	1152	7.71e-153	4-hydroxyphenylpyruvate dioxygenase OS=Tetrahymena thermophila GN=TFA PE=3 SV=1	--	--	--	--	--	--	--	--	KOG0638	4-hydroxyphenylpyruvate dioxygenase	CSS012734	AT1G06570.1	| Symbols: PDS1, HPD | phytoene desaturation 1 | chr1:2012015-2013543 REVERSE LENGTH=473	'16.1.3.1'	'secondary metabolism.isoprenoids.tocopherol biosynthesis.hydroxyphenylpyruvate dioxygenase'
c120227_g1	27.4291	137.629	-2.327	4.43e-16	1.02e-12	690	388516379	AFK46251.1	725	5.01e-95	unknown [Lotus japonicus]	815894188	XM_012382007.1	42	1.35e-10	PREDICTED: Bombus impatiens nucleoside diphosphate kinase (LOC100743770), mRNA	K00940	E2.7.4.6, ndk	nucleoside-diphosphate kinase	http://www.genome.jp/dbget-bin/www_bget?ko:K00940	P27950	524	1.47e-65	Nucleoside diphosphate kinase (Fragment) OS=Ginglymostoma cirratum PE=3 SV=1	PF00334	Nucleoside diphosphate kinase	GO:0006228//GO:0006183//GO:0006206//GO:0006144//GO:0006241//GO:0006165	UTP biosynthetic process//GTP biosynthetic process//pyrimidine nucleobase metabolic process//purine nucleobase metabolic process//CTP biosynthetic process//nucleoside diphosphate phosphorylation	GO:0005524//GO:0004550	ATP binding//nucleoside diphosphate kinase activity	--	--	KOG0888	Nucleoside diphosphate kinase	CSS001533	AT4G09320.1	| Symbols: NDPK1 | Nucleoside diphosphate kinase family protein | chr4:5923424-5924366 FORWARD LENGTH=169	'23.4.10'	'nucleotide metabolism.phosphotransfer and pyrophosphatases.nucleoside diphosphate kinase'
c150369_g1	612.913	1490.16	-1.2817	5.09e-16	1.16e-12	1900	731431973	XP_010644121.1	1707	0	PREDICTED: epidermis-specific secreted glycoprotein EP1-like [Vitis vinifera]	147856556	AM432402.2	268	8.94e-136	Vitis vinifera contig VV78X019925.31, whole genome shotgun sequence	--	--	--	--	Q39688	1113	6.29e-145	Epidermis-specific secreted glycoprotein EP1 OS=Daucus carota GN=EP1 PE=1 SV=1	PF00954	S-locus glycoprotein family	GO:0048544	recognition of pollen	--	--	--	--	--	--	CSS002894	AT1G78850.1	| Symbols: | D-mannose binding lectin protein with Apple-like carbohydrate-binding domain | chr1:29642072-29643397 REVERSE LENGTH=441	'26.16'	'misc.myrosinases-lectin-jacalin'
c130951_g2	22.306	113.467	-2.3468	5.86e-16	1.32e-12	972	168057168	XP_001780588.1	958	3.75e-127	predicted protein [Physcomitrella patens]>gi|162667954|gb|EDQ54571.1| predicted protein [Physcomitrella patens]	388516490	BT146513.1	507	0	Lotus japonicus clone JCVI-FLLj-20G2 unknown mRNA	K02987	RP-S4e, RPS4	small subunit ribosomal protein S4e	http://www.genome.jp/dbget-bin/www_bget?ko:K02987	Q4PMB3	1074	1.3e-145	40S ribosomal protein S4 OS=Ixodes scapularis GN=RpS4 PE=2 SV=1	PF01479	S4 domain	GO:0006412//GO:0042254	translation//ribosome biogenesis	GO:0003735//GO:0003723	structural constituent of ribosome//RNA binding	GO:0005840	ribosome	KOG0378	40S ribosomal protein S4	CSS024764	AT5G58420.1	| Symbols: | Ribosomal protein S4 (RPS4A) family protein | chr5:23619599-23620896 FORWARD LENGTH=262	'29.2.1.2.1.4'	'protein.synthesis.ribosomal protein.eukaryotic.40S subunit.S4'
c154739_g7	17.0036	100.173	-2.5586	6.6e-16	1.48e-12	2161	551668948	XP_005837233.1	819	8.36e-98	hypothetical protein GUITHDRAFT_85427 [Guillardia theta CCMP2712]>gi|428181389|gb|EKX50253.1| hypothetical protein GUITHDRAFT_85427 [Guillardia theta CCMP2712]	--	--	--	--	--	K09580	PDIA1, P4HB	protein disulfide-isomerase A1	http://www.genome.jp/dbget-bin/www_bget?ko:K09580	Q17770	1321	1.74e-173	Protein disulfide-isomerase 2 OS=Caenorhabditis elegans GN=pdi-2 PE=1 SV=1	PF00255//PF01645//PF08534//PF01216//PF07912//PF00085//PF00485//PF00462//PF00578	Glutathione peroxidase//Conserved region in glutamate synthase//Redoxin//Calsequestrin//ERp29, N-terminal domain//Thioredoxin//Phosphoribulokinase / Uridine kinase family//Glutaredoxin//AhpC/TSA family	GO:0006749//GO:0008152//GO:0006537//GO:0006804//GO:0006979//GO:0006118//GO:0009306//GO:0045454//GO:0055114	glutathione metabolic process//metabolic process//glutamate biosynthetic process//obsolete peroxidase reaction//response to oxidative stress//obsolete electron transport//protein secretion//cell redox homeostasis//oxidation-reduction process	GO:0005524//GO:0005509//GO:0016638//GO:0015930//GO:0016491//GO:0016209//GO:0015035//GO:0016301//GO:0009055//GO:0004602	ATP binding//calcium ion binding//oxidoreductase activity, acting on the CH-NH2 group of donors//glutamate synthase activity//oxidoreductase activity//antioxidant activity//protein disulfide oxidoreductase activity//kinase activity//electron carrier activity//glutathione peroxidase activity	GO:0005788	endoplasmic reticulum lumen	KOG0190	Protein disulfide isomerase (prolyl 4-hydroxylase beta subunit)	CSS016165	AT3G54960.1	| Symbols: ATPDIL1-3, PDI1, ATPDI1, PDIL1-3 | PDI-like 1-3 | chr3:20363514-20366822 REVERSE LENGTH=579	'21.1.1'	'redox.thioredoxin.PDIL'
c159151_g1	17.2069	111.073	-2.6904	7.12e-16	1.58e-12	677	--	--	--	--	--	--	--	--	--	--	--	--	--	--	--	--	--	--	PF02617	ATP-dependent Clp protease adaptor protein ClpS	GO:0030163	protein catabolic process	--	--	--	--	--	--	#N/A	#N/A	#N/A	#N/A	#N/A
c20086_g1	31.1043	134.389	-2.1112	8.06e-16	1.77e-12	607	--	--	--	--	--	--	--	--	--	--	--	--	--	--	--	--	--	--	--	--	--	--	--	--	--	--	--	--	#N/A	#N/A	#N/A	#N/A	#N/A
c157616_g3	31.3717	141.246	-2.1707	8.45e-16	1.84e-12	1144	302768841	XP_002967840.1	867	4.51e-112	hypothetical protein SELMODRAFT_144921 [Selaginella moellendorffii]>gi|300164578|gb|EFJ31187.1| hypothetical protein SELMODRAFT_144921 [Selaginella moellendorffii]	353228410	HE601624.1	35	1.78e-06	Schistosoma mansoni strain Puerto Rico chromosome 1, complete genome	K02932	RP-L5e, RPL5	large subunit ribosomal protein L5e	http://www.genome.jp/dbget-bin/www_bget?ko:K02932	O65353	987	5.27e-131	60S ribosomal protein L5 OS=Helianthus annuus GN=RPL5A PE=2 SV=1	PF00861	Ribosomal L18p/L5e family	GO:0010015//GO:0008283//GO:0009965//GO:0009955//GO:0006412//GO:0042254	root morphogenesis//cell proliferation//leaf morphogenesis//adaxial/abaxial pattern specification//translation//ribosome biogenesis	GO:0008097//GO:0003735	5S rRNA binding//structural constituent of ribosome	GO:0022625//GO:0009507//GO:0005840//GO:0005622//GO:0005886//GO:0005773//GO:0005730	cytosolic large ribosomal subunit//chloroplast//ribosome//intracellular//plasma membrane//vacuole//nucleolus	KOG0875	60S ribosomal protein L5	CSS012575	AT3G25520.1	| Symbols: ATL5, PGY3, OLI5, RPL5A | ribosomal protein L5 | chr3:9269573-9271327 REVERSE LENGTH=301	'29.2.1.2.2.5'	'protein.synthesis.ribosomal protein.eukaryotic.60S subunit.L5'
c160009_g6	81.8911	282.95	-1.7888	8.95e-16	1.93e-12	1769	--	--	--	--	--	--	--	--	--	--	--	--	--	--	--	--	--	--	PF13405//PF10591//PF13499//PF13202//PF00036	EF-hand domain//Secreted protein acidic and rich in cysteine Ca binding region//EF-hand domain pair//EF hand//EF hand	GO:0007165	signal transduction	GO:0005509	calcium ion binding	GO:0005578	proteinaceous extracellular matrix	--	--	#N/A	#N/A	#N/A	#N/A	#N/A
c134468_g1	6.44226	68.0012	-3.3999	9.8e-16	2.1e-12	766	255072417	XP_002499883.1	306	3.51e-32	predicted protein [Micromonas sp. RCC299]>gi|226515145|gb|ACO61141.1| predicted protein [Micromonas sp. RCC299]	--	--	--	--	--	K02891	RP-L22e, RPL22	large subunit ribosomal protein L22e	http://www.genome.jp/dbget-bin/www_bget?ko:K02891	P52819	309	2.17e-33	60S ribosomal protein L22 OS=Caenorhabditis elegans GN=rpl-22 PE=1 SV=3	PF01776//PF01506//PF05478	Ribosomal L22e protein family//Hepatitis C virus non-structural 5a protein membrane anchor//Prominin	GO:0042254//GO:0006412//GO:0006144//GO:0006508	ribosome biogenesis//translation//purine nucleobase metabolic process//proteolysis	GO:0004252//GO:0004197//GO:0003968//GO:0017111//GO:0003735	serine-type endopeptidase activity//cysteine-type endopeptidase activity//RNA-directed RNA polymerase activity//nucleoside-triphosphatase activity//structural constituent of ribosome	GO:0031379//GO:0005622//GO:0005840//GO:0016021	RNA-directed RNA polymerase complex//intracellular//ribosome//integral component of membrane	KOG3434	60S ribosomal protein L22	CSS032257	AT3G05560.1	| Symbols: | Ribosomal L22e protein family | chr3:1614641-1615204 FORWARD LENGTH=124	'29.2.1.2.2.22'	'protein.synthesis.ribosomal protein.eukaryotic.60S subunit.L22'
c148766_g1	17.7104	100.635	-2.5065	1.21e-15	2.57e-12	1603	514766634	XP_004966044.1	592	1.17e-67	PREDICTED: elongation factor 1-gamma 3-like [Setaria italica]	--	--	--	--	--	K03233	EEF1G	elongation factor 1-gamma	http://www.genome.jp/dbget-bin/www_bget?ko:K03233	Q90YC0	1248	7.09e-166	Elongation factor 1-gamma OS=Carassius auratus GN=eef1g PE=2 SV=1	PF02798//PF13409//PF00647//PF13417//PF03495	Glutathione S-transferase, N-terminal domain//Glutathione S-transferase, N-terminal domain//Elongation factor 1 gamma, conserved domain//Glutathione S-transferase, N-terminal domain//Clostridial binary toxin B/anthrax toxin PA	GO:0006448//GO:0006414//GO:0009405	regulation of translational elongation//translational elongation//pathogenesis	GO:0005515//GO:0003746	protein binding//translation elongation factor activity	GO:0005576//GO:0005840//GO:0005853	extracellular region//ribosome//eukaryotic translation elongation factor 1 complex	KOG0867	Glutathione S-transferase	CSS029437	AT1G09640.1	| Symbols: | Translation elongation factor EF1B, gamma chain | chr1:3120162-3122152 FORWARD LENGTH=414	'29.2.4'	'protein.synthesis.elongation'
c178491_g1	12.1445	86.0072	-2.8242	1.44e-15	3.03e-12	2327	702347317	XP_010057259.1	915	7.27e-110	PREDICTED: uncharacterized protein LOC104445137 [Eucalyptus grandis]	--	--	--	--	--	--	--	--	--	--	--	--	--	PF04691//PF02892	Apolipoprotein C-I (ApoC-1)//BED zinc finger	GO:0042157	lipoprotein metabolic process	GO:0003677	DNA binding	GO:0005576	extracellular region	--	--	CSS030047	AT1G79740.1	| Symbols: | hAT transposon superfamily | chr1:30004367-30006715 REVERSE LENGTH=651	'35.1'	'not assigned.no ontology'
c158699_g3	19.6585	105.706	-2.4268	1.47e-15	3.07e-12	1012	326498465	BAJ98660.1	837	1.04e-109	predicted protein [Hordeum vulgare subsp. vulgare]	326498464	AK367457.1	283	2.15e-144	Hordeum vulgare subsp. vulgare mRNA for predicted protein, complete cds, clone: NIASHv2057H23	K00522	FTH1	ferritin heavy chain	http://www.genome.jp/dbget-bin/www_bget?ko:K00522	P42577	506	5.25e-61	Soma ferritin OS=Lymnaea stagnalis PE=2 SV=2	PF02915//PF00210	Rubrerythrin//Ferritin-like domain	GO:0055114//GO:0006879	oxidation-reduction process//cellular iron ion homeostasis	GO:0016491//GO:0046872//GO:0008199	oxidoreductase activity//metal ion binding//ferric iron binding	--	--	KOG2332	Ferritin	CSS039137	AT5G01600.1	| Symbols: ATFER1, FER1 | ferretin 1 | chr5:228149-229594 REVERSE LENGTH=255	'15.2'	'metal handling.binding, chelation and storage'
c124891_g1	260.741	51.4855	2.3404	1.7e-15	3.51e-12	666	675162201	XP_008889985.1	586	3.53e-74	40S ribosomal protein S14 [Phytophthora parasitica INRA-310]>gi|566034323|gb|ETI57234.1| 40S ribosomal protein S14 [Phytophthora parasitica P1569]>gi|567971993|gb|ETK96987.1| 40S ribosomal protein S14 [Phytophthora parasitica]>gi|568000315|gb|ETL50335.1| 40S ribosomal protein S14 [Phytophthora parasitica]>gi|568029469|gb|ETM03395.1| 40S ribosomal protein S14 [Phytophthora parasitica]>gi|568060111…	615463795	XM_007598714.1	196	3.21e-96	Colletotrichum fioriniae PJ7 40S ribosomal protein S14 mRNA	K02955	RP-S14e, RPS14	small subunit ribosomal protein S14e	http://www.genome.jp/dbget-bin/www_bget?ko:K02955	P46295	563	1.9e-71	40S ribosomal protein S14 OS=Chlamydomonas reinhardtii GN=RPS14 PE=3 SV=1	PF00411	Ribosomal protein S11	GO:0042254//GO:0006412	ribosome biogenesis//translation	GO:0003735	structural constituent of ribosome	GO:0005840	ribosome	KOG0407	40S ribosomal protein S14	CSS038199	AT3G52580.1	| Symbols: | Ribosomal protein S11 family protein | chr3:19503324-19504701 FORWARD LENGTH=150	'29.2.1.2.1.14'	'protein.synthesis.ribosomal protein.eukaryotic.40S subunit.S14'
c155660_g1	46.553	171.65	-1.8825	2.25e-15	4.61e-12	1295	255559905	XP_002520971.1	872	2.03e-111	conserved hypothetical protein [Ricinus communis]>gi|223539808|gb|EEF41388.1| conserved hypothetical protein [Ricinus communis]	--	--	--	--	--	--	--	--	--	Q9FFY6	393	2.34e-41	Protein ELC-like OS=Arabidopsis thaliana GN=ELCL PE=1 SV=1	PF00179//PF05743	Ubiquitin-conjugating enzyme//UEV domain	GO:0015031//GO:0006464	protein transport//cellular protein modification process	GO:0016881	acid-amino acid ligase activity	--	--	KOG2391	Vacuolar sorting protein/ubiquitin receptor VPS23	CSS015858	AT2G38830.1	| Symbols: | Ubiquitin-conjugating enzyme/RWD-like protein | chr2:16225777-16226772 FORWARD LENGTH=331	'35.1'	'not assigned.no ontology'
c119266_g1	11.1146	80.8182	-2.8622	2.49e-15	5.07e-12	472	326512164	BAJ96063.1	772	7.93e-102	predicted protein [Hordeum vulgare subsp. vulgare]	326512163	AK364860.1	341	5.53e-177	Hordeum vulgare subsp. vulgare mRNA for predicted protein, complete cds, clone: NIASHv2028O04	K02938	RP-L8e, RPL8	large subunit ribosomal protein L8e	http://www.genome.jp/dbget-bin/www_bget?ko:K02938	Q9V3G1	627	9.01e-81	60S ribosomal protein L8 OS=Drosophila melanogaster GN=RpL8 PE=1 SV=1	PF03947//PF00181	Ribosomal Proteins L2, C-terminal domain//Ribosomal Proteins L2, RNA binding domain	GO:0006412//GO:0042254	translation//ribosome biogenesis	GO:0003735	structural constituent of ribosome	GO:0005622//GO:0005840	intracellular//ribosome	KOG2309	60s ribosomal protein L2/L8	CSS053488	AT4G36130.1	| Symbols: | Ribosomal protein L2 family | chr4:17097613-17098656 FORWARD LENGTH=258	'29.2.1.2.2.8'	'protein.synthesis.ribosomal protein.eukaryotic.60S subunit.L8'
c150202_g1	31.2572	133.263	-2.092	2.62e-15	5.28e-12	1121	195605318	ACG24489.1	917	4.5e-120	60S ribosomal protein L7a [Zea mays]	62083326	AY961486.1	129	9.7e-59	Lysiphlebus testaceipes ribosomal protein L7a (RpL7a) mRNA, complete cds	K02936	RP-L7Ae, RPL7A	large subunit ribosomal protein L7Ae	http://www.genome.jp/dbget-bin/www_bget?ko:K02936	O57592	968	9.91e-129	60S ribosomal protein L7a OS=Takifugu rubripes GN=rpl7a PE=3 SV=3	--	--	--	--	--	--	--	--	KOG3166	60S ribosomal protein L7A	CSS031527	AT3G62870.1	| Symbols: | Ribosomal protein L7Ae/L30e/S12e/Gadd45 family protein | chr3:23242862-23244273 REVERSE LENGTH=256	'29.2.1.2.2.57'	'protein.synthesis.ribosomal protein.eukaryotic.60S subunit.L7A'
c152014_g1	106.234	19.2077	2.4675	2.7e-15	5.4e-12	885	813186089	XP_012207216.1	655	1.18e-82	40S ribosomal protein S8 [Saprolegnia parasitica CBS 223.65]>gi|641527808|gb|KDO22073.1| 40S ribosomal protein S8 [Saprolegnia parasitica CBS 223.65]	551599571	XM_005781552.1	97	4.67e-41	Emiliania huxleyi CCMP1516 hypothetical protein mRNA	K02995	RP-S8e, RPS8	small subunit ribosomal protein S8e	http://www.genome.jp/dbget-bin/www_bget?ko:K02995	Q4N3P0	607	1.36e-76	40S ribosomal protein S8 OS=Theileria parva GN=RPS8 PE=3 SV=1	--	--	--	--	--	--	--	--	KOG3283	40S ribosomal protein S8	CSS035940	AT5G59240.1	| Symbols: | Ribosomal protein S8e family protein | chr5:23902626-23903670 REVERSE LENGTH=210	'29.2.1.2.1.8'	'protein.synthesis.ribosomal protein.eukaryotic.40S subunit.S8'
c178486_g3	431.345	1084.06	-1.3295	2.77e-15	5.5e-12	849	662246134	AIE47267.1	416	5.06e-44	glucose-6-phosphate dehydrogenase [Hevea brasiliensis]	719983081	XM_010252344.1	110	2.65e-48	PREDICTED: Nelumbo nucifera glucose-6-phosphate 1-dehydrogenase, chloroplastic (LOC104592835), mRNA	K00036	G6PD, zwf	glucose-6-phosphate 1-dehydrogenase	http://www.genome.jp/dbget-bin/www_bget?ko:K00036	Q8L743	387	5.97e-41	Glucose-6-phosphate 1-dehydrogenase 3, chloroplastic OS=Arabidopsis thaliana GN=At1g24280 PE=2 SV=2	PF02781	Glucose-6-phosphate dehydrogenase, C-terminal domain	GO:0006749//GO:0006098//GO:0006006//GO:0055114	glutathione metabolic process//pentose-phosphate shunt//glucose metabolic process//oxidation-reduction process	GO:0050661//GO:0004345	NADP binding//glucose-6-phosphate dehydrogenase activity	--	--	KOG0563	Glucose-6-phosphate 1-dehydrogenase	CSS049133	AT5G13110.1	| Symbols: G6PD2 | glucose-6-phosphate dehydrogenase 2 | chr5:4158952-4161640 FORWARD LENGTH=596	'7.1.1'	'OPP.oxidative PP.G6PD'
c141100_g1	90.1344	14.1981	2.6664	2.87e-15	5.61e-12	1162	813110820	XP_012195011.1	782	8.55e-99	hypothetical protein SPRG_01404 [Saprolegnia parasitica CBS 223.65]>gi|641540352|gb|KDO34134.1| hypothetical protein SPRG_01404 [Saprolegnia parasitica CBS 223.65]	551605305	XM_005784005.1	52	6.4e-16	Emiliania huxleyi CCMP1516 hypothetical protein mRNA	K02941	RP-LP0, RPLP0	large subunit ribosomal protein LP0	http://www.genome.jp/dbget-bin/www_bget?ko:K02941	P50346	701	1.74e-87	60S acidic ribosomal protein P0 OS=Glycine max PE=2 SV=1	PF00428//PF00466	60s Acidic ribosomal protein//Ribosomal protein L10	GO:0006414//GO:0042254	translational elongation//ribosome biogenesis	GO:0003735	structural constituent of ribosome	GO:0005622//GO:0005840	intracellular//ribosome	KOG0815	60S acidic ribosomal protein P0	CSS027583	AT2G40010.1	| Symbols: | Ribosomal protein L10 family protein | chr2:16708578-16710448 REVERSE LENGTH=317	'29.2.1.2.2.80'	'protein.synthesis.ribosomal protein.eukaryotic.60S subunit.P0'
c156343_g1	64.7514	5.66351	3.5151	2.87e-15	5.61e-12	2431	326489751	BAK01856.1	1694	0	predicted protein [Hordeum vulgare subsp. vulgare]	--	--	--	--	--	--	--	--	--	O32323	1274	2.02e-165	Homospermidine synthase OS=Blastochloris viridis GN=hss PE=1 SV=1	PF03435	Saccharopine dehydrogenase	GO:0055114	oxidation-reduction process	GO:0016491	oxidoreductase activity	--	--	--	--	#N/A	#N/A	#N/A	#N/A	#N/A
c152247_g3	101.72	18.529	2.4567	2.97e-15	5.75e-12	836	475586857	EMT20410.1	793	1.44e-103	60S ribosomal protein L10 [Aegilops tauschii]	470441552	XM_004339378.1	197	1.13e-96	Acanthamoeba castellanii str. Neff ribosomal protein L10, putative (ACA1_061530) mRNA, complete cds	K02866	RP-L10e, RPL10	large subunit ribosomal protein L10e	http://www.genome.jp/dbget-bin/www_bget?ko:K02866	Q54J69	812	2.52e-107	60S ribosomal protein L10 OS=Dictyostelium discoideum GN=rpl10 PE=1 SV=2	PF00252	Ribosomal protein L16p/L10e	GO:0006412//GO:0042254	translation//ribosome biogenesis	GO:0003735	structural constituent of ribosome	GO:0005840	ribosome	KOG0857	60s ribosomal protein L10	CSS039539	AT1G26910.1	| Symbols: RPL10B | Ribosomal protein L16p/L10e family protein | chr1:9321709-9322813 FORWARD LENGTH=221	'29.2.1.2.2.10'	'protein.synthesis.ribosomal protein.eukaryotic.60S subunit.L10'
c94067_g1	102.597	18.4845	2.4726	3.11e-15	5.99e-12	2716	676396835	XP_009041695.1	1918	0	hypothetical protein AURANDRAFT_72703 [Aureococcus anophagefferens]>gi|323447708|gb|EGB03620.1| hypothetical protein AURANDRAFT_72703 [Aureococcus anophagefferens]	--	--	--	--	--	--	--	--	--	Q9FGY1	1154	1.55e-142	Beta-D-xylosidase 1 OS=Arabidopsis thaliana GN=BXL1 PE=1 SV=1	PF00933//PF01915//PF01345//PF01232	Glycosyl hydrolase family 3 N terminal domain//Glycosyl hydrolase family 3 C-terminal domain//Domain of unknown function DUF11//Mannitol dehydrogenase Rossmann domain	GO:0005975//GO:0055114	carbohydrate metabolic process//oxidation-reduction process	GO:0004553//GO:0016491	hydrolase activity, hydrolyzing O-glycosyl compounds//oxidoreductase activity	GO:0005727	extrachromosomal circular DNA	--	--	CSS050713	AT1G02640.1	| Symbols: BXL2, ATBXL2 | beta-xylosidase 2 | chr1:564293-567580 FORWARD LENGTH=768	'10.6.2'	'cell wall.degradation.mannan-xylose-arabinose-fucose'
c156202_g1	72.9875	329.267	-2.1735	3.26e-15	6.22e-12	1105	326501772	BAK02675.1	1719	0	predicted protein [Hordeum vulgare subsp. vulgare]	326501771	AK371477.1	749	0	Hordeum vulgare subsp. vulgare mRNA for predicted protein, complete cds, clone: NIASHv2135B02	K01365	CTSL	cathepsin L	http://www.genome.jp/dbget-bin/www_bget?ko:K01365	Q9GKL8	986	1.53e-130	Cathepsin L1 OS=Chlorocebus aethiops GN=CTSL PE=1 SV=1	PF00112//PF03051	Papain family cysteine protease//Peptidase C1-like family	GO:0006508	proteolysis	GO:0008234//GO:0004197	cysteine-type peptidase activity//cysteine-type endopeptidase activity	--	--	KOG1543	Cysteine proteinase Cathepsin L	CSS034368	AT1G06260.1	| Symbols: | Cysteine proteinases superfamily protein | chr1:1916449-1917585 FORWARD LENGTH=343	'29.5.3'	'protein.degradation.cysteine protease'
c156064_g1	543.339	1110.85	-1.0317	3.39e-15	6.43e-12	933	--	--	--	--	--	--	--	--	--	--	--	--	--	--	--	--	--	--	--	--	--	--	--	--	--	--	--	--	#N/A	#N/A	#N/A	#N/A	#N/A
c106292_g1	72.6887	8.21371	3.1456	3.47e-15	6.53e-12	1462	302787449	XP_002975494.1	773	4.13e-97	hypothetical protein SELMODRAFT_103994 [Selaginella moellendorffii]>gi|300156495|gb|EFJ23123.1| hypothetical protein SELMODRAFT_103994 [Selaginella moellendorffii]	694537839	XM_009497734.1	206	2e-101	Fonticula alba 50S ribosomal protein L7e mRNA	K02937	RP-L7e, RPL7	large subunit ribosomal protein L7e	http://www.genome.jp/dbget-bin/www_bget?ko:K02937	P60039	763	1.7e-96	60S ribosomal protein L7-3 OS=Arabidopsis thaliana GN=RPL7C PE=2 SV=1	--	--	--	--	--	--	GO:0022625//GO:0005618//GO:0009507//GO:0005730//GO:0005886//GO:0005773	cytosolic large ribosomal subunit//cell wall//chloroplast//nucleolus//plasma membrane//vacuole	KOG3184	60S ribosomal protein L7	CSS009549	AT3G13580.3	| Symbols: | Ribosomal protein L30/L7 family protein | chr3:4433809-4435109 FORWARD LENGTH=244	'29.2.1.2.2.7'	'protein.synthesis.ribosomal protein.eukaryotic.60S subunit.L7'
c166805_g1	16.5711	95.0156	-2.5195	3.91e-15	7.24e-12	1937	546326398	XP_005718938.1	2033	0	ATP synthase subunit alpha, mitochondrial [Chondrus crispus]>gi|507115576|emb|CDF39033.1| ATP synthase subunit alpha, mitochondrial [Chondrus crispus]	52630964	AY737553.1	491	0	Toxoptera citricida putative mitochondrial ATP synthase alpha subunit precursor, mRNA, complete cds; nuclear gene for mitochondrial product	K02132	ATPeF1A, ATP5A1, ATP1	F-type H+-transporting ATPase subunit alpha	http://www.genome.jp/dbget-bin/www_bget?ko:K02132	Q5R546	2347	0	ATP synthase subunit alpha, mitochondrial OS=Pongo abelii GN=ATP5A1 PE=2 SV=1	PF12513//PF00006//PF00306//PF02874	Mitochondrial degradasome RNA helicase subunit C terminal//ATP synthase alpha/beta family, nucleotide-binding domain//ATP synthase alpha/beta chain, C terminal domain//ATP synthase alpha/beta family, beta-barrel domain	GO:0015991//GO:0046034//GO:0015992	ATP hydrolysis coupled proton transport//ATP metabolic process//proton transport	GO:0016817//GO:0016820//GO:0005524	hydrolase activity, acting on acid anhydrides//hydrolase activity, acting on acid anhydrides, catalyzing transmembrane movement of substances//ATP binding	GO:0033178	proton-transporting two-sector ATPase complex, catalytic domain	KOG1353	F0F1-type ATP synthase, alpha subunit	CSS030680	ATMG01190.1	| Symbols: ATP1 | ATP synthase subunit 1 | chrM:302166-303689 REVERSE LENGTH=507	'9.9'	'mitochondrial electron transport / ATP synthesis.F1-ATPase'
c166315_g3	1373.48	2881.7	-1.0691	3.98e-15	7.31e-12	1049	672114361	XP_008776656.1	1651	0	PREDICTED: heat shock cognate 70 kDa protein 2-like [Phoenix dactylifera]	645255688	XM_008235389.1	539	0	PREDICTED: Prunus mume heat shock cognate 70 kDa protein 2 (LOC103332638), mRNA	K03283	HSPA1_8	heat shock 70kDa protein 1/8	http://www.genome.jp/dbget-bin/www_bget?ko:K03283	Q9LHA8	1606	0	Probable mediator of RNA polymerase II transcription subunit 37c OS=Arabidopsis thaliana GN=MED37C PE=1 SV=1	PF02782	FGGY family of carbohydrate kinases, C-terminal domain	GO:0005975	carbohydrate metabolic process	GO:0016773	phosphotransferase activity, alcohol group as acceptor	--	--	KOG0101	Molecular chaperones HSP70/HSC70, HSP70 superfamily	CSS023573	AT3G12580.1	| Symbols: HSP70, ATHSP70 | heat shock protein 70 | chr3:3991487-3993689 REVERSE LENGTH=650	'20.2.1'	'stress.abiotic.heat'
c137175_g1	81.5155	10.6194	2.9404	4.17e-15	7.61e-12	605	545359912	XP_005645379.1	416	1.09e-48	ribosomal protein S19 component of cytosolic 80S ribosome and 40S small subunit [Coccomyxa subellipsoidea C-169]>gi|384247348|gb|EIE20835.1| ribosomal protein S19 component of cytosolic 80S ribosome and 40S small subunit [Coccomyxa subellipsoidea C-169]	--	--	--	--	--	K02966	RP-S19e, RPS19	small subunit ribosomal protein S19e	http://www.genome.jp/dbget-bin/www_bget?ko:K02966	Q9SGA6	390	6.18e-46	40S ribosomal protein S19-1 OS=Arabidopsis thaliana GN=RPS19A PE=2 SV=1	PF01090	Ribosomal protein S19e	GO:0042254//GO:0006412	ribosome biogenesis//translation	GO:0003735	structural constituent of ribosome	GO:0005840//GO:0005622	ribosome//intracellular	KOG3411	40S ribosomal protein S19	CSS034427	AT5G61170.1	| Symbols: | Ribosomal protein S19e family protein | chr5:24611158-24612202 FORWARD LENGTH=143	'29.2.1.2.1.19'	'protein.synthesis.ribosomal protein.eukaryotic.40S subunit.S19'
c163196_g2	182.249	446.212	-1.2918	4.33e-15	7.84e-12	839	147856522	CAN82837.1	531	2.29e-64	hypothetical protein VITISV_030872 [Vitis vinifera]	--	--	--	--	--	--	--	--	--	--	--	--	--	PF00168	C2 domain	--	--	GO:0005515	protein binding	--	--	--	--	CSS043080	AT5G10210.1	| Symbols: | CONTAINS InterPro DOMAIN/s: C2 calcium-dependent membrane targeting (InterPro:IPR000008); BEST Arabidopsis thaliana protein match is: unknown protein (TAIR:AT5G65030.1); Has 1807 Blast hits to 1807 proteins in 277 species: Archae - 0; Bacteria - 0; Metazoa - 736; Fungi - 347; Plants - 385; Viruses - 0; Other Eukaryotes - 339 (source: NCBI BLink). | chr5:3206236-3206829 FORWARD LENGTH…	'35.2'	'not assigned.unknown'
c162623_g1	327.015	1030.44	-1.6558	4.54e-15	8.16e-12	399	604301634	EYU21220.1	176	5.23e-15	hypothetical protein MIMGU_mgv1a022794mg [Erythranthe guttata]	--	--	--	--	--	--	--	--	--	--	--	--	--	PF03239//PF04216	Iron permease FTR1 family//Protein involved in formate dehydrogenase formation	GO:0055085	transmembrane transport	--	--	GO:0005737//GO:0016020	cytoplasm//membrane	--	--	CSS023380	AT5G10695.1	| Symbols: | unknown protein; BEST Arabidopsis thaliana protein match is: unknown protein (TAIR:AT5G57123.1); Has 30201 Blast hits to 17322 proteins in 780 species: Archae - 12; Bacteria - 1396; Metazoa - 17338; Fungi - 3422; Plants - 5037; Viruses - 0; Other Eukaryotes - 2996 (source: NCBI BLink). | chr5:3377817-3378020 FORWARD LENGTH=67	'35.2'	'not assigned.unknown'
c176166_g2	265.971	600.828	-1.1757	4.58e-15	8.18e-12	2313	697151965	XP_009630211.1	209	1.39e-15	PREDICTED: uncharacterized protein LOC104120188 [Nicotiana tomentosiformis]>gi|697151967|ref|XP_009630212.1| PREDICTED: uncharacterized protein LOC104120188 [Nicotiana tomentosiformis]>gi|697151969|ref|XP_009630213.1| PREDICTED: uncharacterized protein LOC104120188 [Nicotiana tomentosiformis]	--	--	--	--	--	--	--	--	--	--	--	--	--	--	--	--	--	--	--	--	--	--	--	CSS020019	0	0	0	0
c119212_g1	73.0002	8.41559	3.1168	5.22e-15	9.25e-12	769	255070117	XP_002507140.1	286	1.65e-29	60S ribosomal protein L36 [Micromonas sp. RCC299]>gi|226522415|gb|ACO68398.1| 60S ribosomal protein L36 [Micromonas sp. RCC299]	--	--	--	--	--	K02920	RP-L36e, RPL36	large subunit ribosomal protein L36e	http://www.genome.jp/dbget-bin/www_bget?ko:K02920	Q4PM12	240	1.21e-23	60S ribosomal protein L36 OS=Ixodes scapularis GN=RpL36 PE=3 SV=1	PF01158	Ribosomal protein L36e	GO:0006412//GO:0042254	translation//ribosome biogenesis	GO:0003735	structural constituent of ribosome	GO:0005622//GO:0030529//GO:0005840	intracellular//ribonucleoprotein complex//ribosome	KOG3452	60S ribosomal protein L36	CSS046734	AT2G37600.1	| Symbols: | Ribosomal protein L36e family protein | chr2:15774410-15775203 REVERSE LENGTH=113	'29.2.1.2.2.36'	'protein.synthesis.ribosomal protein.eukaryotic.60S subunit.L36'
c172206_g3	161.387	398.395	-1.3037	5.31e-15	9.34e-12	1430	225426220	XP_002262981.1	795	2.91e-99	PREDICTED: short-chain dehydrogenase TIC 32, chloroplastic [Vitis vinifera]>gi|297742402|emb|CBI34551.3| unnamed protein product [Vitis vinifera]	720036963	XM_010269224.1	208	1.51e-102	PREDICTED: Nelumbo nucifera short-chain dehydrogenase TIC 32, chloroplastic-like (LOC104604735), mRNA	--	--	--	--	Q6RVV4	331	4.51e-33	Short-chain dehydrogenase TIC 32, chloroplastic OS=Pisum sativum GN=TIC32 PE=1 SV=1	PF00106//PF08165//PF02684	short chain dehydrogenase//FerA (NUC095) domain//Lipid-A-disaccharide synthetase	GO:0055114//GO:0008152//GO:0009245	oxidation-reduction process//metabolic process//lipid A biosynthetic process	GO:0000166//GO:0008915//GO:0016491	nucleotide binding//lipid-A-disaccharide synthase activity//oxidoreductase activity	GO:0016021	integral component of membrane	KOG1208	Dehydrogenases with different specificities (related to short-chain alcohol dehydrogenases)	CSS024365	AT4G24050.1	| Symbols: | NAD(P)-binding Rossmann-fold superfamily protein | chr4:12497287-12499661 FORWARD LENGTH=332	'26.22'	'misc.short chain dehydrogenase/reductase (SDR)'
c143501_g1	107.364	20.7146	2.3738	6.72e-15	1.17e-11	524	743787510	XP_010922436.1	394	2.45e-46	PREDICTED: 60S ribosomal protein L35-like [Elaeis guineensis]	--	--	--	--	--	K02918	RP-L35e, RPL35	large subunit ribosomal protein L35e	http://www.genome.jp/dbget-bin/www_bget?ko:K02918	Q9M3D2	372	7.68e-44	60S ribosomal protein L35-3 OS=Arabidopsis thaliana GN=RPL35C PE=2 SV=1	PF00380//PF00831	Ribosomal protein S9/S16//Ribosomal L29 protein	GO:0042254//GO:0006412	ribosome biogenesis//translation	GO:0003735	structural constituent of ribosome	GO:0005840//GO:0005622	ribosome//intracellular	KOG3436	60S ribosomal protein L35	CSS048736	AT2G39390.1	| Symbols: | Ribosomal L29 family protein | chr2:16450803-16451762 REVERSE LENGTH=123	'29.2.1.2.2.35'	'protein.synthesis.ribosomal protein.eukaryotic.60S subunit.L35'
c132904_g1	94.5707	16.0359	2.5601	6.98e-15	1.2e-11	624	551611911	XP_005787022.1	617	7.2e-79	peptidyl-prolyl cis-trans isomerase [Emiliania huxleyi CCMP1516]>gi|485640346|gb|EOD34593.1| peptidyl-prolyl cis-trans isomerase [Emiliania huxleyi CCMP1516]	514699758	XM_004997391.1	217	6.35e-108	Salpingoeca rosetta cyclophilin mRNA	K01802	E5.2.1.8	peptidylprolyl isomerase	http://www.genome.jp/dbget-bin/www_bget?ko:K01802	P91791	561	3.53e-71	Peptidyl-prolyl cis-trans isomerase OS=Hemicentrotus pulcherrimus PE=2 SV=1	PF00160	Cyclophilin type peptidyl-prolyl cis-trans isomerase/CLD	GO:0006457	protein folding	GO:0003755	peptidyl-prolyl cis-trans isomerase activity	--	--	KOG0865	Cyclophilin type peptidyl-prolyl cis-trans isomerase	CSS014499	AT2G16600.1	| Symbols: ROC3 | rotamase CYP 3 | chr2:7200862-7201383 FORWARD LENGTH=173	'31.3.1'	'cell.cycle.peptidylprolyl isomerase'
c139351_g1	26.5464	129.468	-2.286	7.01e-15	1.2e-11	1166	449455034	XP_004145258.1	717	5.46e-89	PREDICTED: 60S acidic ribosomal protein P0-like [Cucumis sativus]>gi|700210704|gb|KGN65800.1| hypothetical protein Csa_1G530120 [Cucumis sativus]	--	--	--	--	--	K02941	RP-LP0, RPLP0	large subunit ribosomal protein LP0	http://www.genome.jp/dbget-bin/www_bget?ko:K02941	Q9U3U0	993	2.09e-131	60S acidic ribosomal protein P0 OS=Ceratitis capitata GN=RpLP0 PE=3 SV=1	PF00466//PF00428	Ribosomal protein L10//60s Acidic ribosomal protein	GO:0006414//GO:0042254	translational elongation//ribosome biogenesis	GO:0003735	structural constituent of ribosome	GO:0005622//GO:0005840	intracellular//ribosome	KOG0815	60S acidic ribosomal protein P0	CSS027583	AT2G40010.1	| Symbols: | Ribosomal protein L10 family protein | chr2:16708578-16710448 REVERSE LENGTH=317	'29.2.1.2.2.80'	'protein.synthesis.ribosomal protein.eukaryotic.60S subunit.P0'
c157531_g1	76.8339	233.273	-1.6022	7.46e-15	1.27e-11	479	802599785	XP_012072593.1	626	1.55e-78	PREDICTED: probable aldo-keto reductase 2 isoform X2 [Jatropha curcas]>gi|802599787|ref|XP_012072594.1| PREDICTED: probable aldo-keto reductase 2 isoform X3 [Jatropha curcas]	702518442	XM_010044136.1	141	8.5e-66	PREDICTED: Eucalyptus grandis probable aldo-keto reductase 2 (LOC104431513), mRNA	--	--	--	--	P40691	587	4.53e-74	Auxin-induced protein PCNT115 OS=Nicotiana tabacum PE=2 SV=1	--	--	--	--	--	--	--	--	KOG1575	Voltage-gated shaker-like K+ channel, subunit beta/KCNAB	CSS024517	AT1G60690.1	| Symbols: | NAD(P)-linked oxidoreductase superfamily protein | chr1:22349892-22351668 REVERSE LENGTH=345	'17.2.3'	'hormone metabolism.auxin.induced-regulated-responsive-activated'
c142615_g1	147.8	24.2786	2.6059	9.11e-15	1.54e-11	1167	301117634	XP_002906545.1	663	8.55e-82	60S ribosomal protein L7a-2 [Phytophthora infestans T30-4]>gi|262107894|gb|EEY65946.1| 60S ribosomal protein L7a-2 [Phytophthora infestans T30-4]	299754872	XM_001828200.2	87	2.25e-35	Coprinopsis cinerea okayama7#130 60S ribosomal protein L8, partial mRNA	K02936	RP-L7Ae, RPL7A	large subunit ribosomal protein L7Ae	http://www.genome.jp/dbget-bin/www_bget?ko:K02936	P0DJ14	694	2.31e-87	60S ribosomal protein L7a OS=Tetrahymena thermophila GN=RPL7A PE=1 SV=1	--	--	--	--	--	--	--	--	KOG3166	60S ribosomal protein L7A	CSS031527	AT3G62870.1	| Symbols: | Ribosomal protein L7Ae/L30e/S12e/Gadd45 family protein | chr3:23242862-23244273 REVERSE LENGTH=256	'29.2.1.2.2.57'	'protein.synthesis.ribosomal protein.eukaryotic.60S subunit.L7A'
c173331_g1	1051.95	2141.58	-1.0256	9.68e-15	1.62e-11	4094	758375783	AJO70169.1	4501	0	alpha,alpha-trehalose-phosphate synthase 10 [Camellia sinensis]	758375782	KP053416.1	3285	0	Camellia sinensis alpha,alpha-trehalose-phosphate synthase 10 mRNA, complete cds	K16055	TPS	trehalose 6-phosphate synthase/phosphatase	http://www.genome.jp/dbget-bin/www_bget?ko:K16055	Q9LRA7	3485	0	Probable alpha,alpha-trehalose-phosphate synthase [UDP-forming] 9 OS=Arabidopsis thaliana GN=TPS9 PE=2 SV=1	PF00982//PF05398//PF02358	Glycosyltransferase family 20//PufQ cytochrome subunit//Trehalose-phosphatase	GO:0030494//GO:0015979//GO:0005992	bacteriochlorophyll biosynthetic process//photosynthesis//trehalose biosynthetic process	GO:0003824	catalytic activity	--	--	KOG1050	Trehalose-6-phosphate synthase component TPS1 and related subunits	CSS028575	AT1G23870.1	| Symbols: ATTPS9, TPS9 | trehalose-phosphatase/synthase 9 | chr1:8432695-8435506 FORWARD LENGTH=867	'3.2.3'	'minor CHO metabolism.trehalose.potential TPS/TPP'
c145213_g1	125.651	28.4063	2.1451	1.08e-14	1.79e-11	3264	695392900	XP_009520467.1	351	1.48e-31	hypothetical protein PHYSODRAFT_555131 [Phytophthora sojae]>gi|348685364|gb|EGZ25179.1| hypothetical protein PHYSODRAFT_555131 [Phytophthora sojae]	--	--	--	--	--	--	--	--	--	P92949	277	1.26e-23	Ferric reduction oxidase 2 OS=Arabidopsis thaliana GN=FRO2 PE=1 SV=2	PF08030//PF00175//PF00008//PF08022//PF05496	Ferric reductase NAD binding domain//Oxidoreductase NAD-binding domain//EGF-like domain//FAD-binding domain//Holliday junction DNA helicase ruvB N-terminus	GO:0006310//GO:0006281//GO:0055114	DNA recombination//DNA repair//oxidation-reduction process	GO:0009378//GO:0016491//GO:0005515	four-way junction helicase activity//oxidoreductase activity//protein binding	GO:0005657//GO:0009379	replication fork//Holliday junction helicase complex	KOG0039	Ferric reductase, NADH/NADPH oxidase and related proteins	CSS023845	AT1G01580.1	| Symbols: FRO2, FRD1, ATFRO2 | ferric reduction oxidase 2 | chr1:209395-212810 FORWARD LENGTH=725	'15.1'	'metal handling.acquisition'
c171819_g4	449.26	925.539	-1.0427	1.11e-14	1.83e-11	674	567139522	XP_006394808.1	367	2.06e-39	hypothetical protein EUTSA_v10004654mg [Eutrema salsugineum]>gi|567139525|ref|XP_006394809.1| hypothetical protein EUTSA_v10004654mg [Eutrema salsugineum]>gi|567139529|ref|XP_006394810.1| hypothetical protein EUTSA_v10004654mg [Eutrema salsugineum]>gi|557091447|gb|ESQ32094.1| hypothetical protein EUTSA_v10004654mg [Eutrema salsugineum]>gi|557091448|gb|ESQ32095.1| hypothetical protein EUTSA_v10004…	568844597	XM_006476112.1	90	2.73e-37	PREDICTED: Citrus sinensis RING finger and CHY zinc finger domain-containing protein 1-like (LOC102624116), transcript variant X5, mRNA	K10144	RCHY1, PIRH2	RING finger and CHY zinc finger domain-containing protein 1	http://www.genome.jp/dbget-bin/www_bget?ko:K10144	Q96PM5	219	9.63e-20	RING finger and CHY zinc finger domain-containing protein 1 OS=Homo sapiens GN=RCHY1 PE=1 SV=1	PF05495//PF00320//PF01907//PF01155	CHY zinc finger//GATA zinc finger//Ribosomal protein L37e//Hydrogenase expression/synthesis hypA family	GO:0042254//GO:0006412//GO:0006464//GO:0006355	ribosome biogenesis//translation//cellular protein modification process//regulation of transcription, DNA-templated	GO:0008270//GO:0016151//GO:0043565//GO:0003700//GO:0003735	zinc ion binding//nickel cation binding//sequence-specific DNA binding//transcription factor activity, sequence-specific DNA binding//structural constituent of ribosome	GO:0005622//GO:0005667//GO:0005840	intracellular//transcription factor complex//ribosome	KOG1940	Zn-finger protein	CSS022621	AT5G25560.2	| Symbols: | CHY-type/CTCHY-type/RING-type Zinc finger protein | chr5:8899486-8901453 FORWARD LENGTH=328	'29.5.11.4.2'	'protein.degradation.ubiquitin.E3.RING'
c149024_g1	221.101	907.248	-2.0368	1.38e-14	2.27e-11	638	326488241	BAJ93789.1	558	5.64e-69	predicted protein [Hordeum vulgare subsp. vulgare]	326488240	AK362585.1	311	3.62e-160	Hordeum vulgare subsp. vulgare mRNA for predicted protein, complete cds, clone: NIASHv2008H07	--	--	--	--	--	--	--	--	PF00606//PF04513	Herpesvirus Glycoprotein B//Baculovirus polyhedron envelope protein, PEP, C terminus	--	--	GO:0005198	structural molecule activity	GO:0019028//GO:0019031//GO:0016020	viral capsid//viral envelope//membrane	--	--	#N/A	#N/A	#N/A	#N/A	#N/A
c161346_g3	100.455	18.1218	2.4708	1.44e-14	2.34e-11	598	--	--	--	--	--	--	--	--	--	--	--	--	--	--	--	--	--	--	--	--	--	--	--	--	--	--	--	--	#N/A	#N/A	#N/A	#N/A	#N/A
c144962_g1	172.445	32.3892	2.4126	1.56e-14	2.53e-11	2528	15239718	NP_199692.1	158	7.05e-10	cytochrome B5 isoform D [Arabidopsis thaliana]>gi|75316008|sp|Q9ZWT2.1|CYB5D_ARATH RecName: Full=Cytochrome B5 isoform D; Short=AtCb5-D; AltName: Full=Cytochrome b5 isoform B; Short=AtCb5-B>gi|13877987|gb|AAK44071.1|AF370256_1 putative cytochrome b5 protein [Arabidopsis thaliana]>gi|4240122|dbj|BAA74840.1| cytochrome b5 [Arabidopsis thaliana]>gi|9758880|dbj|BAB09434.1| cytochrome b5 [Arabidopsis …	--	--	--	--	--	--	--	--	--	Q9ZWT2	158	9.87e-11	Cytochrome B5 isoform D OS=Arabidopsis thaliana GN=CYTB5-D PE=1 SV=1	PF00173	Cytochrome b5-like Heme/Steroid binding domain	GO:0016126//GO:0042742//GO:0019745	sterol biosynthetic process//defense response to bacterium//pentacyclic triterpenoid biosynthetic process	GO:0020037	heme binding	GO:0005783	endoplasmic reticulum	KOG0537	Cytochrome b5	CSS032418	AT2G32720.1	| Symbols: B5 #4, ATCB5-B, CB5-B | cytochrome B5 isoform B | chr2:13877013-13878447 REVERSE LENGTH=134	'21.2'	'redox.ascorbate and glutathione'
c150001_g3	126.726	24.6688	2.361	1.77e-14	2.83e-11	867	164652938	ABY65002.1	690	2.84e-87	14-3-3c protein [Gossypium hirsutum]	300521445	GQ377709.1	96	1.64e-40	Heteromita sp. PRA-74 14-3-3 protein-like mRNA, partial sequence	K06630	YWHAE	14-3-3 protein epsilon	http://www.genome.jp/dbget-bin/www_bget?ko:K06630	P42643	688	1.07e-87	14-3-3-like protein GF14 chi OS=Arabidopsis thaliana GN=GRF1 PE=1 SV=3	PF13176	Tetratricopeptide repeat	--	--	GO:0005515	protein binding	--	--	KOG0841	Multifunctional chaperone (14-3-3 family)	CSS037370	AT3G02520.1	| Symbols: GRF7, GF14 NU | general regulatory factor 7 | chr3:526800-527915 REVERSE LENGTH=265	'30.7'	'signalling.14-3-3 proteins'
c118384_g1	16.2955	93.1623	-2.5153	1.99e-14	3.16e-11	813	669163538	XP_008617331.1	184	5.13e-13	hypothetical protein SDRG_13026 [Saprolegnia diclina VS20]>gi|530730911|gb|EQC29153.1| hypothetical protein SDRG_13026 [Saprolegnia diclina VS20]	--	--	--	--	--	--	--	--	--	P36609	459	1.08e-54	Neuronal calcium sensor 2 OS=Caenorhabditis elegans GN=ncs-2 PE=2 SV=2	PF13499//PF13202//PF00036//PF10591//PF13405	EF-hand domain pair//EF hand//EF hand//Secreted protein acidic and rich in cysteine Ca binding region//EF-hand domain	GO:0007165	signal transduction	GO:0005509	calcium ion binding	GO:0005578	proteinaceous extracellular matrix	KOG0044	Ca2+ sensor (EF-Hand superfamily)	CSS015868	AT3G22930.1	| Symbols: CML11 | calmodulin-like 11 | chr3:8124286-8125835 REVERSE LENGTH=173	'30.3'	'signalling.calcium'
c143119_g1	16.2074	92.4958	-2.5127	2e-14	3.16e-11	585	326529291	BAK01039.1	354	5.95e-40	predicted protein [Hordeum vulgare subsp. vulgare]	--	--	--	--	--	K02915	RP-L34e, RPL34	large subunit ribosomal protein L34e	http://www.genome.jp/dbget-bin/www_bget?ko:K02915	P45842	357	3.75e-41	60S ribosomal protein L34 OS=Aedes albopictus GN=RpL34 PE=2 SV=2	PF01199//PF02173	Ribosomal protein L34e//pKID domain	GO:0006355//GO:0006412//GO:0042254	regulation of transcription, DNA-templated//translation//ribosome biogenesis	GO:0003735//GO:0005515	structural constituent of ribosome//protein binding	GO:0005622//GO:0005840	intracellular//ribosome	KOG1790	60s ribosomal protein L34	CSS024253	AT1G26880.1	| Symbols: | Ribosomal protein L34e superfamily protein | chr1:9315640-9316681 REVERSE LENGTH=120	'29.2.1.2.2.34'	'protein.synthesis.ribosomal protein.eukaryotic.60S subunit.L34'
c155817_g1	68.5067	7.96754	3.104	2.36e-14	3.7e-11	701	669150270	XP_008610697.1	795	3.7e-105	ADP-ribosylation factor [Saprolegnia diclina VS20]>gi|673049391|ref|XP_008878656.1| ADP-ribosylation factor 2 [Aphanomyces invadans]>gi|698792854|ref|XP_009829459.1| ADP-ribosylation factor 2 [Aphanomyces astaci]>gi|813142233|ref|XP_012199223.1| ADP-ribosylation factor [Saprolegnia parasitica CBS 223.65]>gi|530737693|gb|EQC35935.1| ADP-ribosylation factor [Saprolegnia diclina VS20]>gi|574116116|g…	694534446	XM_009496762.1	216	2.58e-107	Fonticula alba arf/Sar family, other mRNA	K07937	ARF1	ADP-ribosylation factor 1	http://www.genome.jp/dbget-bin/www_bget?ko:K07937	P84079	800	8.85e-107	ADP-ribosylation factor 1 OS=Rattus norvegicus GN=Arf1 PE=1 SV=2	PF04670//PF01591//PF08477//PF00025//PF01926//PF00503//PF00071	Gtr1/RagA G protein conserved region//6-phosphofructo-2-kinase//Miro-like protein//ADP-ribosylation factor family//50S ribosome-binding GTPase//G-protein alpha subunit//Ras family	GO:0006000//GO:0006013//GO:0007264//GO:0007165//GO:0007186	fructose metabolic process//mannose metabolic process//small GTPase mediated signal transduction//signal transduction//G-protein coupled receptor signaling pathway	GO:0003924//GO:0005525//GO:0005524//GO:0004871//GO:0019001//GO:0031683//GO:0003873	GTPase activity//GTP binding//ATP binding//signal transducer activity//guanyl nucleotide binding//G-protein beta/gamma-subunit complex binding//6-phosphofructo-2-kinase activity	GO:0005737//GO:0005622//GO:0005634	cytoplasm//intracellular//nucleus	KOG0070	GTP-binding ADP-ribosylation factor Arf1	CSS021119	AT1G10630.1	| Symbols: ATARFA1F, ARFA1F | ADP-ribosylation factor A1F | chr1:3513189-3514230 REVERSE LENGTH=181	'29.4'	'protein.postranslational modification'
c253249_g1	382.514	113.776	1.7493	2.41e-14	3.76e-11	682	388514965	AFK45544.1	624	3.52e-79	unknown [Lotus japonicus]	--	--	--	--	--	K02997	RP-S9e, RPS9	small subunit ribosomal protein S9e	http://www.genome.jp/dbget-bin/www_bget?ko:K02997	Q9LXG1	545	4.33e-68	40S ribosomal protein S9-1 OS=Arabidopsis thaliana GN=RPS9B PE=1 SV=1	PF00163//PF01479	Ribosomal protein S4/S9 N-terminal domain//S4 domain	--	--	GO:0019843//GO:0003723	rRNA binding//RNA binding	GO:0005622	intracellular	KOG3301	Ribosomal protein S4	CSS002957	AT5G39850.1	| Symbols: | Ribosomal protein S4 | chr5:15950053-15951171 FORWARD LENGTH=197	'29.2.1.2.1.9'	'protein.synthesis.ribosomal protein.eukaryotic.40S subunit.S9'
c179365_g1	0	32.1727	#NAME?	2.47e-14	3.82e-11	1639	545374179	XP_005651400.1	592	4.95e-65	hypothetical protein COCSUDRAFT_64690 [Coccomyxa subellipsoidea C-169]>gi|384253381|gb|EIE26856.1| hypothetical protein COCSUDRAFT_64690 [Coccomyxa subellipsoidea C-169]	--	--	--	--	--	--	--	--	--	--	--	--	--	--	--	--	--	--	--	--	--	--	--	#N/A	#N/A	#N/A	#N/A	#N/A
c135821_g3	91.229	15.9788	2.5133	2.57e-14	3.93e-11	651	527192076	EPS62643.1	575	2.01e-72	hypothetical protein M569_12145, partial [Genlisea aurea]	754345410	XM_004349245.2	116	9.28e-52	Capsaspora owczarzaki ATCC 30864 ribosomal protein L12 mRNA	K02870	RP-L12e, RPL12	large subunit ribosomal protein L12e	http://www.genome.jp/dbget-bin/www_bget?ko:K02870	P0CT84	589	2.29e-75	60S ribosomal protein L12-B OS=Schizosaccharomyces pombe (strain 972 / ATCC 24843) GN=rpl1202 PE=3 SV=1	PF00298	Ribosomal protein L11, RNA binding domain	GO:0006412//GO:0042254	translation//ribosome biogenesis	GO:0003735	structural constituent of ribosome	GO:0005840	ribosome	KOG0886	40S ribosomal protein S2	CSS017578	AT2G37190.1	| Symbols: | Ribosomal protein L11 family protein | chr2:15619559-15620059 REVERSE LENGTH=166	'29.2.1.2.2.12'	'protein.synthesis.ribosomal protein.eukaryotic.60S subunit.L12'
c131297_g2	42.5428	1.21626	5.1284	2.6e-14	3.93e-11	1472	546313701	XP_005715366.1	271	5.29e-23	unnamed protein product [Chondrus crispus]>gi|507111840|emb|CDF35547.1| unnamed protein product [Chondrus crispus]	--	--	--	--	--	--	--	--	--	Q18846	270	1.16e-23	Putative ribosomal protein S6 kinase alpha-2 OS=Caenorhabditis elegans GN=rskn-2 PE=3 SV=2	PF01163//PF07714//PF00069	RIO1 family//Protein tyrosine kinase//Protein kinase domain	GO:0006468	protein phosphorylation	GO:0004672//GO:0003824//GO:0005524	protein kinase activity//catalytic activity//ATP binding	--	--	KOG0605	NDR and related serine/threonine kinases	CSS029985	AT4G14350.1	| Symbols: | AGC (cAMP-dependent, cGMP-dependent and protein kinase C) kinase family protein | chr4:8256449-8259934 REVERSE LENGTH=551	'29.4'	'protein.postranslational modification'
c151674_g1	738.44	349.243	1.0802	2.6e-14	3.93e-11	989	743816425	XP_011020173.1	328	2.35e-33	PREDICTED: calmodulin-like protein 3 isoform X3 [Populus euphratica]	--	--	--	--	--	K13448	CML	calcium-binding protein CML	http://www.genome.jp/dbget-bin/www_bget?ko:K13448	O22845	231	4.83e-21	Calmodulin-like protein 5 OS=Arabidopsis thaliana GN=CML5 PE=2 SV=2	PF13405//PF10591//PF04277//PF00036//PF13202//PF13499	EF-hand domain//Secreted protein acidic and rich in cysteine Ca binding region//Oxaloacetate decarboxylase, gamma chain//EF hand//EF hand//EF-hand domain pair	GO:0006814//GO:0006560//GO:0071436//GO:0006525//GO:0007165//GO:0006090	sodium ion transport//proline metabolic process//sodium ion export//arginine metabolic process//signal transduction//pyruvate metabolic process	GO:0005509//GO:0008948//GO:0015081	calcium ion binding//oxaloacetate decarboxylase activity//sodium ion transmembrane transporter activity	GO:0016020//GO:0005578	membrane//proteinaceous extracellular matrix	KOG0027	Calmodulin and related proteins (EF-Hand superfamily)	CSS013581	AT2G43290.1	| Symbols: MSS3 | Calcium-binding EF-hand family protein | chr2:17991308-17991955 REVERSE LENGTH=215	'30.3'	'signalling.calcium'
c162153_g1	97.8896	18.3985	2.4116	2.73e-14	4.1e-11	676	302784040	XP_002973792.1	831	6.48e-107	hypothetical protein SELMODRAFT_100162 [Selaginella moellendorffii]>gi|302803702|ref|XP_002983604.1| hypothetical protein SELMODRAFT_234301 [Selaginella moellendorffii]>gi|300148847|gb|EFJ15505.1| hypothetical protein SELMODRAFT_234301 [Selaginella moellendorffii]>gi|300158124|gb|EFJ24747.1| hypothetical protein SELMODRAFT_100162 [Selaginella moellendorffii]	255081575	XM_002507964.1	277	3.06e-141	Micromonas sp. RCC299 chromosome 8 alpha tubulin 2 (TUA2) mRNA, complete cds	K07374	TUBA	tubulin alpha	http://www.genome.jp/dbget-bin/www_bget?ko:K07374	P41383	832	6.76e-108	Tubulin alpha-2/alpha-4 chain OS=Patella vulgata GN=TUB2 PE=2 SV=1	--	--	GO:0051258//GO:0007018//GO:0006184	protein polymerization//microtubule-based movement//obsolete GTP catabolic process	GO:0003924//GO:0005525//GO:0005198	GTPase activity//GTP binding//structural molecule activity	GO:0005737//GO:0005874	cytoplasm//microtubule	KOG1376	Alpha tubulin	CSS044516	AT1G50010.1	| Symbols: TUA2 | tubulin alpha-2 chain | chr1:18517737-18519729 FORWARD LENGTH=450	'31.1'	'cell.organisation'
c157112_g1	111.65	23.7437	2.2334	2.93e-14	4.38e-11	976	--	--	--	--	--	--	--	--	--	--	--	--	--	--	--	--	--	--	--	--	--	--	--	--	--	--	--	--	#N/A	#N/A	#N/A	#N/A	#N/A
c143570_g1	9.96211	73.5734	-2.8847	3.4e-14	5.04e-11	774	470144558	XP_004307921.1	521	3.6e-63	PREDICTED: 60S ribosomal protein L9-1 [Fragaria vesca subsp. vesca]	--	--	--	--	--	K02940	RP-L9e, RPL9	large subunit ribosomal protein L9e	http://www.genome.jp/dbget-bin/www_bget?ko:K02940	P50882	612	9.8e-78	60S ribosomal protein L9 OS=Drosophila melanogaster GN=RpL9 PE=1 SV=2	PF00347	Ribosomal protein L6	GO:0006412//GO:0042254	translation//ribosome biogenesis	GO:0003735//GO:0019843	structural constituent of ribosome//rRNA binding	GO:0005840	ribosome	KOG3255	60S ribosomal protein L9	CSS050749	AT1G33140.1	| Symbols: PGY2 | Ribosomal protein L6 family | chr1:12023360-12024502 FORWARD LENGTH=194	'29.2.1.2.2.9'	'protein.synthesis.ribosomal protein.eukaryotic.60S subunit.L9'
c121755_g1	131.213	15.8779	3.0468	3.56e-14	5.25e-11	502	568823394	XP_006466101.1	188	1.76e-16	PREDICTED: 40S ribosomal protein S30-like [Citrus sinensis]	159486878	XM_001701412.1	65	1.58e-23	Chlamydomonas reinhardtii ribosomal protein S30, component of cytosolic 80S ribosome and 40S small subunit (RPS30) mRNA, complete cds	K02983	RP-S30e, RPS30	small subunit ribosomal protein S30e	http://www.genome.jp/dbget-bin/www_bget?ko:K02983	P0CT63	180	3.19e-16	40S ribosomal protein S30-B OS=Schizosaccharomyces pombe (strain 972 / ATCC 24843) GN=rps3002 PE=3 SV=1	PF04758	Ribosomal protein S30	GO:0006412//GO:0042254	translation//ribosome biogenesis	GO:0003735	structural constituent of ribosome	GO:0005622//GO:0005840	intracellular//ribosome	KOG0009	Ubiquitin-like/40S ribosomal S30 protein fusion	CSS045564	AT5G56670.1	| Symbols: | Ribosomal protein S30 family protein | chr5:22935413-22935981 REVERSE LENGTH=62	'29.2.1.2.1.30'	'protein.synthesis.ribosomal protein.eukaryotic.40S subunit.S30'
c149824_g2	17.7293	94.45	-2.4134	3.58e-14	5.25e-11	1013	551673246	XP_005839379.1	460	7.98e-53	large subunit ribosomal protein L19e, cytoplasmic [Guillardia theta CCMP2712]>gi|428183541|gb|EKX52399.1| large subunit ribosomal protein L19e, cytoplasmic [Guillardia theta CCMP2712]	339246406	XM_003374789.1	77	7.05e-30	Trichinella spiralis 60S ribosomal protein L19 (Tsp_04023) mRNA, complete cds	K02885	RP-L19e, RPL19	large subunit ribosomal protein L19e	http://www.genome.jp/dbget-bin/www_bget?ko:K02885	P36241	543	4.44e-66	60S ribosomal protein L19 OS=Drosophila melanogaster GN=RpL19 PE=1 SV=2	PF01280	Ribosomal protein L19e	GO:0006412//GO:0042254	translation//ribosome biogenesis	GO:0003735	structural constituent of ribosome	GO:0005622//GO:0005840	intracellular//ribosome	KOG1696	60s ribosomal protein L19	CSS018925	AT3G16780.1	| Symbols: | Ribosomal protein L19e family protein | chr3:5708982-5710249 FORWARD LENGTH=209	'29.2.1.2.2.19'	'protein.synthesis.ribosomal protein.eukaryotic.60S subunit.L19'
c140806_g1	70.7268	8.92345	2.9866	4.05e-14	5.9e-11	2546	326488723	BAJ97973.1	3566	0	predicted protein [Hordeum vulgare subsp. vulgare]	669139691	XM_008607192.1	344	6.8e-178	Saprolegnia diclina VS20 cell division cycle protein 48 mRNA	K13525	VCP, CDC48	transitional endoplasmic reticulum ATPase	http://www.genome.jp/dbget-bin/www_bget?ko:K13525	Q9LZF6	2645	0	Cell division control protein 48 homolog E OS=Arabidopsis thaliana GN=CDC48E PE=1 SV=2	PF07726//PF07724//PF01057//PF00005//PF07728//PF00158//PF00910//PF01695//PF01078//PF02562//PF03152//PF06068//PF06414//PF00931//PF05496//PF04851//PF01443//PF00004//PF00006	ATPase family associated with various cellular activities (AAA)//AAA domain (Cdc48 subfamily)//Parvovirus non-structural protein NS1//ABC transporter//AAA domain (dynein-related subfamily)//Sigma-54 interaction domain//RNA helicase//IstB-like ATP binding protein//Magnesium chelatase, subunit ChlI//PhoH-like protein//Ubiquitin fusion degradation protein UFD1//TIP49 C-terminus//Zeta toxin//NB-ARC d…	GO:0019079//GO:0015995//GO:0006511//GO:0015994//GO:0006281//GO:0006355//GO:0006310//GO:0015979	viral genome replication//chlorophyll biosynthetic process//ubiquitin-dependent protein catabolic process//chlorophyll metabolic process//DNA repair//regulation of transcription, DNA-templated//DNA recombination//photosynthesis	GO:0016887//GO:0003677//GO:0016787//GO:0008134//GO:0003723//GO:0005524//GO:0043531//GO:0016301//GO:0003678//GO:0003724//GO:0009378//GO:0016851	ATPase activity//DNA binding//hydrolase activity//transcription factor binding//RNA binding//ATP binding//ADP binding//kinase activity//DNA helicase activity//RNA helicase activity//four-way junction helicase activity//magnesium chelatase activity	GO:0005667//GO:0005657//GO:0010007//GO:0009379	transcription factor complex//replication fork//magnesium chelatase complex//Holliday junction helicase complex	KOG0730	AAA+-type ATPase	CSS022312	AT5G03340.1	| Symbols: | ATPase, AAA-type, CDC48 protein | chr5:810091-813133 REVERSE LENGTH=810	'31.2'	'cell.division'
c165633_g2	953.644	2677.62	-1.4894	4.18e-14	6.06e-11	3161	297736203	CBI24841.3	671	2.57e-77	unnamed protein product [Vitis vinifera]	731414860	XM_003633532.2	229	7.17e-114	PREDICTED: Vitis vinifera uroporphyrinogen-III C-methyltransferase (LOC100852901), mRNA	--	--	--	--	A9H259	291	5.56e-26	Siroheme synthase OS=Gluconacetobacter diazotrophicus (strain ATCC 49037 / DSM 5601 / PAl5) GN=cysG PE=3 SV=1	PF00590	Tetrapyrrole (Corrin/Porphyrin) Methylases	GO:0008152	metabolic process	GO:0008168	methyltransferase activity	--	--	KOG1527	Uroporphyrin III methyltransferase	CSS043620	AT5G40850.1	| Symbols: UPM1 | urophorphyrin methylase 1 | chr5:16367205-16368724 FORWARD LENGTH=369	'19.30'	'tetrapyrrole synthesis.uroporphyrin-III C-methyltransferase'
c91628_g1	30.1304	134.712	-2.1606	4.54e-14	6.54e-11	628	527209430	EPS74145.1	253	3.52e-25	hypothetical protein M569_00609, partial [Genlisea aurea]	391327554	XM_003738215.1	48	5.65e-14	PREDICTED: Metaseiulus occidentalis 40S ribosomal protein S25-like (LOC100906332), mRNA	K02975	RP-S25e, RPS25	small subunit ribosomal protein S25e	http://www.genome.jp/dbget-bin/www_bget?ko:K02975	Q962Q5	277	2.59e-29	40S ribosomal protein S25 OS=Spodoptera frugiperda GN=RpS25 PE=3 SV=1	PF13463	Winged helix DNA-binding domain	GO:0006355	regulation of transcription, DNA-templated	GO:0003700	transcription factor activity, sequence-specific DNA binding	GO:0005622//GO:0005667	intracellular//transcription factor complex	KOG1767	40S ribosomal protein S25	CSS001249	AT2G21580.1	| Symbols: | Ribosomal protein S25 family protein | chr2:9236629-9237510 FORWARD LENGTH=108	'29.2.1.2.1.25'	'protein.synthesis.ribosomal protein.eukaryotic.40S subunit.S25'
c107107_g1	68.0254	466.698	-2.7783	4.84e-14	6.93e-11	1679	702490023	XP_010035569.1	2644	0	PREDICTED: isocitrate lyase [Eucalyptus grandis]	731409769	XM_002279988.2	823	0	PREDICTED: Vitis vinifera isocitrate lyase (LOC100248231), mRNA	K01637	E4.1.3.1, aceA	isocitrate lyase	http://www.genome.jp/dbget-bin/www_bget?ko:K01637	P17069	2616	0	Isocitrate lyase OS=Gossypium hirsutum PE=2 SV=1	PF00463	Isocitrate lyase family	GO:0008152	metabolic process	GO:0003824	catalytic activity	--	--	KOG1260	Isocitrate lyase	CSS043002	AT3G21720.1	| Symbols: ICL | isocitrate lyase | chr3:7652789-7655873 REVERSE LENGTH=576	'6.9'	'gluconeogenesis / glyoxylate cycle.isocitrate lyase'
c173867_g1	15.8247	89.6272	-2.5018	4.89e-14	6.96e-11	1392	544215830	XP_005538060.1	235	1.96e-20	similar to translationally controlled tumor protein p23 [Cyanidioschyzon merolae strain 10D]>gi|449018622|dbj|BAM82024.1| similar to translationally controlled tumor protein p23 [Cyanidioschyzon merolae strain 10D]	--	--	--	--	--	--	--	--	--	Q95VY2	408	2.24e-45	Translationally-controlled tumor protein homolog OS=Branchiostoma belcheri PE=2 SV=1	--	--	--	--	--	--	--	--	KOG1727	Microtubule-binding protein (translationally controlled tumor protein)	CSS009200	AT3G16640.1	| Symbols: TCTP | translationally controlled tumor protein | chr3:5669709-5670729 REVERSE LENGTH=168	'33.99'	'development.unspecified'
c158813_g1	68.6797	7.9532	3.1103	4.94e-14	6.99e-11	1426	674237174	KFK29939.1	401	1.03e-40	hypothetical protein AALP_AA7G197900 [Arabis alpina]	--	--	--	--	--	--	--	--	--	Q9SZA4	388	9.98e-40	Cell division cycle 20.1, cofactor of APC complex OS=Arabidopsis thaliana GN=CDC20-1 PE=1 SV=1	PF00400	WD domain, G-beta repeat	--	--	GO:0005515	protein binding	--	--	KOG0305	Anaphase promoting complex, Cdc20, Cdh1, and Ama1 subunits	CSS049004	AT4G33270.1	| Symbols: CDC20.1 | Transducin family protein / WD-40 repeat family protein | chr4:16044545-16046590 REVERSE LENGTH=457	'31.2'	'cell.division'
c134858_g1	73.918	10.0542	2.8781	5.02e-14	7.06e-11	1358	676393151	XP_009039853.1	841	2.7e-106	hypothetical protein AURANDRAFT_38507 [Aureococcus anophagefferens]>gi|323449584|gb|EGB05471.1| hypothetical protein AURANDRAFT_38507 [Aureococcus anophagefferens]	255937226	XM_002559594.1	62	2.08e-21	Penicillium chrysogenum Wisconsin 54-1255 hypothetical protein (Pc13g12240) mRNA, complete cds	K04534	GNAO, G-ALPHA-O	guanine nucleotide-binding protein G(o) subunit alpha	http://www.genome.jp/dbget-bin/www_bget?ko:K04534	P16894	897	1.54e-115	Guanine nucleotide-binding protein alpha-1 subunit OS=Dictyostelium discoideum GN=gpaA PE=2 SV=1	PF00503//PF01926//PF00025//PF05822//PF08477//PF04670	G-protein alpha subunit//50S ribosome-binding GTPase//ADP-ribosylation factor family//Pyrimidine 5'-nucleotidase (UMPH-1)//Miro-like protein//Gtr1/RagA G protein conserved region	GO:0007165//GO:0007186//GO:0007264	signal transduction//G-protein coupled receptor signaling pathway//small GTPase mediated signal transduction	GO:0000166//GO:0008253//GO:0000287//GO:0031683//GO:0019001//GO:0005525//GO:0003924//GO:0004871	nucleotide binding//5'-nucleotidase activity//magnesium ion binding//G-protein beta/gamma-subunit complex binding//guanyl nucleotide binding//GTP binding//GTPase activity//signal transducer activity	GO:0005737//GO:0005634//GO:0005622	cytoplasm//nucleus//intracellular	KOG0082	G-protein alpha subunit (small G protein superfamily)	CSS008047	AT2G26300.1	| Symbols: GPA1, GP ALPHA 1, ATGPA1 | G protein alpha subunit 1 | chr2:11198087-11200822 FORWARD LENGTH=383	'30.5'	'signalling.G-proteins'
c163745_g3	362.656	81.1889	2.1592	5.33e-14	7.42e-11	2410	325184621	CCA19113.1	568	8.74e-60	ATPbinding cassette protein putative [Albugo laibachii Nc14]	--	--	--	--	--	--	--	--	--	Q9FJH6	534	6.71e-57	ABC transporter F family member 1 OS=Arabidopsis thaliana GN=ABCF1 PE=1 SV=1	PF03193//PF06003//PF00005//PF01637//PF12920//PF00910//PF01926//PF02736//PF00006	Protein of unknown function, DUF258//Survival motor neuron protein (SMN)//ABC transporter//Archaeal ATPase//TcdA/TcdB pore forming domain//RNA helicase//50S ribosome-binding GTPase//Myosin N-terminal SH3-like domain//ATP synthase alpha/beta family, nucleotide-binding domain	GO:0009405//GO:0006397	pathogenesis//mRNA processing	GO:0003724//GO:0005525//GO:0005524//GO:0003924//GO:0003723//GO:0003774//GO:0016887	RNA helicase activity//GTP binding//ATP binding//GTPase activity//RNA binding//motor activity//ATPase activity	GO:0005634//GO:0005737//GO:0016459	nucleus//cytoplasm//myosin complex	KOG0927	Predicted transporter (ABC superfamily)	CSS023107	AT5G60790.1	| Symbols: ATGCN1, GCN1 | ABC transporter family protein | chr5:24453760-24455767 REVERSE LENGTH=595	'29.2.2.1'	'protein.synthesis.ribosome biogenesis.export from nucleus'
c158397_g1	96.6937	18.4138	2.3926	5.8e-14	8.03e-11	1399	--	--	--	--	--	--	--	--	--	--	--	--	--	--	--	--	--	--	PF13405//PF13499//PF13202//PF00036	EF-hand domain//EF-hand domain pair//EF hand//EF hand	--	--	GO:0005509	calcium ion binding	--	--	--	--	#N/A	#N/A	#N/A	#N/A	#N/A
c172767_g4	927.272	124.736	2.8941	6.18e-14	8.5e-11	942	--	--	--	--	--	--	--	--	--	--	--	--	--	--	--	--	--	--	PF06573	Churchill protein	GO:0007275//GO:0045893	multicellular organismal development//positive regulation of transcription, DNA-templated	GO:0008270	zinc ion binding	--	--	--	--	#N/A	#N/A	#N/A	#N/A	#N/A
c125848_g1	323.105	98.6463	1.7117	6.58e-14	9e-11	479	--	--	--	--	--	768913721	XR_966395.1	35	7.15e-07	PREDICTED: Takifugu rubripes uncharacterized LOC101061329 (LOC101061329), ncRNA	--	--	--	--	--	--	--	--	--	--	--	--	--	--	--	--	--	--	#N/A	#N/A	#N/A	#N/A	#N/A
c150939_g1	38.3482	0.753442	5.6695	7.05e-14	9.6e-11	675	--	--	--	--	--	--	--	--	--	--	--	--	--	--	--	--	--	--	--	--	--	--	--	--	--	--	--	--	#N/A	#N/A	#N/A	#N/A	#N/A
c170888_g2	15.8379	88.5258	-2.4827	7.46e-14	1.01e-10	1104	848921219	XP_012857362.1	876	6.8e-114	PREDICTED: 40S ribosomal protein S2-3-like [Erythranthe guttatus]>gi|604301147|gb|EYU20867.1| hypothetical protein MIMGU_mgv1a011569mg [Erythranthe guttata]	242019604	XM_002430205.1	161	1.55e-76	Pediculus humanus corporis 40S ribosomal protein S2, putative, mRNA	K02981	RP-S2e, RPS2	small subunit ribosomal protein S2e	http://www.genome.jp/dbget-bin/www_bget?ko:K02981	Q90YS3	935	1.15e-123	40S ribosomal protein S2 OS=Ictalurus punctatus GN=rps2 PE=2 SV=1	PF03719//PF00333	Ribosomal protein S5, C-terminal domain//Ribosomal protein S5, N-terminal domain	GO:0042254//GO:0006412	ribosome biogenesis//translation	GO:0003723//GO:0003735	RNA binding//structural constituent of ribosome	GO:0005840	ribosome	KOG0877	40S ribosomal protein S2/30S ribosomal protein S5	CSS036386	AT3G57490.1	| Symbols: | Ribosomal protein S5 family protein | chr3:21279824-21280887 REVERSE LENGTH=276	'29.2.1.2.1.2'	'protein.synthesis.ribosomal protein.eukaryotic.40S subunit.S2'
c15946_g2	1.62962	140.243	-6.4272	7.66e-14	1.03e-10	1269	566027605	ETI50516.1	1243	5.02e-166	hsp70-like protein, partial [Phytophthora parasitica P1569]	315661080	GU395974.1	108	5.2e-47	Paramecium caudatum cytosol-type hsp70 3 mRNA, partial cds	K03283	HSPA1_8	heat shock 70kDa protein 1/8	http://www.genome.jp/dbget-bin/www_bget?ko:K03283	P41753	1249	7.91e-165	Heat shock 70 kDa protein OS=Achlya klebsiana GN=HSP70 PE=2 SV=1	PF13499//PF13202//PF08054	EF-hand domain pair//EF hand//Leucine operon leader peptide	GO:0009098	leucine biosynthetic process	GO:0005509	calcium ion binding	--	--	KOG0101	Molecular chaperones HSP70/HSC70, HSP70 superfamily	CSS007140	AT1G16030.1	| Symbols: Hsp70b | heat shock protein 70B | chr1:5502386-5504326 REVERSE LENGTH=646	'20.2.1'	'stress.abiotic.heat'
c141517_g1	96.8207	17.9759	2.4292	7.91e-14	1.06e-10	3759	325180507	CCA14913.1	270	1.14e-22	protein phosphatase putative [Albugo laibachii Nc14]	--	--	--	--	--	--	--	--	--	P38797	210	2.8e-16	Protein phosphatase 2C homolog 7, mitochondrial OS=Saccharomyces cerevisiae (strain ATCC 204508 / S288c) GN=PTC7 PE=1 SV=2	PF07228//PF00481	Stage II sporulation protein E (SpoIIE)//Protein phosphatase 2C	--	--	GO:0003824	catalytic activity	--	--	KOG1379	Serine/threonine protein phosphatase	CSS019110	AT4G16580.1	| Symbols: | Protein phosphatase 2C family protein | chr4:9341152-9342555 REVERSE LENGTH=467	'35.2'	'not assigned.unknown'
c143118_g1	19.1235	95.7825	-2.3244	8.6e-14	1.15e-10	1423	326493892	BAJ85408.1	1126	2.29e-147	predicted protein [Hordeum vulgare subsp. vulgare]	62083420	AY961533.1	144	5.68e-67	Lysiphlebus testaceipes ribosomal protein L4 (RpL4) mRNA, complete cds	K02930	RP-L4e, RPL4	large subunit ribosomal protein L4e	http://www.genome.jp/dbget-bin/www_bget?ko:K02930	P49165	1152	4.52e-153	60S ribosomal protein L4 OS=Urechis caupo GN=RPL4 PE=2 SV=1	PF08496//PF00573	Peptidase family S49 N-terminal//Ribosomal protein L4/L1 family	GO:0006412//GO:0042254	translation//ribosome biogenesis	GO:0003735//GO:0004252	structural constituent of ribosome//serine-type endopeptidase activity	GO:0005840//GO:0005886	ribosome//plasma membrane	KOG1475	Ribosomal protein RPL1/RPL2/RL4L4	CSS030477	AT3G09630.1	| Symbols: | Ribosomal protein L4/L1 family | chr3:2953813-2955444 FORWARD LENGTH=406	'29.2.1.2.2.141'	'protein.synthesis.ribosomal protein.eukaryotic.60S subunit.L4/L1'
c164869_g1	62.3507	3.34662	4.2196	8.68e-14	1.15e-10	1536	--	--	--	--	--	--	--	--	--	--	--	--	--	--	--	--	--	--	--	--	--	--	--	--	--	--	--	--	#N/A	#N/A	#N/A	#N/A	#N/A
c79501_g1	77.7099	11.8214	2.7167	9e-14	1.18e-10	840	301095995	XP_002897096.1	556	5.68e-69	40S ribosomal protein S15a [Phytophthora infestans T30-4]>gi|675213337|ref|XP_008915553.1| 40S ribosomal protein S15a [Phytophthora parasitica INRA-310]>gi|695403227|ref|XP_009523228.1| hypothetical protein PHYSODRAFT_285440 [Phytophthora sojae]>gi|262107415|gb|EEY65467.1| 40S ribosomal protein S15a [Phytophthora infestans T30-4]>gi|348680695|gb|EGZ20511.1| hypothetical protein PHYSODRAFT_285440 …	301095994	XM_002897050.1	144	3.3e-67	Phytophthora infestans T30-4 40S ribosomal protein S15a (PITG_16757) mRNA, complete cds	K02957	RP-S15Ae, RPS15A	small subunit ribosomal protein S15Ae	http://www.genome.jp/dbget-bin/www_bget?ko:K02957	P46793	528	1.27e-65	40S ribosomal protein S15a OS=Dictyostelium discoideum GN=rps15a PE=2 SV=3	PF00802//PF00410	Pneumovirus attachment glycoprotein G//Ribosomal protein S8	GO:0042254//GO:0019062//GO:0006412	ribosome biogenesis//virion attachment to host cell//translation	GO:0003735	structural constituent of ribosome	GO:0055036//GO:0033644//GO:0005840	virion membrane//host cell membrane//ribosome	KOG1754	40S ribosomal protein S15/S22	CSS018766	AT5G59850.1	| Symbols: | Ribosomal protein S8 family protein | chr5:24112499-24113084 REVERSE LENGTH=130	'29.2.1.2.1.515'	'protein.synthesis.ribosomal protein.eukaryotic.40S subunit.S15A'
c109932_g1	167.321	25.6396	2.7062	9.58e-14	1.25e-10	413	761964301	KIY96651.1	176	9.99e-15	40S ribosomal protein S25-3 [Monoraphidium neglectum]	676388230	XM_009039146.1	41	2.82e-10	Aureococcus anophagefferens hypothetical protein partial mRNA	K02975	RP-S25e, RPS25	small subunit ribosomal protein S25e	http://www.genome.jp/dbget-bin/www_bget?ko:K02975	Q94G66	172	6.56e-15	40S ribosomal protein S25 OS=Amaranthus cruentus GN=RPS25 PE=3 SV=1	PF00685	Sulfotransferase domain	--	--	GO:0008146	sulfotransferase activity	--	--	KOG1767	40S ribosomal protein S25	CSS001249	AT2G21580.1	| Symbols: | Ribosomal protein S25 family protein | chr2:9236629-9237510 FORWARD LENGTH=108	'29.2.1.2.1.25'	'protein.synthesis.ribosomal protein.eukaryotic.40S subunit.S25'
c165947_g1	490.579	181.551	1.4341	9.84e-14	1.28e-10	2314	565344786	XP_006339485.1	236	8.21e-19	PREDICTED: uncharacterized protein LOC102596041 [Solanum tuberosum]	--	--	--	--	--	--	--	--	--	--	--	--	--	PF00619	Caspase recruitment domain	GO:0042981	regulation of apoptotic process	GO:0005515	protein binding	GO:0005622	intracellular	--	--	CSS030527	AT4G00770.1	| Symbols: | unknown protein; Has 127 Blast hits to 120 proteins in 33 species: Archae - 0; Bacteria - 2; Metazoa - 6; Fungi - 8; Plants - 62; Viruses - 3; Other Eukaryotes - 46 (source: NCBI BLink). | chr4:331195-333050 FORWARD LENGTH=440	'35.2'	'not assigned.unknown'
c139598_g1	15.7681	87.4545	-2.4715	1.05e-13	1.35e-10	780	255965431	ACU45020.1	610	1.82e-76	60s ribosomal protein L15 [Pfiesteria piscicida]	32972364	AK062346.1	421	0	Oryza sativa Japonica Group cDNA clone:001-101-F08, full insert sequence	K02877	RP-L15e, RPL15	large subunit ribosomal protein L15e	http://www.genome.jp/dbget-bin/www_bget?ko:K02877	P61369	682	4.7e-88	60S ribosomal protein L15 OS=Silurus asotus GN=rpl15 PE=2 SV=2	PF00827	Ribosomal L15	GO:0006412//GO:0042254	translation//ribosome biogenesis	GO:0003735	structural constituent of ribosome	GO:0005840	ribosome	KOG1678	60s ribosomal protein L15	CSS047448	AT4G16720.1	| Symbols: | Ribosomal protein L23/L15e family protein | chr4:9400156-9401315 REVERSE LENGTH=204	'29.2.1.2.2.15'	'protein.synthesis.ribosomal protein.eukaryotic.60S subunit.L15'
c112997_g1	40.9906	1.37633	4.8964	1.06e-13	1.36e-10	704	--	--	--	--	--	--	--	--	--	--	--	--	--	--	--	--	--	--	--	--	--	--	--	--	--	--	--	--	#N/A	#N/A	#N/A	#N/A	#N/A
c161090_g1	202.215	56.7278	1.8338	1.07e-13	1.37e-10	2518	--	--	--	--	--	--	--	--	--	--	--	--	--	--	--	--	--	--	PF00551//PF01384//PF05463	Formyl transferase//Phosphate transporter family//Sclerostin (SOST)	GO:0009058//GO:0006817	biosynthetic process//phosphate ion transport	GO:0016742//GO:0005315	hydroxymethyl-, formyl- and related transferase activity//inorganic phosphate transmembrane transporter activity	GO:0005615//GO:0016020	extracellular space//membrane	--	--	#N/A	#N/A	#N/A	#N/A	#N/A
c159816_g1	18.4304	94.0309	-2.351	1.17e-13	1.48e-10	1887	--	--	--	--	--	--	--	--	--	--	--	--	--	--	--	--	--	--	PF13405//PF13499//PF13202//PF00036//PF02175//PF01399	EF-hand domain//EF-hand domain pair//EF hand//EF hand//Serpentine type 7TM GPCR chemoreceptor Srb//PCI domain	GO:0007165//GO:0007606	signal transduction//sensory perception of chemical stimulus	GO:0005509//GO:0005515//GO:0004888	calcium ion binding//protein binding//transmembrane signaling receptor activity	GO:0016021	integral component of membrane	--	--	#N/A	#N/A	#N/A	#N/A	#N/A
c166460_g5	21.7836	103.248	-2.2448	1.17e-13	1.48e-10	2432	813202936	XP_012209830.1	1425	0	hypothetical protein SPRG_15352 [Saprolegnia parasitica CBS 223.65]>gi|641524929|gb|KDO19447.1| hypothetical protein SPRG_15352 [Saprolegnia parasitica CBS 223.65]	695078631	XM_009388433.1	51	4.9e-15	PREDICTED: Musa acuminata subsp. malaccensis polyadenylate-binding protein 2-like (LOC103973778), transcript variant X4, mRNA	K13126	PABPC	polyadenylate-binding protein	http://www.genome.jp/dbget-bin/www_bget?ko:K13126	P29341	1894	0	Polyadenylate-binding protein 1 OS=Mus musculus GN=Pabpc1 PE=1 SV=2	PF00076//PF08546//PF00658	RNA recognition motif. (a.k.a. RRM, RBD, or RNP domain)//Ketopantoate reductase PanE/ApbA C terminal//Poly-adenylate binding protein, unique domain	GO:0055114	oxidation-reduction process	GO:0003723//GO:0003676//GO:0016491//GO:0050661	RNA binding//nucleic acid binding//oxidoreductase activity//NADP binding	--	--	KOG0123	Polyadenylate-binding protein (RRM superfamily)	CSS005005	AT1G71770.1	| Symbols: PAB5 | poly(A)-binding protein 5 | chr1:26990777-26993489 REVERSE LENGTH=682	'27.1'	'RNA.processing'
c165773_g2	163.562	417.845	-1.3531	1.27e-13	1.59e-10	1844	296089612	CBI39431.3	603	1.17e-69	unnamed protein product [Vitis vinifera]	147856075	AM431946.2	55	2.21e-17	Vitis vinifera contig VV78X061124.34, whole genome shotgun sequence	--	--	--	--	Q7XT99	565	1.59e-64	Probable aldo-keto reductase 2 OS=Oryza sativa subsp. japonica GN=Os04g0338000 PE=2 SV=2	--	--	--	--	--	--	--	--	KOG1575	Voltage-gated shaker-like K+ channel, subunit beta/KCNAB	CSS024518	AT1G60690.1	| Symbols: | NAD(P)-linked oxidoreductase superfamily protein | chr1:22349892-22351668 REVERSE LENGTH=345	'17.2.3'	'hormone metabolism.auxin.induced-regulated-responsive-activated'
c118114_g1	11.8667	76.1242	-2.6814	1.29e-13	1.6e-10	871	661882072	CDP14297.1	789	6.42e-103	unnamed protein product [Coffea canephora]	62083398	AY961522.1	174	7.21e-84	Lysiphlebus testaceipes ribosomal protein S5 isoform A (RpS5) mRNA, complete cds	K02989	RP-S5e, RPS5	small subunit ribosomal protein S5e	http://www.genome.jp/dbget-bin/www_bget?ko:K02989	P46782	834	1.36e-110	40S ribosomal protein S5 OS=Homo sapiens GN=RPS5 PE=1 SV=4	--	--	--	--	--	--	--	--	KOG3291	Ribosomal protein S7	CSS035948	AT2G37270.1	| Symbols: ATRPS5B, RPS5B | ribosomal protein 5B | chr2:15647883-15649042 REVERSE LENGTH=207	'29.2.1.2.1.5'	'protein.synthesis.ribosomal protein.eukaryotic.40S subunit.S5'
c306428_g1	1.68691	47.1367	-4.8044	1.29e-13	1.6e-10	793	570321187	ETO69135.1	128	1.49e-07	hypothetical protein F444_14193, partial [Phytophthora parasitica P1976]	259129963	GQ398061.1	772	0	Adineta vaga 18S ribosomal RNA gene, internal transcribed spacer 1, 5.8S ribosomal RNA gene, internal transcribed spacer 2, and 28S ribosomal RNA gene, complete sequence	--	--	--	--	--	--	--	--	--	--	--	--	--	--	--	--	--	--	#N/A	#N/A	#N/A	#N/A	#N/A
c124748_g1	99.2139	19.3806	2.3559	1.42e-13	1.75e-10	3143	212274485	NP_001130400.1	483	1.19e-50	LOC100191496 [Zea mays]>gi|194689028|gb|ACF78598.1| unknown [Zea mays]>gi|223975379|gb|ACN31877.1| unknown [Zea mays]>gi|413937097|gb|AFW71648.1| protein kinase domain superfamily protein isoform 1 [Zea mays]>gi|413937098|gb|AFW71649.1| protein kinase domain superfamily protein isoform 2 [Zea mays]	--	--	--	--	--	K14510	CTR1	serine/threonine-protein kinase CTR1	http://www.genome.jp/dbget-bin/www_bget?ko:K14510	Q55GU0	508	1.72e-51	Probable serine/threonine-protein kinase DDB_G0267514 OS=Dictyostelium discoideum GN=DDB_G0267514 PE=3 SV=1	PF00069//PF13606//PF07714//PF00023	Protein kinase domain//Ankyrin repeat//Protein tyrosine kinase//Ankyrin repeat	GO:0006468	protein phosphorylation	GO:0004672//GO:0005524//GO:0005515	protein kinase activity//ATP binding//protein binding	--	--	KOG0192	Tyrosine kinase specific for activated (GTP-bound) p21cdc42Hs	CSS023279	AT5G03730.2	| Symbols: CTR1, SIS1, AtCTR1 | Protein kinase superfamily protein | chr5:974958-979660 REVERSE LENGTH=821	'29.4'	'protein.postranslational modification'
c175502_g1	78.8586	330.93	-2.0692	1.7e-13	2.08e-10	2938	326497203	BAK02186.1	4247	0	predicted protein [Hordeum vulgare subsp. vulgare]	326497202	AK370988.1	2190	0	Hordeum vulgare subsp. vulgare mRNA for predicted protein, complete cds, clone: NIASHv2121K17	K03234	EEF2	elongation factor 2	http://www.genome.jp/dbget-bin/www_bget?ko:K03234	P13060	3519	0	Elongation factor 2 OS=Drosophila melanogaster GN=EF2 PE=1 SV=4	PF01926//PF00009//PF03144//PF03764	50S ribosome-binding GTPase//Elongation factor Tu GTP binding domain//Elongation factor Tu domain 2//Elongation factor G, domain IV	--	--	GO:0005525//GO:0003924	GTP binding//GTPase activity	--	--	KOG0469	Elongation factor 2	CSS000634	AT1G56070.1	| Symbols: LOS1 | Ribosomal protein S5/Elongation factor G/III/V family protein | chr1:20968245-20971077 REVERSE LENGTH=843	'29.2.4'	'protein.synthesis.elongation'
c122481_g1	203.564	49.8876	2.0287	2.42e-13	2.93e-10	615	761977217	KIZ06973.1	445	1.47e-53	40S ribosomal protein S20-1 [Monoraphidium neglectum]	687648619	LK878002.1	47	1.99e-13	Ascaris lumbricoides genome assembly A_lumbricoides_Ecuador_v1_5_4 ,scaffold ALUE_scaffold0006066	K02969	RP-S20e, RPS20	small subunit ribosomal protein S20e	http://www.genome.jp/dbget-bin/www_bget?ko:K02969	P60868	433	1.29e-52	40S ribosomal protein S20 OS=Rattus norvegicus GN=Rps20 PE=3 SV=1	--	--	--	--	--	--	--	--	KOG0900	40S ribosomal protein S20	CSS016845	AT5G62300.1	| Symbols: | Ribosomal protein S10p/S20e family protein | chr5:25021388-25022235 REVERSE LENGTH=124	'29.2.1.2.1.20'	'protein.synthesis.ribosomal protein.eukaryotic.40S subunit.S20'
c170028_g2	17.2945	91.1207	-2.3975	2.54e-13	3.07e-10	1754	11131946	Q9ZNY3.1	1029	5.68e-132	RecName: Full=Calreticulin; Flags: Precursor [Euglena gracilis]>gi|3970687|emb|CAA70945.1| calreticulin precursor [Euglena gracilis]	685830398	LN609529.1	166	4.15e-79	Strongyloides ratti genome assembly S_ratti_ED321 ,chromosome : 2	K08057	CALR	calreticulin	http://www.genome.jp/dbget-bin/www_bget?ko:K08057	P14211	1262	1.18e-167	Calreticulin OS=Mus musculus GN=Calr PE=1 SV=1	PF01679//PF00262	Proteolipid membrane potential modulator//Calreticulin family	GO:0006457	protein folding	GO:0051082//GO:0005509	unfolded protein binding//calcium ion binding	GO:0016021//GO:0005783	integral component of membrane//endoplasmic reticulum	KOG0674	Calreticulin	CSS005173	AT1G09210.1	| Symbols: CRT1b, AtCRT1b | calreticulin 1b | chr1:2973217-2976655 REVERSE LENGTH=424	'30.3'	'signalling.calcium'
c163806_g4	337.164	696.97	-1.0476	2.65e-13	3.19e-10	1399	720003290	XP_010256943.1	373	5.56e-39	PREDICTED: uncharacterized serine-rich protein C215.13 [Nelumbo nucifera]	--	--	--	--	--	--	--	--	--	P47808	215	8.19e-17	High molecular weight form of myosin-1 OS=Acanthamoeba castellanii PE=3 SV=1	PF07503//PF15234	HypF finger//Linker for activation of T-cells	GO:0007165	signal transduction	GO:0008270	zinc ion binding	GO:0016020	membrane	KOG4229	Myosin VII, myosin IXB and related myosins	CSS010900	AT1G06930.1	| Symbols: | unknown protein; Has 4478 Blast hits to 355 proteins in 82 species: Archae - 0; Bacteria - 29; Metazoa - 379; Fungi - 125; Plants - 120; Viruses - 25; Other Eukaryotes - 3800 (source: NCBI BLink). | chr1:2129163-2129672 FORWARD LENGTH=169	'35.2'	'not assigned.unknown'
c107076_g1	96.5749	17.2683	2.4835	2.7e-13	3.21e-10	962	2500261	P93099.1	607	4.44e-75	RecName: Full=60S ribosomal protein L13a [Cyanophora paradoxa]>gi|1743007|emb|CAA71090.1| ribosomal protein L13a [Cyanophora paradoxa]	1743006	Y09971.1	136	1.06e-62	C.paradoxa mRNA for ribosomal protein L13a	K02872	RP-L13Ae, RPL13A	large subunit ribosomal protein L13Ae	http://www.genome.jp/dbget-bin/www_bget?ko:K02872	P93099	607	6.22e-76	60S ribosomal protein L13a OS=Cyanophora paradoxa PE=2 SV=1	PF00572//PF02465	Ribosomal protein L13//Flagellar hook-associated protein 2 N-terminus	GO:0006412//GO:0042254	translation//ribosome biogenesis	GO:0003735	structural constituent of ribosome	GO:0009424//GO:0005840	bacterial-type flagellum hook//ribosome	KOG3204	60S ribosomal protein L13a	CSS030508	AT3G24830.1	| Symbols: | Ribosomal protein L13 family protein | chr3:9064613-9065871 FORWARD LENGTH=206	'29.2.1.2.2.513'	'protein.synthesis.ribosomal protein.eukaryotic.60S subunit.L13A'
c142820_g2	9.16709	69.0829	-2.9138	2.68e-13	3.21e-10	576	325183059	CCA17514.1	183	4.29e-15	ribosomal protein putative [Albugo laibachii Nc14]	--	--	--	--	--	K02943	RP-LP2, RPLP2	large subunit ribosomal protein LP2	http://www.genome.jp/dbget-bin/www_bget?ko:K02943	P02399	199	3.12e-18	60S acidic ribosomal protein P2 OS=Artemia salina PE=1 SV=1	PF00428	60s Acidic ribosomal protein	GO:0006414//GO:0042254	translational elongation//ribosome biogenesis	GO:0003735	structural constituent of ribosome	GO:0005622//GO:0005840	intracellular//ribosome	KOG3449	60S acidic ribosomal protein P2	CSS045773	AT3G44590.2	| Symbols: | 60S acidic ribosomal protein family | chr3:16163983-16164658 FORWARD LENGTH=111	'29.2.1.2.2.82'	'protein.synthesis.ribosomal protein.eukaryotic.60S subunit.P2'
c169690_g6	58.6729	457.809	-2.964	2.83e-13	3.35e-10	1542	--	--	--	--	--	528533066	AB795717.1	146	4.77e-68	Acanthamoeba sp. JPH25 mitochondrial gene for 16S rRNA, partial sequence	--	--	--	--	--	--	--	--	--	--	--	--	--	--	--	--	--	--	#N/A	#N/A	#N/A	#N/A	#N/A
c113873_g1	10.949	73.3311	-2.7436	3.08e-13	3.62e-10	741	--	--	--	--	--	--	--	--	--	--	--	--	--	--	P22151	110	6.63e-06	Glucose-repressible gene protein OS=Neurospora crassa (strain ATCC 24698 / 74-OR23-1A / CBS 708.71 / DSM 1257 / FGSC 987) GN=grg-1 PE=2 SV=1	PF08187//PF08102	Myoactive tetradecapeptides family//Scorpion antimicrobial peptide	GO:0007218	neuropeptide signaling pathway	GO:0005184	neuropeptide hormone activity	GO:0005576	extracellular region	--	--	#N/A	#N/A	#N/A	#N/A	#N/A
c146731_g1	18.6716	121.099	-2.6973	3.5e-13	4.1e-10	1091	669167680	XP_008619402.1	735	1.07e-92	30S ribosomal protein SAe [Saprolegnia diclina VS20]>gi|813193835|ref|XP_012208406.1| hypothetical protein SPRG_14150 [Saprolegnia parasitica CBS 223.65]>gi|530728973|gb|EQC27215.1| 30S ribosomal protein SAe [Saprolegnia diclina VS20]>gi|641526563|gb|KDO20919.1| hypothetical protein SPRG_14150 [Saprolegnia parasitica CBS 223.65]	--	--	--	--	--	K02998	RP-SAe, RPSA	small subunit ribosomal protein SAe	http://www.genome.jp/dbget-bin/www_bget?ko:K02998	A6NA00	836	1.92e-108	40S ribosomal protein SA OS=Ornithodoros parkeri PE=2 SV=1	PF00318	Ribosomal protein S2	GO:0042254//GO:0006412	ribosome biogenesis//translation	GO:0003735	structural constituent of ribosome	GO:0005840//GO:0005622	ribosome//intracellular	KOG0830	40S ribosomal protein SA (P40)/Laminin receptor 1	CSS038802	AT1G72370.1	| Symbols: P40, AP40, RP40, RPSAA | 40s ribosomal protein SA | chr1:27243148-27244842 REVERSE LENGTH=298	'29.2.1.2.1.31'	'protein.synthesis.ribosomal protein.eukaryotic.40S subunit.SA'
c133715_g1	86.7378	15.7171	2.4643	3.65e-13	4.26e-10	746	168007206	XP_001756299.1	563	1.02e-69	predicted protein [Physcomitrella patens]>gi|162692338|gb|EDQ78695.1| predicted protein [Physcomitrella patens]	758995537	XM_956386.3	75	6.63e-29	Neurospora crassa OR74A 60S ribosomal protein L17 mRNA	K02880	RP-L17e, RPL17	large subunit ribosomal protein L17e	http://www.genome.jp/dbget-bin/www_bget?ko:K02880	Q4PM54	549	1.64e-68	60S ribosomal protein L17 OS=Ixodes scapularis GN=RpL17 PE=2 SV=1	PF00237	Ribosomal protein L22p/L17e	GO:0006412//GO:0042254	translation//ribosome biogenesis	GO:0003735	structural constituent of ribosome	GO:0005840	ribosome	KOG3353	60S ribosomal protein L22	CSS037907	AT1G67430.1	| Symbols: | Ribosomal protein L22p/L17e family protein | chr1:25262209-25263627 FORWARD LENGTH=175	'29.2.1.2.2.17'	'protein.synthesis.ribosomal protein.eukaryotic.60S subunit.L17'
c169394_g1	741.885	1839.15	-1.3098	3.81e-13	4.42e-10	1224	661893107	CDP02916.1	407	6.96e-43	unnamed protein product [Coffea canephora]	--	--	--	--	--	--	--	--	--	--	--	--	--	--	--	--	--	--	--	--	--	--	--	CSS010014	AT2G18690.1	| Symbols: | unknown protein; FUNCTIONS IN: molecular_function unknown; INVOLVED IN: biological_process unknown; LOCATED IN: membrane; EXPRESSED IN: 17 plant structures; EXPRESSED DURING: 9 growth stages; CONTAINS InterPro DOMAIN/s: Protein of unknown function DUF975 (InterPro:IPR010380); BEST Arabidopsis thaliana protein match is: unknown protein (TAIR:AT2G18680.1); Has 213 Blast hits to 211 pro…	'35.2'	'not assigned.unknown'
c177256_g2	157.677	46.5873	1.759	3.82e-13	4.42e-10	3888	568848676	XP_006478124.1	534	2.57e-115	PREDICTED: putative nuclease HARBI1-like [Citrus sinensis]	--	--	--	--	--	--	--	--	--	--	--	--	--	PF04827	Plant transposon protein	--	--	GO:0016788	hydrolase activity, acting on ester bonds	--	--	--	--	CSS021313	AT5G27260.1	| Symbols: | unknown protein; BEST Arabidopsis thaliana protein match is: unknown protein (TAIR:AT2G29880.1); Has 1807 Blast hits to 1807 proteins in 277 species: Archae - 0; Bacteria - 0; Metazoa - 736; Fungi - 347; Plants - 385; Viruses - 0; Other Eukaryotes - 339 (source: NCBI BLink). | chr5:9603943-9604930 FORWARD LENGTH=303	'35.2'	'not assigned.unknown'
c95481_g1	19.556	94.6105	-2.2744	3.9e-13	4.49e-10	868	--	--	--	--	--	32972657	AK062639.1	451	0	Oryza sativa Japonica Group cDNA clone:001-105-D06, full insert sequence	--	--	--	--	--	--	--	--	--	--	--	--	--	--	--	--	--	--	#N/A	#N/A	#N/A	#N/A	#N/A
c124415_g2	196.659	51.8291	1.9239	4e-13	4.58e-10	558	669150452	XP_008610788.1	493	1.51e-60	40S ribosomal protein S11 [Saprolegnia diclina VS20]>gi|813141991|ref|XP_012199143.1| 40S ribosomal protein S11 [Saprolegnia parasitica CBS 223.65]>gi|530737784|gb|EQC36026.1| 40S ribosomal protein S11 [Saprolegnia diclina VS20]>gi|641536063|gb|KDO29959.1| 40S ribosomal protein S11 [Saprolegnia parasitica CBS 223.65]	831245630	XM_003801485.2	43	3e-11	PREDICTED: Otolemur garnettii ribosomal protein S11 (RPS11), mRNA	K02949	RP-S11e, RPS11	small subunit ribosomal protein S11e	http://www.genome.jp/dbget-bin/www_bget?ko:K02949	P0CT74	459	1.85e-56	40S ribosomal protein S11-B OS=Schizosaccharomyces pombe (strain 972 / ATCC 24843) GN=rps1102 PE=3 SV=1	PF00366	Ribosomal protein S17	GO:0006412//GO:0042254	translation//ribosome biogenesis	GO:0003735	structural constituent of ribosome	GO:0005622//GO:0005840	intracellular//ribosome	KOG1728	40S ribosomal protein S11	CSS013163	AT5G23740.1	| Symbols: RPS11-BETA | ribosomal protein S11-beta | chr5:8008251-8009330 REVERSE LENGTH=159	'29.2.1.2.1.11'	'protein.synthesis.ribosomal protein.eukaryotic.40S subunit.S11'
c160896_g1	60.5625	6.91004	3.1317	4.09e-13	4.67e-10	3321	--	--	--	--	--	--	--	--	--	--	--	--	--	--	--	--	--	--	PF02529//PF07196	Cytochrome B6-F complex subunit 5//Flagellin hook IN motif	GO:0044781//GO:0006928	bacterial-type flagellum organization//movement of cell or subcellular component	--	--	GO:0009288//GO:0009512	bacterial-type flagellum//cytochrome b6f complex	--	--	#N/A	#N/A	#N/A	#N/A	#N/A
c155271_g4	576.227	254.08	1.1814	4.4e-13	4.99e-10	1049	470144548	XP_004307916.1	1124	7.05e-151	PREDICTED: peroxidase 5-like [Fragaria vesca subsp. vesca]	697192617	XM_009607105.1	250	4.94e-126	PREDICTED: Nicotiana tomentosiformis peroxidase 5 {ECO:0000250|UniProtKB:P22195}-like (LOC104099968), mRNA	K00430	E1.11.1.7	peroxidase	http://www.genome.jp/dbget-bin/www_bget?ko:K00430	A7QEU4	1053	5.05e-141	Peroxidase 5 OS=Vitis vinifera GN=GSVIVT00037159001 PE=1 SV=2	PF00141	Peroxidase	GO:0006804//GO:0055114//GO:0006979	obsolete peroxidase reaction//oxidation-reduction process//response to oxidative stress	GO:0020037//GO:0004601	heme binding//peroxidase activity	--	--	--	--	CSS002235	AT3G21770.1	| Symbols: | Peroxidase superfamily protein | chr3:7673345-7674661 FORWARD LENGTH=329	'26.12'	'misc.peroxidases'
c159090_g1	84.1836	15.3417	2.4561	4.62e-13	5.22e-10	1035	--	--	--	--	--	--	--	--	--	--	--	--	--	--	--	--	--	--	--	--	--	--	--	--	--	--	--	--	#N/A	#N/A	#N/A	#N/A	#N/A
c157093_g1	483.441	1590.98	-1.7185	4.89e-13	5.47e-10	1464	566161959	XP_002304386.2	1191	7.57e-159	hypothetical protein POPTR_0003s10290g [Populus trichocarpa]>gi|550342894|gb|EEE79365.2| hypothetical protein POPTR_0003s10290g [Populus trichocarpa]	225316495	AK322448.1	251	1.93e-126	Solanum lycopersicum cDNA, clone: LEFL1037DG11, HTC in leaf	K17893	AOX1, AOX2	ubiquinol oxidase	http://www.genome.jp/dbget-bin/www_bget?ko:K17893	Q41224	1055	9.74e-139	Ubiquinol oxidase 1, mitochondrial OS=Nicotiana tabacum GN=AOX1 PE=1 SV=1	PF06480//PF01786	FtsH Extracellular//Alternative oxidase	GO:0055114//GO:0006118	oxidation-reduction process//obsolete electron transport	GO:0004222//GO:0008270//GO:0009916//GO:0005524	metalloendopeptidase activity//zinc ion binding//alternative oxidase activity//ATP binding	GO:0016021	integral component of membrane	--	--	CSS034760	AT3G22370.1	| Symbols: AOX1A, ATAOX1A | alternative oxidase 1A | chr3:7906890-7908416 FORWARD LENGTH=354	'9.4'	'mitochondrial electron transport / ATP synthesis.alternative oxidase'
c118170_g1	15.7429	84.66	-2.427	5.3e-13	5.9e-10	678	224053609	XP_002297896.1	422	3.25e-49	60S ribosomal protein L21 [Populus trichocarpa]>gi|118484851|gb|ABK94292.1| unknown [Populus trichocarpa]>gi|118488855|gb|ABK96237.1| unknown [Populus trichocarpa x Populus deltoides]>gi|118489232|gb|ABK96422.1| unknown [Populus trichocarpa x Populus deltoides]>gi|118489309|gb|ABK96459.1| unknown [Populus trichocarpa x Populus deltoides]>gi|222845154|gb|EEE82701.1| 60S ribosomal protein L21 [Popu…	--	--	--	--	--	K02889	RP-L21e, RPL21	large subunit ribosomal protein L21e	http://www.genome.jp/dbget-bin/www_bget?ko:K02889	P46778	565	1.17e-71	60S ribosomal protein L21 OS=Homo sapiens GN=RPL21 PE=1 SV=2	PF01157	Ribosomal protein L21e	GO:0042254//GO:0006412	ribosome biogenesis//translation	GO:0003735	structural constituent of ribosome	GO:0005840//GO:0005622	ribosome//intracellular	KOG1732	60S ribosomal protein L21	CSS015569	AT1G09690.1	| Symbols: | Translation protein SH3-like family protein | chr1:3136407-3137430 REVERSE LENGTH=164	'29.2.1.2.2.21'	'protein.synthesis.ribosomal protein.eukaryotic.60S subunit.L21'
c169423_g6	104.868	17.238	2.6049	5.68e-13	6.3e-10	1961	813199011	XP_012209088.1	566	1.97e-60	hypothetical protein SPRG_13455 [Saprolegnia parasitica CBS 223.65]>gi|641525781|gb|KDO20201.1| hypothetical protein SPRG_13455 [Saprolegnia parasitica CBS 223.65]	--	--	--	--	--	K01210	E3.2.1.58	glucan 1,3-beta-glucosidase	http://www.genome.jp/dbget-bin/www_bget?ko:K01210	Q12626	717	3.45e-85	Glucan 1,3-beta-glucosidase OS=Pichia angusta PE=3 SV=1	PF00150//PF08133	Cellulase (glycosyl hydrolase family 5)//Anticodon nuclease activator family	GO:0050792//GO:0005975	regulation of viral process//carbohydrate metabolic process	GO:0004518//GO:0004553	nuclease activity//hydrolase activity, hydrolyzing O-glycosyl compounds	--	--	--	--	CSS038747	0	0	0	0
c149798_g1	31.512	127.641	-2.0181	5.79e-13	6.39e-10	1502	388492304	AFK34218.1	2127	0	unknown [Lotus japonicus]	388492303	BT134423.1	856	0	Lotus japonicus clone JCVI-FLLj-21O22 unknown mRNA	K01251	E3.3.1.1, ahcY	adenosylhomocysteinase	http://www.genome.jp/dbget-bin/www_bget?ko:K01251	P51893	1782	0	Adenosylhomocysteinase A OS=Xenopus laevis GN=ahcy-a PE=2 SV=1	PF02826//PF02254//PF05221//PF00208//PF13241//PF07991	D-isomer specific 2-hydroxyacid dehydrogenase, NAD binding domain//TrkA-N domain//S-adenosyl-L-homocysteine hydrolase//Glutamate/Leucine/Phenylalanine/Valine dehydrogenase//Putative NAD(P)-binding//Acetohydroxy acid isomeroreductase, catalytic domain	GO:0006520//GO:0009097//GO:0009098//GO:0009099//GO:0006813//GO:0055114//GO:0015940//GO:0008652//GO:0019354//GO:0006555//GO:0006779//GO:0006730	cellular amino acid metabolic process//isoleucine biosynthetic process//leucine biosynthetic process//valine biosynthetic process//potassium ion transport//oxidation-reduction process//pantothenate biosynthetic process//cellular amino acid biosynthetic process//siroheme biosynthetic process//methionine metabolic process//porphyrin-containing compound biosynthetic process//one-carbon metabolic pro…	GO:0016491//GO:0004455//GO:0016616//GO:0004013//GO:0048037//GO:0043115	oxidoreductase activity//ketol-acid reductoisomerase activity//oxidoreductase activity, acting on the CH-OH group of donors, NAD or NADP as acceptor//adenosylhomocysteinase activity//cofactor binding//precorrin-2 dehydrogenase activity	--	--	KOG1370	S-adenosylhomocysteine hydrolase	CSS044091	AT3G23810.1	| Symbols: SAHH2, ATSAHH2 | S-adenosyl-l-homocysteine (SAH) hydrolase 2 | chr3:8588013-8589671 REVERSE LENGTH=485	'13.2.3.4'	'amino acid metabolism.degradation.aspartate family.methionine'
c152258_g3	9.23069	66.0129	-2.8382	6.51e-13	7.16e-10	1386	855303835	XP_012894877.1	1332	1.09e-179	uncharacterized protein [Blastocystis hominis]>gi|300175518|emb|CBK20829.2| unnamed protein product [Blastocystis hominis]	296317267	NM_001184805.1	192	1.15e-93	Saccoglossus kowalevskii methionine adenosyltransferase, alpha (LOC100303509), mRNA	K00789	metK	S-adenosylmethionine synthetase	http://www.genome.jp/dbget-bin/www_bget?ko:K00789	Q91X83	1462	0	S-adenosylmethionine synthase isoform type-1 OS=Mus musculus GN=Mat1a PE=2 SV=1	PF02773//PF00438//PF02772	S-adenosylmethionine synthetase, C-terminal domain//S-adenosylmethionine synthetase, N-terminal domain//S-adenosylmethionine synthetase, central domain	GO:0006555//GO:0015948//GO:0006556//GO:0006730	methionine metabolic process//methanogenesis//S-adenosylmethionine biosynthetic process//one-carbon metabolic process	GO:0046872//GO:0004478//GO:0005524	metal ion binding//methionine adenosyltransferase activity//ATP binding	--	--	KOG1506	S-adenosylmethionine synthetase	CSS010144	AT1G02500.1	| Symbols: SAM1, SAM-1, MAT1, AtSAM1 | S-adenosylmethionine synthetase 1 | chr1:519037-520218 FORWARD LENGTH=393	'13.1.3.4.11'	'amino acid metabolism.synthesis.aspartate family.methionine.S-adenosylmethionine synthetase'
c87327_g1	15.5515	83.2199	-2.4199	6.56e-13	7.18e-10	744	388496172	AFK36152.1	916	2.42e-123	unknown [Lotus japonicus]	62362191	AY942835.1	379	0	Adineta ricciae ribosomal protein L18a-like protein mRNA, complete cds	K02882	RP-L18Ae, RPL18A	large subunit ribosomal protein L18Ae	http://www.genome.jp/dbget-bin/www_bget?ko:K02882	Q02543	663	8.48e-86	60S ribosomal protein L18a OS=Homo sapiens GN=RPL18A PE=1 SV=2	PF01775	Ribosomal L18ae/LX protein domain	GO:0042254//GO:0006412	ribosome biogenesis//translation	GO:0003735	structural constituent of ribosome	GO:0005840	ribosome	KOG0829	60S ribosomal protein L18A	CSS013254	AT2G34480.1	| Symbols: | Ribosomal protein L18ae/LX family protein | chr2:14532916-14534161 REVERSE LENGTH=178	'29.2.1.2.2.518'	'protein.synthesis.ribosomal protein.eukaryotic.60S subunit.L18A'
c143385_g1	81.7971	287.217	-1.812	6.62e-13	7.22e-10	693	326526817	BAK00797.1	776	5.9e-101	predicted protein [Hordeum vulgare subsp. vulgare]	--	--	--	--	--	--	--	--	--	Q90WD8	306	7.53e-30	Ovochymase-2 OS=Bufo japonicus GN=OVCH2 PE=1 SV=1	PF00085//PF00089	Thioredoxin//Trypsin	GO:0006508//GO:0045454	proteolysis//cell redox homeostasis	GO:0004252	serine-type endopeptidase activity	--	--	KOG3627	Trypsin	#N/A	#N/A	#N/A	#N/A	#N/A
c152932_g2	29.5524	0	Inf	7.27e-13	7.85e-10	688	255079238	XP_002503199.1	448	4.2e-49	predicted protein [Micromonas sp. RCC299]>gi|226518465|gb|ACO64457.1| predicted protein [Micromonas sp. RCC299]	--	--	--	--	--	K00239	sdhA	succinate dehydrogenase flavoprotein subunit	http://www.genome.jp/dbget-bin/www_bget?ko:K00239	O13755	253	1.79e-23	Fumarate reductase OS=Schizosaccharomyces pombe (strain 972 / ATCC 24843) GN=osm1 PE=3 SV=1	PF00173	Cytochrome b5-like Heme/Steroid binding domain	--	--	GO:0020037	heme binding	--	--	KOG2404	Fumarate reductase, flavoprotein subunit	CSS037877	AT5G53560.1	| Symbols: ATB5-A, B5 #2, ATCB5-E, CB5-E | cytochrome B5 isoform E | chr5:21759628-21760353 FORWARD LENGTH=134	'21.99'	'redox.misc'
c146501_g1	304.899	126.257	1.272	7.35e-13	7.9e-10	810	590720415	XP_007051326.1	221	9.09e-19	Uncharacterized protein TCM_004966 [Theobroma cacao]>gi|508703587|gb|EOX95483.1| Uncharacterized protein TCM_004966 [Theobroma cacao]	--	--	--	--	--	--	--	--	--	--	--	--	--	PF01956	Integral membrane protein DUF106	--	--	--	--	GO:0016020	membrane	--	--	CSS029354	AT2G46940.1	| Symbols: | unknown protein; BEST Arabidopsis thaliana protein match is: unknown protein (TAIR:AT3G62070.1); Has 143 Blast hits to 141 proteins in 14 species: Archae - 0; Bacteria - 0; Metazoa - 4; Fungi - 0; Plants - 139; Viruses - 0; Other Eukaryotes - 0 (source: NCBI BLink). | chr2:19286658-19287505 REVERSE LENGTH=252	'35.2'	'not assigned.unknown'
c171333_g1	21.244	148.13	-2.8017	7.39e-13	7.91e-10	2982	--	--	--	--	--	--	--	--	--	--	K06793	VCAN, CSPG2	versican core protein	http://www.genome.jp/dbget-bin/www_bget?ko:K06793	P81282	161	1.1e-09	Versican core protein OS=Bos taurus GN=VCAN PE=1 SV=2	PF00008//PF01607	EGF-like domain//Chitin binding Peritrophin-A domain	GO:0006030	chitin metabolic process	GO:0005515//GO:0008061	protein binding//chitin binding	GO:0005576	extracellular region	KOG1219	Uncharacterized conserved protein, contains laminin, cadherin and EGF domains	#N/A	#N/A	#N/A	#N/A	#N/A
c171379_g4	157.864	47.444	1.7344	7.42e-13	7.91e-10	2824	147835239	CAN67792.1	279	4.35e-45	hypothetical protein VITISV_001313 [Vitis vinifera]	778709517	XM_004138515.2	43	1.6e-10	PREDICTED: Cucumis sativus NF-X1-type zinc finger protein NFXL2 (LOC101216638), mRNA	--	--	--	--	--	--	--	--	--	--	--	--	--	--	--	--	--	--	CSS032914	0	0	0	0
c174524_g4	495.437	227.61	1.1221	8.43e-13	8.94e-10	2306	255543106	XP_002512616.1	2406	0	interferon-induced GTP-binding protein mx, putative [Ricinus communis]>gi|223548577|gb|EEF50068.1| interferon-induced GTP-binding protein mx, putative [Ricinus communis]	702263383	XM_010039911.1	251	3.07e-126	PREDICTED: Eucalyptus grandis dynamin-related protein 4C-like (LOC104426759), mRNA	--	--	--	--	Q9ZP55	2107	0	Dynamin-related protein 4C OS=Arabidopsis thaliana GN=DRP4C PE=2 SV=1	PF08477//PF00350//PF02421//PF06112//PF02212//PF01926//PF01031	Miro-like protein//Dynamin family//Ferrous iron transport protein B//Gammaherpesvirus capsid protein//Dynamin GTPase effector domain//50S ribosome-binding GTPase//Dynamin central region	GO:0007264//GO:0006184//GO:0015684	small GTPase mediated signal transduction//obsolete GTP catabolic process//ferrous iron transport	GO:0015093//GO:0003924//GO:0005525	ferrous iron transmembrane transporter activity//GTPase activity//GTP binding	GO:0019028//GO:0016021//GO:0005622	viral capsid//integral component of membrane//intracellular	KOG0446	Vacuolar sorting protein VPS1, dynamin, and related proteins	CSS047913	AT1G60500.1	| Symbols: DRP4C | Dynamin related protein 4C | chr1:22291582-22293822 FORWARD LENGTH=669	'26.17'	'misc.dynamin'
c106199_g1	16.3987	85.0921	-2.3754	9.22e-13	9.71e-10	1423	669139112	XP_008605124.1	1599	0	ATP-dependent RNA helicase eIF4A [Saprolegnia diclina VS20]>gi|813109287|ref|XP_012194524.1| ATP-dependent RNA helicase eIF4A [Saprolegnia parasitica CBS 223.65]>gi|530743168|gb|EQC41410.1| ATP-dependent RNA helicase eIF4A [Saprolegnia diclina VS20]>gi|641541099|gb|KDO34862.1| ATP-dependent RNA helicase eIF4A [Saprolegnia parasitica CBS 223.65]	751205121	XM_011177831.1	271	1.43e-137	PREDICTED: Solenopsis invicta eukaryotic initiation factor 4A-I (LOC105208077), mRNA	K03257	EIF4A	translation initiation factor 4A	http://www.genome.jp/dbget-bin/www_bget?ko:K03257	Q8JFP1	1679	0	Eukaryotic initiation factor 4A-II OS=Gallus gallus GN=EIF4A2 PE=2 SV=1	PF04851//PF00270//PF00579//PF00271//PF07652//PF00580//PF02236//PF02572	Type III restriction enzyme, res subunit//DEAD/DEAH box helicase//tRNA synthetases class I (W and Y)//Helicase conserved C-terminal domain//Flavivirus DEAD domain//UvrD/REP helicase N-terminal domain//Viral DNA-binding protein, all alpha domain//ATP:corrinoid adenosyltransferase BtuR/CobO/CobP	GO:0006418//GO:0019079//GO:0006351//GO:0009236//GO:0006260//GO:0015994	tRNA aminoacylation for protein translation//viral genome replication//transcription, DNA-templated//cobalamin biosynthetic process//DNA replication//chlorophyll metabolic process	GO:0004386//GO:0003676//GO:0000166//GO:0016787//GO:0003677//GO:0004812//GO:0008817//GO:0008026//GO:0005524	helicase activity//nucleic acid binding//nucleotide binding//hydrolase activity//DNA binding//aminoacyl-tRNA ligase activity//cob(I)yrinic acid a,c-diamide adenosyltransferase activity//ATP-dependent helicase activity//ATP binding	GO:0042025	host cell nucleus	KOG0327	Translation initiation factor 4F, helicase subunit (eIF-4A) and related helicases	CSS015680	AT1G54270.1	| Symbols: EIF4A-2 | eif4a-2 | chr1:20260495-20262018 FORWARD LENGTH=412	'29.2.3'	'protein.synthesis.initiation'
c171826_g3	142.125	40.4595	1.8126	1.03e-12	1.08e-09	4869	698809446	XP_009837752.1	265	8.56e-21	hypothetical protein H257_12290 [Aphanomyces astaci]>gi|574107453|gb|ETV72966.1| hypothetical protein H257_12290 [Aphanomyces astaci]	--	--	--	--	--	--	--	--	--	Q9XYS3	230	5.04e-18	Superoxide-generating NADPH oxidase heavy chain subunit A OS=Dictyostelium discoideum GN=noxA PE=2 SV=1	PF00173//PF08022//PF08030//PF00737	Cytochrome b5-like Heme/Steroid binding domain//FAD-binding domain//Ferric reductase NAD binding domain//Photosystem II 10 kDa phosphoprotein	GO:0055114//GO:0015979//GO:0050821	oxidation-reduction process//photosynthesis//protein stabilization	GO:0020037//GO:0042301//GO:0016491	heme binding//phosphate ion binding//oxidoreductase activity	GO:0016020//GO:0009523	membrane//photosystem II	KOG0039	Ferric reductase, NADH/NADPH oxidase and related proteins	CSS023845	AT1G01580.1	| Symbols: FRO2, FRD1, ATFRO2 | ferric reduction oxidase 2 | chr1:209395-212810 FORWARD LENGTH=725	'15.1'	'metal handling.acquisition'
c162790_g1	96.9518	20.8593	2.2166	1.08e-12	1.12e-09	1534	326515156	BAK03491.1	1374	0	predicted protein [Hordeum vulgare subsp. vulgare]	116641770	CT837109.1	167	1.01e-79	Oryza sativa (indica cultivar-group) cDNA clone:OSIGCRA110D11, full insert sequence	K01363	CTSB	cathepsin B	http://www.genome.jp/dbget-bin/www_bget?ko:K01363	A1E295	968	1.35e-125	Cathepsin B OS=Sus scrofa GN=CTSB PE=1 SV=1	PF04625//PF03051//PF00112//PF01213//PF08127	DEC-1 protein, N-terminal region//Peptidase C1-like family//Papain family cysteine protease//Adenylate cyclase associated (CAP) N terminal//Peptidase family C1 propeptide	GO:0050790//GO:0007010//GO:0007304//GO:0006508	regulation of catalytic activity//cytoskeleton organization//chorion-containing eggshell formation//proteolysis	GO:0004197//GO:0008234//GO:0003779//GO:0005213	cysteine-type endopeptidase activity//cysteine-type peptidase activity//actin binding//structural constituent of chorion	GO:0042600//GO:0005576	chorion//extracellular region	KOG1543	Cysteine proteinase Cathepsin L	CSS002974	AT1G02305.1	| Symbols: | Cysteine proteinases superfamily protein | chr1:455816-457974 FORWARD LENGTH=362	'29.5.3'	'protein.degradation.cysteine protease'
c95646_g1	80.4266	10.2863	2.9669	1.11e-12	1.15e-09	542	675205647	XP_008911708.1	435	3.95e-52	hypothetical protein PPTG_16130 [Phytophthora parasitica INRA-310]>gi|566014582|gb|ETI37493.1| hypothetical protein F443_16524 [Phytophthora parasitica P1569]>gi|567952035|gb|ETK77718.1| hypothetical protein L915_16051 [Phytophthora parasitica]>gi|567980711|gb|ETL31164.1| hypothetical protein L916_15944 [Phytophthora parasitica]>gi|568010236|gb|ETL84426.1| hypothetical protein L917_15744 [Phytoph…	848898182	XM_012993746.1	38	1.75e-08	PREDICTED: Erythranthe guttatus 60S ribosomal protein L27-2-like (LOC105969023), mRNA	K02901	RP-L27e, RPL27	large subunit ribosomal protein L27e	http://www.genome.jp/dbget-bin/www_bget?ko:K02901	P61354	380	9.27e-45	60S ribosomal protein L27 OS=Rattus norvegicus GN=Rpl27 PE=2 SV=2	PF01777	Ribosomal L27e protein family	GO:0042254//GO:0006412	ribosome biogenesis//translation	GO:0003735	structural constituent of ribosome	GO:0005840//GO:0005622	ribosome//intracellular	KOG3418	60S ribosomal protein L27	CSS019088	AT4G15000.1	| Symbols: | Ribosomal L27e protein family | chr4:8571896-8572303 FORWARD LENGTH=135	'29.2.1.2.2.27'	'protein.synthesis.ribosomal protein.eukaryotic.60S subunit.L27'
c157806_g1	61.3893	0.69555	6.4637	1.16e-12	1.2e-09	1427	672194870	XP_008776400.1	1078	3.31e-139	PREDICTED: uncharacterized protein LOC103696520 [Phoenix dactylifera]	672194869	XM_008778178.1	496	0	PREDICTED: Phoenix dactylifera uncharacterized LOC103696520 (LOC103696520), mRNA	--	--	--	--	P08688	651	4.4e-80	Albumin-2 OS=Pisum sativum PE=2 SV=1	PF08176//PF07943	Small acid-soluble spore protein K family//Penicillin-binding protein 5, C-terminal domain	GO:0006508//GO:0030436	proteolysis//asexual sporulation	GO:0009002	serine-type D-Ala-D-Ala carboxypeptidase activity	GO:0042601	endospore-forming forespore	--	--	CSS014778	0	0	0	0
c130819_g1	25.9724	107.547	-2.0499	1.22e-12	1.25e-09	792	388490654	AFK33393.1	714	3.34e-92	unknown [Lotus japonicus]	572266967	XM_006611509.1	126	3.15e-57	PREDICTED: Apis dorsata 40S ribosomal protein S9-like (LOC102681150), mRNA	K02997	RP-S9e, RPS9	small subunit ribosomal protein S9e	http://www.genome.jp/dbget-bin/www_bget?ko:K02997	P55935	708	4.17e-92	40S ribosomal protein S9 OS=Drosophila melanogaster GN=RpS9 PE=1 SV=2	PF07670//PF01479//PF00163	Nucleoside recognition//S4 domain//Ribosomal protein S4/S9 N-terminal domain	--	--	GO:0001882//GO:0003723//GO:0019843	nucleoside binding//RNA binding//rRNA binding	GO:0005622	intracellular	KOG3301	Ribosomal protein S4	CSS002957	AT5G39850.1	| Symbols: | Ribosomal protein S4 | chr5:15950053-15951171 FORWARD LENGTH=197	'29.2.1.2.1.9'	'protein.synthesis.ribosomal protein.eukaryotic.40S subunit.S9'
c131487_g1	24.4145	122.796	-2.3305	1.22e-12	1.25e-09	724	--	--	--	--	--	--	--	--	--	--	--	--	--	--	--	--	--	--	--	--	--	--	--	--	--	--	--	--	#N/A	#N/A	#N/A	#N/A	#N/A
c162795_g1	120.739	332.132	-1.4599	1.22e-12	1.25e-09	992	590686786	XP_007042481.1	818	6.95e-103	UDP-glycosyltransferase 73B4, putative [Theobroma cacao]>gi|508706416|gb|EOX98312.1| UDP-glycosyltransferase 73B4, putative [Theobroma cacao]	--	--	--	--	--	--	--	--	--	Q9AT54	749	1.64e-93	Scopoletin glucosyltransferase OS=Nicotiana tabacum GN=TOGT1 PE=1 SV=1	--	--	--	--	--	--	--	--	--	--	CSS007690	AT4G34131.1	| Symbols: UGT73B3 | UDP-glucosyl transferase 73B3 | chr4:16343268-16344713 REVERSE LENGTH=481	'26.2'	'misc.UDP glucosyl and glucoronyl transferases'
c154663_g2	169.205	32.0719	2.3994	1.26e-12	1.29e-09	1053	567207093	XP_006409207.1	909	1.92e-119	hypothetical protein EUTSA_v10022820mg [Eutrema salsugineum]>gi|557110369|gb|ESQ50660.1| hypothetical protein EUTSA_v10022820mg [Eutrema salsugineum]	195587237	XM_002083336.1	189	4.03e-92	Drosophila simulans GD13692 (Dsim\GD13692), mRNA	K02938	RP-L8e, RPL8	large subunit ribosomal protein L8e	http://www.genome.jp/dbget-bin/www_bget?ko:K02938	Q9U9L2	908	4.87e-120	60S ribosomal protein L8 OS=Anopheles gambiae GN=RpL8 PE=2 SV=2	PF00181//PF01757//PF03947	Ribosomal Proteins L2, RNA binding domain//Acyltransferase family//Ribosomal Proteins L2, C-terminal domain	GO:0006412//GO:0042254	translation//ribosome biogenesis	GO:0003735//GO:0016747	structural constituent of ribosome//transferase activity, transferring acyl groups other than amino-acyl groups	GO:0005622//GO:0005840	intracellular//ribosome	KOG2309	60s ribosomal protein L2/L8	CSS000277	AT4G36130.1	| Symbols: | Ribosomal protein L2 family | chr4:17097613-17098656 FORWARD LENGTH=258	'29.2.1.2.2.8'	'protein.synthesis.ribosomal protein.eukaryotic.60S subunit.L8'
c144486_g2	12.5094	73.6459	-2.5576	1.28e-12	1.3e-09	755	326509349	BAJ91591.1	764	1.01e-99	predicted protein [Hordeum vulgare subsp. vulgare]	--	--	--	--	--	K02995	RP-S8e, RPS8	small subunit ribosomal protein S8e	http://www.genome.jp/dbget-bin/www_bget?ko:K02995	Q8WQI5	801	3.12e-106	40S ribosomal protein S8 OS=Spodoptera frugiperda GN=RpS8 PE=2 SV=1	--	--	--	--	--	--	--	--	KOG3283	40S ribosomal protein S8	CSS035940	AT5G59240.1	| Symbols: | Ribosomal protein S8e family protein | chr5:23902626-23903670 REVERSE LENGTH=210	'29.2.1.2.1.8'	'protein.synthesis.ribosomal protein.eukaryotic.40S subunit.S8'
c164302_g1	48.2474	3.95549	3.6085	1.38e-12	1.39e-09	1705	695458127	XP_009537355.1	401	5.03e-42	hypothetical protein PHYSODRAFT_356062 [Phytophthora sojae]>gi|348667964|gb|EGZ07789.1| hypothetical protein PHYSODRAFT_356062 [Phytophthora sojae]	--	--	--	--	--	--	--	--	--	--	--	--	--	PF03767	HAD superfamily, subfamily IIIB (Acid phosphatase)	GO:0006771//GO:0019497	riboflavin metabolic process//hexachlorocyclohexane metabolic process	GO:0003993	acid phosphatase activity	--	--	--	--	#N/A	#N/A	#N/A	#N/A	#N/A
c175725_g5	371.074	744.032	-1.0037	1.42e-12	1.43e-09	2235	225437689	XP_002279803.1	1737	0	PREDICTED: uncharacterized protein LOC100264112 [Vitis vinifera]	590720106	XM_007051178.1	222	3.93e-110	Theobroma cacao TolB protein-related isoform 1 (TCM_004907) mRNA, complete cds	--	--	--	--	Q3A097	191	8.13e-14	Protein TolB OS=Pelobacter carbinolicus (strain DSM 2380 / Gra Bd 1) GN=tolB PE=3 SV=2	PF00930//PF14583	Dipeptidyl peptidase IV (DPP IV) N-terminal region//Oligogalacturonate lyase	GO:0045490//GO:0006508	pectin catabolic process//proteolysis	GO:0047487	oligogalacturonide lyase activity	GO:0016020	membrane	--	--	CSS047094	AT4G01870.1	| Symbols: | tolB protein-related | chr4:808473-810431 REVERSE LENGTH=652	'35.1'	'not assigned.no ontology'
c144883_g1	109.17	9.80727	3.4766	1.43e-12	1.43e-09	3151	--	--	--	--	--	--	--	--	--	--	--	--	--	--	--	--	--	--	--	--	--	--	--	--	--	--	--	--	#N/A	#N/A	#N/A	#N/A	#N/A
c121256_g1	63.7066	8.73575	2.8664	1.57e-12	1.57e-09	587	219113413	XP_002186290.1	392	1.27e-45	predicted protein [Phaeodactylum tricornutum CCAP 1055/1]>gi|209583140|gb|ACI65760.1| predicted protein [Phaeodactylum tricornutum CCAP 1055/1]	--	--	--	--	--	K02875	RP-L14e, RPL14	large subunit ribosomal protein L14e	http://www.genome.jp/dbget-bin/www_bget?ko:K02875	Q9T043	354	1.03e-40	60S ribosomal protein L14-2 OS=Arabidopsis thaliana GN=RPL14B PE=2 SV=1	PF01929	Ribosomal protein L14	GO:0042254//GO:0006412	ribosome biogenesis//translation	GO:0003735	structural constituent of ribosome	GO:0005840//GO:0005622	ribosome//intracellular	KOG3421	60S ribosomal protein L14	CSS026831	AT2G20450.1	| Symbols: | Ribosomal protein L14 | chr2:8813923-8815071 FORWARD LENGTH=134	'29.2.1.2.2.14'	'protein.synthesis.ribosomal protein.eukaryotic.60S subunit.L14'
c166230_g3	97.8236	20.7421	2.2376	1.67e-12	1.65e-09	1609	698782461	XP_009824274.1	541	4.89e-59	hypothetical protein H257_02371 [Aphanomyces astaci]>gi|574120324|gb|ETV85802.1| hypothetical protein H257_02371 [Aphanomyces astaci]	--	--	--	--	--	K14791	PWP1	periodic tryptophan protein 1	http://www.genome.jp/dbget-bin/www_bget?ko:K14791	Q9P775	400	1.04e-40	Uncharacterized WD repeat-containing protein C17D11.16 OS=Schizosaccharomyces pombe (strain 972 / ATCC 24843) GN=SPBC1711.16 PE=1 SV=1	PF00400	WD domain, G-beta repeat	--	--	GO:0005515	protein binding	--	--	KOG0270	WD40 repeat-containing protein	CSS039779	AT4G18905.2	| Symbols: | Transducin/WD40 repeat-like superfamily protein | chr4:10360234-10362991 FORWARD LENGTH=504	'35.1'	'not assigned.no ontology'
c146896_g2	18.1491	88.6429	-2.2881	1.72e-12	1.7e-09	817	195649157	ACG44046.1	714	3.68e-92	60S ribosomal protein L11 [Zea mays]	187233667	EU643500.1	368	0	Adineta vaga ribosomal protein L11 mRNA, partial cds	K02868	RP-L11e, RPL11	large subunit ribosomal protein L11e	http://www.genome.jp/dbget-bin/www_bget?ko:K02868	Q90YV7	748	3.2e-98	60S ribosomal protein L11 OS=Ictalurus punctatus GN=rpl11 PE=2 SV=3	PF00281//PF00673	Ribosomal protein L5//ribosomal L5P family C-terminus	GO:0042254//GO:0006412	ribosome biogenesis//translation	GO:0003735	structural constituent of ribosome	GO:0005840	ribosome	KOG0397	60S ribosomal protein L11	CSS025067	AT2G42740.1	| Symbols: RPL16A | ribosomal protein large subunit 16A | chr2:17791794-17792946 FORWARD LENGTH=182	'29.2.1.2.2.16'	'protein.synthesis.ribosomal protein.eukaryotic.60S subunit.L16'
c168191_g6	707.255	1491.76	-1.0767	1.73e-12	1.7e-09	1124	542600290	AGV40767.1	1960	0	gibberellin 20-oxidase [Camellia sinensis]	542600289	KC193604.1	1124	0	Camellia sinensis clone LJ43 gibberellin 20-oxidase (GA20ox) mRNA, complete cds	K05282	E1.14.11.12	gibberellin 20-oxidase	http://www.genome.jp/dbget-bin/www_bget?ko:K05282	Q39110	1321	2.13e-180	Gibberellin 20 oxidase 1 OS=Arabidopsis thaliana GN=GA20OX1 PE=2 SV=2	PF03171	2OG-Fe(II) oxygenase superfamily	GO:0055114	oxidation-reduction process	GO:0016706//GO:0016491	oxidoreductase activity, acting on paired donors, with incorporation or reduction of molecular oxygen, 2-oxoglutarate as one donor, and incorporation of one atom each of oxygen into both donors//oxidoreductase activity	--	--	KOG0143	Iron/ascorbate family oxidoreductases	CSS052891	AT5G51810.1	| Symbols: GA20OX2, AT2353, ATGA20OX2 | gibberellin 20 oxidase 2 | chr5:21055389-21056746 REVERSE LENGTH=378	'17.6.1.11'	'hormone metabolism.gibberelin.synthesis-degradation.GA20 oxidase'
c162269_g1	479.033	124.833	1.9401	1.77e-12	1.74e-09	2123	--	--	--	--	--	--	--	--	--	--	--	--	--	--	--	--	--	--	--	--	--	--	--	--	--	--	--	--	#N/A	#N/A	#N/A	#N/A	#N/A
c130254_g1	16.6662	90.5977	-2.4426	1.78e-12	1.74e-09	1212	721613509	XP_010240502.1	669	7.75e-137	PREDICTED: glyceraldehyde-3-phosphate dehydrogenase GAPCP2, chloroplastic-like [Brachypodium distachyon]	597809748	CP007445.1	178	6.06e-86	Gilliamella apicola strain wkB1, complete genome	K00134	GAPDH, gapA	glyceraldehyde 3-phosphate dehydrogenase	http://www.genome.jp/dbget-bin/www_bget?ko:K00134	O44104	671	9.68e-141	Glyceraldehyde-3-phosphate dehydrogenase 2 OS=Drosophila pseudoobscura pseudoobscura GN=Gapdh2 PE=2 SV=2	PF02826//PF02800//PF00044	D-isomer specific 2-hydroxyacid dehydrogenase, NAD binding domain//Glyceraldehyde 3-phosphate dehydrogenase, C-terminal domain//Glyceraldehyde 3-phosphate dehydrogenase, NAD binding domain	GO:0055114	oxidation-reduction process	GO:0016620//GO:0048037//GO:0016616	oxidoreductase activity, acting on the aldehyde or oxo group of donors, NAD or NADP as acceptor//cofactor binding//oxidoreductase activity, acting on the CH-OH group of donors, NAD or NADP as acceptor	--	--	KOG0657	Glyceraldehyde 3-phosphate dehydrogenase	CSS025274	AT1G16300.1	| Symbols: GAPCP-2 | glyceraldehyde-3-phosphate dehydrogenase of plastid 2 | chr1:5574433-5577406 FORWARD LENGTH=420	'4.2.8'	'glycolysis.plastid branch.glyceraldehyde 3-phosphate dehydrogenase (GAP-DH)'
c174387_g3	493.291	1090.56	-1.1446	1.85e-12	1.8e-09	1932	814943904	AGT37413.2	1430	0	anthocyanin 5-aromatic acyltransferase [Vaccinium dunalianum]	--	--	--	--	--	--	--	--	--	Q9LRQ8	791	4.98e-96	Phenolic glucoside malonyltransferase 2 OS=Arabidopsis thaliana GN=PMAT2 PE=1 SV=1	PF02458	Transferase family	--	--	GO:0016747	transferase activity, transferring acyl groups other than amino-acyl groups	--	--	--	--	CSS037987	AT3G29670.1	| Symbols: | HXXXD-type acyl-transferase family protein | chr3:11527952-11529307 FORWARD LENGTH=451	'16.8.1.21'	'secondary metabolism.flavonoids.anthocyanins.anthocyanin 5-aromatic acyltransferase'
c168229_g2	92.9423	20.4723	2.1827	2.19e-12	2.11e-09	1232	551669573	XP_005837545.1	129	5.6e-06	hypothetical protein GUITHDRAFT_151187 [Guillardia theta CCMP2712]>gi|428181702|gb|EKX50565.1| hypothetical protein GUITHDRAFT_151187 [Guillardia theta CCMP2712]	--	--	--	--	--	--	--	--	--	--	--	--	--	PF04423	Rad50 zinc hook motif	GO:0006281	DNA repair	GO:0008270//GO:0004518//GO:0005524	zinc ion binding//nuclease activity//ATP binding	--	--	--	--	#N/A	#N/A	#N/A	#N/A	#N/A
c147183_g1	24.2163	101.752	-2.071	2.21e-12	2.12e-09	600	567858120	XP_006421743.1	644	3.28e-83	hypothetical protein CICLE_v10006145mg [Citrus clementina]>gi|567905572|ref|XP_006445274.1| hypothetical protein CICLE_v10022677mg [Citrus clementina]>gi|568874272|ref|XP_006490240.1| PREDICTED: 40S ribosomal protein S13-like [Citrus sinensis]>gi|568875664|ref|XP_006490912.1| PREDICTED: 40S ribosomal protein S13-like [Citrus sinensis]>gi|823186155|ref|XP_012489762.1| PREDICTED: 40S ribosomal prot…	642912352	XM_962843.2	92	1.87e-38	PREDICTED: Tribolium castaneum ribosomal protein S13-like protein (LOC656303), mRNA	K02953	RP-S13e, RPS13	small subunit ribosomal protein S13e	http://www.genome.jp/dbget-bin/www_bget?ko:K02953	P62278	686	2.03e-90	40S ribosomal protein S13 OS=Rattus norvegicus GN=Rps13 PE=1 SV=2	PF00312//PF08069//PF00292	Ribosomal protein S15//Ribosomal S13/S15 N-terminal domain//'Paired box' domain	GO:0006355//GO:0006412//GO:0042254	regulation of transcription, DNA-templated//translation//ribosome biogenesis	GO:0003735//GO:0003677	structural constituent of ribosome//DNA binding	GO:0005622//GO:0005840	intracellular//ribosome	KOG0400	40S ribosomal protein S13	CSS003674	AT4G00100.1	| Symbols: ATRPS13A, RPS13, PFL2, RPS13A | ribosomal protein S13A | chr4:37172-38123 FORWARD LENGTH=151	'29.2.1.2.1.13'	'protein.synthesis.ribosomal protein.eukaryotic.40S subunit.S13'
c178304_g1	155.754	35.6121	2.1288	2.22e-12	2.12e-09	3449	--	--	--	--	--	--	--	--	--	--	--	--	--	--	--	--	--	--	--	--	--	--	--	--	--	--	--	--	#N/A	#N/A	#N/A	#N/A	#N/A
c131824_g1	2.29177	40.9681	-4.16	2.26e-12	2.15e-09	534	--	--	--	--	--	--	--	--	--	--	--	--	--	--	P83673	293	2.86e-31	Lysozyme 1 OS=Crassostrea virginica GN=lysoz1 PE=1 SV=3	PF05497	Destabilase	GO:0005975	carbohydrate metabolic process	GO:0003796	lysozyme activity	--	--	--	--	#N/A	#N/A	#N/A	#N/A	#N/A
c65847_g1	24.1212	101.1	-2.0674	2.38e-12	2.26e-09	462	388509526	AFK42829.1	424	1.45e-48	unknown [Lotus japonicus]	--	--	--	--	--	K01365	CTSL	cathepsin L	http://www.genome.jp/dbget-bin/www_bget?ko:K01365	P55097	324	6.3e-35	Cathepsin K OS=Mus musculus GN=Ctsk PE=2 SV=2	PF00112//PF01074	Papain family cysteine protease//Glycosyl hydrolases family 38 N-terminal domain	GO:0006508//GO:0005975	proteolysis//carbohydrate metabolic process	GO:0008234//GO:0004559	cysteine-type peptidase activity//alpha-mannosidase activity	--	--	KOG1543	Cysteine proteinase Cathepsin L	CSS030711	AT4G35350.1	| Symbols: XCP1 | xylem cysteine peptidase 1 | chr4:16810529-16811875 FORWARD LENGTH=355	'29.5.3'	'protein.degradation.cysteine protease'
c147396_g1	245.666	94.219	1.3826	2.64e-12	2.5e-09	671	723663419	XP_010313929.1	178	1.34e-14	PREDICTED: uncharacterized protein LOC104644856 [Solanum lycopersicum]	--	--	--	--	--	--	--	--	--	--	--	--	--	--	--	--	--	--	--	--	--	--	--	CSS017735	AT3G05858.1	| Symbols: | unknown protein; FUNCTIONS IN: molecular_function unknown; INVOLVED IN: biological_process unknown; LOCATED IN: cellular_component unknown; BEST Arabidopsis thaliana protein match is: unknown protein (TAIR:AT5G26620.1); Has 30201 Blast hits to 17322 proteins in 780 species: Archae - 12; Bacteria - 1396; Metazoa - 17338; Fungi - 3422; Plants - 5037; Viruses - 0; Other Eukaryotes - 299…	'35.2'	'not assigned.unknown'
c169880_g4	258.833	540.291	-1.0617	2.82e-12	2.66e-09	1158	590694034	XP_007044496.1	636	5.94e-78	C2H2 and C2HC zinc fingers superfamily protein, putative [Theobroma cacao]>gi|508708431|gb|EOY00328.1| C2H2 and C2HC zinc fingers superfamily protein, putative [Theobroma cacao]	568860526	XM_006483705.1	103	2.85e-44	PREDICTED: Citrus sinensis zinc finger protein 5-like (LOC102617213), mRNA	--	--	--	--	Q39265	133	6.52e-08	Zinc finger protein 6 OS=Arabidopsis thaliana GN=ZFP6 PE=2 SV=1	PF00096	Zinc finger, C2H2 type	--	--	GO:0046872	metal ion binding	--	--	--	--	CSS044617	AT1G68360.1	| Symbols: | C2H2 and C2HC zinc fingers superfamily protein | chr1:25621678-25622412 REVERSE LENGTH=244	'27.3.11'	'RNA.regulation of transcription.C2H2 zinc finger family'
c122182_g1	47.292	3.79541	3.6393	2.9e-12	2.72e-09	745	242086653	XP_002439159.1	229	5.94e-21	hypothetical protein SORBIDRAFT_09g001500 [Sorghum bicolor]>gi|241944444|gb|EES17589.1| hypothetical protein SORBIDRAFT_09g001500 [Sorghum bicolor]	--	--	--	--	--	K05765	CFL	cofilin	http://www.genome.jp/dbget-bin/www_bget?ko:K05765	Q4I963	226	2.57e-21	Cofilin OS=Gibberella zeae (strain PH-1 / ATCC MYA-4620 / FGSC 9075 / NRRL 31084) GN=COF1 PE=3 SV=2	PF00241//PF05417	Cofilin/tropomyosin-type actin-binding protein//Hepatitis E cysteine protease	GO:0019082//GO:0050896//GO:0016032	viral protein processing//response to stimulus//viral process	GO:0003779	actin binding	GO:0044424//GO:0005622	intracellular part//intracellular	KOG1735	Actin depolymerizing factor	CSS012239	AT4G25590.1	| Symbols: ADF7 | actin depolymerizing factor 7 | chr4:13059137-13060050 REVERSE LENGTH=137	'31.1'	'cell.organisation'
c172873_g2	424.241	918.491	-1.1144	2.95e-12	2.76e-09	2058	590686786	XP_007042481.1	1722	0	UDP-glycosyltransferase 73B4, putative [Theobroma cacao]>gi|508706416|gb|EOX98312.1| UDP-glycosyltransferase 73B4, putative [Theobroma cacao]	586941110	AB847095.1	941	0	Camellia sinensis CsUGTC1 mRNA for UDP-glycosyltransferase 73A17, complete cds	--	--	--	--	Q9AT54	1714	0	Scopoletin glucosyltransferase OS=Nicotiana tabacum GN=TOGT1 PE=1 SV=1	PF00201//PF11057	UDP-glucoronosyl and UDP-glucosyl transferase//Cortexin of kidney	GO:0008152	metabolic process	GO:0016758	transferase activity, transferring hexosyl groups	GO:0031224	intrinsic component of membrane	KOG1192	UDP-glucuronosyl and UDP-glucosyl transferase	CSS036330	AT4G34131.1	| Symbols: UGT73B3 | UDP-glucosyl transferase 73B3 | chr4:16343268-16344713 REVERSE LENGTH=481	'26.2'	'misc.UDP glucosyl and glucoronyl transferases'
c154582_g1	8.66421	61.77	-2.8338	2.97e-12	2.77e-09	751	675166683	XP_008892226.1	326	6.34e-34	hypothetical protein PPTG_02740 [Phytophthora parasitica INRA-310]>gi|567963944|gb|ETK89435.1| hypothetical protein L915_06515 [Phytophthora parasitica]>gi|567992651|gb|ETL42841.1| hypothetical protein L916_06457 [Phytophthora parasitica]>gi|568108396|gb|ETN23020.1| hypothetical protein PPTG_02740 [Phytophthora parasitica INRA-310]>gi|570330357|gb|ETO78305.1| hypothetical protein F444_06710 [Phyt…	--	--	--	--	--	K01830	E5.3.99.2, PTGDS	prostaglandin-H2 D-isomerase	http://www.genome.jp/dbget-bin/www_bget?ko:K01830	O60760	374	3.45e-42	Hematopoietic prostaglandin D synthase OS=Homo sapiens GN=HPGDS PE=1 SV=3	PF13417//PF02798	Glutathione S-transferase, N-terminal domain//Glutathione S-transferase, N-terminal domain	--	--	GO:0005515	protein binding	--	--	KOG1695	Glutathione S-transferase	#N/A	#N/A	#N/A	#N/A	#N/A
c7394_g1	121.511	31.7079	1.9382	2.98e-12	2.77e-09	452	388513751	AFK44937.1	321	7.79e-36	unknown [Lotus japonicus]	242384867	FP098267.1	33	8.69e-06	Phyllostachys edulis cDNA clone: bphyem002b16, full insert sequence	K02915	RP-L34e, RPL34	large subunit ribosomal protein L34e	http://www.genome.jp/dbget-bin/www_bget?ko:K02915	Q54LV8	282	9.8e-31	60S ribosomal protein L34 OS=Dictyostelium discoideum GN=rpl34 PE=3 SV=1	PF01199//PF11575	Ribosomal protein L34e//FhuF 2Fe-2S C-terminal domain	GO:0006412//GO:0042254	translation//ribosome biogenesis	GO:0051537//GO:0003735	2 iron, 2 sulfur cluster binding//structural constituent of ribosome	GO:0005622//GO:0005840	intracellular//ribosome	KOG1790	60s ribosomal protein L34	CSS036261	AT1G26880.1	| Symbols: | Ribosomal protein L34e superfamily protein | chr1:9315640-9316681 REVERSE LENGTH=120	'29.2.1.2.2.34'	'protein.synthesis.ribosomal protein.eukaryotic.60S subunit.L34'
c150524_g1	39.7627	147.023	-1.8866	3.4e-12	3.15e-09	1238	--	--	--	--	--	--	--	--	--	--	--	--	--	--	--	--	--	--	--	--	--	--	--	--	--	--	--	--	#N/A	#N/A	#N/A	#N/A	#N/A
c165696_g1	79.6408	218.057	-1.4531	3.52e-12	3.25e-09	2030	--	--	--	--	--	--	--	--	--	--	--	--	--	--	--	--	--	--	PF07670//PF08097//PF04362	Nucleoside recognition//Conotoxin T-superfamily//Bacterial Fe(2+) trafficking	--	--	GO:0005506//GO:0001882	iron ion binding//nucleoside binding	GO:0005576	extracellular region	--	--	CSS002993	AT4G02210.1	| Symbols: | unknown protein; BEST Arabidopsis thaliana protein match is: unknown protein (TAIR:AT2G24960.2); Has 791 Blast hits to 465 proteins in 19 species: Archae - 0; Bacteria - 0; Metazoa - 0; Fungi - 17; Plants - 748; Viruses - 0; Other Eukaryotes - 26 (source: NCBI BLink). | chr4:974320-975917 REVERSE LENGTH=439	'35.2'	'not assigned.unknown'
c166676_g4	132.262	312.655	-1.2412	3.55e-12	3.26e-09	861	802725453	XP_012086051.1	599	4.54e-74	PREDICTED: RING-H2 finger protein ATL78-like [Jatropha curcas]>gi|643713146|gb|KDP26113.1| hypothetical protein JCGZ_22214 [Jatropha curcas]	--	--	--	--	--	--	--	--	--	Q6NQG7	483	1.17e-57	RING-H2 finger protein ATL78 OS=Arabidopsis thaliana GN=ATL78 PE=2 SV=1	PF12678//PF00097//PF12861//PF14634//PF13639	RING-H2 zinc finger//Zinc finger, C3HC4 type (RING finger)//Anaphase-promoting complex subunit 11 RING-H2 finger//zinc-RING finger domain//Ring finger domain	GO:0016567	protein ubiquitination	GO:0008270//GO:0005515//GO:0004842//GO:0046872	zinc ion binding//protein binding//ubiquitin-protein transferase activity//metal ion binding	GO:0005680	anaphase-promoting complex	KOG0800	FOG: Predicted E3 ubiquitin ligase	CSS052421	AT1G49230.1	| Symbols: | RING/U-box superfamily protein | chr1:18209320-18209979 FORWARD LENGTH=219	'29.5.11.4.2'	'protein.degradation.ubiquitin.E3.RING'
c129068_g2	13.9168	75.8794	-2.4469	3.57e-12	3.27e-09	806	--	--	--	--	--	--	--	--	--	--	--	--	--	--	Q86IV5	311	4.28e-32	Countin-1 OS=Dictyostelium discoideum GN=ctnA PE=1 SV=1	--	--	--	--	--	--	--	--	--	--	#N/A	#N/A	#N/A	#N/A	#N/A
c153294_g1	10.6111	67.8681	-2.6772	3.92e-12	3.55e-09	904	--	--	--	--	--	--	--	--	--	--	--	--	--	--	--	--	--	--	PF03896	Translocon-associated protein (TRAP), alpha subunit	--	--	--	--	GO:0005783	endoplasmic reticulum	--	--	CSS005143	0	0	0	0
c9072_g1	11.3128	68.8696	-2.6059	3.99e-12	3.6e-09	419	326533496	BAK05279.1	157	1.83e-10	predicted protein [Hordeum vulgare subsp. vulgare]	--	--	--	--	--	--	--	--	--	Q65XV7	140	2.84e-09	Replication protein A 70 kDa DNA-binding subunit C OS=Oryza sativa subsp. japonica GN=RPA1C PE=1 SV=1	PF00020//PF02207//PF00098//PF01485	TNFR/NGFR cysteine-rich region//Putative zinc finger in N-recognin (UBR box)//Zinc knuckle//IBR domain	GO:0016567	protein ubiquitination	GO:0003676//GO:0004842//GO:0005515//GO:0008270	nucleic acid binding//ubiquitin-protein transferase activity//protein binding//zinc ion binding	--	--	KOG4400	E3 ubiquitin ligase interacting with arginine methyltransferase	CSS001231	AT3G42860.1	| Symbols: | zinc knuckle (CCHC-type) family protein | chr3:14946458-14948097 REVERSE LENGTH=372	'27.3.11'	'RNA.regulation of transcription.C2H2 zinc finger family'
c124507_g2	286.699	117.151	1.2912	4.03e-12	3.62e-09	549	719993141	XP_010253791.1	238	1.69e-21	PREDICTED: probable protein phosphatase 2C 25 [Nelumbo nucifera]	--	--	--	--	--	K17506	PPM1L, PP2CE	protein phosphatase 1L	http://www.genome.jp/dbget-bin/www_bget?ko:K17506	Q8RX37	210	1.4e-18	Probable protein phosphatase 2C 2 OS=Arabidopsis thaliana GN=At1g07160 PE=2 SV=1	--	--	--	--	--	--	--	--	--	--	CSS049314	AT2G30020.1	| Symbols: | Protein phosphatase 2C family protein | chr2:12814437-12815904 FORWARD LENGTH=396	'29.4'	'protein.postranslational modification'
c82946_g2	85.5475	17.2388	2.3111	4.11e-12	3.68e-09	491	326512070	BAJ96016.1	253	1.68e-25	predicted protein [Hordeum vulgare subsp. vulgare]	--	--	--	--	--	K02942	RP-LP1, RPLP1	large subunit ribosomal protein LP1	http://www.genome.jp/dbget-bin/www_bget?ko:K02942	P52855	169	2.61e-14	60S acidic ribosomal protein P1 OS=Zea mays GN=RPP1A PE=1 SV=1	PF00428//PF00695//PF01213	60s Acidic ribosomal protein//Major surface antigen from hepadnavirus//Adenylate cyclase associated (CAP) N terminal	GO:0006414//GO:0016032//GO:0007010//GO:0042254	translational elongation//viral process//cytoskeleton organization//ribosome biogenesis	GO:0003735//GO:0003779	structural constituent of ribosome//actin binding	GO:0005840//GO:0005622	ribosome//intracellular	KOG1762	60s acidic ribosomal protein P1	CSS050018	AT5G24510.1	| Symbols: | 60S acidic ribosomal protein family | chr5:8369295-8369866 REVERSE LENGTH=111	'29.2.1.2.2.81'	'protein.synthesis.ribosomal protein.eukaryotic.60S subunit.P1'
c64902_g1	1.29854	100.805	-6.2785	4.16e-12	3.71e-09	2418	545353880	XP_005642775.1	704	1.22e-77	heat shock protein 70E [Coccomyxa subellipsoidea C-169]>gi|384244733|gb|EIE18231.1| heat shock protein 70E [Coccomyxa subellipsoidea C-169]	--	--	--	--	--	--	--	--	--	Q05036	676	8.27e-75	Uncharacterized protein C30C11.4 OS=Caenorhabditis elegans GN=C30C11.4 PE=3 SV=1	PF02891//PF06723//PF05531//PF02403	MIZ/SP-RING zinc finger//MreB/Mbl protein//Nucleopolyhedrovirus P10 protein//Seryl-tRNA synthetase N-terminal domain	GO:0006563//GO:0000902//GO:0006544//GO:0006566//GO:0006434	L-serine metabolic process//cell morphogenesis//glycine metabolic process//threonine metabolic process//seryl-tRNA aminoacylation	GO:0004828//GO:0008270//GO:0005524//GO:0000166	serine-tRNA ligase activity//zinc ion binding//ATP binding//nucleotide binding	GO:0005737//GO:0019028	cytoplasm//viral capsid	KOG0103	Molecular chaperones HSP105/HSP110/SSE1, HSP70 superfamily	CSS043957	AT1G79930.1	| Symbols: HSP91 | heat shock protein 91 | chr1:30063781-30067067 REVERSE LENGTH=831	'20.2.1'	'stress.abiotic.heat'
c93566_g1	80.4466	13.4144	2.5842	4.61e-12	4.09e-09	736	255965366	ACU44988.1	610	6.98e-77	60s ribosomal protein l9 [Pfiesteria piscicida]	748501768	XM_011123141.1	49	1.86e-14	Arthrobotrys oligospora ATCC 24927 hypothetical protein mRNA	K02940	RP-L9e, RPL9	large subunit ribosomal protein L9e	http://www.genome.jp/dbget-bin/www_bget?ko:K02940	Q54XI5	580	2.98e-73	60S ribosomal protein L9 OS=Dictyostelium discoideum GN=rpl9 PE=1 SV=2	PF00347	Ribosomal protein L6	GO:0042254//GO:0006412	ribosome biogenesis//translation	GO:0019843//GO:0003735	rRNA binding//structural constituent of ribosome	GO:0005840	ribosome	KOG3255	60S ribosomal protein L9	CSS041439	AT1G33140.1	| Symbols: PGY2 | Ribosomal protein L6 family | chr1:12023360-12024502 FORWARD LENGTH=194	'29.2.1.2.2.9'	'protein.synthesis.ribosomal protein.eukaryotic.60S subunit.L9'
c66038_g1	283.93	98.5453	1.5267	5.65e-12	4.99e-09	1104	301095349	XP_002896775.1	610	1.98e-73	60S acidic ribosomal protein P0 [Phytophthora infestans T30-4]>gi|262108658|gb|EEY66710.1| 60S acidic ribosomal protein P0 [Phytophthora infestans T30-4]	595769307	XM_007263135.1	39	1.03e-08	Fomitiporia mediterranea MF3/22 hypothetical protein (FOMMEDRAFT_131718), partial mRNA	K02941	RP-LP0, RPLP0	large subunit ribosomal protein LP0	http://www.genome.jp/dbget-bin/www_bget?ko:K02941	Q9DG68	610	2.53e-74	60S acidic ribosomal protein P0 OS=Rana sylvatica GN=RPLP0 PE=2 SV=1	PF00466//PF00428//PF06756	Ribosomal protein L10//60s Acidic ribosomal protein//Chorion protein S19 C-terminal	GO:0007275//GO:0006414//GO:0042254	multicellular organismal development//translational elongation//ribosome biogenesis	GO:0003735	structural constituent of ribosome	GO:0005622//GO:0042600//GO:0005840	intracellular//chorion//ribosome	KOG0815	60S acidic ribosomal protein P0	CSS027583	AT2G40010.1	| Symbols: | Ribosomal protein L10 family protein | chr2:16708578-16710448 REVERSE LENGTH=317	'29.2.1.2.2.80'	'protein.synthesis.ribosomal protein.eukaryotic.60S subunit.P0'
c156589_g1	52.2243	5.24366	3.3161	6.3e-12	5.52e-09	1437	--	--	--	--	--	--	--	--	--	--	--	--	--	--	--	--	--	--	--	--	--	--	--	--	--	--	--	--	#N/A	#N/A	#N/A	#N/A	#N/A
c152274_g1	90.8119	1.69516	5.7434	6.34e-12	5.53e-09	1774	--	--	--	--	--	--	--	--	--	--	--	--	--	--	--	--	--	--	--	--	--	--	--	--	--	--	--	--	#N/A	#N/A	#N/A	#N/A	#N/A
c66637_g1	9.09033	63.1923	-2.7973	6.73e-12	5.86e-09	1063	694451704	XP_009350962.1	754	1.36e-96	PREDICTED: GTP-binding nuclear protein Ran [Pyrus x bretschneideri]>gi|768428832|ref|XP_011555570.1| PREDICTED: GTP-binding nuclear protein Ran [Plutella xylostella]>gi|768428972|ref|XP_011555647.1| PREDICTED: GTP-binding nuclear protein Ran [Plutella xylostella]	365985983	XM_003669776.1	175	2.46e-84	Naumovozyma dairenensis CBS 421 hypothetical protein (NDAI0D02670), mRNA	K07936	RAN	GTP-binding nuclear protein Ran	http://www.genome.jp/dbget-bin/www_bget?ko:K07936	P38542	778	4.97e-101	GTP-binding nuclear protein Ran OS=Brugia malayi GN=Bm1_44725 PE=2 SV=2	PF00005//PF00071//PF00503//PF00025//PF08477//PF04670//PF03029//PF01926//PF00735//PF00910	ABC transporter//Ras family//G-protein alpha subunit//ADP-ribosylation factor family//Miro-like protein//Gtr1/RagA G protein conserved region//Conserved hypothetical ATP binding protein//50S ribosome-binding GTPase//Septin//RNA helicase	GO:0007049//GO:0007165//GO:0007186//GO:0007264	cell cycle//signal transduction//G-protein coupled receptor signaling pathway//small GTPase mediated signal transduction	GO:0019001//GO:0003724//GO:0031683//GO:0003723//GO:0003924//GO:0005524//GO:0005525//GO:0004871//GO:0000166//GO:0016887	guanyl nucleotide binding//RNA helicase activity//G-protein beta/gamma-subunit complex binding//RNA binding//GTPase activity//ATP binding//GTP binding//signal transducer activity//nucleotide binding//ATPase activity	GO:0005634//GO:0005737//GO:0005622	nucleus//cytoplasm//intracellular	KOG0096	GTPase Ran/TC4/GSP1 (nuclear protein transport pathway), small G protein superfamily	CSS028355	AT5G55190.1	| Symbols: RAN3, ATRAN3 | RAN GTPase 3 | chr5:22392285-22393957 FORWARD LENGTH=221	'30.5'	'signalling.G-proteins'
c139235_g1	99.9028	12.8627	2.9573	6.82e-12	5.91e-09	2035	675161537	XP_008889653.1	1173	5.66e-150	5-aminolevulinic acid synthase [Phytophthora parasitica INRA-310]>gi|566034758|gb|ETI57669.1| 5-aminolevulinic acid synthase [Phytophthora parasitica P1569]>gi|568000729|gb|ETL50738.1| 5-aminolevulinic acid synthase [Phytophthora parasitica]>gi|568029857|gb|ETM03771.1| 5-aminolevulinic acid synthase [Phytophthora parasitica]>gi|568108831|gb|ETN23438.1| 5-aminolevulinic acid synthase [Phytophthora…	--	--	--	--	--	K00643	E2.3.1.37, ALAS	5-aminolevulinate synthase	http://www.genome.jp/dbget-bin/www_bget?ko:K00643	P08262	1213	4.96e-159	5-aminolevulinate synthase OS=Bradyrhizobium diazoefficiens (strain JCM 10833 / IAM 13628 / NBRC 14792 / USDA 110) GN=hemA PE=3 SV=2	PF00266//PF01053//PF00155//PF01212	Aminotransferase class-V//Cys/Met metabolism PLP-dependent enzyme//Aminotransferase class I and II//Beta-eliminating lyase	GO:0006520//GO:0009058//GO:0008152	cellular amino acid metabolic process//biosynthetic process//metabolic process	GO:0030170//GO:0016829	pyridoxal phosphate binding//lyase activity	--	--	KOG1360	5-aminolevulinate synthase	CSS048205	AT5G23670.1	| Symbols: LCB2 | long chain base2 | chr5:7981889-7985037 FORWARD LENGTH=489	'11.8.1.2'	'lipid metabolism.'exotics' (steroids, squalene etc).sphingolipids.serine C-palmitoyltransferase'
c151206_g1	88.9915	1.98446	5.4868	6.94e-12	6e-09	1498	661896754	CDO99943.1	1093	4.47e-144	unnamed protein product [Coffea canephora]	--	--	--	--	--	--	--	--	--	Q9M1V2	645	9.42e-78	Cytosolic sulfotransferase 5 OS=Arabidopsis thaliana GN=SOT5 PE=1 SV=1	PF00685	Sulfotransferase domain	--	--	GO:0008146	sulfotransferase activity	--	--	KOG1584	Sulfotransferase	CSS003000	AT3G45070.1	| Symbols: | P-loop containing nucleoside triphosphate hydrolases superfamily protein | chr3:16486378-16487349 REVERSE LENGTH=323	'11.8'	'lipid metabolism.'exotics'(steroids, squalene etc)'
c162750_g1	197.091	423.805	-1.1045	7.06e-12	6.08e-09	1230	--	--	--	--	--	--	--	--	--	--	--	--	--	--	--	--	--	--	--	--	--	--	--	--	--	--	--	--	#N/A	#N/A	#N/A	#N/A	#N/A
c123186_g2	54.7635	5.92386	3.2086	7.31e-12	6.27e-09	662	--	--	--	--	--	--	--	--	--	--	--	--	--	--	--	--	--	--	PF04644//PF06624	Motilin/ghrelin//Ribosome associated membrane protein RAMP4	GO:0007165	signal transduction	GO:0005179	hormone activity	GO:0005576//GO:0005783	extracellular region//endoplasmic reticulum	--	--	CSS018548	0	0	0	0
c130951_g1	8.51124	60.2625	-2.8238	7.37e-12	6.3e-09	981	778726350	XP_004150395.2	963	7.04e-128	PREDICTED: 40S ribosomal protein S4-3-like [Cucumis sativus]>gi|700189177|gb|KGN44410.1| hypothetical protein Csa_7G281390 [Cucumis sativus]	388516490	BT146513.1	525	0	Lotus japonicus clone JCVI-FLLj-20G2 unknown mRNA	K02987	RP-S4e, RPS4	small subunit ribosomal protein S4e	http://www.genome.jp/dbget-bin/www_bget?ko:K02987	P47836	1077	5.1e-146	40S ribosomal protein S4 OS=Gallus gallus GN=RPS4 PE=2 SV=2	PF01479	S4 domain	--	--	GO:0003723	RNA binding	--	--	KOG0378	40S ribosomal protein S4	CSS024764	AT5G58420.1	| Symbols: | Ribosomal protein S4 (RPS4A) family protein | chr5:23619599-23620896 FORWARD LENGTH=262	'29.2.1.2.1.4'	'protein.synthesis.ribosomal protein.eukaryotic.40S subunit.S4'
c154501_g1	23.0306	96.7261	-2.0704	8.54e-12	7.25e-09	1980	--	--	--	--	--	--	--	--	--	--	--	--	--	--	P90901	563	1.18e-61	Intermediate filament protein ifa-1 OS=Caenorhabditis elegans GN=ifa-1 PE=1 SV=2	PF01576//PF08172//PF04977//PF04111//PF10458//PF00038//PF06657	Myosin tail//CASP C terminal//Septum formation initiator//Autophagy protein Apg6//Valyl tRNA synthetase tRNA binding arm//Intermediate filament protein//Centrosome microtubule-binding domain of Cep57	GO:0006914//GO:0009099//GO:0009098//GO:0009097//GO:0006438//GO:0006891//GO:0007049	autophagy//valine biosynthetic process//leucine biosynthetic process//isoleucine biosynthetic process//valyl-tRNA aminoacylation//intra-Golgi vesicle-mediated transport//cell cycle	GO:0004832//GO:0005198//GO:0000166//GO:0003774//GO:0005524//GO:0008017	valine-tRNA ligase activity//structural molecule activity//nucleotide binding//motor activity//ATP binding//microtubule binding	GO:0030173//GO:0016459//GO:0005882//GO:0045298//GO:0005737	integral component of Golgi membrane//myosin complex//intermediate filament//tubulin complex//cytoplasm	KOG0977	Nuclear envelope protein lamin, intermediate filament superfamily	#N/A	#N/A	#N/A	#N/A	#N/A
c157163_g1	70.6959	12.0676	2.5505	8.52e-12	7.25e-09	997	--	--	--	--	--	--	--	--	--	--	--	--	--	--	--	--	--	--	--	--	--	--	--	--	--	--	--	--	#N/A	#N/A	#N/A	#N/A	#N/A
c179610_g1	22.6811	95.4635	-2.0735	8.82e-12	7.46e-09	974	326521618	BAK00385.1	1200	1.01e-163	predicted protein [Hordeum vulgare subsp. vulgare]	326521617	AK369183.1	659	0	Hordeum vulgare subsp. vulgare mRNA for predicted protein, complete cds, clone: NIASHv2086F18	K02985	RP-S3e, RPS3	small subunit ribosomal protein S3e	http://www.genome.jp/dbget-bin/www_bget?ko:K02985	P62909	954	1.16e-127	40S ribosomal protein S3 OS=Rattus norvegicus GN=Rps3 PE=1 SV=1	PF07650//PF03504//PF00189	KH domain//Chlamydia cysteine-rich outer membrane protein 6//Ribosomal protein S3, C-terminal domain	GO:0006412//GO:0042254	translation//ribosome biogenesis	GO:0003735//GO:0003723//GO:0005201	structural constituent of ribosome//RNA binding//extracellular matrix structural constituent	GO:0005578//GO:0005840	proteinaceous extracellular matrix//ribosome	KOG3181	40S ribosomal protein S3	CSS032219	AT5G35530.1	| Symbols: | Ribosomal protein S3 family protein | chr5:13710355-13712192 REVERSE LENGTH=248	'29.2.1.2.1.3'	'protein.synthesis.ribosomal protein.eukaryotic.40S subunit.S3'
c152837_g1	399.893	127.846	1.6452	9.43e-12	7.95e-09	1546	802640387	XP_012078787.1	1276	1.93e-171	PREDICTED: peroxidase 25 [Jatropha curcas]>gi|643722658|gb|KDP32408.1| hypothetical protein JCGZ_13333 [Jatropha curcas]	854930655	KP711305.1	272	4.33e-138	Betula platyphylla peroxidase 10 (POD10) mRNA, complete cds	K00430	E1.11.1.7	peroxidase	http://www.genome.jp/dbget-bin/www_bget?ko:K00430	O80822	1098	3.56e-145	Peroxidase 25 OS=Arabidopsis thaliana GN=PER25 PE=2 SV=2	PF00141	Peroxidase	GO:0055114//GO:0006804//GO:0006979	oxidation-reduction process//obsolete peroxidase reaction//response to oxidative stress	GO:0020037//GO:0004601	heme binding//peroxidase activity	--	--	--	--	CSS021499	AT2G41480.1	| Symbols: | Peroxidase superfamily protein | chr2:17296986-17298729 REVERSE LENGTH=341	'26.12'	'misc.peroxidases'
c109932_g2	183.86	64.0553	1.5212	9.53e-12	8.01e-09	519	388500898	AFK38515.1	189	6.51e-16	unknown [Lotus japonicus]	--	--	--	--	--	K02975	RP-S25e, RPS25	small subunit ribosomal protein S25e	http://www.genome.jp/dbget-bin/www_bget?ko:K02975	P79009	152	4.75e-12	40S ribosomal protein S25-A OS=Schizosaccharomyces pombe (strain 972 / ATCC 24843) GN=rps2502 PE=3 SV=2	PF11801//PF03612	Tom37 C-terminal domain//Sorbitol phosphotransferase enzyme II N-terminus	GO:0008643//GO:0009401//GO:0006626	carbohydrate transport//phosphoenolpyruvate-dependent sugar phosphotransferase system//protein targeting to mitochondrion	GO:0008982	protein-N(PI)-phosphohistidine-sugar phosphotransferase activity	GO:0005741//GO:0009357//GO:0016021	mitochondrial outer membrane//protein-N(PI)-phosphohistidine-sugar phosphotransferase complex//integral component of membrane	KOG1767	40S ribosomal protein S25	CSS001249	AT2G21580.1	| Symbols: | Ribosomal protein S25 family protein | chr2:9236629-9237510 FORWARD LENGTH=108	'29.2.1.2.1.25'	'protein.synthesis.ribosomal protein.eukaryotic.40S subunit.S25'
c110783_g1	13.3044	73.3901	-2.4637	1.02e-11	8.55e-09	839	669170049	XP_008620373.1	452	4e-53	translation initiation factor eIF-5A [Saprolegnia diclina VS20]>gi|530727986|gb|EQC26228.1| translation initiation factor eIF-5A [Saprolegnia diclina VS20]	828223434	XM_002165538.3	58	2.11e-19	PREDICTED: Hydra vulgaris eukaryotic translation initiation factor 5A-like (LOC100200771), mRNA	K03263	EIF5A	translation initiation factor 5A	http://www.genome.jp/dbget-bin/www_bget?ko:K03263	P62925	535	2.28e-66	Eukaryotic translation initiation factor 5A OS=Spodoptera frugiperda GN=eIF-5A PE=2 SV=1	PF01287	Eukaryotic elongation factor 5A hypusine, DNA-binding OB fold	GO:0045905//GO:0006452//GO:0006448//GO:0045901	positive regulation of translational termination//translational frameshifting//regulation of translational elongation//positive regulation of translational elongation	GO:0003746//GO:0043022//GO:0003723	translation elongation factor activity//ribosome binding//RNA binding	GO:0005840	ribosome	KOG3271	Translation initiation factor 5A (eIF-5A)	CSS035994	AT1G13950.1	| Symbols: EIF-5A, ELF5A-1, ATELF5A-1, EIF5A | eukaryotic elongation factor 5A-1 | chr1:4773631-4774668 FORWARD LENGTH=158	'29.2.3'	'protein.synthesis.initiation'
c118142_g1	12.038	69.8681	-2.537	1.05e-11	8.73e-09	718	301111414	XP_002904786.1	410	1.94e-47	ribosomal protein L27 [Phytophthora infestans T30-4]>gi|695394001|ref|XP_009520762.1| hypothetical protein PHYSODRAFT_354074 [Phytophthora sojae]>gi|66270187|gb|AAY43423.1| ribosomal protein L27 [Phytophthora infestans]>gi|262095116|gb|EEY53168.1| ribosomal protein L27 [Phytophthora infestans T30-4]>gi|348685659|gb|EGZ25474.1| hypothetical protein PHYSODRAFT_354074 [Phytophthora sojae]	612398000	XM_007514458.1	41	5.07e-10	Bathycoccus prasinos large subunit ribosomal protein 27a (Bathy02g01850) mRNA, complete cds	K02900	RP-L27Ae, RPL27A	large subunit ribosomal protein L27Ae	http://www.genome.jp/dbget-bin/www_bget?ko:K02900	P14115	450	2.39e-54	60S ribosomal protein L27a OS=Mus musculus GN=Rpl27a PE=2 SV=5	--	--	GO:0006412//GO:0042254	translation//ribosome biogenesis	GO:0003735	structural constituent of ribosome	GO:0005840	ribosome	KOG1742	60s ribosomal protein L15/L27	CSS037426	AT1G70600.1	| Symbols: | Ribosomal protein L18e/L15 superfamily protein | chr1:26621168-26621608 REVERSE LENGTH=146	'29.2.1.2.2.527'	'protein.synthesis.ribosomal protein.eukaryotic.60S subunit.L27A'
c125899_g2	14.0239	74.416	-2.4077	1.08e-11	9e-09	690	633913395	KDD76983.1	604	1.73e-76	hypothetical protein H632_c48p1 [Helicosporidium sp. ATCC 50920]	--	--	--	--	--	K02870	RP-L12e, RPL12	large subunit ribosomal protein L12e	http://www.genome.jp/dbget-bin/www_bget?ko:K02870	P35979	631	2.23e-81	60S ribosomal protein L12 OS=Mus musculus GN=Rpl12 PE=1 SV=2	PF00298	Ribosomal protein L11, RNA binding domain	GO:0006412//GO:0042254	translation//ribosome biogenesis	GO:0003735	structural constituent of ribosome	GO:0005840	ribosome	KOG0886	40S ribosomal protein S2	CSS017578	AT2G37190.1	| Symbols: | Ribosomal protein L11 family protein | chr2:15619559-15620059 REVERSE LENGTH=166	'29.2.1.2.2.12'	'protein.synthesis.ribosomal protein.eukaryotic.60S subunit.L12'
c126452_g1	108.77	19.9046	2.4501	1.1e-11	9.08e-09	906	317134969	ADV03047.1	606	1.47e-75	ribosomal protein L11 [Amphidinium carterae]	628184162	XM_007708791.1	116	1.31e-51	Bipolaris zeicola 26-R-13 hypothetical protein partial mRNA	K02868	RP-L11e, RPL11	large subunit ribosomal protein L11e	http://www.genome.jp/dbget-bin/www_bget?ko:K02868	P62914	593	2e-74	60S ribosomal protein L11 OS=Rattus norvegicus GN=Rpl11 PE=1 SV=2	PF00281//PF04277//PF00673//PF10439	Ribosomal protein L5//Oxaloacetate decarboxylase, gamma chain//ribosomal L5P family C-terminus//Bacteriocin class II with double-glycine leader peptide	GO:0006090//GO:0006525//GO:0042254//GO:0071436//GO:0006560//GO:0006412//GO:0042742//GO:0006814	pyruvate metabolic process//arginine metabolic process//ribosome biogenesis//sodium ion export//proline metabolic process//translation//defense response to bacterium//sodium ion transport	GO:0015081//GO:0003735//GO:0008948	sodium ion transmembrane transporter activity//structural constituent of ribosome//oxaloacetate decarboxylase activity	GO:0005840//GO:0016020	ribosome//membrane	KOG0397	60S ribosomal protein L11	CSS025067	AT2G42740.1	| Symbols: RPL16A | ribosomal protein large subunit 16A | chr2:17791794-17792946 FORWARD LENGTH=182	'29.2.1.2.2.16'	'protein.synthesis.ribosomal protein.eukaryotic.60S subunit.L16'
c145882_g2	23.4516	97.0008	-2.0483	1.16e-11	9.54e-09	1172	297609178	NP_001062815.2	185	8.31e-14	Os09g0299500 [Oryza sativa Japonica Group]>gi|255678748|dbj|BAF24729.2| Os09g0299500 [Oryza sativa Japonica Group]	--	--	--	--	--	--	--	--	--	Q9AST1	177	9.08e-13	Transcription initiation factor TFIID subunit 15 OS=Arabidopsis thaliana GN=TAF15 PE=1 SV=1	PF00076	RNA recognition motif. (a.k.a. RRM, RBD, or RNP domain)	--	--	GO:0003676	nucleic acid binding	--	--	KOG1995	Conserved Zn-finger protein	CSS039396	AT1G50300.1	| Symbols: TAF15 | TBP-associated factor 15 | chr1:18628818-18631662 REVERSE LENGTH=372	'30.5'	'signalling.G-proteins'
c128376_g1	4.1694	46.3565	-3.4749	1.26e-11	1.03e-08	529	--	--	--	--	--	--	--	--	--	--	--	--	--	--	--	--	--	--	PF07813//PF04055	LTXXQ motif family protein//Radical SAM superfamily	--	--	GO:0003824//GO:0051536	catalytic activity//iron-sulfur cluster binding	GO:0042597	periplasmic space	--	--	#N/A	#N/A	#N/A	#N/A	#N/A
c108837_g1	15.5389	77.8334	-2.3245	1.35e-11	1.1e-08	1196	546312336	XP_005714940.1	1216	2.1e-163	unnamed protein product [Chondrus crispus]>gi|507111397|emb|CDF35121.1| unnamed protein product [Chondrus crispus]	68464980	XM_718475.1	43	6.64e-11	Candida albicans SC5314 potential mitochondrial inorganic phosphate transporter (MIR1) mRNA, complete cds >gnl|BL_ORD_ID|2624544 Candida albicans SC5314 potential mitochondrial inorganic phosphate transporter (MIR1) mRNA, complete cds	K15102	SLC25A3, PHC, PIC	solute carrier family 25 (mitochondrial phosphate transporter), member 3	http://www.genome.jp/dbget-bin/www_bget?ko:K15102	Q9FMU6	772	3.21e-97	Mitochondrial phosphate carrier protein 3, mitochondrial OS=Arabidopsis thaliana GN=MPT3 PE=2 SV=1	--	--	--	--	--	--	--	--	KOG0767	Mitochondrial phosphate carrier protein	CSS047946	AT5G14040.1	| Symbols: PHT3;1 | phosphate transporter 3;1 | chr5:4531059-4532965 REVERSE LENGTH=375	'34.9'	'transport.metabolite transporters at the mitochondrial membrane'
c158258_g1	71.7205	1.30368	5.7817	1.36e-11	1.11e-08	1962	673016010	XP_008861966.1	142	7.06e-07	hypothetical protein H310_00822 [Aphanomyces invadans]>gi|574483564|gb|ETW10555.1| hypothetical protein H310_00822 [Aphanomyces invadans]	--	--	--	--	--	--	--	--	--	--	--	--	--	PF04901	Receptor activity modifying family	GO:0008277//GO:0015031//GO:0006886	regulation of G-protein coupled receptor protein signaling pathway//protein transport//intracellular protein transport	GO:0008565	protein transporter activity	GO:0016021	integral component of membrane	--	--	#N/A	#N/A	#N/A	#N/A	#N/A
c118977_g1	55.2154	6.73636	3.035	1.4e-11	1.13e-08	2442	673030486	XP_008869204.1	930	1.06e-110	hypothetical protein H310_06069 [Aphanomyces invadans]>gi|574475599|gb|ETW02599.1| hypothetical protein H310_06069 [Aphanomyces invadans]	--	--	--	--	--	K07386	pepO	putative endopeptidase	http://www.genome.jp/dbget-bin/www_bget?ko:K07386	P97739	865	1.25e-101	Endothelin-converting enzyme 1 OS=Cavia porcellus GN=ECE1 PE=2 SV=1	PF05649//PF01431//PF00641//PF03606	Peptidase family M13//Peptidase family M13//Zn-finger in Ran binding protein and others//C4-dicarboxylate anaerobic carrier	GO:0006508	proteolysis	GO:0008270//GO:0004222	zinc ion binding//metalloendopeptidase activity	GO:0016021	integral component of membrane	KOG3624	M13 family peptidase	#N/A	#N/A	#N/A	#N/A	#N/A
c147221_g1	75.9341	14.2108	2.4178	1.41e-11	1.13e-08	2990	848860340	XP_012831021.1	1735	0	PREDICTED: coatomer subunit gamma-2-like [Erythranthe guttatus]>gi|604343787|gb|EYU42621.1| hypothetical protein MIMGU_mgv1a001108mg [Erythranthe guttata]	--	--	--	--	--	K17267	COPG	coatomer protein complex, subunit gamma	http://www.genome.jp/dbget-bin/www_bget?ko:K17267	Q6Z382	1682	0	Coatomer subunit gamma-2 OS=Oryza sativa subsp. japonica GN=Os07g0201100 PE=2 SV=1	PF02985//PF08752//PF01602	HEAT repeat//Coatomer gamma subunit appendage platform subdomain//Adaptin N terminal region	GO:0006886//GO:0016192	intracellular protein transport//vesicle-mediated transport	GO:0005198//GO:0005515	structural molecule activity//protein binding	GO:0030126//GO:0030117	COPI vesicle coat//membrane coat	KOG1078	Vesicle coat complex COPI, gamma subunit	CSS002390	AT4G34450.1	| Symbols: | coatomer gamma-2 subunit, putative / gamma-2 coat protein, putative / gamma-2 COP, putative | chr4:16471956-16476795 FORWARD LENGTH=886	'31.4'	'cell.vesicle transport'
c154985_g2	1168.06	361.848	1.6907	1.41e-11	1.14e-08	692	731430493	XP_010665057.1	793	1.01e-99	PREDICTED: laccase-14-like [Vitis vinifera]	19912796	AB062449.2	117	2.75e-52	Rhus vernicifera mRNA for laccase, partial cds	--	--	--	--	Q6Z8L2	648	6e-79	Putative laccase-9 OS=Oryza sativa subsp. japonica GN=LAC9 PE=3 SV=1	PF00394//PF07732	Multicopper oxidase//Multicopper oxidase	GO:0055114	oxidation-reduction process	GO:0016491//GO:0005507	oxidoreductase activity//copper ion binding	--	--	KOG1263	Multicopper oxidases	CSS014362	AT5G09360.1	| Symbols: LAC14 | laccase 14 | chr5:2906426-2908658 REVERSE LENGTH=569	'16.10'	'secondary metabolism.simple phenols'
c154268_g1	54.94	161.114	-1.5521	1.47e-11	1.18e-08	743	--	--	--	--	--	--	--	--	--	--	--	--	--	--	--	--	--	--	--	--	--	--	--	--	--	--	--	--	#N/A	#N/A	#N/A	#N/A	#N/A
c105391_g1	8.40296	59.7291	-2.8295	1.52e-11	1.22e-08	605	159480038	XP_001698093.1	269	6.53e-26	predicted extracellular protein [Chlamydomonas reinhardtii]>gi|158273892|gb|EDO99678.1| predicted extracellular protein [Chlamydomonas reinhardtii]	--	--	--	--	--	--	--	--	--	P47032	292	6.03e-30	Protein PRY1 OS=Saccharomyces cerevisiae (strain ATCC 204508 / S288c) GN=PRY1 PE=1 SV=1	--	--	--	--	--	--	--	--	KOG3017	Defense-related protein containing SCP domain	CSS009540	AT4G30320.1	| Symbols: | CAP (Cysteine-rich secretory proteins, Antigen 5, and Pathogenesis-related 1 protein) superfamily protein | chr4:14835833-14836318 FORWARD LENGTH=161	'20.2.99'	'stress.abiotic.unspecified'
c126695_g1	60.3718	8.41617	2.8426	1.59e-11	1.26e-08	547	761969052	KIZ00139.1	496	2.69e-61	60S ribosomal protein L26-1 [Monoraphidium neglectum]	663276950	XM_008498687.1	71	7.99e-27	PREDICTED: Calypte anna ribosomal protein L26-like 1 (RPL26L1), mRNA	K02898	RP-L26e, RPL26	large subunit ribosomal protein L26e	http://www.genome.jp/dbget-bin/www_bget?ko:K02898	P51414	483	4.13e-60	60S ribosomal protein L26-1 OS=Arabidopsis thaliana GN=RPL26A PE=2 SV=2	--	--	--	--	--	--	--	--	KOG3401	60S ribosomal protein L26	CSS009028	AT3G49910.1	| Symbols: | Translation protein SH3-like family protein | chr3:18504311-18504751 FORWARD LENGTH=146	'29.2.1.2.2.26'	'protein.synthesis.ribosomal protein.eukaryotic.60S subunit.L26'
c165849_g1	514.566	131.224	1.9713	1.58e-11	1.26e-08	2569	--	--	--	--	--	--	--	--	--	--	--	--	--	--	--	--	--	--	--	--	--	--	--	--	--	--	--	--	#N/A	#N/A	#N/A	#N/A	#N/A
c145054_g1	19.3137	85.9892	-2.1545	1.61e-11	1.27e-08	568	546310733	XP_005714440.1	337	3.96e-37	40S ribosomal protein S12 [Chondrus crispus]>gi|507110882|emb|CDF34621.1| 40S ribosomal protein S12 [Chondrus crispus]	70909522	AM048948.1	51	1.09e-15	Hister sp. APV-2005 mRNA for ribosomal protein S12e (rpS12e gene)	K02951	RP-S12e, RPS12	small subunit ribosomal protein S12e	http://www.genome.jp/dbget-bin/www_bget?ko:K02951	P84175	397	3.12e-47	40S ribosomal protein S12 OS=Gallus gallus GN=RPS12 PE=1 SV=2	--	--	--	--	--	--	--	--	KOG3406	40S ribosomal protein S12	CSS009284	AT2G32060.1	| Symbols: | Ribosomal protein L7Ae/L30e/S12e/Gadd45 family protein | chr2:13639228-13640104 REVERSE LENGTH=144	'29.2.1.2.1.12'	'protein.synthesis.ribosomal protein.eukaryotic.40S subunit.S12'
c157183_g1	88.4715	11.3283	2.9653	1.64e-11	1.3e-08	1281	223997552	XP_002288449.1	805	7.63e-103	40S ribosomal protein-like protein [Thalassiosira pseudonana CCMP1335]>gi|220975557|gb|EED93885.1| 40S ribosomal protein-like protein [Thalassiosira pseudonana CCMP1335]	551562028	XM_005767766.1	169	6.46e-81	Emiliania huxleyi CCMP1516 hypothetical protein mRNA	K02998	RP-SAe, RPSA	small subunit ribosomal protein SAe	http://www.genome.jp/dbget-bin/www_bget?ko:K02998	O80377	770	1.1e-97	40S ribosomal protein SA OS=Daucus carota GN=179B PE=2 SV=1	PF02087//PF00318	Nitrophorin//Ribosomal protein S2	GO:0006412//GO:0042254	translation//ribosome biogenesis	GO:0070026//GO:0003735//GO:0051381	nitric oxide binding//structural constituent of ribosome//histamine binding	GO:0005622//GO:0015935//GO:0005840	intracellular//small ribosomal subunit//ribosome	KOG0830	40S ribosomal protein SA (P40)/Laminin receptor 1	CSS038802	AT1G72370.1	| Symbols: P40, AP40, RP40, RPSAA | 40s ribosomal protein SA | chr1:27243148-27244842 REVERSE LENGTH=298	'29.2.1.2.1.31'	'protein.synthesis.ribosomal protein.eukaryotic.40S subunit.SA'
c165451_g3	7.89258	58.163	-2.8815	1.82e-11	1.43e-08	983	658026825	XP_008348834.1	497	1.48e-56	PREDICTED: uncharacterized protein LOC103412000 [Malus domestica]	--	--	--	--	--	--	--	--	--	--	--	--	--	PF04434	SWIM zinc finger	--	--	GO:0008270	zinc ion binding	--	--	--	--	CSS040310	AT1G49920.1	| Symbols: | MuDR family transposase | chr1:18481798-18484233 REVERSE LENGTH=785	'28.99'	'DNA.unspecified'
c131965_g1	28.4945	146.848	-2.3656	1.84e-11	1.44e-08	791	326521524	BAK00338.1	665	3.06e-85	predicted protein [Hordeum vulgare subsp. vulgare]	270134675	BT101627.1	186	1.39e-90	Picea glauca clone GQ01309_F06 mRNA sequence	K01802	E5.2.1.8	peptidylprolyl isomerase	http://www.genome.jp/dbget-bin/www_bget?ko:K01802	P18253	697	6.18e-91	Peptidyl-prolyl cis-trans isomerase OS=Schizosaccharomyces pombe (strain 972 / ATCC 24843) GN=ppi1 PE=3 SV=1	PF00160	Cyclophilin type peptidyl-prolyl cis-trans isomerase/CLD	GO:0006457	protein folding	GO:0003755	peptidyl-prolyl cis-trans isomerase activity	--	--	KOG0865	Cyclophilin type peptidyl-prolyl cis-trans isomerase	CSS014499	AT2G16600.1	| Symbols: ROC3 | rotamase CYP 3 | chr2:7200862-7201383 FORWARD LENGTH=173	'31.3.1'	'cell.cycle.peptidylprolyl isomerase'
c178094_g2	35.3446	0.304064	6.861	1.83e-11	1.44e-08	2224	658060268	XP_008365969.1	398	1.28e-37	PREDICTED: uncharacterized protein LOC103429605 [Malus domestica]	--	--	--	--	--	--	--	--	--	P04146	253	8.01e-21	Copia protein OS=Drosophila melanogaster GN=GIP PE=1 SV=3	PF12162//PF05817	STAT1 TAZ2 binding domain//Oligosaccharyltransferase subunit Ribophorin II	GO:0006487	protein N-linked glycosylation	GO:0003700	transcription factor activity, sequence-specific DNA binding	GO:0016021//GO:0005667//GO:0008250	integral component of membrane//transcription factor complex//oligosaccharyltransferase complex	--	--	CSS002714	AT5G48050.1	| Symbols: | CONTAINS InterPro DOMAIN/s: Retrotransposon gag protein (InterPro:IPR005162); BEST Arabidopsis thaliana protein match is: unknown protein (TAIR:AT1G34070.1); Has 1807 Blast hits to 1807 proteins in 277 species: Archae - 0; Bacteria - 0; Metazoa - 736; Fungi - 347; Plants - 385; Viruses - 0; Other Eukaryotes - 339 (source: NCBI BLink). | chr5:19472661-19473770 REVERSE LENGTH=369	'35.1'	'not assigned.no ontology'
c124131_g1	76.1174	10.1827	2.9021	1.85e-11	1.44e-08	410	629122004	KCW86494.1	243	1.12e-24	hypothetical protein EUGRSUZ_B03153 [Eucalyptus grandis]	242389387	FP095450.1	80	5.84e-32	Phyllostachys edulis cDNA clone: bphyem001b16, full insert sequence	K02924	RP-L39e, RPL39	large subunit ribosomal protein L39e	http://www.genome.jp/dbget-bin/www_bget?ko:K02924	P51425	230	6.08e-24	60S ribosomal protein L39 OS=Zea mays GN=RPL39 PE=3 SV=1	PF00832	Ribosomal L39 protein	GO:0006412//GO:0042254	translation//ribosome biogenesis	GO:0003735	structural constituent of ribosome	GO:0005622//GO:0005840	intracellular//ribosome	KOG0002	60s ribosomal protein L39	#N/A	#N/A	#N/A	#N/A	#N/A
c122993_g1	11.7951	69.1148	-2.5508	1.86e-11	1.45e-08	478	--	--	--	--	--	--	--	--	--	--	--	--	--	--	--	--	--	--	PF00131	Metallothionein	--	--	GO:0046872	metal ion binding	--	--	--	--	#N/A	#N/A	#N/A	#N/A	#N/A
c149556_g1	7.89889	57.9285	-2.8746	1.9e-11	1.47e-08	892	225451485	XP_002271244.1	287	4.63e-29	PREDICTED: uncharacterized protein LOC100263446 [Vitis vinifera]>gi|147822220|emb|CAN66013.1| hypothetical protein VITISV_024282 [Vitis vinifera]>gi|296082326|emb|CBI21331.3| unnamed protein product [Vitis vinifera]	--	--	--	--	--	--	--	--	--	--	--	--	--	--	--	--	--	--	--	--	--	--	--	CSS050242	0	0	0	0
c143043_g2	64.8534	10.1397	2.6772	1.93e-11	1.49e-08	2501	695399003	XP_009522149.1	1355	7.06e-169	putative hydrolase [Phytophthora sojae]>gi|348679616|gb|EGZ19432.1| putative hydrolase [Phytophthora sojae]	573907813	XM_006641563.1	51	5.04e-15	PREDICTED: Lepisosteus oculatus potassium-transporting ATPase alpha chain 1-like (LOC102687313), mRNA	K01539	ATP1A	sodium/potassium-transporting ATPase subunit alpha	http://www.genome.jp/dbget-bin/www_bget?ko:K01539	Q08DA1	1278	8.49e-159	Sodium/potassium-transporting ATPase subunit alpha-1 OS=Bos taurus GN=ATP1A1 PE=2 SV=1	PF00122	E1-E2 ATPase	--	--	GO:0046872//GO:0000166	metal ion binding//nucleotide binding	--	--	KOG0203	Na+/K+ ATPase, alpha subunit	CSS011388	AT1G07810.1	| Symbols: ECA1, ATECA1, ACA3 | ER-type Ca2+-ATPase 1 | chr1:2416681-2420572 FORWARD LENGTH=1061	'34.21'	'transport.calcium'
c155805_g1	371.826	87.1014	2.0939	1.99e-11	1.53e-08	3594	695380003	XP_009516687.1	406	1.33e-38	hypothetical protein PHYSODRAFT_349321 [Phytophthora sojae]>gi|348689598|gb|EGZ29412.1| hypothetical protein PHYSODRAFT_349321 [Phytophthora sojae]	--	--	--	--	--	--	--	--	--	Q9XYS3	551	1.04e-58	Superoxide-generating NADPH oxidase heavy chain subunit A OS=Dictyostelium discoideum GN=noxA PE=2 SV=1	PF08030//PF00018//PF08654//PF08022	Ferric reductase NAD binding domain//SH3 domain//DASH complex subunit Dad2//FAD-binding domain	GO:0007067//GO:0055114	mitotic nuclear division//oxidation-reduction process	GO:0005515//GO:0016491	protein binding//oxidoreductase activity	GO:0042729//GO:0072686	DASH complex//mitotic spindle	KOG0039	Ferric reductase, NADH/NADPH oxidase and related proteins	CSS014847	AT1G64060.1	| Symbols: ATRBOH F, ATRBOHF, RBOHAP108, RBOHF, RBOH F | respiratory burst oxidase protein F | chr1:23770266-23776317 FORWARD LENGTH=944	'20.1.1'	'stress.biotic.respiratory burst'
c151947_g1	68.6456	293.383	-2.0955	2.05e-11	1.57e-08	1262	326515156	BAK03491.1	914	4.01e-116	predicted protein [Hordeum vulgare subsp. vulgare]	--	--	--	--	--	K01363	CTSB	cathepsin B	http://www.genome.jp/dbget-bin/www_bget?ko:K01363	A1E295	977	2.79e-128	Cathepsin B OS=Sus scrofa GN=CTSB PE=1 SV=1	PF08127//PF00112//PF03051	Peptidase family C1 propeptide//Papain family cysteine protease//Peptidase C1-like family	GO:0050790//GO:0006508	regulation of catalytic activity//proteolysis	GO:0004197//GO:0008234	cysteine-type endopeptidase activity//cysteine-type peptidase activity	--	--	KOG1543	Cysteine proteinase Cathepsin L	CSS002974	AT1G02305.1	| Symbols: | Cysteine proteinases superfamily protein | chr1:455816-457974 FORWARD LENGTH=362	'29.5.3'	'protein.degradation.cysteine protease'
c138726_g1	80.1734	16.529	2.2781	2.17e-11	1.66e-08	967	388507388	AFK41760.1	880	1.78e-115	unknown [Lotus japonicus]	302406169	XM_003000875.1	201	7.87e-99	Verticillium albo-atrum VaMs.102 40S ribosomal protein S3, partial mRNA	K02985	RP-S3e, RPS3	small subunit ribosomal protein S3e	http://www.genome.jp/dbget-bin/www_bget?ko:K02985	Q9SIP7	823	7.61e-108	40S ribosomal protein S3-1 OS=Arabidopsis thaliana GN=RPS3A PE=1 SV=1	PF00189//PF07650	Ribosomal protein S3, C-terminal domain//KH domain	GO:0042254//GO:0006412	ribosome biogenesis//translation	GO:0003723//GO:0003735	RNA binding//structural constituent of ribosome	GO:0005840	ribosome	KOG3181	40S ribosomal protein S3	CSS032219	AT5G35530.1	| Symbols: | Ribosomal protein S3 family protein | chr5:13710355-13712192 REVERSE LENGTH=248	'29.2.1.2.1.3'	'protein.synthesis.ribosomal protein.eukaryotic.40S subunit.S3'
c169068_g1	105.552	27.1609	1.9584	2.66e-11	2.03e-08	4159	--	--	--	--	--	--	--	--	--	--	--	--	--	--	--	--	--	--	PF01413//PF08111	C-terminal tandem repeated domain in type 4 procollagen//Pea-VEAacid family	GO:0007218	neuropeptide signaling pathway	GO:0005201//GO:0005184	extracellular matrix structural constituent//neuropeptide hormone activity	GO:0005578//GO:0005576//GO:0005581	proteinaceous extracellular matrix//extracellular region//collagen trimer	--	--	#N/A	#N/A	#N/A	#N/A	#N/A
c139891_g1	0.674765	29.4636	-5.4484	2.68e-11	2.04e-08	763	--	--	--	--	--	--	--	--	--	--	--	--	--	--	--	--	--	--	--	--	--	--	--	--	--	--	--	--	#N/A	#N/A	#N/A	#N/A	#N/A
c149161_g1	5.56992	58.4256	-3.3909	2.73e-11	2.07e-08	1763	326497227	BAK02198.1	1903	0	predicted protein [Hordeum vulgare subsp. vulgare]	754348567	XM_004347539.2	215	2.4e-106	Capsaspora owczarzaki ATCC 30864 phosphoenolpyruvate carboxykinase AcuF mRNA	K01610	E4.1.1.49, pckA	phosphoenolpyruvate carboxykinase (ATP)	http://www.genome.jp/dbget-bin/www_bget?ko:K01610	Q96UL8	1930	0	Phosphoenolpyruvate carboxykinase [ATP] OS=Emericella nidulans (strain FGSC A4 / ATCC 38163 / CBS 112.46 / NRRL 194 / M139) GN=acuF PE=3 SV=3	PF01293	Phosphoenolpyruvate carboxykinase	GO:0006094//GO:0015976//GO:0006099	gluconeogenesis//carbon utilization//tricarboxylic acid cycle	GO:0005524//GO:0004612	ATP binding//phosphoenolpyruvate carboxykinase (ATP) activity	--	--	--	--	CSS018793	AT4G37870.1	| Symbols: PCK1, PEPCK | phosphoenolpyruvate carboxykinase 1 | chr4:17802974-17806332 REVERSE LENGTH=671	'6.4'	'gluconeogenesis / glyoxylate cycle.PEPCK'
c127074_g1	59.4313	8.75051	2.7638	3.02e-11	2.27e-08	835	731343821	XP_010683083.1	249	2.04e-23	PREDICTED: eukaryotic translation initiation factor 5A-like [Beta vulgaris subsp. vulgaris]>gi|870855245|gb|KMT06978.1| hypothetical protein BVRB_6g153120 [Beta vulgaris subsp. vulgaris]	517321537	HF679030.1	48	7.62e-14	Fusarium fujikuroi IMI 58289 draft genome, chromosome FFUJ_chr08	K03263	EIF5A	translation initiation factor 5A	http://www.genome.jp/dbget-bin/www_bget?ko:K03263	P23301	236	1.76e-22	Eukaryotic translation initiation factor 5A-1 OS=Saccharomyces cerevisiae (strain ATCC 204508 / S288c) GN=HYP2 PE=1 SV=3	PF01287	Eukaryotic elongation factor 5A hypusine, DNA-binding OB fold	GO:0045905//GO:0006452//GO:0006448//GO:0045901	positive regulation of translational termination//translational frameshifting//regulation of translational elongation//positive regulation of translational elongation	GO:0003746//GO:0043022//GO:0003723	translation elongation factor activity//ribosome binding//RNA binding	GO:0005840	ribosome	KOG3271	Translation initiation factor 5A (eIF-5A)	CSS019766	AT1G13950.1	| Symbols: EIF-5A, ELF5A-1, ATELF5A-1, EIF5A | eukaryotic elongation factor 5A-1 | chr1:4773631-4774668 FORWARD LENGTH=158	'29.2.3'	'protein.synthesis.initiation'
c175321_g1	82.3656	17.6745	2.2204	3.05e-11	2.29e-08	4340	--	--	--	--	--	--	--	--	--	--	--	--	--	--	--	--	--	--	PF10186//PF06827	UV radiation resistance protein and autophagy-related subunit 14//Zinc finger found in FPG and IleRS	GO:0010508	positive regulation of autophagy	GO:0003824	catalytic activity	--	--	--	--	#N/A	#N/A	#N/A	#N/A	#N/A
c164871_g3	281.343	119.64	1.2336	3.07e-11	2.3e-08	2181	661887431	CDP09211.1	601	6.34e-104	unnamed protein product [Coffea canephora]	--	--	--	--	--	K17506	PPM1L, PP2CE	protein phosphatase 1L	http://www.genome.jp/dbget-bin/www_bget?ko:K17506	Q8RX37	503	5.73e-88	Probable protein phosphatase 2C 2 OS=Arabidopsis thaliana GN=At1g07160 PE=2 SV=1	PF00481	Protein phosphatase 2C	--	--	GO:0003824	catalytic activity	--	--	KOG0698	Serine/threonine protein phosphatase	CSS049314	AT2G30020.1	| Symbols: | Protein phosphatase 2C family protein | chr2:12814437-12815904 FORWARD LENGTH=396	'29.4'	'protein.postranslational modification'
c195441_g1	12.3306	67.9954	-2.4632	3.41e-11	2.54e-08	341	--	--	--	--	--	--	--	--	--	--	--	--	--	--	--	--	--	--	--	--	--	--	--	--	--	--	--	--	#N/A	#N/A	#N/A	#N/A	#N/A
c104100_g1	254.491	89.3905	1.5094	3.46e-11	2.57e-08	776	729338095	XP_010539086.1	744	9.65e-97	PREDICTED: 60S ribosomal protein L15-1-like [Tarenaya hassleriana]	667787159	XM_007874528.1	41	5.5e-10	Pneumocystis murina B123 ribosomal L15 partial mRNA	K02877	RP-L15e, RPL15	large subunit ribosomal protein L15e	http://www.genome.jp/dbget-bin/www_bget?ko:K02877	O82528	720	6.47e-94	60S ribosomal protein L15 OS=Petunia hybrida GN=RPL15 PE=2 SV=1	PF03615//PF00827	GCM motif protein//Ribosomal L15	GO:0042254//GO:0006412//GO:0006355	ribosome biogenesis//translation//regulation of transcription, DNA-templated	GO:0003677//GO:0003735	DNA binding//structural constituent of ribosome	GO:0005840	ribosome	KOG1678	60s ribosomal protein L15	CSS027227	AT4G16720.1	| Symbols: | Ribosomal protein L23/L15e family protein | chr4:9400156-9401315 REVERSE LENGTH=204	'29.2.1.2.2.15'	'protein.synthesis.ribosomal protein.eukaryotic.60S subunit.L15'
c121633_g1	16.7556	81.2945	-2.2785	3.62e-11	2.69e-08	501	545373617	XP_005651156.1	569	1.33e-72	ribosomal protein L14b/L23e [Coccomyxa subellipsoidea C-169]>gi|384253137|gb|EIE26612.1| ribosomal protein L14b/L23e [Coccomyxa subellipsoidea C-169]	752892595	XM_011266091.1	104	3.3e-45	PREDICTED: Camponotus floridanus 60S ribosomal protein L23 (LOC105256292), mRNA	K02894	RP-L23e, RPL23	large subunit ribosomal protein L23e	http://www.genome.jp/dbget-bin/www_bget?ko:K02894	P48159	581	2.55e-75	60S ribosomal protein L23 OS=Drosophila melanogaster GN=RpL23 PE=1 SV=2	PF00238	Ribosomal protein L14p/L23e	GO:0042254//GO:0006412	ribosome biogenesis//translation	GO:0003735	structural constituent of ribosome	GO:0005840	ribosome	KOG0901	60S ribosomal protein L14/L17/L23	CSS036537	AT3G04400.1	| Symbols: emb2171 | Ribosomal protein L14p/L23e family protein | chr3:1167339-1168308 FORWARD LENGTH=140	'29.2.1.2.2.23'	'protein.synthesis.ribosomal protein.eukaryotic.60S subunit.L23'
c133713_g1	136.107	27.4665	2.309	3.77e-11	2.79e-08	926	551673246	XP_005839379.1	552	6.47e-67	large subunit ribosomal protein L19e, cytoplasmic [Guillardia theta CCMP2712]>gi|428183541|gb|EKX52399.1| large subunit ribosomal protein L19e, cytoplasmic [Guillardia theta CCMP2712]	302840791	XM_002951896.1	134	1.32e-61	Volvox carteri f. nagariensis component of cytosolic 80S ribosome and 60S large subunit (rpl19), mRNA	K02885	RP-L19e, RPL19	large subunit ribosomal protein L19e	http://www.genome.jp/dbget-bin/www_bget?ko:K02885	P49693	516	2.05e-62	60S ribosomal protein L19-3 OS=Arabidopsis thaliana GN=RPL19C PE=2 SV=3	PF09468//PF01280	Ydr279p protein family (RNase H2 complex component)//Ribosomal protein L19e	GO:0006412//GO:0042254	translation//ribosome biogenesis	GO:0003735	structural constituent of ribosome	GO:0005622//GO:0005634//GO:0005840	intracellular//nucleus//ribosome	KOG1696	60s ribosomal protein L19	CSS018925	AT3G16780.1	| Symbols: | Ribosomal protein L19e family protein | chr3:5708982-5710249 FORWARD LENGTH=209	'29.2.1.2.2.19'	'protein.synthesis.ribosomal protein.eukaryotic.60S subunit.L19'
c171759_g4	212.405	78.8332	1.4299	3.91e-11	2.88e-08	2791	695383100	XP_009517604.1	698	1.99e-79	hypothetical protein PHYSODRAFT_474019 [Phytophthora sojae]>gi|348690515|gb|EGZ30329.1| hypothetical protein PHYSODRAFT_474019 [Phytophthora sojae]	--	--	--	--	--	K01581	E4.1.1.17, ODC1, speC, speF	ornithine decarboxylase	http://www.genome.jp/dbget-bin/www_bget?ko:K01581	Q9I8S4	720	2.91e-83	Antizyme inhibitor 2 OS=Xenopus laevis GN=azin2 PE=2 SV=1	PF02784//PF00278	Pyridoxal-dependent decarboxylase, pyridoxal binding domain//Pyridoxal-dependent decarboxylase, C-terminal sheet domain	--	--	GO:0003824	catalytic activity	--	--	KOG0622	Ornithine decarboxylase	CSS016815	AT5G11880.1	| Symbols: | Pyridoxal-dependent decarboxylase family protein | chr5:3827806-3829942 REVERSE LENGTH=489	'13.1.3.5.5'	'amino acid metabolism.synthesis.aspartate family.lysine.diaminopimelate decarboxylase'
c172364_g1	65.2916	10.9947	2.5701	3.9e-11	2.88e-08	323	125542623	EAY88762.1	449	3.47e-55	hypothetical protein OsI_10238 [Oryza sativa Indica Group]	151419111	AK250462.1	203	1.89e-100	Hordeum vulgare subsp. vulgare cDNA clone: FLbaf73o03, mRNA sequence	K03231	EEF1A	elongation factor 1-alpha	http://www.genome.jp/dbget-bin/www_bget?ko:K03231	Q92005	465	4.01e-55	Elongation factor 1-alpha OS=Danio rerio GN=eef1a PE=2 SV=1	PF00350//PF00503//PF01926//PF00009	Dynamin family//G-protein alpha subunit//50S ribosome-binding GTPase//Elongation factor Tu GTP binding domain	GO:0007186//GO:0007165	G-protein coupled receptor signaling pathway//signal transduction	GO:0031683//GO:0004871//GO:0003924//GO:0005525//GO:0019001	G-protein beta/gamma-subunit complex binding//signal transducer activity//GTPase activity//GTP binding//guanyl nucleotide binding	--	--	KOG0052	Translation elongation factor EF-1 alpha/Tu	CSS052082	AT5G60390.1	| Symbols: | GTP binding Elongation factor Tu family protein | chr5:24289226-24290675 FORWARD LENGTH=449	'29.2.4'	'protein.synthesis.elongation'
c151065_g1	132.24	40.0809	1.7222	4.02e-11	2.95e-08	1531	219111609	XP_002177556.1	340	1.89e-33	predicted protein [Phaeodactylum tricornutum CCAP 1055/1]>gi|217410441|gb|EEC50370.1| predicted protein [Phaeodactylum tricornutum CCAP 1055/1]	--	--	--	--	--	--	--	--	--	Q9ZUA5	152	7.15e-10	Vacuolar iron transporter 1 OS=Arabidopsis thaliana GN=VIT1 PE=2 SV=1	--	--	--	--	--	--	--	--	--	--	#N/A	#N/A	#N/A	#N/A	#N/A
c149638_g2	97.008	20.019	2.2767	4.11e-11	3e-08	845	545367017	XP_005648374.1	820	5.6e-108	ribosomal protein S5 component of cytosolic 80S ribosome and 40S small subunit [Coccomyxa subellipsoidea C-169]>gi|384250351|gb|EIE23830.1| ribosomal protein S5 component of cytosolic 80S ribosome and 40S small subunit [Coccomyxa subellipsoidea C-169]	596683181	XM_007279177.1	186	1.49e-90	Colletotrichum gloeosporioides Nara gc5 40s ribosomal protein s5 (CGGC5_8181), partial mRNA	K02989	RP-S5e, RPS5	small subunit ribosomal protein S5e	http://www.genome.jp/dbget-bin/www_bget?ko:K02989	Q9ZUT9	800	1.2e-105	40S ribosomal protein S5-1 OS=Arabidopsis thaliana GN=RPS5A PE=1 SV=1	PF08057	Erythromycin resistance leader peptide	GO:0006412//GO:0046677//GO:0042254	translation//response to antibiotic//ribosome biogenesis	GO:0003735//GO:0003723	structural constituent of ribosome//RNA binding	GO:0015935//GO:0005840	small ribosomal subunit//ribosome	KOG3291	Ribosomal protein S7	CSS035948	AT2G37270.1	| Symbols: ATRPS5B, RPS5B | ribosomal protein 5B | chr2:15647883-15649042 REVERSE LENGTH=207	'29.2.1.2.1.5'	'protein.synthesis.ribosomal protein.eukaryotic.40S subunit.S5'
c166762_g1	214.999	530.01	-1.3017	4.24e-11	3.09e-08	1189	720077791	XP_010241154.1	552	1.66e-66	PREDICTED: 18.2 kDa class I heat shock protein-like [Nelumbo nucifera]	848879244	XM_012984566.1	159	2.17e-75	PREDICTED: Erythranthe guttatus 17.8 kDa class I heat shock protein-like (LOC105960399), mRNA	K13993	HSP20	HSP20 family protein	http://www.genome.jp/dbget-bin/www_bget?ko:K13993	P19037	512	1.96e-61	18.1 kDa class I heat shock protein OS=Arabidopsis thaliana GN=HSP18.1 PE=2 SV=1	--	--	--	--	--	--	--	--	KOG0710	Molecular chaperone (small heat-shock protein Hsp26/Hsp42)	CSS004513	AT1G53540.1	| Symbols: | HSP20-like chaperones superfamily protein | chr1:19980510-19980983 FORWARD LENGTH=157	'20.2.1'	'stress.abiotic.heat'
c144937_g1	27.7188	0.304064	6.5103	4.59e-11	3.32e-08	2766	--	--	--	--	--	--	--	--	--	--	--	--	--	--	--	--	--	--	PF02024	Leptin	GO:0007165	signal transduction	GO:0005179	hormone activity	GO:0005576	extracellular region	--	--	#N/A	#N/A	#N/A	#N/A	#N/A
c128817_g1	8.57539	57.4958	-2.7452	4.67e-11	3.37e-08	955	168015257	XP_001760167.1	169	4.11e-11	DD-carboxypeptidase [Physcomitrella patens]>gi|162688547|gb|EDQ74923.1| DD-carboxypeptidase [Physcomitrella patens]	--	--	--	--	--	--	--	--	--	Q47746	160	3.54e-11	D-alanyl-D-alanine carboxypeptidase OS=Enterococcus faecalis (strain ATCC 700802 / V583) GN=vanYB PE=2 SV=1	PF11837//PF02557	Domain of unknown function (DUF3357)//D-alanyl-D-alanine carboxypeptidase	GO:0006508//GO:0006012//GO:0005985//GO:0005982	proteolysis//galactose metabolic process//sucrose metabolic process//starch metabolic process	GO:0008233//GO:0004575//GO:0004564	peptidase activity//sucrose alpha-glucosidase activity//beta-fructofuranosidase activity	GO:0017177	glucosidase II complex	--	--	#N/A	#N/A	#N/A	#N/A	#N/A
c231047_g1	0	24.292	#NAME?	4.69e-11	3.38e-08	2561	669145276	XP_008608200.1	246	7.65e-19	hypothetical protein, variant [Saprolegnia diclina VS20]>gi|530740366|gb|EQC38608.1| hypothetical protein, variant [Saprolegnia diclina VS20]	--	--	--	--	--	--	--	--	--	P41413	358	3.92e-33	Proprotein convertase subtilisin/kexin type 5 OS=Rattus norvegicus GN=Pcsk5 PE=2 SV=3	--	--	--	--	--	--	--	--	--	--	#N/A	#N/A	#N/A	#N/A	#N/A
c23760_g1	300.962	43.7177	2.7833	4.79e-11	3.44e-08	949	--	--	--	--	--	--	--	--	--	--	--	--	--	--	P71037	198	1e-16	Uncharacterized protein YwnB OS=Bacillus subtilis (strain 168) GN=ywnB PE=4 SV=1	PF01113//PF01370//PF00107//PF01073//PF01118//PF00056//PF03435	Dihydrodipicolinate reductase, N-terminus//NAD dependent epimerase/dehydratase family//Zinc-binding dehydrogenase//3-beta hydroxysteroid dehydrogenase/isomerase family//Semialdehyde dehydrogenase, NAD binding domain//lactate/malate dehydrogenase, NAD binding domain//Saccharopine dehydrogenase	GO:0008209//GO:0008210//GO:0044237//GO:0009085//GO:0009089//GO:0055114//GO:0008207//GO:0006694	androgen metabolic process//estrogen metabolic process//cellular metabolic process//lysine biosynthetic process//lysine biosynthetic process via diaminopimelate//oxidation-reduction process//C21-steroid hormone metabolic process//steroid biosynthetic process	GO:0050662//GO:0003824//GO:0008839//GO:0008270//GO:0051287//GO:0003854//GO:0016620//GO:0016616//GO:0016491	coenzyme binding//catalytic activity//4-hydroxy-tetrahydrodipicolinate reductase//zinc ion binding//NAD binding//3-beta-hydroxy-delta5-steroid dehydrogenase activity//oxidoreductase activity, acting on the aldehyde or oxo group of donors, NAD or NADP as acceptor//oxidoreductase activity, acting on the CH-OH group of donors, NAD or NADP as acceptor//oxidoreductase activity	--	--	--	--	#N/A	#N/A	#N/A	#N/A	#N/A
c159078_g2	151.322	450.681	-1.5745	4.83e-11	3.45e-08	2281	566146859	XP_006368434.1	2619	0	proton-dependent oligopeptide transport family protein [Populus trichocarpa]>gi|550346347|gb|ERP65003.1| proton-dependent oligopeptide transport family protein [Populus trichocarpa]	255557634	XM_002519801.1	636	0	Ricinus communis Peptide transporter, putative, mRNA	--	--	--	--	Q9LQL2	2419	0	Protein NRT1/ PTR FAMILY 7.3 OS=Arabidopsis thaliana GN=NPF7.3 PE=1 SV=2	PF01221//PF07690//PF00854	Dynein light chain type 1//Major Facilitator Superfamily//POT family	GO:0006810//GO:0055085//GO:0007017	transport//transmembrane transport//microtubule-based process	GO:0005215	transporter activity	GO:0016020//GO:0005875//GO:0016021	membrane//microtubule associated complex//integral component of membrane	KOG1237	H+/oligopeptide symporter	CSS050521	AT1G32450.1	| Symbols: NRT1.5 | nitrate transporter 1.5 | chr1:11715337-11719807 REVERSE LENGTH=614	'34.13'	'transport.peptides and oligopeptides'
c174839_g2	62.7959	9.60556	2.7087	4.96e-11	3.54e-08	2746	--	--	--	--	--	--	--	--	--	--	--	--	--	--	--	--	--	--	PF13851	Growth-arrest specific micro-tubule binding	GO:0048870	cell motility	--	--	GO:0031514	motile cilium	--	--	#N/A	#N/A	#N/A	#N/A	#N/A
c66558_g1	213.666	59.9978	1.8324	5.03e-11	3.58e-08	736	317134969	ADV03047.1	617	3.69e-78	ribosomal protein L11 [Amphidinium carterae]	123478646	XM_001322450.1	50	5.16e-15	Trichomonas vaginalis G3 60S ribosomal protein L11, putative (TVAG_046840) partial mRNA	K02868	RP-L11e, RPL11	large subunit ribosomal protein L11e	http://www.genome.jp/dbget-bin/www_bget?ko:K02868	P0CT78	582	1.18e-73	60S ribosomal protein L11-B OS=Schizosaccharomyces pombe (strain 972 / ATCC 24843) GN=rpl1102 PE=2 SV=1	PF00673//PF00281	ribosomal L5P family C-terminus//Ribosomal protein L5	GO:0042254//GO:0006412	ribosome biogenesis//translation	GO:0003735	structural constituent of ribosome	GO:0005840	ribosome	KOG0397	60S ribosomal protein L11	CSS025067	AT2G42740.1	| Symbols: RPL16A | ribosomal protein large subunit 16A | chr2:17791794-17792946 FORWARD LENGTH=182	'29.2.1.2.2.16'	'protein.synthesis.ribosomal protein.eukaryotic.60S subunit.L16'
c147995_g1	374.758	80.4536	2.2197	5.3e-11	3.76e-08	2642	--	--	--	--	--	--	--	--	--	--	--	--	--	--	--	--	--	--	--	--	--	--	--	--	--	--	--	--	#N/A	#N/A	#N/A	#N/A	#N/A
c228814_g1	88.4029	9.2854	3.2511	5.7e-11	4.04e-08	724	168058464	XP_001781228.1	508	7.92e-62	predicted protein [Physcomitrella patens]>gi|162667293|gb|EDQ53926.1| predicted protein [Physcomitrella patens]	--	--	--	--	--	K02889	RP-L21e, RPL21	large subunit ribosomal protein L21e	http://www.genome.jp/dbget-bin/www_bget?ko:K02889	O82574	450	3.71e-54	60S ribosomal protein L21 OS=Cyanophora paradoxa GN=RPL21 PE=2 SV=1	PF01157	Ribosomal protein L21e	GO:0042254//GO:0006412	ribosome biogenesis//translation	GO:0003735	structural constituent of ribosome	GO:0005840//GO:0005622	ribosome//intracellular	KOG1732	60S ribosomal protein L21	CSS015569	AT1G09690.1	| Symbols: | Translation protein SH3-like family protein | chr1:3136407-3137430 REVERSE LENGTH=164	'29.2.1.2.2.21'	'protein.synthesis.ribosomal protein.eukaryotic.60S subunit.L21'
c173668_g1	228.97	461.509	-1.0112	6.05e-11	4.27e-08	1494	643737113	KDP43306.1	144	2.01e-08	hypothetical protein JCGZ_24227 [Jatropha curcas]	--	--	--	--	--	--	--	--	--	--	--	--	--	PF06839//PF11365//PF01105	GRF zinc finger//Protein of unknown function (DUF3166)//emp24/gp25L/p24 family/GOLD	GO:0006810//GO:0010506	transport//regulation of autophagy	GO:0008270	zinc ion binding	GO:0016021//GO:0005615	integral component of membrane//extracellular space	--	--	#N/A	#N/A	#N/A	#N/A	#N/A
c108829_g1	297.003	89.4135	1.7319	6.11e-11	4.28e-08	755	760444151	XP_011399144.1	570	2.27e-69	60S ribosomal protein L5-1 [Auxenochlorella protothecoides]>gi|675353808|gb|KFM26248.1| 60S ribosomal protein L5-1 [Auxenochlorella protothecoides]	--	--	--	--	--	K02932	RP-L5e, RPL5	large subunit ribosomal protein L5e	http://www.genome.jp/dbget-bin/www_bget?ko:K02932	Q4KTI3	562	5.07e-69	60S ribosomal protein L5 OS=Suberites domuncula GN=RPL5 PE=2 SV=1	PF00861	Ribosomal L18p/L5e family	GO:0042254//GO:0006412	ribosome biogenesis//translation	GO:0003735	structural constituent of ribosome	GO:0005840//GO:0005622	ribosome//intracellular	KOG0875	60S ribosomal protein L5	CSS012575	AT3G25520.1	| Symbols: ATL5, PGY3, OLI5, RPL5A | ribosomal protein L5 | chr3:9269573-9271327 REVERSE LENGTH=301	'29.2.1.2.2.5'	'protein.synthesis.ribosomal protein.eukaryotic.60S subunit.L5'
c168909_g1	57.1082	202.15	-1.8237	6.09e-11	4.28e-08	1607	326529211	BAK00999.1	1930	0	predicted protein [Hordeum vulgare subsp. vulgare]>gi|326530362|dbj|BAJ97607.1| predicted protein [Hordeum vulgare subsp. vulgare]	66804872	XM_631077.1	576	0	Dictyostelium discoideum AX4 hypothetical protein (act1) mRNA, complete cds	K05692	ACTB_G1	actin beta/gamma 1	http://www.genome.jp/dbget-bin/www_bget?ko:K05692	P10984	1992	0	Actin-2 OS=Caenorhabditis elegans GN=act-2 PE=3 SV=3	--	--	--	--	GO:0005524	ATP binding	GO:0005856//GO:0005737	cytoskeleton//cytoplasm	KOG0676	Actin and related proteins	CSS008694	AT3G12110.1	| Symbols: ACT11 | actin-11 | chr3:3858116-3859609 FORWARD LENGTH=377	'31.1'	'cell.organisation'
c67291_g1	83.1405	18.0634	2.2025	6.23e-11	4.35e-08	1240	590659394	XP_007035115.1	932	9.16e-121	Lactate/malate dehydrogenase family protein [Theobroma cacao]>gi|508714144|gb|EOY06041.1| Lactate/malate dehydrogenase family protein [Theobroma cacao]	--	--	--	--	--	K00025	MDH1	malate dehydrogenase	http://www.genome.jp/dbget-bin/www_bget?ko:K00025	Q54GE6	989	2.5e-129	Probable malate dehydrogenase 1 OS=Dictyostelium discoideum GN=mdhA PE=1 SV=1	PF00056//PF08375//PF02866	lactate/malate dehydrogenase, NAD binding domain//Proteasome regulatory subunit C-terminal//lactate/malate dehydrogenase, alpha/beta C-terminal domain	GO:0042176//GO:0055114	regulation of protein catabolic process//oxidation-reduction process	GO:0016616//GO:0030234//GO:0016491	oxidoreductase activity, acting on the CH-OH group of donors, NAD or NADP as acceptor//enzyme regulator activity//oxidoreductase activity	GO:0000502	proteasome complex	--	--	CSS001567	AT5G43330.1	| Symbols: | Lactate/malate dehydrogenase family protein | chr5:17390552-17392449 FORWARD LENGTH=332	'8.2.9'	'TCA / org transformation.other organic acid transformatons.cyt MDH'
c99091_g2	5.92677	49.444	-3.0605	6.21e-11	4.35e-08	517	551659773	XP_005832655.1	429	1.03e-51	large subunit ribosomal protein L30e, cytoplasmic [Guillardia theta CCMP2712]>gi|428176792|gb|EKX45675.1| large subunit ribosomal protein L30e, cytoplasmic [Guillardia theta CCMP2712]	--	--	--	--	--	K02908	RP-L30e, RPL30	large subunit ribosomal protein L30e	http://www.genome.jp/dbget-bin/www_bget?ko:K02908	P58374	447	2.9e-55	60S ribosomal protein L30 OS=Branchiostoma belcheri GN=RPL30 PE=3 SV=1	--	--	--	--	--	--	--	--	KOG2988	60S ribosomal protein L30	CSS028998	AT1G36240.1	| Symbols: | Ribosomal protein L7Ae/L30e/S12e/Gadd45 family protein | chr1:13614890-13616233 FORWARD LENGTH=112	'29.2.1.2.2.30'	'protein.synthesis.ribosomal protein.eukaryotic.60S subunit.L30'
c160412_g2	54.3271	7.12726	2.9303	6.35e-11	4.42e-08	808	545370762	XP_005649992.1	649	2.52e-80	cysteine proteinase [Coccomyxa subellipsoidea C-169]>gi|384251971|gb|EIE25448.1| cysteine proteinase [Coccomyxa subellipsoidea C-169]	752389957	XM_011220141.1	102	7.06e-44	PREDICTED: Ailuropoda melanoleuca cathepsin Z (CTSZ), mRNA	K08568	CTSZ	cathepsin X	http://www.genome.jp/dbget-bin/www_bget?ko:K08568	Q9WUU7	671	6.73e-85	Cathepsin Z OS=Mus musculus GN=Ctsz PE=2 SV=1	PF00112//PF03051	Papain family cysteine protease//Peptidase C1-like family	GO:0006508	proteolysis	GO:0008234//GO:0004197	cysteine-type peptidase activity//cysteine-type endopeptidase activity	--	--	KOG1543	Cysteine proteinase Cathepsin L	CSS045877	AT5G45890.1	| Symbols: SAG12 | senescence-associated gene 12 | chr5:18613300-18614759 FORWARD LENGTH=346	'29.5.3'	'protein.degradation.cysteine protease'
c111201_g1	6.70288	52.2373	-2.9622	6.44e-11	4.45e-08	567	--	--	--	--	--	--	--	--	--	--	--	--	--	--	--	--	--	--	--	--	--	--	--	--	--	--	--	--	#N/A	#N/A	#N/A	#N/A	#N/A
c140141_g1	6.86901	78.3019	-3.5109	6.71e-11	4.62e-08	930	--	--	--	--	--	--	--	--	--	--	--	--	--	--	--	--	--	--	PF13499//PF13202//PF00036//PF13405	EF-hand domain pair//EF hand//EF hand//EF-hand domain	--	--	GO:0005509	calcium ion binding	--	--	--	--	#N/A	#N/A	#N/A	#N/A	#N/A
c145300_g1	32.359	0.999614	5.0167	7.25e-11	4.98e-08	782	694315599	XP_009376345.1	185	1.92e-14	PREDICTED: uncharacterized protein LOC103965052 [Pyrus x bretschneideri]	--	--	--	--	--	--	--	--	--	P74148	143	7.99e-10	Universal stress protein Sll1388 OS=Synechocystis sp. (strain PCC 6803 / Kazusa) GN=sll1388 PE=3 SV=1	PF00582	Universal stress protein family	GO:0006950	response to stress	--	--	--	--	--	--	CSS048525	AT1G68300.1	| Symbols: | Adenine nucleotide alpha hydrolases-like superfamily protein | chr1:25598518-25599261 REVERSE LENGTH=160	'20.2.99'	'stress.abiotic.unspecified'
c168829_g2	171.556	426.634	-1.3143	7.79e-11	5.33e-08	2380	225464015	XP_002265615.1	709	3.29e-82	PREDICTED: uncharacterized protein LOC100264272 [Vitis vinifera]>gi|731414233|ref|XP_010659067.1| PREDICTED: uncharacterized protein LOC100264272 [Vitis vinifera]	566163527	XM_002303908.2	38	8.08e-08	Populus trichocarpa hypothetical protein (POPTR_0003s19320g) mRNA, complete cds	--	--	--	--	--	--	--	--	--	--	--	--	--	--	--	--	--	--	CSS036819	AT3G12320.1	| Symbols: | unknown protein; BEST Arabidopsis thaliana protein match is: unknown protein (TAIR:AT5G06980.4); Has 102 Blast hits to 102 proteins in 16 species: Archae - 0; Bacteria - 0; Metazoa - 0; Fungi - 0; Plants - 98; Viruses - 0; Other Eukaryotes - 4 (source: NCBI BLink). | chr3:3924034-3925262 FORWARD LENGTH=269	'35.2'	'not assigned.unknown'
c138711_g1	9.76509	60.2201	-2.6245	8.04e-11	5.49e-08	766	697099263	XP_009630920.1	546	4.51e-67	PREDICTED: 60S ribosomal protein L18-2-like [Nicotiana tomentosiformis]	--	--	--	--	--	K02883	RP-L18e, RPL18	large subunit ribosomal protein L18e	http://www.genome.jp/dbget-bin/www_bget?ko:K02883	Q4PM04	579	5.9e-73	60S ribosomal protein L18 OS=Ixodes scapularis GN=RpL18 PE=2 SV=1	--	--	--	--	--	--	--	--	KOG1714	60s ribosomal protein L18	CSS017808	AT5G27850.1	| Symbols: | Ribosomal protein L18e/L15 superfamily protein | chr5:9873169-9874297 FORWARD LENGTH=187	'29.2.1.2.2.18'	'protein.synthesis.ribosomal protein.eukaryotic.60S subunit.L18'
c23558_g1	14.1888	100.346	-2.8222	8.15e-11	5.54e-08	1034	527196047	EPS65060.1	267	2.01e-26	hypothetical protein M569_09718, partial [Genlisea aurea]	407227484	FR856884.1	460	0	Philodina citrina complete mitochondrial genome	K03878	ND1	NADH-ubiquinone oxidoreductase chain 1	http://www.genome.jp/dbget-bin/www_bget?ko:K03878	B0FWD8	330	9.58e-34	NADH-ubiquinone oxidoreductase chain 1 OS=Aedes aegypti GN=mt:ND1 PE=3 SV=1	--	--	--	--	--	--	--	--	KOG4770	NADH dehydrogenase subunit 1	CSS042743	ATCG01100.1	| Symbols: NDHA | NADH dehydrogenase family protein | chrC:119847-122009 REVERSE LENGTH=360	'1.1.40'	'PS.lightreaction.cyclic electron flow-chlororespiration'
c282211_g1	63.1797	10.6044	2.5748	8.19e-11	5.56e-08	491	308812298	XP_003083456.1	335	7.11e-38	40s ribosomal protein S27 (ISS) [Ostreococcus tauri]	808369281	XM_012334537.1	74	1.53e-28	Pseudozyma hubeiensis SY62 40S ribosomal protein S27 partial mRNA	K02978	RP-S27e, RPS27	small subunit ribosomal protein S27e	http://www.genome.jp/dbget-bin/www_bget?ko:K02978	Q9M2F1	322	5.79e-37	40S ribosomal protein S27-2 OS=Arabidopsis thaliana GN=RPS27B PE=2 SV=2	PF01485//PF01667	IBR domain//Ribosomal protein S27	GO:0042254//GO:0006412	ribosome biogenesis//translation	GO:0008270//GO:0003735	zinc ion binding//structural constituent of ribosome	GO:0005840//GO:0005622	ribosome//intracellular	KOG1779	40s ribosomal protein S27	CSS002872	AT3G61110.1	| Symbols: ARS27A, RS27A | ribosomal protein S27 | chr3:22611710-22612632 FORWARD LENGTH=86	'29.2.1.2.1.27'	'protein.synthesis.ribosomal protein.eukaryotic.40S subunit.S27'
c279117_g1	218.188	40.6046	2.4259	8.31e-11	5.62e-08	1043	566029716	ETI52627.1	761	2.31e-97	hypothetical protein F443_04343 [Phytophthora parasitica P1569]>gi|566029717|gb|ETI52628.1| hypothetical protein, variant [Phytophthora parasitica P1569]>gi|567967327|gb|ETK92507.1| hypothetical protein L915_04197 [Phytophthora parasitica]>gi|567967328|gb|ETK92508.1| hypothetical protein, variant [Phytophthora parasitica]>gi|567995786|gb|ETL45916.1| hypothetical protein L916_04151 [Phytophthora p…	694527785	XM_009494834.1	200	3.06e-98	Fonticula alba 40S ribosomal protein S6 mRNA	K02991	RP-S6e, RPS6	small subunit ribosomal protein S6e	http://www.genome.jp/dbget-bin/www_bget?ko:K02991	Q90YR8	799	8.71e-104	40S ribosomal protein S6 OS=Ictalurus punctatus GN=rps6 PE=2 SV=1	PF01092	Ribosomal protein S6e	GO:0042254//GO:0006412	ribosome biogenesis//translation	GO:0003735	structural constituent of ribosome	GO:0005840//GO:0005622	ribosome//intracellular	KOG1646	40S ribosomal protein S6	CSS039253	AT5G10360.1	| Symbols: EMB3010, RPS6B | Ribosomal protein S6e | chr5:3258734-3260142 REVERSE LENGTH=249	'29.2.1.2.1.6'	'protein.synthesis.ribosomal protein.eukaryotic.40S subunit.S6'
c95393_g1	41.136	1.59298	4.6906	8.34e-11	5.63e-08	1775	764636068	XP_011470186.1	201	8.09e-16	PREDICTED: cytochrome b5 isoform E [Fragaria vesca subsp. vesca]	--	--	--	--	--	--	--	--	--	P49098	200	1.63e-16	Cytochrome b5 OS=Nicotiana tabacum PE=2 SV=1	PF00173//PF00175	Cytochrome b5-like Heme/Steroid binding domain//Oxidoreductase NAD-binding domain	GO:0055114	oxidation-reduction process	GO:0016491//GO:0020037	oxidoreductase activity//heme binding	--	--	KOG0537	Cytochrome b5	CSS037877	AT5G53560.1	| Symbols: ATB5-A, B5 #2, ATCB5-E, CB5-E | cytochrome B5 isoform E | chr5:21759628-21760353 FORWARD LENGTH=134	'21.99'	'redox.misc'
c143352_g1	11.0012	62.6398	-2.5094	8.69e-11	5.83e-08	935	--	--	--	--	--	--	--	--	--	--	--	--	--	--	--	--	--	--	PF04138//PF09177	GtrA-like protein//Syntaxin 6, N-terminal	GO:0006810//GO:0048193//GO:0000271	transport//Golgi vesicle transport//polysaccharide biosynthetic process	--	--	GO:0016020//GO:0016021	membrane//integral component of membrane	--	--	#N/A	#N/A	#N/A	#N/A	#N/A
c169274_g4	140.607	14.2532	3.3023	8.67e-11	5.83e-08	2353	590621500	XP_007024799.1	884	4.81e-102	Autoinhibited H(+)-ATPase isoform 2 [Theobroma cacao]>gi|590621504|ref|XP_007024800.1| Autoinhibited H(+)-ATPase isoform 2 [Theobroma cacao]>gi|508780165|gb|EOY27421.1| Autoinhibited H(+)-ATPase isoform 2 [Theobroma cacao]>gi|508780166|gb|EOY27422.1| Autoinhibited H(+)-ATPase isoform 2 [Theobroma cacao]	615441176	XM_007591654.1	49	6.13e-14	Colletotrichum fioriniae PJ7 potassium/sodium efflux P-type ATPase mRNA	K01535	E3.6.3.6	H+-transporting ATPase	http://www.genome.jp/dbget-bin/www_bget?ko:K01535	P23980	865	2.18e-102	Plasma membrane ATPase 2 (Fragment) OS=Solanum lycopersicum GN=LHA2 PE=3 SV=1	PF00122	E1-E2 ATPase	--	--	GO:0046872//GO:0000166	metal ion binding//nucleotide binding	--	--	KOG0205	Plasma membrane H+-transporting ATPase	CSS018550	AT1G80660.1	| Symbols: AHA9, HA9 | H(+)-ATPase 9 | chr1:30316227-30319948 REVERSE LENGTH=954	'34.1.2'	'transport.p- and v-ATPases.H+-exporting ATPase'
c161663_g1	157.856	27.2182	2.536	8.86e-11	5.93e-08	2130	--	--	--	--	--	--	--	--	--	--	--	--	--	--	--	--	--	--	PF11504	Colicin Ia	GO:0050829//GO:0019835	defense response to Gram-negative bacterium//cytolysis	--	--	GO:0016021	integral component of membrane	--	--	#N/A	#N/A	#N/A	#N/A	#N/A
c163940_g1	36.9471	0.347775	6.7312	1.04e-10	6.97e-08	2104	219123738	XP_002182176.1	453	7.64e-45	predicted protein [Phaeodactylum tricornutum CCAP 1055/1]>gi|217406137|gb|EEC46077.1| predicted protein [Phaeodactylum tricornutum CCAP 1055/1]	--	--	--	--	--	--	--	--	--	Q54IW5	524	2.83e-54	G8 domain-containing protein DDB_G0288475 OS=Dictyostelium discoideum GN=DDB_G0288475 PE=3 SV=1	--	--	--	--	--	--	--	--	--	--	#N/A	#N/A	#N/A	#N/A	#N/A
c159066_g1	152.221	332.217	-1.126	1.16e-10	7.71e-08	1483	720047810	XP_010270927.1	1471	0	PREDICTED: uncharacterized protein LOC104607107, partial [Nelumbo nucifera]	567904199	XM_006444525.1	77	1.04e-29	Citrus clementina hypothetical protein (CICLE_v10019102mg) mRNA, complete cds	--	--	--	--	--	--	--	--	PF14583//PF00930	Oligogalacturonate lyase//Dipeptidyl peptidase IV (DPP IV) N-terminal region	GO:0006508//GO:0045490	proteolysis//pectin catabolic process	GO:0047487	oligogalacturonide lyase activity	GO:0016020	membrane	--	--	CSS047094	AT4G01870.1	| Symbols: | tolB protein-related | chr4:808473-810431 REVERSE LENGTH=652	'35.1'	'not assigned.no ontology'
c149030_g1	33.5111	120.743	-1.8492	1.17e-10	7.74e-08	1233	546301432	XP_005711409.1	1118	4.22e-149	receptor for activated protein kinase C [Chondrus crispus]>gi|507107669|emb|CDF41115.1| receptor for activated protein kinase C [Chondrus crispus]	62362203	AY942841.1	355	0	Philodina sp. NPS-2005 guanine nucleotide binding protein beta polypeptide 2-like 1 mRNA, partial cds	K14753	RACK1	guanine nucleotide-binding protein subunit beta-2-like 1 protein	http://www.genome.jp/dbget-bin/www_bget?ko:K14753	P63245	1238	3.39e-168	Guanine nucleotide-binding protein subunit beta-2-like 1 OS=Rattus norvegicus GN=Gnb2l1 PE=1 SV=3	PF00400	WD domain, G-beta repeat	--	--	GO:0005515	protein binding	--	--	KOG0279	G protein beta subunit-like protein	CSS020724	AT3G18130.1	| Symbols: RACK1C_AT | receptor for activated C kinase 1C | chr3:6211109-6212371 REVERSE LENGTH=326	'29.4'	'protein.postranslational modification'
c146660_g1	4.22725	43.1556	-3.3518	1.17e-10	7.75e-08	786	--	--	--	--	--	--	--	--	--	--	--	--	--	--	--	--	--	--	PF04584	Poxvirus A28 family	GO:0016032	viral process	--	--	GO:0019031	viral envelope	--	--	#N/A	#N/A	#N/A	#N/A	#N/A
c159448_g1	170.815	363.899	-1.0911	1.19e-10	7.89e-08	2384	802626941	XP_012076481.1	1986	0	PREDICTED: flotillin-like protein 4 [Jatropha curcas]>gi|643724351|gb|KDP33552.1| hypothetical protein JCGZ_07123 [Jatropha curcas]	802626940	XM_012221091.1	538	0	PREDICTED: Jatropha curcas flotillin-like protein 4 (LOC105637592), mRNA	K07192	FLOT	flotillin	http://www.genome.jp/dbget-bin/www_bget?ko:K07192	D2XNQ8	1861	0	Flotillin-like protein 1 OS=Medicago truncatula GN=FLOT1 PE=2 SV=1	--	--	--	--	--	--	--	--	--	--	CSS052223	AT5G25250.1	| Symbols: | SPFH/Band 7/PHB domain-containing membrane-associated protein family | chr5:8749774-8751430 FORWARD LENGTH=470	'35.2'	'not assigned.unknown'
c86337_g1	24.0696	93.437	-1.9568	1.21e-10	7.95e-08	607	673031502	XP_008869712.1	221	3.21e-20	polyubiquitin [Aphanomyces invadans]>gi|574474863|gb|ETW01864.1| polyubiquitin [Aphanomyces invadans]	196012601	XM_002116127.1	60	1.16e-20	Trichoplax adhaerens expressed hypothetical protein, mRNA	K02983	RP-S30e, RPS30	small subunit ribosomal protein S30e	http://www.genome.jp/dbget-bin/www_bget?ko:K02983	P49689	152	3.88e-12	40S ribosomal protein S30 OS=Arabidopsis thaliana GN=RPS30A PE=3 SV=3	PF00240//PF04758	Ubiquitin family//Ribosomal protein S30	GO:0042254//GO:0006412	ribosome biogenesis//translation	GO:0005515//GO:0003735	protein binding//structural constituent of ribosome	GO:0005840//GO:0005622	ribosome//intracellular	KOG0009	Ubiquitin-like/40S ribosomal S30 protein fusion	CSS045564	AT5G56670.1	| Symbols: | Ribosomal protein S30 family protein | chr5:22935413-22935981 REVERSE LENGTH=62	'29.2.1.2.1.30'	'protein.synthesis.ribosomal protein.eukaryotic.40S subunit.S30'
c177693_g1	15.6139	75.3742	-2.2712	1.26e-10	8.27e-08	3088	590669150	XP_007037693.1	1381	2.37e-173	NB-ARC domain-containing disease resistance protein, putative isoform 1 [Theobroma cacao]>gi|590669153|ref|XP_007037694.1| NB-ARC domain-containing disease resistance protein, putative isoform 1 [Theobroma cacao]>gi|508774938|gb|EOY22194.1| NB-ARC domain-containing disease resistance protein, putative isoform 1 [Theobroma cacao]>gi|508774939|gb|EOY22195.1| NB-ARC domain-containing disease resista…	--	--	--	--	--	--	--	--	--	Q9T048	583	6.78e-61	Disease resistance protein At4g27190 OS=Arabidopsis thaliana GN=At4g27190 PE=2 SV=1	PF00931//PF00560	NB-ARC domain//Leucine Rich Repeat	--	--	GO:0043531//GO:0005515	ADP binding//protein binding	--	--	KOG0619	FOG: Leucine rich repeat	CSS026918	AT4G26090.1	| Symbols: RPS2 | NB-ARC domain-containing disease resistance protein | chr4:13224596-13227325 FORWARD LENGTH=909	'20.1'	'stress.biotic'
c141531_g1	7.91324	53.8734	-2.7672	1.29e-10	8.45e-08	466	--	--	--	--	--	--	--	--	--	--	--	--	--	--	--	--	--	--	--	--	--	--	--	--	--	--	--	--	#N/A	#N/A	#N/A	#N/A	#N/A
c124215_g1	14.851	72.5611	-2.2886	1.33e-10	8.72e-08	455	695442956	XP_009533584.1	278	1.04e-29	hypothetical protein PHYSODRAFT_355302 [Phytophthora sojae]>gi|348671018|gb|EGZ10839.1| hypothetical protein PHYSODRAFT_355302 [Phytophthora sojae]	62362193	AY942836.1	216	1.63e-107	Adineta ricciae 60S ribosomal protein L37-like protein mRNA, complete cds	K02922	RP-L37e, RPL37	large subunit ribosomal protein L37e	http://www.genome.jp/dbget-bin/www_bget?ko:K02922	Q9VXX8	290	2.56e-32	Probable 60S ribosomal protein L37-A OS=Drosophila melanogaster GN=RpL37a PE=1 SV=1	PF04999//PF06624//PF01907	Cell division protein FtsL//Ribosome associated membrane protein RAMP4//Ribosomal protein L37e	GO:0007049//GO:0006412//GO:0042254//GO:0051301	cell cycle//translation//ribosome biogenesis//cell division	GO:0019843//GO:0003735//GO:0046872	rRNA binding//structural constituent of ribosome//metal ion binding	GO:0005622//GO:0016021//GO:0005783//GO:0005840	intracellular//integral component of membrane//endoplasmic reticulum//ribosome	KOG3475	60S ribosomal protein L37	CSS041915	AT3G16080.1	| Symbols: | Zinc-binding ribosomal protein family protein | chr3:5454892-5455677 FORWARD LENGTH=95	'29.2.1.2.2.37'	'protein.synthesis.ribosomal protein.eukaryotic.60S subunit.L37'
c163081_g2	348.774	163.871	1.0897	1.34e-10	8.74e-08	1675	645230628	XP_008222021.1	890	5.8e-111	PREDICTED: BAHD acyltransferase At5g47980-like [Prunus mume]	--	--	--	--	--	--	--	--	--	Q70PR7	560	1.55e-63	Vinorine synthase OS=Rauvolfia serpentina GN=ACT PE=1 SV=2	PF02458	Transferase family	--	--	GO:0016747	transferase activity, transferring acyl groups other than amino-acyl groups	--	--	--	--	CSS041365	AT3G26040.1	| Symbols: | HXXXD-type acyl-transferase family protein | chr3:9519741-9521069 FORWARD LENGTH=442	'35.1'	'not assigned.no ontology'
c314970_g1	101.727	27.9732	1.8626	1.36e-10	8.86e-08	389	27923850	Q9SMI2.1	263	6.84e-28	RecName: Full=40S ribosomal protein S21 [Cyanophora paradoxa]>gi|6012958|emb|CAB57312.1| 40S ribosomal protein S21 [Cyanophora paradoxa]	--	--	--	--	--	K02971	RP-S21e, RPS21	small subunit ribosomal protein S21e	http://www.genome.jp/dbget-bin/www_bget?ko:K02971	Q9SMI2	263	9.59e-29	40S ribosomal protein S21 OS=Cyanophora paradoxa GN=RPS21 PE=3 SV=1	PF01249	Ribosomal protein S21e	GO:0042254//GO:0006412	ribosome biogenesis//translation	GO:0003735	structural constituent of ribosome	GO:0005840//GO:0005622	ribosome//intracellular	KOG3486	40S ribosomal protein S21	CSS017102	AT5G27700.1	| Symbols: | Ribosomal protein S21e | chr5:9807541-9808048 REVERSE LENGTH=82	'29.2.1.2.1.21'	'protein.synthesis.ribosomal protein.eukaryotic.40S subunit.S21'
c118114_g2	15.9129	75.4737	-2.2458	1.41e-10	9.14e-08	879	747064418	XP_011078788.1	782	7.42e-102	PREDICTED: 40S ribosomal protein S5 [Sesamum indicum]	307645628	GU830774.1	131	5.83e-60	Cyclotorna ementita voucher MM07670 ribosomal protein S5 (RpS5) gene, partial cds	K02989	RP-S5e, RPS5	small subunit ribosomal protein S5e	http://www.genome.jp/dbget-bin/www_bget?ko:K02989	P46782	823	6.53e-109	40S ribosomal protein S5 OS=Homo sapiens GN=RPS5 PE=1 SV=4	--	--	--	--	--	--	--	--	KOG3291	Ribosomal protein S7	CSS035948	AT2G37270.1	| Symbols: ATRPS5B, RPS5B | ribosomal protein 5B | chr2:15647883-15649042 REVERSE LENGTH=207	'29.2.1.2.1.5'	'protein.synthesis.ribosomal protein.eukaryotic.40S subunit.S5'
c302471_g1	18.5433	423.697	-4.5141	1.42e-10	9.16e-08	2135	326512848	BAK03331.1	3431	0	predicted protein [Hordeum vulgare subsp. vulgare]	326512847	AK372133.1	2041	0	Hordeum vulgare subsp. vulgare mRNA for predicted protein, complete cds, clone: NIASHv2146P05	K04079	htpG, HSP90A	molecular chaperone HtpG	http://www.genome.jp/dbget-bin/www_bget?ko:K04079	Q69QQ6	2293	0	Heat shock protein 81-2 OS=Oryza sativa subsp. japonica GN=HSP81-2 PE=2 SV=1	PF01008//PF02518//PF00183	Initiation factor 2 subunit family//Histidine kinase-, DNA gyrase B-, and HSP90-like ATPase//Hsp90 protein	GO:0044237//GO:0006950//GO:0006457	cellular metabolic process//response to stress//protein folding	GO:0051082//GO:0005524	unfolded protein binding//ATP binding	--	--	KOG0019	Molecular chaperone (HSP90 family)	CSS000992	AT5G56000.1	| Symbols: Hsp81.4, AtHsp90.4 | HEAT SHOCK PROTEIN 81.4 | chr5:22677602-22680067 REVERSE LENGTH=699	'20.2.1'	'stress.abiotic.heat'
c122177_g2	8.1034	54.9623	-2.7618	1.43e-10	9.19e-08	561	848869187	XP_012835219.1	439	8.57e-53	PREDICTED: 60S ribosomal protein L32-1-like [Erythranthe guttatus]>gi|604335235|gb|EYU39177.1| hypothetical protein MIMGU_mgv1a016137mg [Erythranthe guttata]>gi|604335236|gb|EYU39178.1| hypothetical protein MIMGU_mgv1a016137mg [Erythranthe guttata]	--	--	--	--	--	K02912	RP-L32e, RPL32	large subunit ribosomal protein L32e	http://www.genome.jp/dbget-bin/www_bget?ko:K02912	P62912	511	1.78e-64	60S ribosomal protein L32 OS=Rattus norvegicus GN=Rpl32 PE=1 SV=2	PF01655	Ribosomal protein L32	GO:0042254//GO:0006412	ribosome biogenesis//translation	GO:0003735	structural constituent of ribosome	GO:0005840//GO:0005622	ribosome//intracellular	KOG0878	60S ribosomal protein L32	CSS042404	AT4G18100.1	| Symbols: | Ribosomal protein L32e | chr4:10035715-10036475 REVERSE LENGTH=133	'29.2.1.2.2.32'	'protein.synthesis.ribosomal protein.eukaryotic.60S subunit.L32'
c140556_g1	48.347	2.60736	4.2128	1.47e-10	9.45e-08	672	729336092	XP_010538411.1	826	1.17e-109	PREDICTED: 60S ribosomal protein L15-1-like [Tarenaya hassleriana]	255721316	XM_002545547.1	51	1.3e-15	Candida tropicalis MYA-3404 60S ribosomal protein L15-B, mRNA	K02877	RP-L15e, RPL15	large subunit ribosomal protein L15e	http://www.genome.jp/dbget-bin/www_bget?ko:K02877	O82528	789	5.75e-105	60S ribosomal protein L15 OS=Petunia hybrida GN=RPL15 PE=2 SV=1	PF00827	Ribosomal L15	GO:0006412//GO:0042254	translation//ribosome biogenesis	GO:0003735	structural constituent of ribosome	GO:0005840	ribosome	KOG1678	60s ribosomal protein L15	CSS047448	AT4G16720.1	| Symbols: | Ribosomal protein L23/L15e family protein | chr4:9400156-9401315 REVERSE LENGTH=204	'29.2.1.2.2.15'	'protein.synthesis.ribosomal protein.eukaryotic.60S subunit.L15'
c137327_g1	9.51764	58.5257	-2.6204	1.51e-10	9.65e-08	896	545709854	XP_005707236.1	436	1.72e-49	elongation factor EF-1 beta subunit [Galdieria sulphuraria]>gi|452823708|gb|EME30716.1| elongation factor EF-1 beta subunit [Galdieria sulphuraria]	471381063	XM_004378268.1	45	3.81e-12	PREDICTED: Trichechus manatus latirostris eukaryotic translation elongation factor 1 beta 2 (LOC101355011), transcript variant X1, mRNA	K03232	EEF1B	elongation factor 1-beta	http://www.genome.jp/dbget-bin/www_bget?ko:K03232	O70251	601	4.45e-75	Elongation factor 1-beta OS=Mus musculus GN=Eef1b PE=1 SV=5	PF05209//PF02323//PF00736	Septum formation inhibitor MinC, N-terminal domain//Egg-laying hormone precursor//EF-1 guanine nucleotide exchange domain	GO:0007275//GO:0006414//GO:0006448//GO:0007165//GO:0051302	multicellular organismal development//translational elongation//regulation of translational elongation//signal transduction//regulation of cell division	GO:0003746//GO:0005179	translation elongation factor activity//hormone activity	GO:0005853//GO:0005840//GO:0005576	eukaryotic translation elongation factor 1 complex//ribosome//extracellular region	KOG1668	Elongation factor 1 beta/delta chain	CSS039024	AT2G18110.1	| Symbols: | Translation elongation factor EF1B/ribosomal protein S6 family protein | chr2:7872636-7873713 FORWARD LENGTH=231	'29.2.4'	'protein.synthesis.elongation'
c97237_g1	14.1264	70.1871	-2.3128	1.51e-10	9.65e-08	639	669167945	XP_008619499.1	356	1.42e-40	40S ribosomal protein [Saprolegnia diclina VS20]>gi|813184508|ref|XP_012206426.1| 40S ribosomal protein [Saprolegnia parasitica CBS 223.65]>gi|530728863|gb|EQC27105.1| 40S ribosomal protein [Saprolegnia diclina VS20]>gi|641528656|gb|KDO22869.1| 40S ribosomal protein [Saprolegnia parasitica CBS 223.65]	731253542	XM_010641211.1	80	9.36e-32	PREDICTED: Fukomys damarensis ribosomal protein S27-like (Rps27l), mRNA	K02978	RP-S27e, RPS27	small subunit ribosomal protein S27e	http://www.genome.jp/dbget-bin/www_bget?ko:K02978	Q3T0B7	368	2.88e-43	40S ribosomal protein S27-like OS=Bos taurus GN=RPS27L PE=3 SV=3	PF01667//PF01485	Ribosomal protein S27//IBR domain	GO:0006412//GO:0042254	translation//ribosome biogenesis	GO:0003735//GO:0008270	structural constituent of ribosome//zinc ion binding	GO:0005622//GO:0005840	intracellular//ribosome	KOG1779	40s ribosomal protein S27	CSS002872	AT3G61110.1	| Symbols: ARS27A, RS27A | ribosomal protein S27 | chr3:22611710-22612632 FORWARD LENGTH=86	'29.2.1.2.1.27'	'protein.synthesis.ribosomal protein.eukaryotic.40S subunit.S27'
c150130_g1	43.0859	243.454	-2.4984	1.54e-10	9.8e-08	1187	674229256	KFK23041.1	176	5.37e-13	hypothetical protein AALP_AAs67754U000100, partial [Arabis alpina]	--	--	--	--	--	K11275	H1_5	histone H1/5	http://www.genome.jp/dbget-bin/www_bget?ko:K11275	P15870	199	1.27e-16	Histone H1-delta OS=Strongylocentrotus purpuratus PE=3 SV=1	PF00538	linker histone H1 and H5 family	GO:0006334	nucleosome assembly	GO:0003677	DNA binding	GO:0000786//GO:0005634	nucleosome//nucleus	KOG4012	Histone H1	CSS004402	AT2G18050.1	| Symbols: HIS1-3 | histone H1-3 | chr2:7846095-7846670 FORWARD LENGTH=167	'28.1.3.1'	'DNA.synthesis/chromatin structure.histone.H1'
c175113_g2	39.5466	125.409	-1.665	1.66e-10	1.05e-07	596	255539232	XP_002510681.1	864	1.42e-112	serine/threonine-protein kinase cx32, putative [Ricinus communis]>gi|223551382|gb|EEF52868.1| serine/threonine-protein kinase cx32, putative [Ricinus communis]	698491987	XM_009794072.1	218	1.68e-108	PREDICTED: Nicotiana sylvestris probable serine/threonine-protein kinase NAK (LOC104239444), transcript variant X2, mRNA	--	--	--	--	P27450	636	2.61e-79	Probable serine/threonine-protein kinase Cx32, chloroplastic OS=Arabidopsis thaliana GN=At4g35600 PE=1 SV=2	PF00069//PF07714	Protein kinase domain//Protein tyrosine kinase	GO:0016310//GO:0007178//GO:0009069//GO:0006468//GO:0000186	phosphorylation//transmembrane receptor protein serine/threonine kinase signaling pathway//serine family amino acid metabolic process//protein phosphorylation//activation of MAPKK activity	GO:0005524//GO:0004672//GO:0004709	ATP binding//protein kinase activity//MAP kinase kinase kinase activity	--	--	--	--	CSS000506	AT1G76360.1	| Symbols: | Protein kinase superfamily protein | chr1:28643242-28646483 REVERSE LENGTH=484	'29.4.1.57'	'protein.postranslational modification.kinase.receptor like cytoplasmatic kinase VII'
c123130_g1	17.9579	78.5728	-2.1294	1.67e-10	1.06e-07	589	--	--	--	--	--	--	--	--	--	--	--	--	--	--	Q6NUC1	148	3.08e-11	Cornifelin homolog A OS=Xenopus laevis GN=cnfn-a PE=3 SV=1	--	--	--	--	--	--	--	--	--	--	#N/A	#N/A	#N/A	#N/A	#N/A
c94650_g1	8.23746	54.2507	-2.7194	1.83e-10	1.16e-07	649	855313973	XP_012898361.1	314	8.47e-34	uncharacterized protein [Blastocystis hominis]>gi|300176648|emb|CBK24313.2| unnamed protein product [Blastocystis hominis]	--	--	--	--	--	K02875	RP-L14e, RPL14	large subunit ribosomal protein L14e	http://www.genome.jp/dbget-bin/www_bget?ko:K02875	P50914	369	1.08e-41	60S ribosomal protein L14 OS=Homo sapiens GN=RPL14 PE=1 SV=4	PF01929	Ribosomal protein L14	GO:0006412//GO:0042254	translation//ribosome biogenesis	GO:0003735	structural constituent of ribosome	GO:0005622//GO:0005840	intracellular//ribosome	KOG3421	60S ribosomal protein L14	CSS026831	AT2G20450.1	| Symbols: | Ribosomal protein L14 | chr2:8813923-8815071 FORWARD LENGTH=134	'29.2.1.2.2.14'	'protein.synthesis.ribosomal protein.eukaryotic.60S subunit.L14'
c17843_g1	14.438	69.6628	-2.2705	1.86e-10	1.17e-07	576	--	--	--	--	--	--	--	--	--	--	--	--	--	--	--	--	--	--	--	--	--	--	--	--	--	--	--	--	#N/A	#N/A	#N/A	#N/A	#N/A
c6844_g1	9.94384	59.2073	-2.5739	1.93e-10	1.21e-07	458	--	--	--	--	--	--	--	--	--	--	--	--	--	--	--	--	--	--	PF00031	Cystatin domain	--	--	GO:0004869	cysteine-type endopeptidase inhibitor activity	--	--	--	--	#N/A	#N/A	#N/A	#N/A	#N/A
c149960_g2	73.5731	14.8607	2.3077	2.01e-10	1.26e-07	2262	551622557	XP_005791607.1	1544	0	gelsolin with villin headpeace [Emiliania huxleyi CCMP1516]>gi|485645565|gb|EOD39178.1| gelsolin with villin headpeace [Emiliania huxleyi CCMP1516]	--	--	--	--	--	K05768	GSN	gelsolin	http://www.genome.jp/dbget-bin/www_bget?ko:K05768	O93510	1365	1.38e-175	Gelsolin OS=Gallus gallus GN=GSN PE=2 SV=1	--	--	--	--	--	--	--	--	KOG0444	Cytoskeletal regulator Flightless-I (contains leucine-rich and gelsolin repeats)	CSS052026	AT2G41740.1	| Symbols: VLN2, ATVLN2 | villin 2 | chr2:17410962-17416878 REVERSE LENGTH=976	'31.1'	'cell.organisation'
c140046_g1	21.0395	84.1044	-1.9991	2.16e-10	1.35e-07	807	659073228	XP_008467320.1	466	1.11e-54	PREDICTED: 60S ribosomal protein L13-3-like [Cucumis melo]	--	--	--	--	--	K02873	RP-L13e, RPL13	large subunit ribosomal protein L13e	http://www.genome.jp/dbget-bin/www_bget?ko:K02873	Q962U1	537	5.81e-66	60S ribosomal protein L13 OS=Spodoptera frugiperda GN=RpL13 PE=2 SV=1	PF01294	Ribosomal protein L13e	GO:0006412//GO:0042254	translation//ribosome biogenesis	GO:0003735	structural constituent of ribosome	GO:0005622//GO:0005840	intracellular//ribosome	KOG3295	60S Ribosomal protein L13	CSS049000	AT3G49010.1	| Symbols: ATBBC1, BBC1, RSU2 | breast basic conserved 1 | chr3:18166971-18168047 REVERSE LENGTH=206	'29.2.1.2.2.13'	'protein.synthesis.ribosomal protein.eukaryotic.60S subunit.L13'
c232948_g1	119.438	32.2467	1.889	2.2e-10	1.37e-07	338	676380643	XP_009033600.1	250	3.22e-26	ribosomal protein L38 [Aureococcus anophagefferens]>gi|323455339|gb|EGB11207.1| ribosomal protein L38 [Aureococcus anophagefferens]	--	--	--	--	--	K02923	RP-L38e, RPL38	large subunit ribosomal protein L38e	http://www.genome.jp/dbget-bin/www_bget?ko:K02923	Q6XIM7	208	8.2e-21	60S ribosomal protein L38 OS=Drosophila yakuba GN=RpL38 PE=3 SV=1	PF01781	Ribosomal L38e protein family	GO:0042254//GO:0006412	ribosome biogenesis//translation	GO:0003735	structural constituent of ribosome	GO:0005840//GO:0005622	ribosome//intracellular	KOG3499	60S ribosomal protein L38	CSS017493	AT3G59540.1	| Symbols: | Ribosomal L38e protein family | chr3:21995897-21996742 REVERSE LENGTH=69	'29.2.1.2.2.38'	'protein.synthesis.ribosomal protein.eukaryotic.60S subunit.L38'
c50755_g1	0	22.7717	#NAME?	2.27e-10	1.41e-07	770	--	--	--	--	--	--	--	--	--	--	--	--	--	--	--	--	--	--	PF00643	B-box zinc finger	--	--	GO:0008270	zinc ion binding	GO:0005622	intracellular	--	--	#N/A	#N/A	#N/A	#N/A	#N/A
c147701_g1	67.9711	13.6176	2.3194	2.32e-10	1.43e-07	856	--	--	--	--	--	--	--	--	--	--	--	--	--	--	--	--	--	--	PF02443//PF00487//PF01698	Circovirus capsid protein//Fatty acid desaturase//Floricaula / Leafy protein	GO:0019069//GO:0006629//GO:0006355	viral capsid assembly//lipid metabolic process//regulation of transcription, DNA-templated	GO:0003677	DNA binding	GO:0042025	host cell nucleus	--	--	#N/A	#N/A	#N/A	#N/A	#N/A
c129865_g2	7.49909	51.5538	-2.7813	2.39e-10	1.47e-07	541	326508326	BAJ99430.1	395	2.28e-46	predicted protein [Hordeum vulgare subsp. vulgare]	815797443	XM_012363990.1	39	4.86e-09	PREDICTED: Linepithema humile 60S ribosomal protein L35a (LOC105670459), transcript variant X2, mRNA	K02917	RP-L35Ae, RPL35A	large subunit ribosomal protein L35Ae	http://www.genome.jp/dbget-bin/www_bget?ko:K02917	P04646	412	6.73e-50	60S ribosomal protein L35a OS=Rattus norvegicus GN=Rpl35a PE=3 SV=1	PF01247//PF01782	Ribosomal protein L35Ae//RimM N-terminal domain	GO:0006412//GO:0042254//GO:0006364	translation//ribosome biogenesis//rRNA processing	GO:0003735	structural constituent of ribosome	GO:0005622//GO:0005840	intracellular//ribosome	KOG0887	60S ribosomal protein L35A/L37	CSS051332	AT1G74270.1	| Symbols: | Ribosomal protein L35Ae family protein | chr1:27928415-27929466 REVERSE LENGTH=112	'29.2.1.2.2.535'	'protein.synthesis.ribosomal protein.eukaryotic.60S subunit.L35A'
c267508_g1	5.46794	114.078	-4.3829	2.43e-10	1.49e-07	1485	669165294	XP_008618209.1	626	2.91e-72	CAMK protein kinase [Saprolegnia diclina VS20]>gi|530730097|gb|EQC28339.1| CAMK protein kinase [Saprolegnia diclina VS20]	--	--	--	--	--	K08798	MARK	MAP/microtubule affinity-regulating kinase	http://www.genome.jp/dbget-bin/www_bget?ko:K08798	Q69Q47	447	9.17e-48	CBL-interacting protein kinase 24 OS=Oryza sativa subsp. japonica GN=CIPK24 PE=1 SV=1	PF07714//PF07359//PF06293//PF00069	Protein tyrosine kinase//Liver-expressed antimicrobial peptide 2 precursor (LEAP-2)//Lipopolysaccharide kinase (Kdo/WaaP) family//Protein kinase domain	GO:0042742//GO:0006468//GO:0009103	defense response to bacterium//protein phosphorylation//lipopolysaccharide biosynthetic process	GO:0004672//GO:0016773//GO:0005524	protein kinase activity//phosphotransferase activity, alcohol group as acceptor//ATP binding	GO:0016020	membrane	KOG0583	Serine/threonine protein kinase	CSS033326	AT1G01140.3	| Symbols: CIPK9, PKS6 | CBL-interacting protein kinase 9 | chr1:64398-67512 REVERSE LENGTH=451	'29.4'	'protein.postranslational modification'
c151740_g4	148.13	29.5667	2.3248	2.48e-10	1.52e-07	1024	168002136	XP_001753770.1	882	4.9e-115	predicted protein [Physcomitrella patens]>gi|162695177|gb|EDQ81522.1| predicted protein [Physcomitrella patens]	194759451	XM_001961926.1	167	6.64e-80	Drosophila ananassae GF15233 (Dana\GF15233), mRNA	K02981	RP-S2e, RPS2	small subunit ribosomal protein S2e	http://www.genome.jp/dbget-bin/www_bget?ko:K02981	P31009	839	1.27e-109	40S ribosomal protein S2 OS=Drosophila melanogaster GN=RpS2 PE=1 SV=2	PF00333//PF03719	Ribosomal protein S5, N-terminal domain//Ribosomal protein S5, C-terminal domain	GO:0006412//GO:0042254	translation//ribosome biogenesis	GO:0003735//GO:0003723	structural constituent of ribosome//RNA binding	GO:0005840//GO:0015935	ribosome//small ribosomal subunit	KOG0877	40S ribosomal protein S2/30S ribosomal protein S5	CSS043379	AT1G58684.1	| Symbols: | Ribosomal protein S5 family protein | chr1:21770021-21771217 REVERSE LENGTH=284	'29.2.1.2.1.2'	'protein.synthesis.ribosomal protein.eukaryotic.40S subunit.S2'
c159342_g1	9.1734	56.6569	-2.6267	2.55e-10	1.56e-07	2367	326504166	BAK02869.1	1841	0	predicted protein [Hordeum vulgare subsp. vulgare]	326504165	AK371671.1	569	0	Hordeum vulgare subsp. vulgare mRNA for predicted protein, complete cds, clone: NIASHv2139K20	K01581	E4.1.1.17, ODC1, speC, speF	ornithine decarboxylase	http://www.genome.jp/dbget-bin/www_bget?ko:K01581	P27120	1032	6.35e-130	Ornithine decarboxylase 1 OS=Xenopus laevis GN=odc1-a PE=2 SV=1	PF02996//PF02784//PF00278	Prefoldin subunit//Pyridoxal-dependent decarboxylase, pyridoxal binding domain//Pyridoxal-dependent decarboxylase, C-terminal sheet domain	GO:0006457	protein folding	GO:0003824//GO:0051082	catalytic activity//unfolded protein binding	GO:0016272	prefoldin complex	KOG0622	Ornithine decarboxylase	CSS016815	AT5G11880.1	| Symbols: | Pyridoxal-dependent decarboxylase family protein | chr5:3827806-3829942 REVERSE LENGTH=489	'13.1.3.5.5'	'amino acid metabolism.synthesis.aspartate family.lysine.diaminopimelate decarboxylase'
c99420_g1	5.74172	47.2244	-3.04	2.64e-10	1.6e-07	350	--	--	--	--	--	--	--	--	--	--	--	--	--	--	--	--	--	--	PF01641	SelR domain	GO:0055114	oxidation-reduction process	GO:0033743	peptide-methionine (R)-S-oxide reductase activity	--	--	--	--	#N/A	#N/A	#N/A	#N/A	#N/A
c133098_g1	104.723	393.627	-1.9103	2.66e-10	1.62e-07	902	326488241	BAJ93789.1	664	1.35e-83	predicted protein [Hordeum vulgare subsp. vulgare]	326488240	AK362585.1	138	7.69e-64	Hordeum vulgare subsp. vulgare mRNA for predicted protein, complete cds, clone: NIASHv2008H07	--	--	--	--	--	--	--	--	--	--	--	--	--	--	--	--	--	--	#N/A	#N/A	#N/A	#N/A	#N/A
c78858_g1	5.91361	46.9338	-2.9885	2.7e-10	1.63e-07	317	--	--	--	--	--	--	--	--	--	--	--	--	--	--	--	--	--	--	--	--	--	--	--	--	--	--	--	--	#N/A	#N/A	#N/A	#N/A	#N/A
c156861_g1	7.77288	52.8331	-2.7649	2.93e-10	1.77e-07	3570	--	--	--	--	--	--	--	--	--	--	--	--	--	--	--	--	--	--	PF00737	Photosystem II 10 kDa phosphoprotein	GO:0015979//GO:0050821	photosynthesis//protein stabilization	GO:0042301	phosphate ion binding	GO:0009523//GO:0016020	photosystem II//membrane	--	--	#N/A	#N/A	#N/A	#N/A	#N/A
c146426_g1	74.3315	16.2108	2.197	2.95e-10	1.77e-07	1870	356540089	XP_003538523.1	1367	3.1e-179	PREDICTED: DEAD-box ATP-dependent RNA helicase 52C-like [Glycine max]	226088597	AP009153.1	41	1.36e-09	Gemmatimonas aurantiaca T-27 DNA, complete genome	K11594	DDX3X, bel	ATP-dependent RNA helicase DDX3X	http://www.genome.jp/dbget-bin/www_bget?ko:K11594	Q0UWA6	1373	8.23e-180	ATP-dependent RNA helicase DED1 OS=Phaeosphaeria nodorum (strain SN15 / ATCC MYA-4574 / FGSC 10173) GN=DED1 PE=3 SV=1	PF04851//PF00176//PF00271//PF00270	Type III restriction enzyme, res subunit//SNF2 family N-terminal domain//Helicase conserved C-terminal domain//DEAD/DEAH box helicase	--	--	GO:0003677//GO:0003676//GO:0016787//GO:0005524//GO:0008026//GO:0004386	DNA binding//nucleic acid binding//hydrolase activity//ATP binding//ATP-dependent helicase activity//helicase activity	--	--	KOG0335	ATP-dependent RNA helicase	CSS006495	AT2G42520.1	| Symbols: | P-loop containing nucleoside triphosphate hydrolases superfamily protein | chr2:17705382-17708744 FORWARD LENGTH=633	'27.1.2'	'RNA.processing.RNA helicase'
c166869_g1	79.1407	16.7006	2.2445	3e-10	1.8e-07	2190	--	--	--	--	--	663680609	HG975513.1	38	7.42e-08	Solanum lycopersicum chromosome ch01, complete genome	--	--	--	--	--	--	--	--	--	--	--	--	--	--	--	--	--	--	#N/A	#N/A	#N/A	#N/A	#N/A
c121387_g1	49.4818	143.546	-1.5365	3.12e-10	1.87e-07	572	--	--	--	--	--	--	--	--	--	--	--	--	--	--	--	--	--	--	--	--	--	--	--	--	--	--	--	--	#N/A	#N/A	#N/A	#N/A	#N/A
c171147_g2	441.374	199.536	1.1454	3.27e-10	1.95e-07	1092	--	--	--	--	--	--	--	--	--	--	--	--	--	--	--	--	--	--	--	--	--	--	--	--	--	--	--	--	#N/A	#N/A	#N/A	#N/A	#N/A
c131138_g1	1.33062	30.4222	-4.515	3.4e-10	2.02e-07	907	--	--	--	--	--	--	--	--	--	--	--	--	--	--	--	--	--	--	PF01956	Integral membrane protein DUF106	--	--	--	--	GO:0016020	membrane	--	--	CSS012628	0	0	0	0
c140245_g1	42.6957	1.02856	5.3754	3.4e-10	2.02e-07	504	697190038	XP_009604077.1	436	1.96e-52	PREDICTED: 60S ribosomal protein L26-1-like [Nicotiana tomentosiformis]	--	--	--	--	--	K02898	RP-L26e, RPL26	large subunit ribosomal protein L26e	http://www.genome.jp/dbget-bin/www_bget?ko:K02898	P51414	425	1.35e-51	60S ribosomal protein L26-1 OS=Arabidopsis thaliana GN=RPL26A PE=2 SV=2	--	--	--	--	--	--	--	--	KOG3401	60S ribosomal protein L26	CSS009028	AT3G49910.1	| Symbols: | Translation protein SH3-like family protein | chr3:18504311-18504751 FORWARD LENGTH=146	'29.2.1.2.2.26'	'protein.synthesis.ribosomal protein.eukaryotic.60S subunit.L26'
c169274_g1	43.3384	1.94075	4.481	3.57e-10	2.1e-07	1509	326497477	BAK05828.1	636	2.01e-70	predicted protein [Hordeum vulgare subsp. vulgare]	736190307	XM_010772913.1	34	8.5e-06	PREDICTED: Notothenia coriiceps v-myc avian myelocytomatosis viral oncogene neuroblastoma derived homolog (mycn), transcript variant X1, mRNA	K01535	E3.6.3.6	H+-transporting ATPase	http://www.genome.jp/dbget-bin/www_bget?ko:K01535	Q58623	682	2.59e-78	Putative cation-transporting ATPase MJ1226 OS=Methanocaldococcus jannaschii (strain ATCC 43067 / DSM 2661 / JAL-1 / JCM 10045 / NBRC 100440) GN=MJ1226 PE=3 SV=1	PF00122	E1-E2 ATPase	--	--	GO:0000166//GO:0046872	nucleotide binding//metal ion binding	--	--	KOG0205	Plasma membrane H+-transporting ATPase	CSS018550	AT1G80660.1	| Symbols: AHA9, HA9 | H(+)-ATPase 9 | chr1:30316227-30319948 REVERSE LENGTH=954	'34.1.2'	'transport.p- and v-ATPases.H+-exporting ATPase'
c80295_g1	8.15439	53.1353	-2.704	3.56e-10	2.1e-07	687	168018673	XP_001761870.1	514	4.74e-63	predicted protein [Physcomitrella patens]>gi|162686925|gb|EDQ73311.1| predicted protein [Physcomitrella patens]	196011438	XM_002115547.1	88	3.61e-36	Trichoplax adhaerens expressed hypothetical protein, mRNA	K02949	RP-S11e, RPS11	small subunit ribosomal protein S11e	http://www.genome.jp/dbget-bin/www_bget?ko:K02949	P62282	667	6.04e-87	40S ribosomal protein S11 OS=Rattus norvegicus GN=Rps11 PE=1 SV=3	PF00366	Ribosomal protein S17	GO:0006412//GO:0042254	translation//ribosome biogenesis	GO:0003735	structural constituent of ribosome	GO:0005622//GO:0030529//GO:0005840	intracellular//ribonucleoprotein complex//ribosome	KOG1728	40S ribosomal protein S11	CSS013163	AT5G23740.1	| Symbols: RPS11-BETA | ribosomal protein S11-beta | chr5:8008251-8009330 REVERSE LENGTH=159	'29.2.1.2.1.11'	'protein.synthesis.ribosomal protein.eukaryotic.40S subunit.S11'
c132354_g1	63.7633	12.0239	2.4068	3.63e-10	2.13e-07	2262	855313682	XP_012898256.1	1562	0	Glutamine synthetase [Blastocystis hominis]>gi|300176543|emb|CBK24208.2| Glutamine synthetase [Blastocystis hominis]	--	--	--	--	--	K01915	glnA, GLUL	glutamine synthetase	http://www.genome.jp/dbget-bin/www_bget?ko:K01915	Q54WR9	1496	0	Type-3 glutamine synthetase OS=Dictyostelium discoideum GN=glnA3 PE=1 SV=1	PF12437//PF00120	Glutamine synthetase type III N terminal//Glutamine synthetase, catalytic domain	GO:0009252//GO:0006807	peptidoglycan biosynthetic process//nitrogen compound metabolic process	GO:0004356	glutamate-ammonia ligase activity	--	--	--	--	CSS030824	AT5G35630.1	| Symbols: GS2, GLN2, ATGSL1 | glutamine synthetase 2 | chr5:13831220-13833239 FORWARD LENGTH=430	'12.2.2'	'N-metabolism.ammonia metabolism.glutamine synthetase'
c145900_g1	4.69183	46.3291	-3.3037	3.98e-10	2.32e-07	1637	--	--	--	--	--	--	--	--	--	--	K14073	PNLIP, PL	pancreatic triacylglycerol lipase	http://www.genome.jp/dbget-bin/www_bget?ko:K14073	Q64424	644	2.7e-75	Pancreatic lipase-related protein 2 OS=Myocastor coypus GN=PNLIPRP2 PE=1 SV=1	PF00450//PF01477	Serine carboxypeptidase//PLAT/LH2 domain	GO:0006508	proteolysis	GO:0004185//GO:0005515	serine-type carboxypeptidase activity//protein binding	--	--	--	--	#N/A	#N/A	#N/A	#N/A	#N/A
c255949_g1	1.99908	45.049	-4.4941	4.2e-10	2.44e-07	978	685337573	XP_009105937.1	1023	6.04e-134	PREDICTED: casein kinase I isoform delta-like isoform X2 [Brassica rapa]>gi|674937011|emb|CDX96430.1| BnaA07g30410D [Brassica napus]	116642053	CT837391.1	857	0	Oryza sativa (indica cultivar-group) cDNA clone:OSIGCRA102K19, full insert sequence	K02218	CSNK1, CK1	casein kinase 1	http://www.genome.jp/dbget-bin/www_bget?ko:K02218	P42158	992	2.27e-130	Casein kinase I isoform delta-like OS=Arabidopsis thaliana GN=At4g26100 PE=2 SV=2	PF07714//PF00069	Protein tyrosine kinase//Protein kinase domain	GO:0006468	protein phosphorylation	GO:0005524//GO:0004672	ATP binding//protein kinase activity	--	--	KOG1164	Casein kinase (serine/threonine/tyrosine protein kinase)	CSS008702	AT1G72710.1	| Symbols: CKL2 | casein kinase 1-like protein 2 | chr1:27372553-27376178 FORWARD LENGTH=465	'29.4'	'protein.postranslational modification'
c128739_g2	19.257	79.602	-2.0474	4.23e-10	2.45e-07	694	--	--	--	--	--	--	--	--	--	--	--	--	--	--	--	--	--	--	--	--	--	--	--	--	--	--	--	--	#N/A	#N/A	#N/A	#N/A	#N/A
c139364_g1	115.492	34.9092	1.7261	4.23e-10	2.45e-07	699	224000567	XP_002289956.1	612	6.27e-78	ubiquitin-conjugating enzyme e2-16kda, ubiquitin protein ligase [Thalassiosira pseudonana CCMP1335]>gi|220975164|gb|EED93493.1| ubiquitin-conjugating enzyme e2-16kda, ubiquitin protein ligase [Thalassiosira pseudonana CCMP1335]	597758872	XM_007241069.1	49	1.76e-14	PREDICTED: Astyanax mexicanus ubiquitin-conjugating enzyme E2 E2-like (LOC103027361), mRNA	K06689	UBE2D_E, UBC4, UBC5	ubiquitin-conjugating enzyme E2 D/E	http://www.genome.jp/dbget-bin/www_bget?ko:K06689	P35129	571	1.25e-72	Ubiquitin-conjugating enzyme E2 2 OS=Caenorhabditis elegans GN=let-70 PE=1 SV=1	PF00179//PF02296//PF05773	Ubiquitin-conjugating enzyme//Alpha adaptin AP2, C-terminal domain//RWD domain	GO:0006886//GO:0016567//GO:0016192	intracellular protein transport//protein ubiquitination//vesicle-mediated transport	GO:0005515//GO:0016881//GO:0004842//GO:0005524	protein binding//acid-amino acid ligase activity//ubiquitin-protein transferase activity//ATP binding	GO:0030131	clathrin adaptor complex	KOG0417	Ubiquitin-protein ligase	CSS035439	AT5G53300.1	| Symbols: UBC10 | ubiquitin-conjugating enzyme 10 | chr5:21632802-21633989 REVERSE LENGTH=148	'29.5.11.3'	'protein.degradation.ubiquitin.E2'
c159670_g1	419.055	952.144	-1.184	4.33e-10	2.5e-07	1749	357446189	XP_003593372.1	667	2.11e-124	hypothetical protein MTR_2g010740 [Medicago truncatula]>gi|355482420|gb|AES63623.1| sulfite exporter TauE/SafE family protein, putative [Medicago truncatula]	723679905	XM_004234420.2	90	7.32e-37	PREDICTED: Solanum lycopersicum uncharacterized LOC101251260 (LOC101251260), mRNA	--	--	--	--	--	--	--	--	PF01925	Sulfite exporter TauE/SafE	--	--	--	--	GO:0016021	integral component of membrane	--	--	CSS026114	AT4G21250.1	| Symbols: | Sulfite exporter TauE/SafE family protein | chr4:11325030-11326637 FORWARD LENGTH=449	'35.2'	'not assigned.unknown'
c161269_g1	65.4714	12.6025	2.3772	4.34e-10	2.5e-07	2156	551644161	XP_005824872.1	1697	0	hypothetical protein GUITHDRAFT_160084, partial [Guillardia theta CCMP2712]>gi|428168954|gb|EKX37892.1| hypothetical protein GUITHDRAFT_160084, partial [Guillardia theta CCMP2712]	--	--	--	--	--	--	--	--	--	A8ILK1	1587	0	Cilia- and flagella-associated protein 52 OS=Chlamydomonas reinhardtii GN=CFAP52 PE=1 SV=1	PF00400	WD domain, G-beta repeat	--	--	GO:0005515	protein binding	--	--	KOG0266	WD40 repeat-containing protein	CSS030649	AT2G43770.1	| Symbols: | Transducin/WD40 repeat-like superfamily protein | chr2:18134272-18135303 REVERSE LENGTH=343	'35.1'	'not assigned.no ontology'
c173589_g4	42.5188	4.46201	3.2523	4.8e-10	2.76e-07	586	--	--	--	--	--	--	--	--	--	--	--	--	--	--	--	--	--	--	PF06389	Filovirus membrane-associated protein VP24	GO:0016032	viral process	GO:0005198	structural molecule activity	GO:0016020	membrane	--	--	#N/A	#N/A	#N/A	#N/A	#N/A
c159497_g1	67.1502	11.8362	2.5042	4.89e-10	2.8e-07	1486	--	--	--	--	--	--	--	--	--	--	--	--	--	--	--	--	--	--	--	--	--	--	--	--	--	--	--	--	#N/A	#N/A	#N/A	#N/A	#N/A
c140996_g1	276.964	84.9449	1.7051	5.01e-10	2.86e-07	655	590670098	XP_007037960.1	609	2.9e-77	Ribosomal protein L22p/L17e family protein [Theobroma cacao]>gi|508775205|gb|EOY22461.1| Ribosomal protein L22p/L17e family protein [Theobroma cacao]	303285661	XM_003062075.1	34	3.58e-06	Micromonas pusilla CCMP1545 predicted protein, mRNA	K02880	RP-L17e, RPL17	large subunit ribosomal protein L17e	http://www.genome.jp/dbget-bin/www_bget?ko:K02880	P24049	594	8.69e-76	60S ribosomal protein L17 OS=Rattus norvegicus GN=Rpl17 PE=2 SV=3	PF00237	Ribosomal protein L22p/L17e	GO:0042254//GO:0006412	ribosome biogenesis//translation	GO:0003735	structural constituent of ribosome	GO:0005840	ribosome	KOG3353	60S ribosomal protein L22	CSS037907	AT1G67430.1	| Symbols: | Ribosomal protein L22p/L17e family protein | chr1:25262209-25263627 FORWARD LENGTH=175	'29.2.1.2.2.17'	'protein.synthesis.ribosomal protein.eukaryotic.60S subunit.L17'
c148351_g1	204.464	80.0488	1.3529	5e-10	2.86e-07	745	551604848	XP_005783873.1	635	2.48e-80	hypothetical protein EMIHUDRAFT_442198 [Emiliania huxleyi CCMP1516]>gi|485636899|gb|EOD31444.1| hypothetical protein EMIHUDRAFT_442198 [Emiliania huxleyi CCMP1516]	--	--	--	--	--	K02995	RP-S8e, RPS8	small subunit ribosomal protein S8e	http://www.genome.jp/dbget-bin/www_bget?ko:K02995	Q8WQI5	642	3.29e-82	40S ribosomal protein S8 OS=Spodoptera frugiperda GN=RpS8 PE=2 SV=1	PF08503	Tetrahydrodipicolinate succinyltransferase N-terminal	GO:0006531//GO:0042967//GO:0006522	aspartate metabolic process//acyl-carrier-protein biosynthetic process//alanine metabolic process	GO:0047200	tetrahydrodipicolinate N-acetyltransferase activity	--	--	KOG3283	40S ribosomal protein S8	CSS035940	AT5G59240.1	| Symbols: | Ribosomal protein S8e family protein | chr5:23902626-23903670 REVERSE LENGTH=210	'29.2.1.2.1.8'	'protein.synthesis.ribosomal protein.eukaryotic.40S subunit.S8'
c107260_g1	5.58939	48.9621	-3.1309	5.27e-10	2.99e-07	683	--	--	--	--	--	--	--	--	--	--	--	--	--	--	--	--	--	--	PF02822	Antistasin family	--	--	GO:0004867	serine-type endopeptidase inhibitor activity	--	--	--	--	#N/A	#N/A	#N/A	#N/A	#N/A
c174302_g1	312.152	146.167	1.0946	5.4e-10	3.05e-07	2618	734336760	KHN08332.1	364	1.04e-34	Zinc finger protein CONSTANS-LIKE 9 [Glycine soja]	698486115	XM_009791503.1	150	4.88e-70	PREDICTED: Nicotiana sylvestris zinc finger protein CONSTANS-LIKE 10-like (LOC104237366), transcript variant X2, mRNA	--	--	--	--	Q9LUA9	235	1.58e-19	Zinc finger protein CONSTANS-LIKE 10 OS=Arabidopsis thaliana GN=COL10 PE=1 SV=1	PF06203	CCT motif	--	--	GO:0005515	protein binding	--	--	--	--	CSS023835	AT3G07650.1	| Symbols: COL9 | CONSTANS-like 9 | chr3:2442494-2443901 FORWARD LENGTH=372	'27.3.7'	'RNA.regulation of transcription.C2C2(Zn) CO-like, Constans-like zinc finger family'
c135406_g1	231.417	70.368	1.7175	5.55e-10	3.12e-07	583	308812298	XP_003083456.1	359	4.29e-41	40s ribosomal protein S27 (ISS) [Ostreococcus tauri]	--	--	--	--	--	K02978	RP-S27e, RPS27	small subunit ribosomal protein S27e	http://www.genome.jp/dbget-bin/www_bget?ko:K02978	Q9M2F1	343	1.05e-39	40S ribosomal protein S27-2 OS=Arabidopsis thaliana GN=RPS27B PE=2 SV=2	PF01667//PF01485	Ribosomal protein S27//IBR domain	GO:0006412//GO:0042254	translation//ribosome biogenesis	GO:0003735//GO:0008270	structural constituent of ribosome//zinc ion binding	GO:0005622//GO:0005840	intracellular//ribosome	KOG1779	40s ribosomal protein S27	CSS002872	AT3G61110.1	| Symbols: ARS27A, RS27A | ribosomal protein S27 | chr3:22611710-22612632 FORWARD LENGTH=86	'29.2.1.2.1.27'	'protein.synthesis.ribosomal protein.eukaryotic.40S subunit.S27'
c143578_g1	52.4276	7.60426	2.7854	5.6e-10	3.14e-07	1799	--	--	--	--	--	--	--	--	--	--	--	--	--	--	--	--	--	--	--	--	--	--	--	--	--	--	--	--	#N/A	#N/A	#N/A	#N/A	#N/A
c167099_g1	63.2753	11.9802	2.401	5.72e-10	3.2e-07	1457	326496380	BAJ94652.1	1118	1.98e-147	predicted protein [Hordeum vulgare subsp. vulgare]	302658746	XM_003021028.1	145	1.62e-67	Trichophyton verrucosum HKI 0517 hypothetical protein, mRNA	K07825	GNB3	guanine nucleotide-binding protein G(I)/G(S)/G(T) subunit beta-3	http://www.genome.jp/dbget-bin/www_bget?ko:K07825	O14435	1082	7.4e-143	Guanine nucleotide-binding protein subunit beta OS=Cryphonectria parasitica GN=GB-1 PE=3 SV=1	PF05680//PF00400	ATP synthase E chain//WD domain, G-beta repeat	GO:0015992//GO:0015986	proton transport//ATP synthesis coupled proton transport	GO:0005515//GO:0015078	protein binding//hydrogen ion transmembrane transporter activity	GO:0000276	mitochondrial proton-transporting ATP synthase complex, coupling factor F(o)	KOG0286	G-protein beta subunit	CSS003859	AT4G34460.1	| Symbols: AGB1, ELK4, ATAGB1 | GTP binding protein beta 1 | chr4:16477393-16479266 REVERSE LENGTH=377	'30.5'	'signalling.G-proteins'
c125521_g1	93.5494	24.6686	1.9231	5.8e-10	3.24e-07	666	--	--	--	--	--	--	--	--	--	--	--	--	--	--	--	--	--	--	--	--	--	--	--	--	--	--	--	--	#N/A	#N/A	#N/A	#N/A	#N/A
c130158_g1	224.387	46.7279	2.2636	5.82e-10	3.24e-07	1450	--	--	--	--	--	--	--	--	--	--	--	--	--	--	--	--	--	--	PF04147//PF06524//PF09026//PF00076	Nop14-like family//NOA36 protein//Centromere protein B dimerisation domain//RNA recognition motif. (a.k.a. RRM, RBD, or RNP domain)	GO:0006355	regulation of transcription, DNA-templated	GO:0003677//GO:0003682//GO:0008270//GO:0003676	DNA binding//chromatin binding//zinc ion binding//nucleic acid binding	GO:0000775//GO:0032040//GO:0005634//GO:0000785	chromosome, centromeric region//small-subunit processome//nucleus//chromatin	KOG4207	Predicted splicing factor, SR protein superfamily	#N/A	#N/A	#N/A	#N/A	#N/A
c158373_g1	118.297	23.3091	2.3434	5.95e-10	3.31e-07	1222	813207246	XP_012210189.1	1270	3.78e-172	guanine nucleotide-binding protein subunit beta-2-like 1 [Saprolegnia parasitica CBS 223.65]>gi|641524546|gb|KDO19117.1| guanine nucleotide-binding protein subunit beta-2-like 1 [Saprolegnia parasitica CBS 223.65]	255078509	XM_002502789.1	372	0	Micromonas sp. RCC299 chromosome 6 predicted protein (MICPUN_94482) mRNA, complete cds	K14753	RACK1	guanine nucleotide-binding protein subunit beta-2-like 1 protein	http://www.genome.jp/dbget-bin/www_bget?ko:K14753	O42249	1250	4.76e-170	Guanine nucleotide-binding protein subunit beta-2-like 1 OS=Oreochromis niloticus GN=gnb2l1 PE=2 SV=1	PF00400	WD domain, G-beta repeat	--	--	GO:0005515	protein binding	--	--	KOG0279	G protein beta subunit-like protein	CSS014820	AT3G18130.1	| Symbols: RACK1C_AT | receptor for activated C kinase 1C | chr3:6211109-6212371 REVERSE LENGTH=326	'29.4'	'protein.postranslational modification'
c126087_g1	5.47424	45.285	-3.0483	6.08e-10	3.37e-07	667	--	--	--	--	--	189014120	CU861739.1	187	3.24e-91	Oryza rufipogon (W1943) cDNA clone: w1943sa013p20, full insert sequence	--	--	--	--	--	--	--	--	--	--	--	--	--	--	--	--	--	--	#N/A	#N/A	#N/A	#N/A	#N/A
c90335_g1	63.0066	8.49016	2.8916	6.13e-10	3.38e-07	717	673017856	XP_008862889.1	300	5.23e-31	hypothetical protein H310_01543 [Aphanomyces invadans]>gi|574482092|gb|ETW09084.1| hypothetical protein H310_01543 [Aphanomyces invadans]	--	--	--	--	--	K03094	SKP1, CBF3D	S-phase kinase-associated protein 1	http://www.genome.jp/dbget-bin/www_bget?ko:K03094	C5FHU9	218	4.82e-20	E3 ubiquitin ligase complex SCF subunit sconC OS=Arthroderma otae (strain ATCC MYA-4605 / CBS 113480) GN=sconC PE=3 SV=1	PF01466//PF03931	Skp1 family, dimerisation domain//Skp1 family, tetramerisation domain	GO:0006511	ubiquitin-dependent protein catabolic process	--	--	--	--	KOG1724	SCF ubiquitin ligase, Skp1 component	CSS029941	AT1G20140.1	| Symbols: ASK4, SK4 | SKP1-like 4 | chr1:6986430-6987079 FORWARD LENGTH=163	'29.5.11.4.3.1'	'protein.degradation.ubiquitin.E3.SCF.SKP'
c156159_g1	26.3797	123.993	-2.2328	6.26e-10	3.45e-07	1984	545703931	XP_005704290.1	1827	0	F-type H+-transporting ATPase subunit beta [Galdieria sulphuraria]>gi|452820731|gb|EME27770.1| F-type H+-transporting ATPase subunit beta [Galdieria sulphuraria]	685830398	LN609529.1	518	0	Strongyloides ratti genome assembly S_ratti_ED321 ,chromosome : 2	K02133	ATPeF1B, ATP5B, ATP2	F-type H+-transporting ATPase subunit beta	http://www.genome.jp/dbget-bin/www_bget?ko:K02133	P46561	1997	0	ATP synthase subunit beta, mitochondrial OS=Caenorhabditis elegans GN=atp-2 PE=1 SV=2	PF00306//PF00006//PF01637//PF02874//PF03193	ATP synthase alpha/beta chain, C terminal domain//ATP synthase alpha/beta family, nucleotide-binding domain//Archaeal ATPase//ATP synthase alpha/beta family, beta-barrel domain//Protein of unknown function, DUF258	GO:0015992//GO:0046034//GO:0015991	proton transport//ATP metabolic process//ATP hydrolysis coupled proton transport	GO:0003924//GO:0005524//GO:0005525//GO:0016820	GTPase activity//ATP binding//GTP binding//hydrolase activity, acting on acid anhydrides, catalyzing transmembrane movement of substances	GO:0033178	proton-transporting two-sector ATPase complex, catalytic domain	KOG1350	F0F1-type ATP synthase, beta subunit	CSS011897	AT5G08680.1	| Symbols: | ATP synthase alpha/beta family protein | chr5:2821992-2824683 FORWARD LENGTH=559	'9.9'	'mitochondrial electron transport / ATP synthesis.F1-ATPase'
c138053_g1	323.633	102.047	1.6651	6.44e-10	3.54e-07	732	729420339	XP_010557962.1	810	6.79e-107	PREDICTED: 40S ribosomal protein S5-1 [Tarenaya hassleriana]	307645678	GU830799.1	92	2.31e-38	Carposina eriphylla voucher MM11222 ribosomal protein S5 (RpS5) gene, partial cds	K02989	RP-S5e, RPS5	small subunit ribosomal protein S5e	http://www.genome.jp/dbget-bin/www_bget?ko:K02989	Q9ZUT9	799	5.92e-106	40S ribosomal protein S5-1 OS=Arabidopsis thaliana GN=RPS5A PE=1 SV=1	--	--	--	--	--	--	--	--	KOG3291	Ribosomal protein S7	CSS035948	AT2G37270.1	| Symbols: ATRPS5B, RPS5B | ribosomal protein 5B | chr2:15647883-15649042 REVERSE LENGTH=207	'29.2.1.2.1.5'	'protein.synthesis.ribosomal protein.eukaryotic.40S subunit.S5'
c140748_g1	50.0911	0.608128	6.364	6.6e-10	3.62e-07	506	--	--	--	--	--	--	--	--	--	--	--	--	--	--	--	--	--	--	PF00240	Ubiquitin family	--	--	GO:0005515	protein binding	--	--	--	--	#N/A	#N/A	#N/A	#N/A	#N/A
c163678_g1	47.2473	6.11288	2.9503	7.06e-10	3.87e-07	2575	673024694	XP_008866308.1	260	6.76e-21	hypothetical protein H310_03986 [Aphanomyces invadans]>gi|574477874|gb|ETW04870.1| hypothetical protein H310_03986 [Aphanomyces invadans]	--	--	--	--	--	--	--	--	--	Q9P792	187	2.1e-13	ZZ-type zinc finger-containing protein P35G2.11c OS=Schizosaccharomyces pombe (strain 972 / ATCC 24843) GN=SPBP35G2.11c PE=3 SV=1	PF01349//PF00564//PF00569	Flavivirus non-structural protein NS4B//PB1 domain//Zinc finger, ZZ type	GO:0006144//GO:0006396//GO:0009451//GO:0006370	purine nucleobase metabolic process//RNA processing//RNA modification//7-methylguanosine mRNA capping	GO:0016817//GO:0003968//GO:0005515//GO:0017111//GO:0004483//GO:0004252//GO:0004482//GO:0008270//GO:0070008	hydrolase activity, acting on acid anhydrides//RNA-directed RNA polymerase activity//protein binding//nucleoside-triphosphatase activity//mRNA (nucleoside-2'-O-)-methyltransferase activity//serine-type endopeptidase activity//mRNA (guanine-N7-)-methyltransferase activity//zinc ion binding//serine-type exopeptidase activity	GO:0031379	RNA-directed RNA polymerase complex	KOG4582	Uncharacterized conserved protein, contains ZZ-type Zn-finger	CSS024721	AT4G24690.1	| Symbols: | ubiquitin-associated (UBA)/TS-N domain-containing protein / octicosapeptide/Phox/Bemp1 (PB1) domain-containing protein | chr4:12741191-12744202 FORWARD LENGTH=704	'29.5.11'	'protein.degradation.ubiquitin'
c142693_g2	7.91899	51.1355	-2.6909	7.08e-10	3.87e-07	615	697111523	XP_009609639.1	406	1.61e-47	PREDICTED: 60S ribosomal protein L27 [Nicotiana tomentosiformis]	--	--	--	--	--	K02901	RP-L27e, RPL27	large subunit ribosomal protein L27e	http://www.genome.jp/dbget-bin/www_bget?ko:K02901	Q7ZV82	502	7.98e-63	60S ribosomal protein L27 OS=Danio rerio GN=rpl27 PE=2 SV=3	PF01777	Ribosomal L27e protein family	GO:0042254//GO:0006412	ribosome biogenesis//translation	GO:0003735	structural constituent of ribosome	GO:0005840//GO:0005622	ribosome//intracellular	KOG3418	60S ribosomal protein L27	CSS019088	AT4G15000.1	| Symbols: | Ribosomal L27e protein family | chr4:8571896-8572303 FORWARD LENGTH=135	'29.2.1.2.2.27'	'protein.synthesis.ribosomal protein.eukaryotic.60S subunit.L27'
c168808_g5	32.4903	115.835	-1.834	7.19e-10	3.92e-07	1291	326515212	BAK03519.1	2082	0	predicted protein [Hordeum vulgare subsp. vulgare]	14279671	AF272829.1	598	0	Chironomus tentans alpha tubulin mRNA, complete cds	K07374	TUBA	tubulin alpha	http://www.genome.jp/dbget-bin/www_bget?ko:K07374	P68373	2072	0	Tubulin alpha-1C chain OS=Mus musculus GN=Tuba1c PE=1 SV=1	PF03953	Tubulin C-terminal domain	GO:0051258//GO:0006184	protein polymerization//obsolete GTP catabolic process	GO:0005525//GO:0003924	GTP binding//GTPase activity	GO:0043234	protein complex	KOG1376	Alpha tubulin	CSS044516	AT1G50010.1	| Symbols: TUA2 | tubulin alpha-2 chain | chr1:18517737-18519729 FORWARD LENGTH=450	'31.1'	'cell.organisation'
c160009_g3	82.9243	320.609	-1.9509	7.22e-10	3.93e-07	1831	--	--	--	--	--	--	--	--	--	--	--	--	--	--	--	--	--	--	PF13405//PF13202//PF13499//PF00036	EF-hand domain//EF hand//EF-hand domain pair//EF hand	--	--	GO:0005509	calcium ion binding	--	--	--	--	#N/A	#N/A	#N/A	#N/A	#N/A
c114832_g1	11.802	61.8731	-2.3903	7.32e-10	3.97e-07	514	--	--	--	--	--	--	--	--	--	--	--	--	--	--	P22151	152	3.52e-12	Glucose-repressible gene protein OS=Neurospora crassa (strain ATCC 24698 / 74-OR23-1A / CBS 708.71 / DSM 1257 / FGSC 987) GN=grg-1 PE=2 SV=1	--	--	--	--	--	--	--	--	--	--	#N/A	#N/A	#N/A	#N/A	#N/A
c120216_g1	23.1742	0	Inf	7.36e-10	3.98e-07	569	--	--	--	--	--	--	--	--	--	--	--	--	--	--	--	--	--	--	--	--	--	--	--	--	--	--	--	--	#N/A	#N/A	#N/A	#N/A	#N/A
c131815_g1	49.2875	0	Inf	7.61e-10	4.11e-07	844	1850601	AAB68394.1	659	1.49e-82	Rac-like protein [Arabidopsis thaliana]	--	--	--	--	--	K04513	RHOA	Ras homolog gene family, member A	http://www.genome.jp/dbget-bin/www_bget?ko:K04513	Q23862	592	6.53e-74	Rho-related protein racE OS=Dictyostelium discoideum GN=racE PE=1 SV=1	PF08477//PF00071//PF00025//PF06003//PF00009	Miro-like protein//Ras family//ADP-ribosylation factor family//Survival motor neuron protein (SMN)//Elongation factor Tu GTP binding domain	GO:0007264//GO:0006397	small GTPase mediated signal transduction//mRNA processing	GO:0003723//GO:0005525//GO:0003924	RNA binding//GTP binding//GTPase activity	GO:0005634//GO:0005622//GO:0005737	nucleus//intracellular//cytoplasm	KOG0393	Ras-related small GTPase, Rho type	CSS046339	AT2G44690.1	| Symbols: ARAC9, ATROP8, ROP8 | Arabidopsis RAC-like 9 | chr2:18429276-18430636 FORWARD LENGTH=209	'30.5'	'signalling.G-proteins'
c127807_g1	50.6708	6.80902	2.8956	7.76e-10	4.18e-07	1952	676379271	XP_009032914.1	586	2.31e-65	hypothetical protein AURANDRAFT_10912, partial [Aureococcus anophagefferens]>gi|323456408|gb|EGB12275.1| hypothetical protein AURANDRAFT_10912, partial [Aureococcus anophagefferens]	--	--	--	--	--	K13049	PM20D1	carboxypeptidase PM20D1	http://www.genome.jp/dbget-bin/www_bget?ko:K13049	Q55FR8	765	3.14e-91	Probable carboxypeptidase S-like 2 OS=Dictyostelium discoideum GN=DDB_G0267984 PE=3 SV=1	PF01546//PF04389//PF02203//PF00787	Peptidase family M20/M25/M40//Peptidase family M28//Tar ligand binding domain homologue//PX domain	GO:0006508//GO:0007165//GO:0006935//GO:0008152	proteolysis//signal transduction//chemotaxis//metabolic process	GO:0008233//GO:0016787//GO:0035091//GO:0004888	peptidase activity//hydrolase activity//phosphatidylinositol binding//transmembrane signaling receptor activity	GO:0016020	membrane	KOG2275	Aminoacylase ACY1 and related metalloexopeptidases	CSS007582	AT1G44820.1	| Symbols: | Peptidase M20/M25/M40 family protein | chr1:16926351-16928354 FORWARD LENGTH=438	'26.8'	'misc.nitrilases, *nitrile lyases, berberine bridge enzymes, reticuline oxidases, troponine reductases'
c162875_g1	40.7821	4.09947	3.3144	7.95e-10	4.27e-07	1452	260516654	ACX43954.1	762	3.42e-94	cysteine protease 1 [Brachiaria hybrid cultivar]>gi|260516656|gb|ACX43955.1| cysteine protease 1 [Brachiaria hybrid cultivar]>gi|260516658|gb|ACX43956.1| cysteine protease 1 [Brachiaria hybrid cultivar]>gi|260516660|gb|ACX43957.1| cysteine protease 1 [Brachiaria hybrid cultivar]>gi|260516662|gb|ACX43958.1| cysteine protease 2 [Brachiaria hybrid cultivar]>gi|260516664|gb|ACX43959.1| cysteine prote…	32994345	AK109136.1	330	2.33e-170	Oryza sativa Japonica Group cDNA clone:002-155-E03, full insert sequence	K01365	CTSL	cathepsin L	http://www.genome.jp/dbget-bin/www_bget?ko:K01365	Q95029	686	2.03e-83	Cathepsin L OS=Drosophila melanogaster GN=Cp1 PE=2 SV=2	PF06112//PF00112//PF03051	Gammaherpesvirus capsid protein//Papain family cysteine protease//Peptidase C1-like family	GO:0006508	proteolysis	GO:0008234//GO:0004197	cysteine-type peptidase activity//cysteine-type endopeptidase activity	GO:0019028	viral capsid	KOG1543	Cysteine proteinase Cathepsin L	CSS004977	AT5G45890.1	| Symbols: SAG12 | senescence-associated gene 12 | chr5:18613300-18614759 FORWARD LENGTH=346	'29.5.3'	'protein.degradation.cysteine protease'
c162991_g1	40.0541	0	Inf	8.04e-10	4.31e-07	1222	645251640	XP_008231769.1	141	3.47e-08	PREDICTED: uncharacterized protein LOC103330949 [Prunus mume]	--	--	--	--	--	--	--	--	--	--	--	--	--	PF06479//PF06467	Ribonuclease 2-5A//MYM-type Zinc finger with FCS sequence motif	GO:0051252//GO:0006397	regulation of RNA metabolic process//mRNA processing	GO:0008270//GO:0004540	zinc ion binding//ribonuclease activity	--	--	--	--	#N/A	#N/A	#N/A	#N/A	#N/A
c165731_g6	8.6876	54.6421	-2.653	8.04e-10	4.31e-07	914	--	--	--	--	--	--	--	--	--	--	--	--	--	--	--	--	--	--	--	--	--	--	--	--	--	--	--	--	CSS010873	0	0	0	0
c118953_g1	57.1572	9.82146	2.5409	8.35e-10	4.45e-07	593	326498767	BAK02369.1	288	1.79e-30	predicted protein [Hordeum vulgare subsp. vulgare]	315054830	XM_003176742.1	69	1.13e-25	Arthroderma gypseum CBS 118893 60S ribosomal protein L42, partial mRNA	K02929	RP-L44e, RPL44	large subunit ribosomal protein L44e	http://www.genome.jp/dbget-bin/www_bget?ko:K02929	P0CX28	201	1.45e-18	60S ribosomal protein L42-B OS=Saccharomyces cerevisiae (strain ATCC 204508 / S288c) GN=RPL42B PE=1 SV=1	PF00935	Ribosomal protein L44	GO:0006412//GO:0042254	translation//ribosome biogenesis	GO:0003735	structural constituent of ribosome	GO:0005622//GO:0005840	intracellular//ribosome	KOG3464	60S ribosomal protein L44	CSS011320	AT3G23390.1	| Symbols: | Zinc-binding ribosomal protein family protein | chr3:8375427-8376224 FORWARD LENGTH=105	'29.2.1.2.2.536'	'protein.synthesis.ribosomal protein.eukaryotic.60S subunit.L36A'
c140243_g1	16.6851	73.3326	-2.1359	8.35e-10	4.45e-07	677	326524259	BAK00513.1	289	1.25e-29	predicted protein [Hordeum vulgare subsp. vulgare]	--	--	--	--	--	K02896	RP-L24e, RPL24	large subunit ribosomal protein L24e	http://www.genome.jp/dbget-bin/www_bget?ko:K02896	Q9DFQ7	401	4.2e-47	60S ribosomal protein L24 OS=Gillichthys mirabilis GN=rpl24 PE=2 SV=2	--	--	--	--	--	--	--	--	KOG1722	60s ribosomal protein L24	CSS011003	AT1G63160.1	| Symbols: RFC2 | replication factor C 2 | chr1:23422068-23423771 REVERSE LENGTH=333	'28.1'	'DNA.synthesis/chromatin structure'
c130546_g1	9.30626	55.3655	-2.5727	8.44e-10	4.49e-07	479	661894832	CDP01831.1	214	3.35e-19	unnamed protein product [Coffea canephora]	--	--	--	--	--	--	--	--	--	Q38853	141	3.91e-10	Rhodanese-like domain-containing protein 15, chloroplastic OS=Arabidopsis thaliana GN=STR15 PE=2 SV=1	--	--	--	--	--	--	--	--	--	--	CSS032533	AT4G35770.1	| Symbols: SEN1, ATSEN1, DIN1 | Rhodanese/Cell cycle control phosphatase superfamily protein | chr4:16945073-16945983 FORWARD LENGTH=182	'33.99'	'development.unspecified'
c150712_g1	18.0478	75.43	-2.0633	8.58e-10	4.55e-07	1304	--	--	--	--	--	--	--	--	--	--	K16548	OAZ1	ornithine decarboxylase antizyme 1	http://www.genome.jp/dbget-bin/www_bget?ko:K16548	Q9YI98	208	2.02e-17	Ornithine decarboxylase antizyme 1 OS=Danio rerio GN=oaz1 PE=2 SV=1	--	--	--	--	--	--	--	--	--	--	#N/A	#N/A	#N/A	#N/A	#N/A
c23203_g1	83.92	8.89317	3.2382	8.87e-10	4.69e-07	440	--	--	--	--	--	--	--	--	--	--	--	--	--	--	--	--	--	--	PF02205	WH2 motif	--	--	GO:0003779	actin binding	--	--	--	--	#N/A	#N/A	#N/A	#N/A	#N/A
c154127_g1	40.1044	1.42005	4.8198	9.24e-10	4.88e-07	1116	--	--	--	--	--	--	--	--	--	--	--	--	--	--	--	--	--	--	--	--	--	--	--	--	--	--	--	--	#N/A	#N/A	#N/A	#N/A	#N/A
c155562_g2	4.78001	61.8604	-3.6939	9.55e-10	5.02e-07	1003	590684609	XP_007041894.1	380	2.19e-42	Chaperone DnaJ-domain superfamily protein [Theobroma cacao]>gi|508705829|gb|EOX97725.1| Chaperone DnaJ-domain superfamily protein [Theobroma cacao]	--	--	--	--	--	K03686	dnaJ	molecular chaperone DnaJ	http://www.genome.jp/dbget-bin/www_bget?ko:K03686	Q9FYB5	282	1.97e-28	Chaperone protein dnaJ 11, chloroplastic OS=Arabidopsis thaliana GN=ATJ11 PE=1 SV=2	PF00288	GHMP kinases N terminal domain	--	--	GO:0005524	ATP binding	--	--	KOG0712	Molecular chaperone (DnaJ superfamily)	CSS019834	AT2G17880.1	| Symbols: | Chaperone DnaJ-domain superfamily protein | chr2:7767176-7767658 REVERSE LENGTH=160	'20.2.1'	'stress.abiotic.heat'
c159910_g1	69.7513	5.22964	3.7374	9.57e-10	5.02e-07	724	695381843	XP_009517215.1	431	1.26e-50	hypothetical protein PHYSODRAFT_353704 [Phytophthora sojae]>gi|348690126|gb|EGZ29940.1| hypothetical protein PHYSODRAFT_353704 [Phytophthora sojae]	--	--	--	--	--	K02893	RP-L23Ae, RPL23A	large subunit ribosomal protein L23Ae	http://www.genome.jp/dbget-bin/www_bget?ko:K02893	P51997	423	5.05e-50	60S ribosomal protein L25 OS=Puccinia graminis PE=2 SV=2	PF08328//PF02382//PF00276	Adenylosuccinate lyase C-terminal//RTX N-terminal domain//Ribosomal protein L23	GO:0006522//GO:0009405//GO:0006188//GO:0009152//GO:0006144//GO:0006412//GO:0006531//GO:0042254	alanine metabolic process//pathogenesis//IMP biosynthetic process//purine ribonucleotide biosynthetic process//purine nucleobase metabolic process//translation//aspartate metabolic process//ribosome biogenesis	GO:0003735//GO:0000166//GO:0004018//GO:0005509	structural constituent of ribosome//nucleotide binding//N6-(1,2-dicarboxyethyl)AMP AMP-lyase (fumarate-forming) activity//calcium ion binding	GO:0005840//GO:0005576	ribosome//extracellular region	KOG1751	60s ribosomal protein L23	CSS025464	AT3G55280.1	| Symbols: RPL23AB | ribosomal protein L23AB | chr3:20500667-20501519 FORWARD LENGTH=154	'29.2.1.2.2.523'	'protein.synthesis.ribosomal protein.eukaryotic.60S subunit.L23A'
c141745_g1	77.6147	13.2683	2.5483	9.63e-10	5.05e-07	1642	326515156	BAK03491.1	216	3.41e-16	predicted protein [Hordeum vulgare subsp. vulgare]	--	--	--	--	--	--	--	--	--	Q54YD2	167	3.59e-12	Putative phosphatidylglycerol/phosphatidylinositol transfer protein DDB_G0278295 OS=Dictyostelium discoideum GN=DDB_G0278295 PE=2 SV=1	PF01355	High potential iron-sulfur protein	GO:0006118//GO:0019646	obsolete electron transport//aerobic electron transport chain	GO:0009055	electron carrier activity	--	--	KOG4680	Uncharacterized conserved protein, contains ML domain	#N/A	#N/A	#N/A	#N/A	#N/A
c133047_g1	2.96023	35.6658	-3.5908	9.96e-10	5.2e-07	970	--	--	--	--	--	--	--	--	--	--	--	--	--	--	--	--	--	--	--	--	--	--	--	--	--	--	--	--	#N/A	#N/A	#N/A	#N/A	#N/A
c154903_g1	71.696	16.7194	2.1004	9.95e-10	5.2e-07	1141	326526731	BAK00754.1	838	5.94e-107	predicted protein [Hordeum vulgare subsp. vulgare]	167521498	XM_001745036.1	57	1.05e-18	Monosiga brevicollis MX1 predicted protein MONBRDRAFT_1982 mRNA, partial cds	K01373	CTSF	cathepsin F	http://www.genome.jp/dbget-bin/www_bget?ko:K01373	P25779	597	2.45e-70	Cruzipain OS=Trypanosoma cruzi PE=1 SV=1	PF00112//PF03051//PF00873	Papain family cysteine protease//Peptidase C1-like family//AcrB/AcrD/AcrF family	GO:0006508//GO:0006810	proteolysis//transport	GO:0008234//GO:0004197//GO:0005215	cysteine-type peptidase activity//cysteine-type endopeptidase activity//transporter activity	GO:0016020	membrane	KOG1543	Cysteine proteinase Cathepsin L	CSS014607	AT4G39090.1	| Symbols: RD19, RD19A | Papain family cysteine protease | chr4:18215826-18217326 REVERSE LENGTH=368	'29.5.3'	'protein.degradation.cysteine protease'
c101030_g1	138.97	19.6719	2.8206	1.06e-09	5.51e-07	576	168004133	XP_001754766.1	597	2.3e-76	predicted protein [Physcomitrella patens]>gi|168025241|ref|XP_001765143.1| predicted protein [Physcomitrella patens]>gi|168033856|ref|XP_001769430.1| predicted protein [Physcomitrella patens]>gi|168057012|ref|XP_001780511.1| predicted protein [Physcomitrella patens]>gi|162668097|gb|EDQ54712.1| predicted protein [Physcomitrella patens]>gi|162679350|gb|EDQ65799.1| predicted protein [Physcomitrella …	808363378	XM_012331961.1	141	1.03e-65	Pseudozyma hubeiensis SY62 hypothetical protein partial mRNA	K02894	RP-L23e, RPL23	large subunit ribosomal protein L23e	http://www.genome.jp/dbget-bin/www_bget?ko:K02894	P49690	585	1.65e-75	60S ribosomal protein L23 OS=Arabidopsis thaliana GN=RPL23A PE=2 SV=3	PF00238	Ribosomal protein L14p/L23e	GO:0042254//GO:0006412	ribosome biogenesis//translation	GO:0003735	structural constituent of ribosome	GO:0005840	ribosome	KOG0901	60S ribosomal protein L14/L17/L23	CSS036537	AT3G04400.1	| Symbols: emb2171 | Ribosomal protein L14p/L23e family protein | chr3:1167339-1168308 FORWARD LENGTH=140	'29.2.1.2.2.23'	'protein.synthesis.ribosomal protein.eukaryotic.60S subunit.L23'
c106638_g1	65.0682	13.5024	2.2687	1.08e-09	5.58e-07	580	1173222	P42756.1	517	3.71e-64	RecName: Full=40S ribosomal protein S11 [Dunaliella tertiolecta]>gi|534959|emb|CAA46835.1| ribosomal protein S11 [Dunaliella tertiolecta]	760445578	XM_011401556.1	134	8.1e-62	Auxenochlorella protothecoides 40S ribosomal protein S11 partial mRNA	K02949	RP-S11e, RPS11	small subunit ribosomal protein S11e	http://www.genome.jp/dbget-bin/www_bget?ko:K02949	P42756	517	5.2e-65	40S ribosomal protein S11 OS=Dunaliella tertiolecta GN=RPS11 PE=2 SV=1	PF00366//PF02083	Ribosomal protein S17//Urotensin II	GO:0008217//GO:0007165//GO:0006412//GO:0042312//GO:0042254	regulation of blood pressure//signal transduction//translation//regulation of vasodilation//ribosome biogenesis	GO:0003735//GO:0005179	structural constituent of ribosome//hormone activity	GO:0005840//GO:0005622//GO:0005576	ribosome//intracellular//extracellular region	KOG1728	40S ribosomal protein S11	CSS013163	AT5G23740.1	| Symbols: RPS11-BETA | ribosomal protein S11-beta | chr5:8008251-8009330 REVERSE LENGTH=159	'29.2.1.2.1.11'	'protein.synthesis.ribosomal protein.eukaryotic.40S subunit.S11'
c152128_g1	21.6277	0	Inf	1.08e-09	5.58e-07	1099	326501758	BAK02668.1	200	1.11e-14	predicted protein [Hordeum vulgare subsp. vulgare]	--	--	--	--	--	--	--	--	--	--	--	--	--	--	--	--	--	--	--	--	--	--	--	#N/A	#N/A	#N/A	#N/A	#N/A
c232205_g1	84.5696	11.3431	2.8983	1.08e-09	5.58e-07	669	669157574	XP_008614349.1	364	5.13e-41	30S ribosomal protein S24e [Saprolegnia diclina VS20]>gi|813129394|ref|XP_012197589.1| hypothetical protein SPRG_03622 [Saprolegnia parasitica CBS 223.65]>gi|530734166|gb|EQC32408.1| 30S ribosomal protein S24e [Saprolegnia diclina VS20]>gi|641537860|gb|KDO31704.1| hypothetical protein SPRG_03622 [Saprolegnia parasitica CBS 223.65]	--	--	--	--	--	K02974	RP-S24e, RPS24	small subunit ribosomal protein S24e	http://www.genome.jp/dbget-bin/www_bget?ko:K02974	O59865	334	2.38e-37	40S ribosomal protein S24-B OS=Schizosaccharomyces pombe (strain 972 / ATCC 24843) GN=rps2402 PE=2 SV=3	PF01282	Ribosomal protein S24e	GO:0006412//GO:0042254	translation//ribosome biogenesis	GO:0003735	structural constituent of ribosome	GO:0005622//GO:0005840	intracellular//ribosome	KOG3424	40S ribosomal protein S24	CSS016371	AT5G28060.1	| Symbols: | Ribosomal protein S24e family protein | chr5:10069791-10070792 REVERSE LENGTH=133	'29.2.1.2.1.24'	'protein.synthesis.ribosomal protein.eukaryotic.40S subunit.S24'
c147743_g1	24.1864	0.347775	6.1199	1.08e-09	5.59e-07	1217	695013908	XP_009393754.1	183	1.55e-12	PREDICTED: SNF1-related protein kinase regulatory subunit gamma-1 isoform X2 [Musa acuminata subsp. malaccensis]	--	--	--	--	--	--	--	--	--	Q5A744	207	3e-16	Protein SDS23 OS=Candida albicans (strain SC5314 / ATCC MYA-2876) GN=SDS23 PE=2 SV=1	PF00571	CBS domain	--	--	GO:0030554	adenyl nucleotide binding	--	--	KOG1764	5'-AMP-activated protein kinase, gamma subunit	CSS035774	AT3G48530.1	| Symbols: KING1 | SNF1-related protein kinase regulatory subunit gamma 1 | chr3:17987559-17989592 FORWARD LENGTH=424	'10.5'	'cell wall.cell wall proteins'
c126617_g1	24.1738	0.304064	6.3129	1.11e-09	5.7e-07	593	--	--	--	--	--	--	--	--	--	--	--	--	--	--	--	--	--	--	--	--	--	--	--	--	--	--	--	--	#N/A	#N/A	#N/A	#N/A	#N/A
c136347_g1	115.11	34.8944	1.7219	1.13e-09	5.79e-07	1043	--	--	--	--	--	--	--	--	--	--	--	--	--	--	P24005	713	3.52e-90	Calcium-regulated actin-bundling protein OS=Dictyostelium discoideum GN=abpB PE=1 SV=1	PF13202//PF00036	EF hand//EF hand	--	--	GO:0005509	calcium ion binding	--	--	--	--	#N/A	#N/A	#N/A	#N/A	#N/A
c156972_g1	154.965	30.4083	2.3494	1.17e-09	6e-07	1040	645272405	XP_008241381.1	252	2.11e-22	PREDICTED: bifunctional monodehydroascorbate reductase and carbonic anhydrase nectarin-3-like isoform X2 [Prunus mume]	32994063	AK108854.1	126	4.18e-57	Oryza sativa Japonica Group cDNA clone:002-152-A12, full insert sequence	--	--	--	--	Q8L817	214	2.07e-18	Alpha carbonic anhydrase 7 OS=Arabidopsis thaliana GN=ACA7 PE=2 SV=1	PF08099	Scorpion calcine family	GO:0009405//GO:0006810	pathogenesis//transport	GO:0019855	calcium channel inhibitor activity	GO:0005576	extracellular region	KOG0382	Carbonic anhydrase	CSS046491	AT1G08080.1	| Symbols: ATACA7, ACA7 | alpha carbonic anhydrase 7 | chr1:2517022-2518546 REVERSE LENGTH=275	'8.3'	'TCA / org transformation.carbonic anhydrases'
c82796_g1	18.8176	718.72	-5.2553	1.18e-09	6.01e-07	2014	675164975	XP_008891372.1	2279	0	hsp70-like protein [Phytophthora parasitica INRA-310]>gi|568107449|gb|ETN22073.1| hsp70-like protein [Phytophthora parasitica INRA-310]	151426879	AK248928.1	606	0	Hordeum vulgare subsp. vulgare cDNA clone: FLbaf11o24, mRNA sequence	K03283	HSPA1_8	heat shock 70kDa protein 1/8	http://www.genome.jp/dbget-bin/www_bget?ko:K03283	P41753	2222	0	Heat shock 70 kDa protein OS=Achlya klebsiana GN=HSP70 PE=2 SV=1	PF01968//PF06723	Hydantoinase/oxoprolinase//MreB/Mbl protein	GO:0000902	cell morphogenesis	GO:0016787	hydrolase activity	--	--	KOG0101	Molecular chaperones HSP70/HSC70, HSP70 superfamily	CSS007140	AT1G16030.1	| Symbols: Hsp70b | heat shock protein 70B | chr1:5502386-5504326 REVERSE LENGTH=646	'20.2.1'	'stress.abiotic.heat'
c175732_g3	172.618	351.111	-1.0243	1.22e-09	6.21e-07	715	7141131	AAF37219.1	192	2.13e-14	ribosome inactivating protein RIPt [Polygonatum multiflorum]	22773774	AY141042.1	63	2.97e-22	Binary vector pGV4945 kanamycin resistance and ribosome-inactivating protein genes, complete cds	--	--	--	--	P93543	125	9.25e-07	Ribosome-inactivating protein SNAI' OS=Sambucus nigra PE=1 SV=1	--	--	--	--	--	--	--	--	--	--	CSS038174	0	0	0	0
c165593_g3	91.7327	20.8469	2.1376	1.24e-09	6.31e-07	845	--	--	--	--	--	--	--	--	--	--	--	--	--	--	--	--	--	--	--	--	--	--	--	--	--	--	--	--	#N/A	#N/A	#N/A	#N/A	#N/A
c164414_g1	7.43494	52.0823	-2.8084	1.27e-09	6.45e-07	1657	326533288	BAJ93616.1	1765	0	predicted protein [Hordeum vulgare subsp. vulgare]	388496017	BT136280.1	496	0	Lotus japonicus clone JCVI-FLLj-23I23 unknown mRNA	K12614	DDX6, RCK, DHH1	ATP-dependent RNA helicase DDX6/DHH1	http://www.genome.jp/dbget-bin/www_bget?ko:K12614	P23128	1711	0	Putative ATP-dependent RNA helicase me31b OS=Drosophila melanogaster GN=me31B PE=1 SV=3	PF00004//PF00176//PF00270//PF00271	ATPase family associated with various cellular activities (AAA)//SNF2 family N-terminal domain//DEAD/DEAH box helicase//Helicase conserved C-terminal domain	--	--	GO:0003676//GO:0003677//GO:0005524//GO:0008026//GO:0004386	nucleic acid binding//DNA binding//ATP binding//ATP-dependent helicase activity//helicase activity	--	--	KOG0326	ATP-dependent RNA helicase	CSS016993	AT4G00660.2	| Symbols: RH8, ATRH8 | RNAhelicase-like 8 | chr4:274638-277438 FORWARD LENGTH=505	'28.1'	'DNA.synthesis/chromatin structure'
c174377_g2	125.21	270.513	-1.1114	1.29e-09	6.55e-07	988	359494525	XP_002268838.2	328	1.44e-31	PREDICTED: cyclin-T1-5-like [Vitis vinifera]>gi|731433980|ref|XP_010644871.1| PREDICTED: cyclin-T1-5-like [Vitis vinifera]>gi|731433982|ref|XP_010644872.1| PREDICTED: cyclin-T1-5-like [Vitis vinifera]>gi|731433984|ref|XP_010644873.1| PREDICTED: cyclin-T1-5-like [Vitis vinifera]>gi|731433986|ref|XP_010644874.1| PREDICTED: cyclin-T1-5-like [Vitis vinifera]>gi|731433988|ref|XP_010644875.1| PREDICTED…	--	--	--	--	--	--	--	--	--	Q9FKE6	124	3.34e-06	Cyclin-T1-5 OS=Arabidopsis thaliana GN=CYCT1-5 PE=1 SV=2	--	--	--	--	--	--	--	--	--	--	CSS032964	AT5G45190.2	| Symbols: | Cyclin family protein | chr5:18277808-18280733 REVERSE LENGTH=590	'31.3'	'cell.cycle'
c152320_g1	29.6108	1.50688	4.2965	1.3e-09	6.58e-07	1584	302804652	XP_002984078.1	392	5.43e-41	hypothetical protein SELMODRAFT_12743, partial [Selaginella moellendorffii]>gi|300148430|gb|EFJ15090.1| hypothetical protein SELMODRAFT_12743, partial [Selaginella moellendorffii]	--	--	--	--	--	--	--	--	--	P24280	454	5.88e-50	SEC14 cytosolic factor OS=Saccharomyces cerevisiae (strain ATCC 204508 / S288c) GN=SEC14 PE=1 SV=3	PF13897	Golgi-dynamics membrane-trafficking	GO:0006810	transport	--	--	GO:0016021	integral component of membrane	KOG1471	Phosphatidylinositol transfer protein SEC14 and related proteins	CSS006332	AT4G36490.1	| Symbols: ATSFH12, SFH12 | SEC14-like 12 | chr4:17222099-17224808 FORWARD LENGTH=543	'29.3.4.99'	'protein.targeting.secretory pathway.unspecified'
c157303_g1	10.7257	57.189	-2.4147	1.33e-09	6.73e-07	1289	--	--	--	--	--	--	--	--	--	--	--	--	--	--	--	--	--	--	--	--	--	--	--	--	--	--	--	--	#N/A	#N/A	#N/A	#N/A	#N/A
c147529_g1	154.029	318.654	-1.0488	1.37e-09	6.86e-07	1247	--	--	--	--	--	--	--	--	--	--	--	--	--	--	--	--	--	--	--	--	--	--	--	--	--	--	--	--	CSS007773	AT3G05550.1	| Symbols: | Hypoxia-responsive family protein | chr3:1612860-1613748 FORWARD LENGTH=97	'35.1'	'not assigned.no ontology'
c151154_g1	5.25831	42.5598	-3.0168	1.39e-09	6.98e-07	1038	551628117	XP_005794039.1	231	3.19e-19	trypsin alpha [Emiliania huxleyi CCMP1516]>gi|485648704|gb|EOD41610.1| trypsin alpha [Emiliania huxleyi CCMP1516]	--	--	--	--	--	--	--	--	--	P51588	264	4.43e-25	Trypsin OS=Neobellieria bullata PE=1 SV=1	PF00089	Trypsin	GO:0006508	proteolysis	GO:0004252	serine-type endopeptidase activity	--	--	KOG3627	Trypsin	#N/A	#N/A	#N/A	#N/A	#N/A
c171538_g1	69.1774	14.6305	2.2413	1.41e-09	7.05e-07	1260	--	--	--	--	--	--	--	--	--	--	--	--	--	--	--	--	--	--	--	--	--	--	--	--	--	--	--	--	#N/A	#N/A	#N/A	#N/A	#N/A
c171817_g1	188.117	65.4086	1.5241	1.44e-09	7.2e-07	2093	359473541	XP_002268359.2	1290	4.68e-168	PREDICTED: transcription factor bHLH111 [Vitis vinifera]>gi|297738310|emb|CBI27511.3| unnamed protein product [Vitis vinifera]	802598097	XM_012217035.1	168	3.84e-80	PREDICTED: Jatropha curcas transcription factor bHLH111 (LOC105634210), mRNA	--	--	--	--	Q9FYJ6	465	1.63e-50	Transcription factor bHLH111 OS=Arabidopsis thaliana GN=BHLH111 PE=2 SV=1	PF00010//PF04281	Helix-loop-helix DNA-binding domain//Mitochondrial import receptor subunit Tom22	GO:0006886	intracellular protein transport	GO:0046983	protein dimerization activity	GO:0005741	mitochondrial outer membrane	--	--	CSS009618	AT1G31050.1	| Symbols: | basic helix-loop-helix (bHLH) DNA-binding superfamily protein | chr1:11075720-11079140 REVERSE LENGTH=434	'27.3.6'	'RNA.regulation of transcription.bHLH,Basic Helix-Loop-Helix family'
c159994_g2	4.93984	41.1969	-3.06	1.51e-09	7.55e-07	1456	551579969	XP_005775543.1	551	2.18e-62	hypothetical protein EMIHUDRAFT_61288, partial [Emiliania huxleyi CCMP1516]>gi|485627487|gb|EOD23114.1| hypothetical protein EMIHUDRAFT_61288, partial [Emiliania huxleyi CCMP1516]	--	--	--	--	--	K08637	CPA4	carboxypeptidase A4	http://www.genome.jp/dbget-bin/www_bget?ko:K08637	P09954	755	6.06e-93	Carboxypeptidase A1 OS=Sus scrofa GN=CPA1 PE=1 SV=2	PF00246//PF02244	Zinc carboxypeptidase//Carboxypeptidase activation peptide	GO:0006508	proteolysis	GO:0004181//GO:0008270//GO:0004180	metallocarboxypeptidase activity//zinc ion binding//carboxypeptidase activity	--	--	KOG2650	Zinc carboxypeptidase	CSS033995	AT5G42320.1	| Symbols: | Zn-dependent exopeptidases superfamily protein | chr5:16918651-16920845 REVERSE LENGTH=379	'29.5.7'	'protein.degradation.metalloprotease'
c152413_g1	8.9305	54.052	-2.5975	1.54e-09	7.67e-07	1943	669150952	XP_008611038.1	1850	0	protein transporter Sec61 subunit alpha [Saprolegnia diclina VS20]>gi|530737479|gb|EQC35721.1| protein transporter Sec61 subunit alpha [Saprolegnia diclina VS20]	828201724	XM_002160432.3	510	0	PREDICTED: Hydra vulgaris protein transport protein Sec61 subunit alpha isoform 2 (LOC100200475), mRNA	K10956	SEC61A	protein transport protein SEC61 subunit alpha	http://www.genome.jp/dbget-bin/www_bget?ko:K10956	Q90ZM2	2235	0	Protein transport protein Sec61 subunit alpha-like 1 OS=Danio rerio GN=sec61al1 PE=2 SV=3	PF00344	SecY translocase	GO:0015031	protein transport	--	--	GO:0016020	membrane	KOG1373	Transport protein Sec61, alpha subunit	CSS041837	AT2G34250.1	| Symbols: | SecY protein transport family protein | chr2:14462635-14464572 FORWARD LENGTH=475	'29.3.4.99'	'protein.targeting.secretory pathway.unspecified'
c181345_g1	31.0303	1.60774	4.2706	1.64e-09	8.1e-07	1407	--	--	--	--	--	--	--	--	--	--	--	--	--	--	--	--	--	--	PF02072//PF00922	Prepro-orexin//Vesiculovirus phosphoprotein	GO:0006144//GO:0007218//GO:0007631	purine nucleobase metabolic process//neuropeptide signaling pathway//feeding behavior	GO:0003968	RNA-directed RNA polymerase activity	GO:0031379	RNA-directed RNA polymerase complex	--	--	#N/A	#N/A	#N/A	#N/A	#N/A
c126097_g1	69.795	174.254	-1.32	1.64e-09	8.11e-07	797	720096414	XP_010246977.1	700	1.28e-89	PREDICTED: E3 ubiquitin-protein ligase RNF185 isoform X1 [Nelumbo nucifera]>gi|720096417|ref|XP_010246978.1| PREDICTED: E3 ubiquitin-protein ligase RNF185 isoform X1 [Nelumbo nucifera]>gi|720096420|ref|XP_010246979.1| PREDICTED: E3 ubiquitin-protein ligase RNF185 isoform X1 [Nelumbo nucifera]>gi|720096423|ref|XP_010246980.1| PREDICTED: E3 ubiquitin-protein ligase RNF185 isoform X1 [Nelumbo nucife…	702467864	XM_010031537.1	88	4.22e-36	PREDICTED: Eucalyptus grandis E3 ubiquitin-protein ligase RNF185 (LOC104419774), mRNA	K10666	RNF5	E3 ubiquitin-protein ligase RNF5	http://www.genome.jp/dbget-bin/www_bget?ko:K10666	Q5M807	212	5.13e-19	E3 ubiquitin-protein ligase RNF5 OS=Rattus norvegicus GN=Rnf5 PE=2 SV=1	PF14634//PF13639//PF10588//PF12861//PF00097//PF12678	zinc-RING finger domain//Ring finger domain//NADH-ubiquinone oxidoreductase-G iron-sulfur binding region//Anaphase-promoting complex subunit 11 RING-H2 finger//Zinc finger, C3HC4 type (RING finger)//RING-H2 zinc finger	GO:0016567//GO:0055114	protein ubiquitination//oxidation-reduction process	GO:0008270//GO:0016491//GO:0004842//GO:0046872//GO:0005515	zinc ion binding//oxidoreductase activity//ubiquitin-protein transferase activity//metal ion binding//protein binding	GO:0005680	anaphase-promoting complex	KOG0823	Predicted E3 ubiquitin ligase	CSS002414	AT2G23780.1	| Symbols: | RING/U-box superfamily protein | chr2:10123551-10124234 REVERSE LENGTH=227	'29.5.11.4.2'	'protein.degradation.ubiquitin.E3.RING'
c121663_g1	62.0272	12.0521	2.3636	1.65e-09	8.13e-07	3023	546302472	XP_005711712.1	390	2.03e-37	unnamed protein product [Chondrus crispus]>gi|507108034|emb|CDF41418.1| unnamed protein product [Chondrus crispus]	--	--	--	--	--	K03927	CES2	carboxylesterase 2	http://www.genome.jp/dbget-bin/www_bget?ko:K03927	P21837	470	3.42e-48	Crystal protein OS=Dictyostelium discoideum GN=cryS PE=1 SV=1	PF00326//PF07859	Prolyl oligopeptidase family//alpha/beta hydrolase fold	GO:0008152//GO:0006508	metabolic process//proteolysis	GO:0016787//GO:0008236	hydrolase activity//serine-type peptidase activity	--	--	KOG4389	Acetylcholinesterase/Butyrylcholinesterase	#N/A	#N/A	#N/A	#N/A	#N/A
c129068_g1	6.62675	46.4581	-2.8096	1.66e-09	8.15e-07	942	--	--	--	--	--	--	--	--	--	--	--	--	--	--	Q86IV5	377	2.82e-41	Countin-1 OS=Dictyostelium discoideum GN=ctnA PE=1 SV=1	--	--	--	--	--	--	--	--	--	--	#N/A	#N/A	#N/A	#N/A	#N/A
c152932_g1	251.332	60.8488	2.0463	1.67e-09	8.2e-07	2005	145353596	XP_001421094.1	1614	0	predicted protein [Ostreococcus lucimarinus CCE9901]>gi|145357305|ref|XP_001422860.1| predicted protein [Ostreococcus lucimarinus CCE9901]>gi|144581330|gb|ABO99387.1| predicted protein [Ostreococcus lucimarinus CCE9901]>gi|144583104|gb|ABP01219.1| predicted protein [Ostreococcus lucimarinus CCE9901]	134116775	XM_767967.1	45	8.72e-12	Cryptococcus neoformans var. neoformans B-3501A hypothetical protein (CNBJ3360) partial mRNA	--	--	--	--	O13755	988	4.97e-124	Fumarate reductase OS=Schizosaccharomyces pombe (strain 972 / ATCC 24843) GN=osm1 PE=3 SV=1	PF01134//PF07992//PF01593//PF13241//PF00070//PF00428//PF00173//PF05834//PF01266	Glucose inhibited division protein A//Pyridine nucleotide-disulphide oxidoreductase//Flavin containing amine oxidoreductase//Putative NAD(P)-binding//Pyridine nucleotide-disulphide oxidoreductase//60s Acidic ribosomal protein//Cytochrome b5-like Heme/Steroid binding domain//Lycopene cyclase protein//FAD dependent oxidoreductase	GO:0006779//GO:0042254//GO:0008033//GO:0019354//GO:0006414//GO:0016117//GO:0055114	porphyrin-containing compound biosynthetic process//ribosome biogenesis//tRNA processing//siroheme biosynthetic process//translational elongation//carotenoid biosynthetic process//oxidation-reduction process	GO:0043115//GO:0016491//GO:0016705//GO:0050660//GO:0003735//GO:0020037	precorrin-2 dehydrogenase activity//oxidoreductase activity//oxidoreductase activity, acting on paired donors, with incorporation or reduction of molecular oxygen//flavin adenine dinucleotide binding//structural constituent of ribosome//heme binding	GO:0005622//GO:0005840	intracellular//ribosome	KOG2404	Fumarate reductase, flavoprotein subunit	CSS001633	AT5G66760.1	| Symbols: SDH1-1 | succinate dehydrogenase 1-1 | chr5:26653776-26657224 FORWARD LENGTH=634	'8.1.7'	'TCA / org transformation.TCA.succinate dehydrogenase'
c170217_g1	107.385	308.492	-1.5224	1.76e-09	8.62e-07	1621	--	--	--	--	--	--	--	--	--	--	--	--	--	--	--	--	--	--	--	--	--	--	--	--	--	--	--	--	#N/A	#N/A	#N/A	#N/A	#N/A
c175701_g1	166.491	338.293	-1.0228	1.8e-09	8.78e-07	2954	359487196	XP_002269821.2	1489	0	PREDICTED: uncharacterized protein LOC100248068 [Vitis vinifera]>gi|297742697|emb|CBI35150.3| unnamed protein product [Vitis vinifera]	731414534	XR_787324.1	96	5.76e-40	PREDICTED: Vitis vinifera uncharacterized LOC100248068 (LOC100248068), transcript variant X2, misc_RNA	--	--	--	--	--	--	--	--	--	--	--	--	--	--	--	--	--	--	CSS018696	AT5G64170.2	| Symbols: | dentin sialophosphoprotein-related | chr5:25672904-25675934 REVERSE LENGTH=616	'35.1'	'not assigned.no ontology'
c159826_g3	70.6757	4.62018	3.9352	1.89e-09	9.21e-07	1483	--	--	--	--	--	--	--	--	--	--	--	--	--	--	--	--	--	--	PF00485//PF00161	Phosphoribulokinase / Uridine kinase family//Ribosome inactivating protein	GO:0008152//GO:0017148	metabolic process//negative regulation of translation	GO:0030598//GO:0016301//GO:0005524	rRNA N-glycosylase activity//kinase activity//ATP binding	--	--	--	--	#N/A	#N/A	#N/A	#N/A	#N/A
c139350_g1	36.123	111.557	-1.6268	1.97e-09	9.58e-07	430	--	--	--	--	--	--	--	--	--	--	--	--	--	--	--	--	--	--	--	--	--	--	--	--	--	--	--	--	#N/A	#N/A	#N/A	#N/A	#N/A
c124241_g1	44.0951	0.69555	5.9863	1.98e-09	9.6e-07	609	--	--	--	--	--	--	--	--	--	--	--	--	--	--	--	--	--	--	PF00811//PF11112	Ependymin//Pyocin activator protein PrtN	GO:0007160//GO:0006355	cell-matrix adhesion//regulation of transcription, DNA-templated	GO:0005509	calcium ion binding	GO:0005576	extracellular region	--	--	#N/A	#N/A	#N/A	#N/A	#N/A
c79282_g1	43.6014	5.67902	2.9407	2.05e-09	9.92e-07	422	326524301	BAK00534.1	572	3.47e-70	predicted protein [Hordeum vulgare subsp. vulgare]	326524300	AK369332.1	192	3.31e-94	Hordeum vulgare subsp. vulgare mRNA for predicted protein, complete cds, clone: NIASHv2089D15	K02930	RP-L4e, RPL4	large subunit ribosomal protein L4e	http://www.genome.jp/dbget-bin/www_bget?ko:K02930	Q58DW0	492	5.75e-59	60S ribosomal protein L4 OS=Bos taurus GN=RPL4 PE=2 SV=3	PF00573	Ribosomal protein L4/L1 family	GO:0006412//GO:0042254	translation//ribosome biogenesis	GO:0003735	structural constituent of ribosome	GO:0005840	ribosome	KOG1475	Ribosomal protein RPL1/RPL2/RL4L4	CSS030477	AT3G09630.1	| Symbols: | Ribosomal protein L4/L1 family | chr3:2953813-2955444 FORWARD LENGTH=406	'29.2.1.2.2.141'	'protein.synthesis.ribosomal protein.eukaryotic.60S subunit.L4/L1'
c123328_g1	60.7917	11.7043	2.3768	2.08e-09	1e-06	1171	551662467	XP_005833999.1	1037	1.01e-136	hypothetical protein GUITHDRAFT_86602 [Guillardia theta CCMP2712]>gi|428178142|gb|EKX47019.1| hypothetical protein GUITHDRAFT_86602 [Guillardia theta CCMP2712]	--	--	--	--	--	K01623	ALDO	fructose-bisphosphate aldolase, class I	http://www.genome.jp/dbget-bin/www_bget?ko:K01623	Q86A67	997	2.11e-131	Fructose-bisphosphate aldolase OS=Dictyostelium discoideum GN=fba PE=3 SV=1	PF02376//PF00274	CUT domain//Fructose-bisphosphate aldolase class-I	GO:0015976//GO:0006094//GO:0006098//GO:0006020//GO:0006096//GO:0006013//GO:0006000	carbon utilization//gluconeogenesis//pentose-phosphate shunt//inositol metabolic process//glycolytic process//mannose metabolic process//fructose metabolic process	GO:0004332//GO:0003677	fructose-bisphosphate aldolase activity//DNA binding	--	--	KOG1557	Fructose-biphosphate aldolase	CSS016246	AT2G36460.1	| Symbols: | Aldolase superfamily protein | chr2:15296929-15298387 REVERSE LENGTH=358	'4.1.10'	'glycolysis.cytosolic branch.aldolase'
c162435_g2	61.6652	12.0663	2.3535	2.21e-09	1.07e-06	2643	--	--	--	--	--	--	--	--	--	--	--	--	--	--	--	--	--	--	PF05843//PF07645//PF10278//PF03764	Suppressor of forked protein (Suf)//Calcium-binding EGF domain//Mediator of RNA pol II transcription subunit 19//Elongation factor G, domain IV	GO:0006397//GO:0006357	mRNA processing//regulation of transcription from RNA polymerase II promoter	GO:0005525//GO:0001104//GO:0005509	GTP binding//RNA polymerase II transcription cofactor activity//calcium ion binding	GO:0005634//GO:0016592	nucleus//mediator complex	--	--	#N/A	#N/A	#N/A	#N/A	#N/A
c66849_g1	27.4084	1.02856	4.7359	2.23e-09	1.07e-06	2001	676388793	XP_009037675.1	378	2.75e-36	hypothetical protein AURANDRAFT_64808 [Aureococcus anophagefferens]>gi|323451807|gb|EGB07683.1| hypothetical protein AURANDRAFT_64808 [Aureococcus anophagefferens]	--	--	--	--	--	--	--	--	--	--	--	--	--	PF03453	MoeA N-terminal region (domain I and II)	GO:0032324	molybdopterin cofactor biosynthetic process	--	--	--	--	--	--	#N/A	#N/A	#N/A	#N/A	#N/A
c147616_g1	5.63407	43.4464	-2.947	2.23e-09	1.07e-06	1343	326491377	BAK02079.1	282	2.27e-26	predicted protein [Hordeum vulgare subsp. vulgare]	--	--	--	--	--	--	--	--	--	Q47746	166	1.13e-11	D-alanyl-D-alanine carboxypeptidase OS=Enterococcus faecalis (strain ATCC 700802 / V583) GN=vanYB PE=2 SV=1	PF02557//PF00734	D-alanyl-D-alanine carboxypeptidase//Fungal cellulose binding domain	GO:0005975//GO:0006508	carbohydrate metabolic process//proteolysis	GO:0030248//GO:0004553//GO:0008233	cellulose binding//hydrolase activity, hydrolyzing O-glycosyl compounds//peptidase activity	GO:0005576	extracellular region	--	--	#N/A	#N/A	#N/A	#N/A	#N/A
c149718_g2	127.017	43.674	1.5402	2.26e-09	1.08e-06	5630	545708570	XP_005706597.1	191	1.57e-12	tenascin isoform 1 [Galdieria sulphuraria]>gi|452823063|gb|EME30077.1| tenascin isoform 1 [Galdieria sulphuraria]	--	--	--	--	--	--	--	--	--	Q8R4K8	456	5.35e-44	Pappalysin-1 OS=Mus musculus GN=Pappa PE=2 SV=2	PF00066//PF00413//PF10462	LNR domain//Matrixin//Peptidase M66	GO:0030154//GO:0006508	cell differentiation//proteolysis	GO:0008270//GO:0004222	zinc ion binding//metalloendopeptidase activity	GO:0031012//GO:0016020	extracellular matrix//membrane	KOG1225	Teneurin-1 and related extracellular matrix proteins, contain EGF-like repeats	#N/A	#N/A	#N/A	#N/A	#N/A
c163341_g1	48.2468	7.25781	2.7328	2.38e-09	1.13e-06	1979	--	--	--	--	--	--	--	--	--	--	--	--	--	--	--	--	--	--	PF00514	Armadillo/beta-catenin-like repeat	--	--	GO:0005515	protein binding	--	--	--	--	#N/A	#N/A	#N/A	#N/A	#N/A
c117891_g1	181.94	73.5278	1.3071	2.44e-09	1.16e-06	530	761969052	KIZ00139.1	442	3.6e-53	60S ribosomal protein L26-1 [Monoraphidium neglectum]	--	--	--	--	--	K02898	RP-L26e, RPL26	large subunit ribosomal protein L26e	http://www.genome.jp/dbget-bin/www_bget?ko:K02898	P61255	413	1.07e-49	60S ribosomal protein L26 OS=Mus musculus GN=Rpl26 PE=1 SV=1	--	--	--	--	--	--	--	--	KOG3401	60S ribosomal protein L26	CSS009028	AT3G49910.1	| Symbols: | Translation protein SH3-like family protein | chr3:18504311-18504751 FORWARD LENGTH=146	'29.2.1.2.2.26'	'protein.synthesis.ribosomal protein.eukaryotic.60S subunit.L26'
c164460_g2	65.1707	14.1241	2.2061	2.48e-09	1.17e-06	1251	195628596	ACG36128.1	593	9.69e-70	vignain precursor [Zea mays]	514701336	XM_004998179.1	79	6.77e-31	Salpingoeca rosetta cathepsin partial mRNA	K16292	CEP, CYSEP	KDEL-tailed cysteine endopeptidase	http://www.genome.jp/dbget-bin/www_bget?ko:K16292	Q9LT77	566	1.45e-66	Probable cysteine proteinase At3g19400 OS=Arabidopsis thaliana GN=At3g19400 PE=2 SV=1	PF03051//PF00112	Peptidase C1-like family//Papain family cysteine protease	GO:0006508	proteolysis	GO:0004197//GO:0008234	cysteine-type endopeptidase activity//cysteine-type peptidase activity	--	--	KOG1543	Cysteine proteinase Cathepsin L	CSS042725	AT1G47128.1	| Symbols: RD21, RD21A | Granulin repeat cysteine protease family protein | chr1:17283139-17285609 REVERSE LENGTH=462	'29.5.3'	'protein.degradation.cysteine protease'
c118753_g1	93.4962	26.538	1.8168	2.52e-09	1.19e-06	891	116792331	ABK26321.1	646	4.81e-81	unknown [Picea sitchensis]	--	--	--	--	--	K11188	PRDX6	peroxiredoxin 6, 1-Cys peroxiredoxin	http://www.genome.jp/dbget-bin/www_bget?ko:K11188	Q54SE2	638	2.02e-80	Peroxiredoxin-like protein DDB_G0282517, mitochondrial OS=Dictyostelium discoideum GN=DDB_G0282517 PE=3 SV=1	PF08534//PF10417//PF00578	Redoxin//C-terminal domain of 1-Cys peroxiredoxin//AhpC/TSA family	GO:0055114	oxidation-reduction process	GO:0016209//GO:0016491//GO:0051920	antioxidant activity//oxidoreductase activity//peroxiredoxin activity	--	--	KOG0852	Alkyl hydroperoxide reductase, thiol specific antioxidant and related enzymes	CSS010150	AT1G48130.1	| Symbols: ATPER1, PER1 | 1-cysteine peroxiredoxin 1 | chr1:17780610-17781500 FORWARD LENGTH=216	'21.5.2'	'redox.peroxiredoxin.PER1'
c156648_g1	360.721	73.0069	2.3048	2.52e-09	1.19e-06	4375	870850035	KMT02191.1	347	1.58e-31	hypothetical protein BVRB_9g207060 [Beta vulgaris subsp. vulgaris]	--	--	--	--	--	--	--	--	--	P38993	335	1.12e-30	Iron transport multicopper oxidase FET3 OS=Saccharomyces cerevisiae (strain ATCC 204508 / S288c) GN=FET3 PE=1 SV=2	PF00394//PF07732//PF07731//PF02535	Multicopper oxidase//Multicopper oxidase//Multicopper oxidase//ZIP Zinc transporter	GO:0055114//GO:0055085//GO:0030001	oxidation-reduction process//transmembrane transport//metal ion transport	GO:0005507//GO:0046873//GO:0016491	copper ion binding//metal ion transmembrane transporter activity//oxidoreductase activity	GO:0016020	membrane	KOG1263	Multicopper oxidases	CSS045158	AT4G39830.1	| Symbols: | Cupredoxin superfamily protein | chr4:18479103-18481184 FORWARD LENGTH=582	'21.2.1'	'redox.ascorbate and glutathione.ascorbate'
c151573_g1	44.1976	1.05751	5.3852	2.56e-09	1.2e-06	995	823185899	XP_012489686.1	361	1.62e-38	PREDICTED: cyclin-U4-1-like [Gossypium raimondii]>gi|763772012|gb|KJB39135.1| hypothetical protein B456_007G085300 [Gossypium raimondii]	--	--	--	--	--	--	--	--	--	O80513	318	3.96e-33	Cyclin-U4-1 OS=Arabidopsis thaliana GN=CYCU4-1 PE=1 SV=1	PF03418//PF08613//PF00797	Germination protease//Cyclin//N-acetyltransferase	GO:0006508//GO:0000079//GO:0008152//GO:0042967//GO:0009847	proteolysis//regulation of cyclin-dependent protein serine/threonine kinase activity//metabolic process//acyl-carrier-protein biosynthetic process//spore germination	GO:0008233//GO:0019901//GO:0016407	peptidase activity//protein kinase binding//acetyltransferase activity	--	--	KOG1674	Cyclin	CSS001538	AT2G44740.1	| Symbols: CYCP4;1 | cyclin p4;1 | chr2:18442287-18443304 REVERSE LENGTH=202	'31.3'	'cell.cycle'
c158532_g1	82.503	21.2936	1.954	2.57e-09	1.2e-06	1777	778677278	XP_011650764.1	231	2.83e-19	PREDICTED: LIM domain-containing protein PLIM2b-like isoform X2 [Cucumis sativus]>gi|700201405|gb|KGN56538.1| hypothetical protein Csa_3G122620 [Cucumis sativus]	--	--	--	--	--	K09377	CSRP	cysteine and glycine-rich protein	http://www.genome.jp/dbget-bin/www_bget?ko:K09377	Q24400	258	3.13e-22	Muscle LIM protein Mlp84B OS=Drosophila melanogaster GN=Mlp84B PE=1 SV=1	PF00412	LIM domain	--	--	GO:0008270	zinc ion binding	--	--	KOG1700	Regulatory protein MLP and related LIM proteins	CSS047069	AT1G10200.1	| Symbols: WLIM1 | GATA type zinc finger transcription factor family protein | chr1:3346677-3347763 REVERSE LENGTH=190	'27.3.67'	'RNA.regulation of transcription.putative transcription regulator'
c130800_g1	57.0049	10.5022	2.4404	2.59e-09	1.21e-06	636	695415134	XP_009526477.1	237	3.35e-22	hypothetical protein PHYSODRAFT_354582 [Phytophthora sojae]>gi|348677602|gb|EGZ17419.1| hypothetical protein PHYSODRAFT_354582 [Phytophthora sojae]	--	--	--	--	--	K02896	RP-L24e, RPL24	large subunit ribosomal protein L24e	http://www.genome.jp/dbget-bin/www_bget?ko:K02896	Q7Z0T8	195	3.53e-17	60S ribosomal protein L24 OS=Schistosoma japonicum GN=RPL24 PE=2 SV=1	--	--	--	--	--	--	--	--	KOG1722	60s ribosomal protein L24	CSS011003	AT1G63160.1	| Symbols: RFC2 | replication factor C 2 | chr1:23422068-23423771 REVERSE LENGTH=333	'28.1'	'DNA.synthesis/chromatin structure'
c148733_g1	246.868	38.802	2.6695	2.61e-09	1.22e-06	1416	147766183	CAN67967.1	134	4.23e-06	hypothetical protein VITISV_002799 [Vitis vinifera]	--	--	--	--	--	--	--	--	--	--	--	--	--	--	--	--	--	--	--	--	--	--	--	CSS022958	AT3G06880.2	| Symbols: | Transducin/WD40 repeat-like superfamily protein | chr3:2170516-2175686 REVERSE LENGTH=1264	'35.1'	'not assigned.no ontology'
c157472_g1	5.50002	42.5586	-2.9519	2.73e-09	1.27e-06	1413	813125911	XP_012196860.1	1111	1.52e-146	glutamine synthetase [Saprolegnia parasitica CBS 223.65]>gi|641538575|gb|KDO32406.1| glutamine synthetase [Saprolegnia parasitica CBS 223.65]	827025234	LM524995.1	135	5.68e-62	Strongyloides venezuelensis genome assembly S_venezuelensis_HH1, scaffold SVE_scaffold0000027	K01915	glnA, GLUL	glutamine synthetase	http://www.genome.jp/dbget-bin/www_bget?ko:K01915	Q04831	1246	1.04e-167	Glutamine synthetase OS=Panulirus argus PE=2 SV=1	PF00120//PF03951	Glutamine synthetase, catalytic domain//Glutamine synthetase, beta-Grasp domain	GO:0006807//GO:0009252//GO:0006542	nitrogen compound metabolic process//peptidoglycan biosynthetic process//glutamine biosynthetic process	GO:0004356	glutamate-ammonia ligase activity	--	--	KOG0683	Glutamine synthetase	CSS043906	AT5G37600.1	| Symbols: ATGSR1, GLN1;1, GSR 1, ATGLN1;1 | glutamine synthase clone R1 | chr5:14933574-14935656 REVERSE LENGTH=356	'12.2.2'	'N-metabolism.ammonia metabolism.glutamine synthetase'
c118173_g1	72.7946	12.067	2.5928	2.77e-09	1.29e-06	802	823256975	XP_012461133.1	267	7.12e-26	PREDICTED: translationally-controlled tumor protein homolog isoform X1 [Gossypium raimondii]>gi|763813150|gb|KJB80002.1| hypothetical protein B456_013G126000 [Gossypium raimondii]	--	--	--	--	--	--	--	--	--	Q9ZSW9	259	1.19e-25	Translationally-controlled tumor protein homolog OS=Hevea brasiliensis GN=TCTP PE=2 SV=1	--	--	--	--	--	--	--	--	KOG1727	Microtubule-binding protein (translationally controlled tumor protein)	CSS047127	AT3G16640.1	| Symbols: TCTP | translationally controlled tumor protein | chr3:5669709-5670729 REVERSE LENGTH=168	'33.99'	'development.unspecified'
c138711_g2	13.6676	63.4793	-2.2155	2.82e-09	1.31e-06	780	552812538	XP_005843726.1	545	6.21e-67	hypothetical protein CHLNCDRAFT_37334 [Chlorella variabilis]>gi|307103363|gb|EFN51624.1| hypothetical protein CHLNCDRAFT_37334 [Chlorella variabilis]	--	--	--	--	--	K02883	RP-L18e, RPL18	large subunit ribosomal protein L18e	http://www.genome.jp/dbget-bin/www_bget?ko:K02883	Q0PXY6	585	9.14e-74	60S ribosomal protein L18 OS=Diaphorina citri GN=RpL18 PE=2 SV=1	--	--	--	--	--	--	GO:0030529	ribonucleoprotein complex	KOG1714	60s ribosomal protein L18	CSS017808	AT5G27850.1	| Symbols: | Ribosomal protein L18e/L15 superfamily protein | chr5:9873169-9874297 FORWARD LENGTH=187	'29.2.1.2.2.18'	'protein.synthesis.ribosomal protein.eukaryotic.60S subunit.L18'
c163067_g1	28.9762	139.194	-2.2642	2.93e-09	1.36e-06	1377	764632430	XP_011469754.1	451	2.19e-59	PREDICTED: uncharacterized protein LOC101307339 isoform X1 [Fragaria vesca subsp. vesca]	255584872	XM_002533106.1	119	4.34e-53	Ricinus communis transcription factor, putative, mRNA	--	--	--	--	--	--	--	--	--	--	--	--	--	--	--	--	--	--	CSS009104	AT2G39690.1	| Symbols: | Protein of unknown function, DUF547 | chr2:16541165-16543267 FORWARD LENGTH=498	'35.2'	'not assigned.unknown'
c143339_g1	172.439	64.5637	1.4173	3.03e-09	1.4e-06	608	695427798	XP_009529785.1	358	2.83e-40	hypothetical protein PHYSODRAFT_286426 [Phytophthora sojae]>gi|348676218|gb|EGZ16036.1| hypothetical protein PHYSODRAFT_286426 [Phytophthora sojae]	--	--	--	--	--	K02947	RP-S10e, RPS10	small subunit ribosomal protein S10e	http://www.genome.jp/dbget-bin/www_bget?ko:K02947	Q9AYP4	346	6.84e-39	40S ribosomal protein S10 OS=Oryza sativa subsp. japonica GN=RPS10 PE=2 SV=2	PF00265	Thymidine kinase	GO:0006206//GO:0006230	pyrimidine nucleobase metabolic process//TMP biosynthetic process	GO:0004797//GO:0005524	thymidine kinase activity//ATP binding	--	--	KOG3344	40s ribosomal protein s10	CSS037196	AT4G25740.1	| Symbols: | RNA binding Plectin/S10 domain-containing protein | chr4:13107488-13108751 REVERSE LENGTH=177	'29.2.1.2.1.10'	'protein.synthesis.ribosomal protein.eukaryotic.40S subunit.S10'
c159151_g3	36.5228	211.192	-2.5317	3.11e-09	1.43e-06	1091	--	--	--	--	--	--	--	--	--	--	--	--	--	--	Q90953	141	4.79e-08	Versican core protein OS=Gallus gallus GN=VCAN PE=2 SV=1	PF00008//PF01607	EGF-like domain//Chitin binding Peritrophin-A domain	GO:0006030	chitin metabolic process	GO:0008061//GO:0005515	chitin binding//protein binding	GO:0005576	extracellular region	KOG1219	Uncharacterized conserved protein, contains laminin, cadherin and EGF domains	#N/A	#N/A	#N/A	#N/A	#N/A
c142631_g1	0.674765	24.3795	-5.1751	3.16e-09	1.46e-06	1597	159473088	XP_001694671.1	1321	3.84e-173	hybrid-cluster protein [Chlamydomonas reinhardtii]>gi|158276483|gb|EDP02255.1| hybrid-cluster protein [Chlamydomonas reinhardtii]	--	--	--	--	--	K05601	hcp	hydroxylamine reductase	http://www.genome.jp/dbget-bin/www_bget?ko:K05601	Q5NRB3	1283	9.68e-170	Hydroxylamine reductase OS=Zymomonas mobilis subsp. mobilis (strain ATCC 31821 / ZM4 / CP4) GN=hcp PE=3 SV=1	PF03063	Prismane/CO dehydrogenase family	GO:0055114	oxidation-reduction process	GO:0016491	oxidoreductase activity	--	--	--	--	#N/A	#N/A	#N/A	#N/A	#N/A
c157120_g1	65.4955	14.3124	2.1941	3.23e-09	1.48e-06	1399	--	--	--	--	--	--	--	--	--	--	--	--	--	--	--	--	--	--	PF00734	Fungal cellulose binding domain	GO:0005975	carbohydrate metabolic process	GO:0030248//GO:0004553	cellulose binding//hydrolase activity, hydrolyzing O-glycosyl compounds	GO:0005576	extracellular region	--	--	#N/A	#N/A	#N/A	#N/A	#N/A
c152280_g2	137.559	33.5646	2.035	3.29e-09	1.51e-06	588	1706586	P50256.1	652	1.46e-80	RecName: Full=Elongation factor 1-alpha C; Short=EF-1-alpha C>gi|476155|gb|AAA61793.1| EF1-alpha [Porphyra purpurea]	768311754	CP010982.1	200	1.68e-98	Verticillium dahliae VdLs.17 chromosome 3, complete sequence	K03231	EEF1A	elongation factor 1-alpha	http://www.genome.jp/dbget-bin/www_bget?ko:K03231	P50256	652	2.04e-81	Elongation factor 1-alpha C OS=Porphyra purpurea GN=TEF-C PE=2 SV=1	PF03144//PF02774//PF03143	Elongation factor Tu domain 2//Semialdehyde dehydrogenase, dimerisation domain//Elongation factor Tu C-terminal domain	GO:0055114//GO:0000051//GO:0008652	oxidation-reduction process//obsolete urea cycle intermediate metabolic process//cellular amino acid biosynthetic process	GO:0005525//GO:0016620//GO:0046983//GO:0003942	GTP binding//oxidoreductase activity, acting on the aldehyde or oxo group of donors, NAD or NADP as acceptor//protein dimerization activity//N-acetyl-gamma-glutamyl-phosphate reductase activity	GO:0005737	cytoplasm	KOG0052	Translation elongation factor EF-1 alpha/Tu	CSS008779	AT5G60390.1	| Symbols: | GTP binding Elongation factor Tu family protein | chr5:24289226-24290675 FORWARD LENGTH=449	'29.2.4'	'protein.synthesis.elongation'
c135542_g1	226.718	58.6354	1.9511	3.3e-09	1.51e-06	1645	219111609	XP_002177556.1	290	1.57e-26	predicted protein [Phaeodactylum tricornutum CCAP 1055/1]>gi|217410441|gb|EEC50370.1| predicted protein [Phaeodactylum tricornutum CCAP 1055/1]	--	--	--	--	--	--	--	--	--	--	--	--	--	--	--	--	--	--	--	--	--	KOG4473	Uncharacterized membrane protein	#N/A	#N/A	#N/A	#N/A	#N/A
c147588_g1	70.1294	15.8615	2.1445	3.31e-09	1.51e-06	2522	115487304	NP_001066139.1	1322	4.2e-168	Os12g0143900 [Oryza sativa Japonica Group]>gi|77553663|gb|ABA96459.1| AMP-binding enzyme family protein, expressed [Oryza sativa Japonica Group]>gi|113648646|dbj|BAF29158.1| Os12g0143900 [Oryza sativa Japonica Group]>gi|222616625|gb|EEE52757.1| hypothetical protein OsJ_35198 [Oryza sativa Japonica Group]	815802351	XM_012366430.1	42	5.12e-10	PREDICTED: Linepithema humile long-chain-fatty-acid--CoA ligase 1 (LOC105671895), transcript variant X4, mRNA	K01897	ACSL, fadD	long-chain acyl-CoA synthetase	http://www.genome.jp/dbget-bin/www_bget?ko:K01897	Q8LKS5	1285	1.4e-163	Long chain acyl-CoA synthetase 7, peroxisomal OS=Arabidopsis thaliana GN=LACS7 PE=1 SV=2	PF00501	AMP-binding enzyme	GO:0008152	metabolic process	GO:0003824	catalytic activity	--	--	KOG1256	Long-chain acyl-CoA synthetases (AMP-forming)	CSS045747	AT5G27600.1	| Symbols: LACS7, ATLACS7 | long-chain acyl-CoA synthetase 7 | chr5:9742616-9746795 FORWARD LENGTH=700	'11.1.9'	'lipid metabolism.FA synthesis and FA elongation.long chain fatty acid CoA ligase'
c236973_g1	46.7513	7.0264	2.7341	3.4e-09	1.55e-06	389	567189914	XP_006404523.1	212	1.56e-20	hypothetical protein EUTSA_v10010894mg [Eutrema salsugineum]>gi|567189918|ref|XP_006404524.1| hypothetical protein EUTSA_v10010892mg [Eutrema salsugineum]>gi|557105642|gb|ESQ45976.1| hypothetical protein EUTSA_v10010894mg [Eutrema salsugineum]>gi|557105643|gb|ESQ45977.1| hypothetical protein EUTSA_v10010892mg [Eutrema salsugineum]	723142156	XM_010289768.1	56	1.21e-18	PREDICTED: Phaethon lepturus ribosomal protein S29 (RPS29), mRNA	K02980	RP-S29e, RPS29	small subunit ribosomal protein S29e	http://www.genome.jp/dbget-bin/www_bget?ko:K02980	Q680P8	205	2.15e-20	40S ribosomal protein S29 OS=Arabidopsis thaliana GN=RPS29A PE=3 SV=2	PF00253	Ribosomal protein S14p/S29e	GO:0006412//GO:0042254	translation//ribosome biogenesis	GO:0003735	structural constituent of ribosome	GO:0005622//GO:0005840	intracellular//ribosome	KOG3506	40S ribosomal protein S29	CSS030965	AT4G33865.1	| Symbols: | Ribosomal protein S14p/S29e family protein | chr4:16233395-16234114 REVERSE LENGTH=56	'29.2.1.2.1.29'	'protein.synthesis.ribosomal protein.eukaryotic.40S subunit.S29'
c168408_g1	268.75	58.6508	2.196	3.5e-09	1.59e-06	2595	565380790	XP_006356775.1	143	4.87e-08	PREDICTED: cytochrome b5-like [Solanum tuberosum]	--	--	--	--	--	--	--	--	--	P11832	141	2.07e-07	Nitrate reductase [NADH] 1 OS=Arabidopsis thaliana GN=NIA1 PE=1 SV=3	PF00173//PF00434	Cytochrome b5-like Heme/Steroid binding domain//Glycoprotein VP7	--	--	GO:0020037	heme binding	GO:0019028	viral capsid	KOG0537	Cytochrome b5	CSS037877	AT5G53560.1	| Symbols: ATB5-A, B5 #2, ATCB5-E, CB5-E | cytochrome B5 isoform E | chr5:21759628-21760353 FORWARD LENGTH=134	'21.99'	'redox.misc'
c115514_g1	7.79179	48.8341	-2.6479	3.62e-09	1.64e-06	514	545712463	XP_005708536.1	247	1.89e-24	60S ribosomal protein L35 [Galdieria sulphuraria]>gi|452825017|gb|EME32016.1| 60S ribosomal protein L35 [Galdieria sulphuraria]	--	--	--	--	--	K02918	RP-L35e, RPL35	large subunit ribosomal protein L35e	http://www.genome.jp/dbget-bin/www_bget?ko:K02918	Q29361	275	1.76e-29	60S ribosomal protein L35 OS=Sus scrofa GN=RPL35 PE=1 SV=3	PF00831	Ribosomal L29 protein	GO:0006412//GO:0042254	translation//ribosome biogenesis	GO:0003735	structural constituent of ribosome	GO:0005622//GO:0005840	intracellular//ribosome	KOG3436	60S ribosomal protein L35	CSS050085	AT2G39390.1	| Symbols: | Ribosomal L29 family protein | chr2:16450803-16451762 REVERSE LENGTH=123	'29.2.1.2.2.35'	'protein.synthesis.ribosomal protein.eukaryotic.60S subunit.L35'
c158009_g1	28.5609	1.33262	4.4217	3.64e-09	1.65e-06	1644	545373583	XP_005651142.1	1149	7.67e-152	ser/thr kinase, partial [Coccomyxa subellipsoidea C-169]>gi|384253123|gb|EIE26598.1| ser/thr kinase, partial [Coccomyxa subellipsoidea C-169]	628824286	XM_007764257.1	152	2.35e-71	Coniophora puteana RWD-64-598 SS2 kinase-like protein partial mRNA	K08959	CSNK1D	casein kinase 1, delta	http://www.genome.jp/dbget-bin/www_bget?ko:K08959	Q6QNM1	1127	3.52e-149	Casein kinase I OS=Toxoplasma gondii PE=2 SV=1	PF07714//PF05445//PF00069	Protein tyrosine kinase//Poxvirus serine/threonine protein kinase//Protein kinase domain	GO:0016310//GO:0006468//GO:0009069	phosphorylation//protein phosphorylation//serine family amino acid metabolic process	GO:0004674//GO:0005524//GO:0004672	protein serine/threonine kinase activity//ATP binding//protein kinase activity	--	--	KOG1164	Casein kinase (serine/threonine/tyrosine protein kinase)	CSS008702	AT1G72710.1	| Symbols: CKL2 | casein kinase 1-like protein 2 | chr1:27372553-27376178 FORWARD LENGTH=465	'29.4'	'protein.postranslational modification'
c133104_g1	60.581	7.99707	2.9213	3.69e-09	1.67e-06	1918	--	--	--	--	--	--	--	--	--	--	--	--	--	--	--	--	--	--	--	--	--	--	--	--	--	--	--	--	#N/A	#N/A	#N/A	#N/A	#N/A
c133673_g1	14.4512	64.0714	-2.1485	3.74e-09	1.69e-06	822	--	--	--	--	--	--	--	--	--	--	--	--	--	--	--	--	--	--	--	--	--	--	--	--	--	--	--	--	#N/A	#N/A	#N/A	#N/A	#N/A
c164099_g1	39.7286	1.07227	5.2114	3.78e-09	1.7e-06	2690	--	--	--	--	--	--	--	--	--	--	--	--	--	--	--	--	--	--	PF02389	Cornifin (SPRR) family	GO:0018149	peptide cross-linking	--	--	GO:0005737	cytoplasm	--	--	#N/A	#N/A	#N/A	#N/A	#N/A
c151043_g1	14.2158	63.8716	-2.1677	3.89e-09	1.74e-06	1502	551670747	XP_005838131.1	754	1.87e-91	hypothetical protein GUITHDRAFT_103071 [Guillardia theta CCMP2712]>gi|428182290|gb|EKX51151.1| hypothetical protein GUITHDRAFT_103071 [Guillardia theta CCMP2712]	--	--	--	--	--	K00756	E2.4.2.2, pdp	pyrimidine-nucleoside phosphorylase	http://www.genome.jp/dbget-bin/www_bget?ko:K00756	P39142	818	5.58e-102	Pyrimidine-nucleoside phosphorylase OS=Bacillus subtilis (strain 168) GN=pdp PE=3 SV=2	PF08115//PF00591//PF07831	SFI toxin family//Glycosyl transferase family, a/b domain//Pyrimidine nucleoside phosphorylase C-terminal domain	GO:0008152//GO:0006213//GO:0009405	metabolic process//pyrimidine nucleoside metabolic process//pathogenesis	GO:0016757//GO:0016763	transferase activity, transferring glycosyl groups//transferase activity, transferring pentosyl groups	GO:0005576	extracellular region	--	--	#N/A	#N/A	#N/A	#N/A	#N/A
c157683_g1	29.7632	1.60774	4.2104	3.88e-09	1.74e-06	1034	--	--	--	--	--	--	--	--	--	--	--	--	--	--	--	--	--	--	--	--	--	--	--	--	--	--	--	--	#N/A	#N/A	#N/A	#N/A	#N/A
c164957_g1	46.1886	0.304064	7.247	3.95e-09	1.76e-06	877	--	--	--	--	--	--	--	--	--	--	--	--	--	--	--	--	--	--	--	--	--	--	--	--	--	--	--	--	#N/A	#N/A	#N/A	#N/A	#N/A
c127808_g1	56.8708	11.0822	2.3594	4.06e-09	1.81e-06	562	298705059	CBJ28518.1	210	3.4e-19	conserved unknown protein [Ectocarpus siliculosus]	--	--	--	--	--	K02922	RP-L37e, RPL37	large subunit ribosomal protein L37e	http://www.genome.jp/dbget-bin/www_bget?ko:K02922	Q54MG6	235	1.05e-23	60S ribosomal protein L37 OS=Dictyostelium discoideum GN=rpl37 PE=3 SV=1	PF01907	Ribosomal protein L37e	GO:0042254//GO:0006412	ribosome biogenesis//translation	GO:0003735	structural constituent of ribosome	GO:0005840//GO:0005622	ribosome//intracellular	KOG3475	60S ribosomal protein L37	CSS015289	AT3G16080.1	| Symbols: | Zinc-binding ribosomal protein family protein | chr3:5454892-5455677 FORWARD LENGTH=95	'29.2.1.2.2.37'	'protein.synthesis.ribosomal protein.eukaryotic.60S subunit.L37'
c155409_g1	28.2602	1.30368	4.4381	4.07e-09	1.81e-06	2068	813199712	XP_012209427.1	1274	2.76e-162	hypothetical protein SPRG_14900 [Saprolegnia parasitica CBS 223.65]>gi|641525409|gb|KDO19870.1| hypothetical protein SPRG_14900 [Saprolegnia parasitica CBS 223.65]	754350944	XM_004345285.2	63	8.87e-22	Capsaspora owczarzaki ATCC 30864 fimbrin mRNA	--	--	--	--	P54680	1156	1.77e-147	Fimbrin OS=Dictyostelium discoideum GN=fimA PE=2 SV=2	PF13405//PF10591//PF13202//PF00036//PF13499//PF00307	EF-hand domain//Secreted protein acidic and rich in cysteine Ca binding region//EF hand//EF hand//EF-hand domain pair//Calponin homology (CH) domain	GO:0007165	signal transduction	GO:0005515//GO:0005509	protein binding//calcium ion binding	GO:0005578	proteinaceous extracellular matrix	KOG0046	Ca2+-binding actin-bundling protein (fimbrin/plastin), EF-Hand protein superfamily	CSS052677	AT5G35700.1	| Symbols: FIM2, FIM5 | fimbrin-like protein 2 | chr5:13872833-13876432 REVERSE LENGTH=687	'31.1'	'cell.organisation'
c148281_g1	72.282	17.2238	2.0692	4.1e-09	1.82e-06	1344	159464132	XP_001690296.1	370	1.48e-37	predicted protein [Chlamydomonas reinhardtii]>gi|158284284|gb|EDP10034.1| predicted protein [Chlamydomonas reinhardtii]	--	--	--	--	--	--	--	--	--	P53047	223	7.97e-19	Protein RTA1 OS=Saccharomyces cerevisiae (strain ATCC 204508 / S288c) GN=RTA1 PE=1 SV=1	PF04479	RTA1 like protein	GO:0006950	response to stress	--	--	GO:0016021	integral component of membrane	--	--	#N/A	#N/A	#N/A	#N/A	#N/A
c156448_g1	22.8696	0.304064	6.2329	4.17e-09	1.85e-06	1358	551556074	XP_005765180.1	175	4.59e-12	hypothetical protein EMIHUDRAFT_445944 [Emiliania huxleyi CCMP1516]>gi|485615079|gb|EOD12751.1| hypothetical protein EMIHUDRAFT_445944 [Emiliania huxleyi CCMP1516]	--	--	--	--	--	--	--	--	--	--	--	--	--	PF00428	60s Acidic ribosomal protein	GO:0006414//GO:0042254	translational elongation//ribosome biogenesis	GO:0003735	structural constituent of ribosome	GO:0005622//GO:0005840	intracellular//ribosome	--	--	#N/A	#N/A	#N/A	#N/A	#N/A
c146340_g1	53.4398	9.44532	2.5002	4.43e-09	1.96e-06	2092	--	--	--	--	--	--	--	--	--	--	--	--	--	--	--	--	--	--	PF08281	Sigma-70, region 4	GO:0006355//GO:0006352	regulation of transcription, DNA-templated//DNA-templated transcription, initiation	GO:0003677//GO:0003700//GO:0016987	DNA binding//transcription factor activity, sequence-specific DNA binding//sigma factor activity	GO:0005667	transcription factor complex	--	--	#N/A	#N/A	#N/A	#N/A	#N/A
c109739_g1	18.6784	73.4024	-1.9745	4.55e-09	2e-06	621	731337150	XP_010679634.1	379	2.52e-43	PREDICTED: 60S ribosomal protein L26-1 [Beta vulgaris subsp. vulgaris]>gi|870858323|gb|KMT09841.1| hypothetical protein BVRB_6g128160 [Beta vulgaris subsp. vulgaris]	187233665	EU643499.1	400	0	Adineta vaga ribosomal protein L26 mRNA, partial cds	K02898	RP-L26e, RPL26	large subunit ribosomal protein L26e	http://www.genome.jp/dbget-bin/www_bget?ko:K02898	P61255	416	1.05e-49	60S ribosomal protein L26 OS=Mus musculus GN=Rpl26 PE=1 SV=1	PF00895//PF00335	ATP synthase protein 8//Tetraspanin family	GO:0015992//GO:0015986	proton transport//ATP synthesis coupled proton transport	GO:0015078	hydrogen ion transmembrane transporter activity	GO:0016021//GO:0000276	integral component of membrane//mitochondrial proton-transporting ATP synthase complex, coupling factor F(o)	KOG3401	60S ribosomal protein L26	CSS009028	AT3G49910.1	| Symbols: | Translation protein SH3-like family protein | chr3:18504311-18504751 FORWARD LENGTH=146	'29.2.1.2.2.26'	'protein.synthesis.ribosomal protein.eukaryotic.60S subunit.L26'
c147683_g1	63.2478	11.3439	2.4791	4.56e-09	2.01e-06	785	--	--	--	--	--	--	--	--	--	--	--	--	--	--	--	--	--	--	--	--	--	--	--	--	--	--	--	--	#N/A	#N/A	#N/A	#N/A	#N/A
c152109_g1	26.7028	1.02856	4.6983	4.57e-09	2.01e-06	2161	669152660	XP_008611892.1	576	8.98e-62	AGC/PKA protein kinase [Saprolegnia diclina VS20]>gi|530736244|gb|EQC34486.1| AGC/PKA protein kinase [Saprolegnia diclina VS20]	--	--	--	--	--	K08790	STK38, NDR	serine/threonine kinase 38	http://www.genome.jp/dbget-bin/www_bget?ko:K08790	Q03042	487	2.16e-50	cGMP-dependent protein kinase, isozyme 1 OS=Drosophila melanogaster GN=Pkg21D PE=1 SV=2	PF07714//PF00069	Protein tyrosine kinase//Protein kinase domain	GO:0006468	protein phosphorylation	GO:0004672//GO:0005524	protein kinase activity//ATP binding	--	--	KOG0614	cGMP-dependent protein kinase	CSS005878	AT4G33080.1	| Symbols: | AGC (cAMP-dependent, cGMP-dependent and protein kinase C) kinase family protein | chr4:15960146-15964296 FORWARD LENGTH=519	'29.4'	'protein.postranslational modification'
c156729_g1	72.5616	18.3413	1.9841	4.61e-09	2.02e-06	1707	326508398	BAJ99466.1	1376	0	predicted protein [Hordeum vulgare subsp. vulgare]	470321100	XM_004348884.1	220	3.86e-109	Capsaspora owczarzaki ATCC 30864 glutamate dehydrogenase partial mRNA	K00261	GLUD1_2, gdhA	glutamate dehydrogenase (NAD(P)+)	http://www.genome.jp/dbget-bin/www_bget?ko:K00261	Q54KB7	1474	0	Glutamate dehydrogenase, mitochondrial OS=Dictyostelium discoideum GN=gluD PE=1 SV=1	PF02812//PF02826//PF00208//PF13241	Glu/Leu/Phe/Val dehydrogenase, dimerisation domain//D-isomer specific 2-hydroxyacid dehydrogenase, NAD binding domain//Glutamate/Leucine/Phenylalanine/Valine dehydrogenase//Putative NAD(P)-binding	GO:0055114//GO:0006520//GO:0006779//GO:0019354	oxidation-reduction process//cellular amino acid metabolic process//porphyrin-containing compound biosynthetic process//siroheme biosynthetic process	GO:0048037//GO:0043115//GO:0016491//GO:0016616	cofactor binding//precorrin-2 dehydrogenase activity//oxidoreductase activity//oxidoreductase activity, acting on the CH-OH group of donors, NAD or NADP as acceptor	--	--	KOG2250	Glutamate/leucine/phenylalanine/valine dehydrogenases	CSS044463	AT5G07440.1	| Symbols: GDH2 | glutamate dehydrogenase 2 | chr5:2356153-2358012 FORWARD LENGTH=411	'12.3.1'	'N-metabolism.N-degradation.glutamate dehydrogenase'
c116413_g1	10.8156	55.3807	-2.3563	4.66e-09	2.04e-06	771	695427798	XP_009529785.1	333	6.37e-36	hypothetical protein PHYSODRAFT_286426 [Phytophthora sojae]>gi|348676218|gb|EGZ16036.1| hypothetical protein PHYSODRAFT_286426 [Phytophthora sojae]	318087009	HQ005801.1	74	2.47e-28	Latrodectus hesperus clone CV31 ribosomal protein S10 mRNA, partial cds	K02947	RP-S10e, RPS10	small subunit ribosomal protein S10e	http://www.genome.jp/dbget-bin/www_bget?ko:K02947	Q9VWG3	397	4.75e-46	40S ribosomal protein S10b OS=Drosophila melanogaster GN=RpS10b PE=1 SV=2	--	--	--	--	--	--	--	--	KOG3344	40s ribosomal protein s10	CSS037196	AT4G25740.1	| Symbols: | RNA binding Plectin/S10 domain-containing protein | chr4:13107488-13108751 REVERSE LENGTH=177	'29.2.1.2.1.10'	'protein.synthesis.ribosomal protein.eukaryotic.40S subunit.S10'
c159240_g1	74.8086	18.0195	2.0536	4.82e-09	2.11e-06	1274	743889894	XP_011038889.1	1196	4.03e-160	PREDICTED: probable mannitol dehydrogenase [Populus euphratica]	703163899	XM_010115163.1	85	3.18e-34	Morus notabilis putative mannitol dehydrogenase partial mRNA	K00083	E1.1.1.195	cinnamyl-alcohol dehydrogenase	http://www.genome.jp/dbget-bin/www_bget?ko:K00083	Q9ZRF1	1152	2.54e-154	Probable mannitol dehydrogenase OS=Fragaria ananassa GN=CAD PE=2 SV=1	PF13241//PF02737//PF00107//PF08240//PF02826	Putative NAD(P)-binding//3-hydroxyacyl-CoA dehydrogenase, NAD binding domain//Zinc-binding dehydrogenase//Alcohol dehydrogenase GroES-like domain//D-isomer specific 2-hydroxyacid dehydrogenase, NAD binding domain	GO:0006552//GO:0006779//GO:0006574//GO:0019354//GO:0006554//GO:0006633//GO:0006631//GO:0006568//GO:0006550//GO:0018874//GO:0055114	leucine catabolic process//porphyrin-containing compound biosynthetic process//valine catabolic process//siroheme biosynthetic process//lysine catabolic process//fatty acid biosynthetic process//fatty acid metabolic process//tryptophan metabolic process//isoleucine catabolic process//benzoate metabolic process//oxidation-reduction process	GO:0043115//GO:0008270//GO:0003857//GO:0016491//GO:0016616//GO:0048037	precorrin-2 dehydrogenase activity//zinc ion binding//3-hydroxyacyl-CoA dehydrogenase activity//oxidoreductase activity//oxidoreductase activity, acting on the CH-OH group of donors, NAD or NADP as acceptor//cofactor binding	--	--	KOG0023	Alcohol dehydrogenase, class V	CSS011608	AT4G39330.1	| Symbols: ATCAD9, CAD9 | cinnamyl alcohol dehydrogenase 9 | chr4:18291268-18292772 FORWARD LENGTH=360	'16.2.1.10'	'secondary metabolism.phenylpropanoids.lignin biosynthesis.CAD'
c167699_g2	131.737	47.513	1.4713	4.92e-09	2.14e-06	1339	855314628	XP_012898580.1	195	3.3e-15	uncharacterized protein [Blastocystis hominis]>gi|300123259|emb|CBK24532.2| unnamed protein product [Blastocystis hominis]	--	--	--	--	--	K02977	RP-S27Ae, RPS27A	small subunit ribosomal protein S27Ae	http://www.genome.jp/dbget-bin/www_bget?ko:K02977	P47905	177	1.19e-13	Ubiquitin-40S ribosomal protein S27a OS=Lupinus albus PE=3 SV=2	PF01599	Ribosomal protein S27a	GO:0042254//GO:0006412	ribosome biogenesis//translation	GO:0003735	structural constituent of ribosome	GO:0005840//GO:0005622	ribosome//intracellular	KOG0004	Ubiquitin/40S ribosomal protein S27a fusion	#N/A	#N/A	#N/A	#N/A	#N/A
c149115_g1	43.4864	5.73675	2.9223	4.95e-09	2.15e-06	2076	--	--	--	--	--	--	--	--	--	--	--	--	--	--	--	--	--	--	--	--	--	--	--	--	--	--	--	--	#N/A	#N/A	#N/A	#N/A	#N/A
c140319_g1	59.697	12.6623	2.2371	5e-09	2.17e-06	1129	325192647	CCA27070.1	247	8.53e-22	voltagedependent anionselective channel protein puta [Albugo laibachii Nc14]	--	--	--	--	--	--	--	--	--	Q94920	200	3.26e-16	Voltage-dependent anion-selective channel OS=Drosophila melanogaster GN=porin PE=1 SV=3	PF01459	Eukaryotic porin	GO:0055085	transmembrane transport	--	--	GO:0005741	mitochondrial outer membrane	KOG3126	Porin/voltage-dependent anion-selective channel protein	CSS032404	AT3G01280.1	| Symbols: VDAC1, ATVDAC1 | voltage dependent anion channel 1 | chr3:85754-87612 FORWARD LENGTH=276	'34.20'	'transport.porins'
c125227_g1	76.0017	7.25648	3.3887	5.06e-09	2.18e-06	2014	224286607	ACN41008.1	823	1.79e-98	unknown [Picea sitchensis]	--	--	--	--	--	--	--	--	--	O23066	729	2.23e-85	Cytochrome P450 86A2 OS=Arabidopsis thaliana GN=CYP86A2 PE=1 SV=1	PF00067	Cytochrome P450	GO:0055114	oxidation-reduction process	GO:0020037//GO:0016705//GO:0005506	heme binding//oxidoreductase activity, acting on paired donors, with incorporation or reduction of molecular oxygen//iron ion binding	--	--	KOG0157	Cytochrome P450 CYP4/CYP19/CYP26 subfamilies	CSS039688	AT1G69500.1	| Symbols: CYP704B1 | cytochrome P450, family 704, subfamily B, polypeptide 1 | chr1:26123960-26125909 FORWARD LENGTH=524	'26.10'	'misc.cytochrome P450'
c148053_g3	192.058	62.6011	1.6173	5.05e-09	2.18e-06	499	551543089	XP_005759731.1	599	3.93e-77	hypothetical protein EMIHUDRAFT_433073 [Emiliania huxleyi CCMP1516]>gi|551608738|ref|XP_005785624.1| hypothetical protein EMIHUDRAFT_434089 [Emiliania huxleyi CCMP1516]>gi|485607858|gb|EOD07302.1| hypothetical protein EMIHUDRAFT_433073 [Emiliania huxleyi CCMP1516]>gi|485638812|gb|EOD33195.1| hypothetical protein EMIHUDRAFT_434089 [Emiliania huxleyi CCMP1516]	545374510	XM_005651479.1	116	7.01e-52	Coccomyxa subellipsoidea C-169 ribosomal protein S23 component of cytosolic 80S ribosome and 40S small subunit mRNA	K02973	RP-S23e, RPS23	small subunit ribosomal protein S23e	http://www.genome.jp/dbget-bin/www_bget?ko:K02973	Q9GRJ3	566	5.09e-73	40S ribosomal protein S23 OS=Lumbricus rubellus GN=RPS23 PE=2 SV=1	PF00164//PF00633	Ribosomal protein S12/S23//Helix-hairpin-helix motif	GO:0042254//GO:0006412	ribosome biogenesis//translation	GO:0003677//GO:0003735	DNA binding//structural constituent of ribosome	GO:0005840//GO:0005622	ribosome//intracellular	KOG1749	40S ribosomal protein S23	CSS022521	AT5G02960.1	| Symbols: | Ribosomal protein S12/S23 family protein | chr5:693280-694396 REVERSE LENGTH=142	'29.2.1.2.1.23'	'protein.synthesis.ribosomal protein.eukaryotic.40S subunit.S23'
c106584_g1	56.6996	10.6462	2.413	5.07e-09	2.19e-06	565	299473613	CBN78007.1	461	5.63e-56	conserved unknown protein [Ectocarpus siliculosus]	731707584	XM_010704312.1	35	8.51e-07	Leishmania panamensis 60S ribosomal protein L32 partial mRNA	K02912	RP-L32e, RPL32	large subunit ribosomal protein L32e	http://www.genome.jp/dbget-bin/www_bget?ko:K02912	Q94460	408	6.84e-49	60S ribosomal protein L32 OS=Drosophila acanthoptera GN=RpL32 PE=2 SV=1	PF01655	Ribosomal protein L32	GO:0006412//GO:0042254	translation//ribosome biogenesis	GO:0003735	structural constituent of ribosome	GO:0005622//GO:0005840	intracellular//ribosome	KOG0878	60S ribosomal protein L32	CSS042404	AT4G18100.1	| Symbols: | Ribosomal protein L32e | chr4:10035715-10036475 REVERSE LENGTH=133	'29.2.1.2.2.32'	'protein.synthesis.ribosomal protein.eukaryotic.60S subunit.L32'
c149049_g1	65.5566	1.02856	5.994	5.08e-09	2.19e-06	645	--	--	--	--	--	--	--	--	--	--	--	--	--	--	--	--	--	--	PF00895	ATP synthase protein 8	GO:0015992//GO:0015986	proton transport//ATP synthesis coupled proton transport	GO:0015078	hydrogen ion transmembrane transporter activity	GO:0000276	mitochondrial proton-transporting ATP synthase complex, coupling factor F(o)	--	--	#N/A	#N/A	#N/A	#N/A	#N/A
c166097_g1	103.578	2.11501	5.6139	5.21e-09	2.24e-06	720	--	--	--	--	--	--	--	--	--	--	--	--	--	--	--	--	--	--	--	--	--	--	--	--	--	--	--	--	#N/A	#N/A	#N/A	#N/A	#N/A
c40587_g1	211.235	72.7743	1.5373	5.39e-09	2.31e-06	512	658012259	XP_008341394.1	510	2.01e-63	PREDICTED: 60S ribosomal protein L27a-3-like [Malus domestica]>gi|694404553|ref|XP_009377153.1| PREDICTED: 60S ribosomal protein L27a-3-like [Pyrus x bretschneideri]	747104227	XM_011102037.1	68	3.47e-25	PREDICTED: Sesamum indicum 60S ribosomal protein L27a-3-like (LOC105178543), mRNA	K02900	RP-L27Ae, RPL27A	large subunit ribosomal protein L27Ae	http://www.genome.jp/dbget-bin/www_bget?ko:K02900	Q9LR33	480	8.16e-60	60S ribosomal protein L27a-2 OS=Arabidopsis thaliana GN=RPL27AB PE=2 SV=1	--	--	--	--	--	--	--	--	KOG1742	60s ribosomal protein L15/L27	CSS042280	AT1G70600.1	| Symbols: | Ribosomal protein L18e/L15 superfamily protein | chr1:26621168-26621608 REVERSE LENGTH=146	'29.2.1.2.2.527'	'protein.synthesis.ribosomal protein.eukaryotic.60S subunit.L27A'
c161589_g3	27.6358	1.40528	4.2976	5.66e-09	2.42e-06	786	255965554	ACU45081.1	802	1.58e-105	Rac1 [Pfiesteria piscicida]	336258551	XM_003344040.1	174	6.48e-84	Sordaria macrospora k-hell RAC protein (rac), mRNA	K04392	RAC1	Ras-related C3 botulinum toxin substrate 1	http://www.genome.jp/dbget-bin/www_bget?ko:K04392	P34144	803	1.6e-106	Rho-related protein rac1A OS=Dictyostelium discoideum GN=rac1A PE=1 SV=2	PF08477//PF00025//PF00071	Miro-like protein//ADP-ribosylation factor family//Ras family	GO:0007264	small GTPase mediated signal transduction	GO:0005525	GTP binding	GO:0005622	intracellular	KOG0393	Ras-related small GTPase, Rho type	CSS046339	AT2G44690.1	| Symbols: ARAC9, ATROP8, ROP8 | Arabidopsis RAC-like 9 | chr2:18429276-18430636 FORWARD LENGTH=209	'30.5'	'signalling.G-proteins'
c126193_g1	6.69027	45.5896	-2.7686	5.8e-09	2.47e-06	646	--	--	--	--	--	--	--	--	--	--	--	--	--	--	--	--	--	--	PF01361//PF04939	Tautomerase enzyme//Ribosome biogenesis regulatory protein (RRS1)	GO:0006725//GO:0042254	cellular aromatic compound metabolic process//ribosome biogenesis	GO:0016853	isomerase activity	GO:0005634	nucleus	--	--	#N/A	#N/A	#N/A	#N/A	#N/A
c278571_g1	44.7207	6.91137	2.6939	6.04e-09	2.57e-06	441	242033321	XP_002464055.1	279	6.29e-30	hypothetical protein SORBIDRAFT_01g011430 [Sorghum bicolor]>gi|241917909|gb|EER91053.1| hypothetical protein SORBIDRAFT_01g011430 [Sorghum bicolor]	629720342	XM_007823215.1	52	2.32e-16	Metarhizium robertsii ARSEF 23 Ribosomal protein S21e mRNA	K02971	RP-S21e, RPS21	small subunit ribosomal protein S21e	http://www.genome.jp/dbget-bin/www_bget?ko:K02971	Q9SMI2	275	3.73e-30	40S ribosomal protein S21 OS=Cyanophora paradoxa GN=RPS21 PE=3 SV=1	PF07174//PF01249	Fibronectin-attachment protein (FAP)//Ribosomal protein S21e	GO:0006412//GO:0042254	translation//ribosome biogenesis	GO:0003735//GO:0050840	structural constituent of ribosome//extracellular matrix binding	GO:0005622//GO:0005576//GO:0022627//GO:0005840	intracellular//extracellular region//cytosolic small ribosomal subunit//ribosome	KOG3486	40S ribosomal protein S21	CSS017102	AT5G27700.1	| Symbols: | Ribosomal protein S21e | chr5:9807541-9808048 REVERSE LENGTH=82	'29.2.1.2.1.21'	'protein.synthesis.ribosomal protein.eukaryotic.40S subunit.S21'
c168896_g8	40.9722	0	Inf	6.13e-09	2.6e-06	691	--	--	--	--	--	--	--	--	--	--	--	--	--	--	--	--	--	--	--	--	--	--	--	--	--	--	--	--	#N/A	#N/A	#N/A	#N/A	#N/A
c131341_g1	31.6827	99.0573	-1.6446	6.28e-09	2.66e-06	927	--	--	--	--	--	--	--	--	--	--	--	--	--	--	--	--	--	--	--	--	--	--	--	--	--	--	--	--	#N/A	#N/A	#N/A	#N/A	#N/A
c158041_g3	96.327	29.4354	1.7104	6.38e-09	2.7e-06	1682	--	--	--	--	--	--	--	--	--	--	--	--	--	--	--	--	--	--	PF03964//PF04777//PF00013//PF07650//PF13014//PF02603	Chorion family 2//Erv1 / Alr family//KH domain//KH domain//KH domain//HPr Serine kinase N terminus	GO:0000160//GO:0016310//GO:0006109//GO:0007275//GO:0055114	phosphorelay signal transduction system//phosphorylation//regulation of carbohydrate metabolic process//multicellular organismal development//oxidation-reduction process	GO:0005524//GO:0004672//GO:0003723//GO:0016972//GO:0000155	ATP binding//protein kinase activity//RNA binding//thiol oxidase activity//phosphorelay sensor kinase activity	GO:0042600//GO:0009365	chorion//protein histidine kinase complex	KOG2190	PolyC-binding proteins alphaCP-1 and related KH domain proteins	#N/A	#N/A	#N/A	#N/A	#N/A
c152273_g1	7.84908	47.9656	-2.6114	6.54e-09	2.76e-06	1726	218185800	EEC68227.1	787	6.26e-98	hypothetical protein OsI_36226 [Oryza sativa Indica Group]	744780029	CP008747.1	37	2.09e-07	Staphylococcus hyicus strain ATCC 11249, complete genome	K09251	E2.6.1.82	putrescine aminotransferase	http://www.genome.jp/dbget-bin/www_bget?ko:K09251	A7MIU0	1349	3.3e-180	Putrescine aminotransferase OS=Cronobacter sakazakii (strain ATCC BAA-894) GN=patA PE=3 SV=2	PF00202	Aminotransferase class-III	--	--	GO:0030170//GO:0008483	pyridoxal phosphate binding//transaminase activity	--	--	KOG1402	Ornithine aminotransferase	CSS010407	AT5G46180.1	| Symbols: DELTA-OAT | ornithine-delta-aminotransferase | chr5:18718766-18721271 REVERSE LENGTH=475	'13.2.2.3'	'amino acid metabolism.degradation.glutamate family.arginine'
c207856_g1	0	21.6847	#NAME?	6.53e-09	2.76e-06	1670	551677794	XP_005841650.1	304	4.7e-27	hypothetical protein GUITHDRAFT_159152 [Guillardia theta CCMP2712]>gi|428185818|gb|EKX54670.1| hypothetical protein GUITHDRAFT_159152 [Guillardia theta CCMP2712]	--	--	--	--	--	--	--	--	--	Q27597	267	3.65e-23	NADPH--cytochrome P450 reductase OS=Drosophila melanogaster GN=Cpr PE=2 SV=2	PF00667//PF00175//PF00258	FAD binding domain//Oxidoreductase NAD-binding domain//Flavodoxin	GO:0055114	oxidation-reduction process	GO:0016491//GO:0010181	oxidoreductase activity//FMN binding	--	--	KOG1158	NADP/FAD dependent oxidoreductase	CSS031020	AT4G24520.1	| Symbols: ATR1, AR1 | P450 reductase 1 | chr4:12663065-12667066 REVERSE LENGTH=692	'26.10'	'misc.cytochrome P450'
c146736_g1	100.063	19.0194	2.3954	6.68e-09	2.81e-06	898	388497650	AFK36891.1	419	2.98e-47	unknown [Lotus japonicus]	694525713	XM_009494236.1	93	7.93e-39	Fonticula alba 50S ribosomal protein L6e mRNA	K02934	RP-L6e, RPL6	large subunit ribosomal protein L6e	http://www.genome.jp/dbget-bin/www_bget?ko:K02934	P34091	401	3.6e-45	60S ribosomal protein L6 OS=Mesembryanthemum crystallinum GN=RPL6 PE=2 SV=1	PF01159//PF03868	Ribosomal protein L6e//Ribosomal protein L6, N-terminal domain	GO:0006412//GO:0042254	translation//ribosome biogenesis	GO:0003735	structural constituent of ribosome	GO:0005622//GO:0005840	intracellular//ribosome	KOG1694	60s ribosomal protein L6	CSS013949	AT1G74060.1	| Symbols: | Ribosomal protein L6 family protein | chr1:27850033-27851299 REVERSE LENGTH=233	'29.2.1.2.2.6'	'protein.synthesis.ribosomal protein.eukaryotic.60S subunit.L6'
c136109_g1	204.597	77.7268	1.3963	6.84e-09	2.87e-06	443	255087650	XP_002505748.1	479	3.22e-59	ribosomal protein S18 [Micromonas sp. RCC299]>gi|226521018|gb|ACO67006.1| ribosomal protein S18 [Micromonas sp. RCC299]	672182020	XM_008813025.1	64	4.98e-23	PREDICTED: Phoenix dactylifera 40S ribosomal protein S18 (LOC103722458), mRNA	K02964	RP-S18e, RPS18	small subunit ribosomal protein S18e	http://www.genome.jp/dbget-bin/www_bget?ko:K02964	P34788	462	1.77e-57	40S ribosomal protein S18 OS=Arabidopsis thaliana GN=RPS18A PE=1 SV=1	PF00416	Ribosomal protein S13/S18	GO:0042254//GO:0006412	ribosome biogenesis//translation	GO:0003735//GO:0003723//GO:0019843	structural constituent of ribosome//RNA binding//rRNA binding	GO:0009507//GO:0005840//GO:0005622	chloroplast//ribosome//intracellular	KOG3311	Ribosomal protein S18	CSS025889	AT4G09800.1	| Symbols: RPS18C | S18 ribosomal protein | chr4:6173818-6174963 FORWARD LENGTH=152	'29.2.1.2.1.18'	'protein.synthesis.ribosomal protein.eukaryotic.40S subunit.S18'
[truncated: 2,906 more rows]
