# Supplementary material for: Short-term inhibition of glutamine synthetase leads to reprogramming of amino acid and lipid metabolism in roots and leaves of tea plant (Camellia sinensis L.)
Source: BMC Plant Biol. 2019 Oct 15;19:425. doi: 10.1186/s12870-019-2027-0 (PMC6794879; doi:10.1186/s12870-019-2027-0)
Supplement: Supplementary file 4 — Additional file 4: Table S4. The differentially expressed genes (DEGs) in leaves of methionine sulfoximine (MSX) treated and untreated (control) plants. [file 12870_2019_2027_MOESM4_ESM.xlsx]

## Sheet: TableS4-1
Table S4. The differentially expressed genes (DEGs) in the leaves of MSX vs. CK group.
gene_id	MSX_Leaf_readcount	CK_Leaf_readcount	log2FoldChange	pval	padj	Gene Length	NR GI	NR ID	NR Score	NR Evalue	NR Description	NT GI	NT ID	NT Score	NT Evalue	NT Description	KO ID	KO Name	KO Description	Http Link	Swissprot ID	Swissprot Score	Swissprot Evalue	Swissprot Description	PFAM ID	PFAM description	Gene Ontology Biological Pathway	BP Description	Gene Ontology Molecular Function	MF Description	Gene Ontology Cellular Component	CC Description	KOG ID	KOG Description	CSS genome	TAIR_ID	TAIR_anotation	MapMan_ID	MapMan_annotaion
c171789_g7	408.786	0.672138	9.2484	9.3e-33	1.19e-27	1509	225465425	XP_002264858.1	1834	0	PREDICTED: uncharacterized protein LOC100241465 [Vitis vinifera]	359480113	XM_002264062.2	485	0	PREDICTED: Vitis vinifera uncharacterized LOC100256767 (LOC100256767), mRNA	--	--	--	--	Q66S17	160	1.87e-10	Natterin-3 OS=Thalassophryne nattereri PE=1 SV=1	PF01117//PF02117	Aerolysin toxin//Serpentine type 7TM GPCR chemoreceptor Sra	GO:0007606//GO:0009405//GO:0007186	sensory perception of chemical stimulus//pathogenesis//G-protein coupled receptor signaling pathway	GO:0004930	G-protein coupled receptor activity	GO:0016021//GO:0005576	integral component of membrane//extracellular region	--	--	CSS028750	#N/A	#N/A	#N/A	#N/A
c176431_g1	412.276	42.3337	3.2837	2.12e-32	1.36e-27	2221	731375647	XP_010654798.1	951	0	PREDICTED: LOW QUALITY PROTEIN: uncharacterized protein LOC100265010 [Vitis vinifera]	731375658	XM_003631268.2	146	6.92e-68	PREDICTED: Vitis vinifera uncharacterized LOC100855072 (LOC100855072), transcript variant X1, mRNA	--	--	--	--	O15050	224	9.8e-34	TPR and ankyrin repeat-containing protein 1 OS=Homo sapiens GN=TRANK1 PE=2 SV=4	PF00005//PF00580//PF00587	ABC transporter//UvrD/REP helicase N-terminal domain//tRNA synthetase class II core domain (G, H, P, S and T)	GO:0006418	tRNA aminoacylation for protein translation	GO:0004812//GO:0005524//GO:0016887//GO:0000166	aminoacyl-tRNA ligase activity//ATP binding//ATPase activity//nucleotide binding	--	--	KOG2509	Seryl-tRNA synthetase	CSS018206	AT1G65810.1	| Symbols: | P-loop containing nucleoside triphosphate hydrolases superfamily protein | chr1:24477043-24480728 REVERSE LENGTH=1050	'28.1'	'DNA.synthesis/chromatin structure'
c172580_g1	0.291269	165.087	-9.1467	1.53e-31	6.51e-27	2507	--	--	--	--	--	--	--	--	--	--	--	--	--	--	--	--	--	--	PF07167	Poly-beta-hydroxybutyrate polymerase (PhaC) N-terminus	GO:0042619	poly-hydroxybutyrate biosynthetic process	GO:0016746	transferase activity, transferring acyl groups	--	--	--	--	#N/A	#N/A	#N/A	#N/A	#N/A
c163578_g2	289.596	1737.88	-2.5852	2.29e-29	7.34e-25	1259	566167715	XP_006384784.1	1172	7.03e-158	CCR4-NOT transcription complex family protein [Populus trichocarpa]>gi|550341552|gb|ERP62581.1| CCR4-NOT transcription complex family protein [Populus trichocarpa]	567862969	XM_006424076.1	218	3.66e-108	Citrus clementina hypothetical protein (CICLE_v10028965mg) mRNA, complete cds	K12581	CNOT7_8, CAF1, POP2	CCR4-NOT transcription complex subunit 7/8	http://www.genome.jp/dbget-bin/www_bget?ko:K12581	Q9LXM2	1035	8.29e-138	Probable CCR4-associated factor 1 homolog 9 OS=Arabidopsis thaliana GN=CAF1-9 PE=2 SV=1	PF04857	CAF1 family ribonuclease	--	--	--	--	GO:0005634	nucleus	KOG0304	mRNA deadenylase subunit	CSS043163	AT3G44260.1	| Symbols: | Polynucleotidyl transferase, ribonuclease H-like superfamily protein | chr3:15952213-15953055 REVERSE LENGTH=280	'27.1.19'	'RNA.processing.ribonucleases'
c163199_g4	312.286	1865.05	-2.5783	1.93e-27	4.94e-23	2214	225434879	XP_002283212.1	956	2.56e-119	PREDICTED: E3 ubiquitin-protein ligase RING1 [Vitis vinifera]	778713856	XM_004143079.2	119	7.04e-53	PREDICTED: Cucumis sativus E3 ubiquitin-protein ligase RING1 (LOC101205444), mRNA	K11982	RNF115_126	E3 ubiquitin-protein ligase RNF115/126	http://www.genome.jp/dbget-bin/www_bget?ko:K11982	Q8LPN7	334	1.83e-32	E3 ubiquitin-protein ligase RING1-like OS=Arabidopsis thaliana GN=At3g19950 PE=1 SV=1	PF12678//PF14634//PF01151//PF01485//PF13639//PF00097//PF12861//PF04423	RING-H2 zinc finger//zinc-RING finger domain//GNS1/SUR4 family//IBR domain//Ring finger domain//Zinc finger, C3HC4 type (RING finger)//Anaphase-promoting complex subunit 11 RING-H2 finger//Rad50 zinc hook motif	GO:0006281//GO:0016567	DNA repair//protein ubiquitination	GO:0004518//GO:0005515//GO:0046872//GO:0008270//GO:0004842//GO:0005524	nuclease activity//protein binding//metal ion binding//zinc ion binding//ubiquitin-protein transferase activity//ATP binding	GO:0016021//GO:0005680	integral component of membrane//anaphase-promoting complex	KOG0800	FOG: Predicted E3 ubiquitin ligase	CSS033963	AT3G46620.1	| Symbols: | zinc finger (C3HC4-type RING finger) family protein | chr3:17178837-17180024 REVERSE LENGTH=395	'29.5.11.4.2'	'protein.degradation.ubiquitin.E3.RING'
c157673_g3	56.428	424.307	-2.9106	2.88e-27	6.14e-23	845	147838864	CAN61394.1	257	7.69e-24	hypothetical protein VITISV_013327 [Vitis vinifera]	720068298	XM_010278763.1	62	1.27e-21	PREDICTED: Nelumbo nucifera zinc finger protein ZAT10 (LOC104611626), mRNA	--	--	--	--	Q9SSW1	173	2.05e-13	Zinc finger protein AZF1 OS=Arabidopsis thaliana GN=AZF1 PE=2 SV=1	PF00096	Zinc finger, C2H2 type	--	--	GO:0046872	metal ion binding	--	--	--	--	CSS041376	AT1G27730.1	| Symbols: STZ, ZAT10 | salt tolerance zinc finger | chr1:9648302-9648985 REVERSE LENGTH=227	'27.3.11'	'RNA.regulation of transcription.C2H2 zinc finger family'
c176349_g6	88.4669	0.679807	7.0239	3.26e-26	5.97e-22	602	--	--	--	--	--	--	--	--	--	--	--	--	--	--	--	--	--	--	--	--	--	--	--	--	--	--	--	--	#N/A	#N/A	#N/A	#N/A	#N/A
c171144_g2	1405.5	6889.42	-2.2933	5.18e-26	8.3e-22	2612	225448453	XP_002269430.1	2112	0	PREDICTED: zinc finger CCCH domain-containing protein 29-like [Vitis vinifera]	802546848	XM_012231904.1	314	3.32e-161	PREDICTED: Jatropha curcas zinc finger CCCH domain-containing protein 29 (LOC105646122), mRNA	--	--	--	--	Q9XEE6	1422	0	Zinc finger CCCH domain-containing protein 29 OS=Arabidopsis thaliana GN=At2g40140 PE=2 SV=1	PF00023//PF13606//PF06581//PF00642	Ankyrin repeat//Ankyrin repeat//Mad1 and Cdc20-bound-Mad2 binding//Zinc finger C-x8-C-x5-C-x3-H type (and similar)	GO:0007096	regulation of exit from mitosis	GO:0005515//GO:0046872	protein binding//metal ion binding	GO:0005634	nucleus	KOG1595	CCCH-type Zn-finger protein	CSS031795	AT2G40140.1	| Symbols: CZF1, ZFAR1, SZF2, ATSZF2 | zinc finger (CCCH-type) family protein | chr2:16772537-16774330 FORWARD LENGTH=597	'27.3.12'	'RNA.regulation of transcription.C3H zinc finger family'
c172947_g1	49.4624	364.464	-2.8814	6.19e-26	8.81e-22	1619	698520019	XP_009804873.1	1238	1.06e-163	PREDICTED: U-box domain-containing protein 28-like [Nicotiana sylvestris]	731430321	XM_002264237.2	91	1.88e-37	PREDICTED: Vitis vinifera U-box domain-containing protein 27-like (LOC100251262), mRNA	--	--	--	--	Q9LSA6	828	3.99e-103	U-box domain-containing protein 29 OS=Arabidopsis thaliana GN=PUB29 PE=1 SV=1	PF04564	U-box domain	GO:0016567	protein ubiquitination	GO:0004842	ubiquitin-protein transferase activity	GO:0000151	ubiquitin ligase complex	--	--	CSS019093	AT3G18710.1	| Symbols: PUB29, ATPUB29 | plant U-box 29 | chr3:6434234-6435481 REVERSE LENGTH=415	'27.3.64'	'RNA.regulation of transcription.PHOR1'
c156086_g1	105.289	767.756	-2.8663	4.27e-25	5.47e-21	1161	225437535	XP_002275699.1	356	9.21e-38	PREDICTED: uncharacterized protein LOC100253802 [Vitis vinifera]	--	--	--	--	--	--	--	--	--	--	--	--	--	--	--	--	--	--	--	--	--	--	--	CSS005763	AT3G03280.1	| Symbols: | unknown protein; FUNCTIONS IN: molecular_function unknown; INVOLVED IN: N-terminal protein myristoylation; LOCATED IN: cellular_component unknown; BEST Arabidopsis thaliana protein match is: unknown protein (TAIR:AT5G17350.1); Has 137 Blast hits to 137 proteins in 11 species: Archae - 0; Bacteria - 0; Metazoa - 0; Fungi - 0; Plants - 137; Viruses - 0; Other Eukaryotes - 0 (source: NC…	'35.2'	'not assigned.unknown'
c165612_g1	220.023	1499.69	-2.7689	5.77e-25	6.72e-21	2064	590718601	XP_007050849.1	618	1.44e-72	Glutathione S-transferase phi 8 [Theobroma cacao]>gi|508703110|gb|EOX95006.1| Glutathione S-transferase phi 8 [Theobroma cacao]	--	--	--	--	--	K00799	GST, gst	glutathione S-transferase	http://www.genome.jp/dbget-bin/www_bget?ko:K00799	P30109	365	4.78e-38	Glutathione S-transferase PARB OS=Nicotiana tabacum GN=PARB PE=2 SV=1	PF13241//PF02798//PF13417	Putative NAD(P)-binding//Glutathione S-transferase, N-terminal domain//Glutathione S-transferase, N-terminal domain	GO:0006779//GO:0055114//GO:0019354	porphyrin-containing compound biosynthetic process//oxidation-reduction process//siroheme biosynthetic process	GO:0043115//GO:0005515	precorrin-2 dehydrogenase activity//protein binding	--	--	--	--	CSS015878	AT3G62760.1	| Symbols: ATGSTF13 | Glutathione S-transferase family protein | chr3:23217425-23218246 REVERSE LENGTH=219	'26.9'	'misc.glutathione S transferases'
c153767_g2	39.8279	299.987	-2.9131	2e-24	2.13e-20	1162	567877161	XP_006431170.1	439	3.75e-49	hypothetical protein CICLE_v10012752mg [Citrus clementina]>gi|557533227|gb|ESR44410.1| hypothetical protein CICLE_v10012752mg [Citrus clementina]	--	--	--	--	--	--	--	--	--	Q93Z27	388	1.13e-42	Probable calcium-binding protein CML45 OS=Arabidopsis thaliana GN=CML45 PE=1 SV=1	PF13499//PF13202//PF00036//PF10591//PF13405	EF-hand domain pair//EF hand//EF hand//Secreted protein acidic and rich in cysteine Ca binding region//EF-hand domain	GO:0007165	signal transduction	GO:0005509	calcium ion binding	GO:0005578	proteinaceous extracellular matrix	KOG0027	Calmodulin and related proteins (EF-Hand superfamily)	CSS002341	AT5G39670.1	| Symbols: | Calcium-binding EF-hand family protein | chr5:15883270-15883884 FORWARD LENGTH=204	'30.3'	'signalling.calcium'
c174224_g1	70.7787	0.679807	6.702	7.35e-23	7.24e-19	2544	--	--	--	--	--	--	--	--	--	--	--	--	--	--	--	--	--	--	PF06839	GRF zinc finger	--	--	GO:0008270	zinc ion binding	--	--	--	--	CSS004102	AT5G05800.1	| Symbols: | unknown protein; BEST Arabidopsis thaliana protein match is: unknown protein (TAIR:AT3G11290.1); Has 1807 Blast hits to 1807 proteins in 277 species: Archae - 0; Bacteria - 0; Metazoa - 736; Fungi - 347; Plants - 385; Viruses - 0; Other Eukaryotes - 339 (source: NCBI BLink). | chr5:1743234-1744751 REVERSE LENGTH=449	'35.2'	'not assigned.unknown'
c173521_g4	24.8329	268.541	-3.4348	8.32e-23	7.61e-19	2602	697176830	XP_009597365.1	2176	0	PREDICTED: serine/threonine-protein kinase-like protein CCR4 [Nicotiana tomentosiformis]	565367369	XM_006350281.1	158	1.73e-74	PREDICTED: Solanum tuberosum serine/threonine-protein kinase-like protein CCR4-like (LOC102604523), mRNA	--	--	--	--	Q9FIJ6	1615	0	Serine/threonine-protein kinase-like protein CCR4 OS=Arabidopsis thaliana GN=CCR4 PE=1 SV=1	PF00069//PF07714	Protein kinase domain//Protein tyrosine kinase	GO:0006468	protein phosphorylation	GO:0005524//GO:0004672	ATP binding//protein kinase activity	--	--	--	--	CSS044530	AT5G47850.1	| Symbols: CCR4 | CRINKLY4 related 4 | chr5:19378803-19381058 REVERSE LENGTH=751	'30.2.26'	'signalling.receptor kinases.crinkly like'
c149249_g1	0.663893	62.3567	-6.5535	2.55e-21	2.18e-17	2199	590615221	XP_007023162.1	900	1.07e-110	JHL06P13.4 protein, putative [Theobroma cacao]>gi|508778528|gb|EOY25784.1| JHL06P13.4 protein, putative [Theobroma cacao]	--	--	--	--	--	--	--	--	--	Q94AJ5	681	4.01e-79	Probable polygalacturonase At1g80170 OS=Arabidopsis thaliana GN=At1g80170 PE=1 SV=1	PF00236//PF00295	Glycoprotein hormone//Glycosyl hydrolases family 28	GO:0007165//GO:0005985//GO:0005982//GO:0005975	signal transduction//sucrose metabolic process//starch metabolic process//carbohydrate metabolic process	GO:0005179//GO:0004650	hormone activity//polygalacturonase activity	GO:0005576	extracellular region	--	--	CSS030254	AT1G80170.1	| Symbols: | Pectin lyase-like superfamily protein | chr1:30153646-30155683 REVERSE LENGTH=444	'10.6.3'	'cell wall.degradation.pectate lyases and polygalacturonases'
c157673_g1	6.97218	104.653	-3.9079	1.27e-20	1.01e-16	701	641739887	AIA66976.1	234	4.88e-22	putative zinc finger protein, partial [Vitis vinifera]>gi|641739893|gb|AIA66979.1| putative zinc finger protein, partial [Vitis vinifera]>gi|641739895|gb|AIA66980.1| putative zinc finger protein, partial [Vitis vinifera]>gi|641739897|gb|AIA66981.1| putative zinc finger protein, partial [Vitis vinifera]>gi|641739899|gb|AIA66982.1| putative zinc finger protein, partial [Vitis vinifera]>gi|641739901…	658057325	XM_008366216.1	55	8.15e-18	PREDICTED: Malus x domestica zinc finger protein ZAT10-like (LOC103428118), mRNA	--	--	--	--	Q96289	193	1.88e-16	Zinc finger protein ZAT10 OS=Arabidopsis thaliana GN=ZAT10 PE=2 SV=1	PF00569	Zinc finger, ZZ type	--	--	GO:0008270	zinc ion binding	--	--	--	--	CSS049285	AT1G27730.1	| Symbols: STZ, ZAT10 | salt tolerance zinc finger | chr1:9648302-9648985 REVERSE LENGTH=227	'27.3.11'	'RNA.regulation of transcription.C2H2 zinc finger family'
c165132_g1	0	51.8175	#NAME?	2.09e-20	1.58e-16	1624	658031948	XP_008351465.1	425	3.74e-74	PREDICTED: putative F-box/LRR-repeat protein At3g59170 [Malus domestica]	--	--	--	--	--	--	--	--	--	Q9ZR09	133	5.62e-07	Putative F-box/FBD/LRR-repeat protein At4g03220 OS=Arabidopsis thaliana GN=At4g03220 PE=3 SV=1	PF00646	F-box domain	--	--	GO:0005515	protein binding	--	--	--	--	CSS039215	AT4G14103.2	| Symbols: | F-box/RNI-like superfamily protein | chr4:8126948-8128590 FORWARD LENGTH=443	'29.5.11.4.3.2'	'protein.degradation.ubiquitin.E3.SCF.FBOX'
c170742_g2	0	53.532	#NAME?	9.64e-20	6.86e-16	828	147845854	CAN80093.1	154	2.74e-09	hypothetical protein VITISV_010721 [Vitis vinifera]	--	--	--	--	--	--	--	--	--	--	--	--	--	--	--	--	--	--	--	--	--	--	--	CSS004982	AT2G02650.1	| Symbols: | Ribonuclease H-like superfamily protein | chr2:735411-736546 FORWARD LENGTH=365	'28.1'	'DNA.synthesis/chromatin structure'
c176347_g1	133.34	2723.32	-4.3522	1.26e-19	8.46e-16	1461	225459247	XP_002285762.1	1230	7.47e-165	PREDICTED: protein EXORDIUM [Vitis vinifera]>gi|147765766|emb|CAN68978.1| hypothetical protein VITISV_040774 [Vitis vinifera]	594021562	KF988867.1	348	2.31e-180	Camellia sinensis isolate Flu-down 3 cultivar Fudingdabai hypothetical protein mRNA, partial cds	--	--	--	--	Q9ZPE7	1055	2.61e-139	Protein EXORDIUM OS=Arabidopsis thaliana GN=EXO PE=2 SV=1	--	--	GO:0009741	response to brassinosteroid	--	--	GO:0009505	plant-type cell wall	--	--	CSS011979	AT4G08950.1	| Symbols: EXO | Phosphate-responsive 1 family protein | chr4:5740378-5741322 FORWARD LENGTH=314	'30.1'	'signalling.in sugar and nutrient physiology'
c151602_g2	4.1552	81.7571	-4.2984	2.06e-19	1.32e-15	480	590597892	XP_007018742.1	216	6.21e-19	Phosphate-responsive 1 family protein [Theobroma cacao]>gi|508724070|gb|EOY15967.1| Phosphate-responsive 1 family protein [Theobroma cacao]	--	--	--	--	--	--	--	--	--	Q9ZPE7	178	1.37e-14	Protein EXORDIUM OS=Arabidopsis thaliana GN=EXO PE=2 SV=1	--	--	--	--	--	--	--	--	--	--	CSS046062	AT4G08950.1	| Symbols: EXO | Phosphate-responsive 1 family protein | chr4:5740378-5741322 FORWARD LENGTH=314	'30.1'	'signalling.in sugar and nutrient physiology'
c110687_g1	10.8309	116.973	-3.433	3.16e-19	1.93e-15	361	643734734	KDP41404.1	299	4.9e-31	hypothetical protein JCGZ_15811 [Jatropha curcas]	--	--	--	--	--	--	--	--	--	Q9C6E4	208	2.76e-19	Protein EXORDIUM-like 1 OS=Arabidopsis thaliana GN=EXL1 PE=2 SV=1	--	--	--	--	--	--	--	--	--	--	CSS046062	AT4G08950.1	| Symbols: EXO | Phosphate-responsive 1 family protein | chr4:5740378-5741322 FORWARD LENGTH=314	'30.1'	'signalling.in sugar and nutrient physiology'
c178875_g2	51.349	287.529	-2.4853	3.31e-19	1.93e-15	1391	470140973	XP_004306210.1	769	1.66e-91	PREDICTED: disease resistance RPP13-like protein 4 [Fragaria vesca subsp. vesca]	--	--	--	--	--	--	--	--	--	Q38834	219	1.91e-17	Disease resistance RPP13-like protein 4 OS=Arabidopsis thaliana GN=RPP13L4 PE=1 SV=2	PF00560	Leucine Rich Repeat	--	--	GO:0005515	protein binding	--	--	--	--	CSS015282	AT5G45500.1	| Symbols: | RNI-like superfamily protein | chr5:18432636-18434951 REVERSE LENGTH=771	'35.1'	'not assigned.no ontology'
c176912_g1	0	45.6196	#NAME?	3.29e-18	1.83e-14	439	--	--	--	--	--	--	--	--	--	--	--	--	--	--	--	--	--	--	PF04546	Sigma-70, non-essential region	GO:0006352//GO:0006355	DNA-templated transcription, initiation//regulation of transcription, DNA-templated	GO:0016987//GO:0003700//GO:0003677	sigma factor activity//transcription factor activity, sequence-specific DNA binding//DNA binding	GO:0005667	transcription factor complex	--	--	CSS004417	AT4G38180.1	| Symbols: FRS5 | FAR1-related sequence 5 | chr4:17906702-17909404 REVERSE LENGTH=788	'30.11'	'signalling.light'
c128307_g1	3.57266	275.875	-6.2709	3.64e-18	1.94e-14	1714	590649061	XP_007032311.1	1310	4.54e-175	Galacturonosyltransferase-like 10 [Theobroma cacao]>gi|508711340|gb|EOY03237.1| Galacturonosyltransferase-like 10 [Theobroma cacao]	332071124	GU997657.1	247	3.8e-124	Panax notoginseng clone 02051n glycosyltransferase mRNA, complete cds	--	--	--	--	Q9LHD2	1221	2.24e-162	Probable galacturonosyltransferase-like 10 OS=Arabidopsis thaliana GN=GATL10 PE=2 SV=1	PF01501	Glycosyl transferase family 8	--	--	GO:0016757	transferase activity, transferring glycosyl groups	--	--	--	--	CSS020198	AT3G28340.1	| Symbols: GATL10 | galacturonosyltransferase-like 10 | chr3:10589396-10590493 REVERSE LENGTH=365	'3.1.1.2'	'minor CHO metabolism.raffinose family.galactinol synthases.putative'
c162098_g1	89.1236	3203.83	-5.1678	4.75e-18	2.43e-14	2997	594021565	AHL69788.1	1943	0	hypothetical protein [Camellia sinensis]	594021564	KF988868.1	1145	0	Camellia sinensis isolate Flu-down 4 cultivar Fudingdabai hypothetical protein mRNA, complete cds	--	--	--	--	Q96MB7	256	4.65e-22	Putative nuclease HARBI1 OS=Homo sapiens GN=HARBI1 PE=1 SV=1	PF04827	Plant transposon protein	--	--	GO:0016788	hydrolase activity, acting on ester bonds	--	--	--	--	CSS029916	AT5G12010.1	| Symbols: | unknown protein; INVOLVED IN: response to salt stress; LOCATED IN: chloroplast, plasma membrane, membrane; EXPRESSED IN: 23 plant structures; EXPRESSED DURING: 13 growth stages; BEST Arabidopsis thaliana protein match is: unknown protein (TAIR:AT4G29780.1); Has 1807 Blast hits to 1807 proteins in 277 species: Archae - 0; Bacteria - 0; Metazoa - 736; Fungi - 347; Plants - 385; Viruses…	'35.2'	'not assigned.unknown'
c168074_g3	11.7519	114.01	-3.2782	2.03e-17	9.99e-14	837	698511132	XP_009800692.1	454	5.88e-54	PREDICTED: calcium-binding protein PBP1-like [Nicotiana sylvestris]	731409919	XM_002281842.3	126	3.33e-57	PREDICTED: Vitis vinifera calcium-binding protein PBP1 (LOC100265313), mRNA	--	--	--	--	Q9LSQ6	361	9.35e-41	Calcium-binding protein PBP1 OS=Arabidopsis thaliana GN=PBP1 PE=1 SV=1	PF13405//PF00036//PF13499	EF-hand domain//EF hand//EF-hand domain pair	--	--	GO:0005509	calcium ion binding	--	--	KOG0028	Ca2+-binding protein (centrin/caltractin), EF-Hand superfamily protein	CSS026511	AT5G54490.1	| Symbols: PBP1 | pinoid-binding protein 1 | chr5:22121458-22121841 FORWARD LENGTH=127	'30.3'	'signalling.calcium'
c158311_g3	30.4429	185.925	-2.6105	4.67e-17	2.22e-13	1292	697172805	XP_009595337.1	611	7.38e-73	PREDICTED: RING-H2 finger protein ATL2-like [Nicotiana tomentosiformis]	292756468	AK337326.1	57	1.19e-18	Lotus japonicus cDNA, clone: LjFL1-055-DB12, HTC	--	--	--	--	Q8L9T5	443	3.87e-49	RING-H2 finger protein ATL2 OS=Arabidopsis thaliana GN=ATL2 PE=2 SV=2	PF13639//PF14634//PF00628//PF00015//PF12861//PF00097//PF12678	Ring finger domain//zinc-RING finger domain//PHD-finger//Methyl-accepting chemotaxis protein (MCP) signalling domain//Anaphase-promoting complex subunit 11 RING-H2 finger//Zinc finger, C3HC4 type (RING finger)//RING-H2 zinc finger	GO:0007165//GO:0016567	signal transduction//protein ubiquitination	GO:0046872//GO:0005515//GO:0004871//GO:0004842//GO:0008270	metal ion binding//protein binding//signal transducer activity//ubiquitin-protein transferase activity//zinc ion binding	GO:0005680//GO:0016020	anaphase-promoting complex//membrane	KOG0800	FOG: Predicted E3 ubiquitin ligase	CSS027698	AT3G16720.1	| Symbols: ATL2, TL2 | TOXICOS EN LEVADURA 2 | chr3:5692880-5693794 FORWARD LENGTH=304	'29.5.11.4.2'	'protein.degradation.ubiquitin.E3.RING'
c148047_g1	88.3719	384.054	-2.1197	1.83e-16	8.36e-13	793	590696042	XP_007045058.1	605	6.29e-76	Uncharacterized protein TCM_010809 [Theobroma cacao]>gi|508708993|gb|EOY00890.1| Uncharacterized protein TCM_010809 [Theobroma cacao]	590652379	XM_007033073.1	65	2.56e-23	Theobroma cacao Uncharacterized protein (TCM_019323) mRNA, complete cds	--	--	--	--	--	--	--	--	--	--	--	--	--	--	--	--	--	--	CSS011891	AT3G03280.1	| Symbols: | unknown protein; FUNCTIONS IN: molecular_function unknown; INVOLVED IN: N-terminal protein myristoylation; LOCATED IN: cellular_component unknown; BEST Arabidopsis thaliana protein match is: unknown protein (TAIR:AT5G17350.1); Has 137 Blast hits to 137 proteins in 11 species: Archae - 0; Bacteria - 0; Metazoa - 0; Fungi - 0; Plants - 137; Viruses - 0; Other Eukaryotes - 0 (source: NC…	'35.2'	'not assigned.unknown'
c147527_g1	13.093	365.83	-4.8043	5.15e-16	2.28e-12	1230	225428806	XP_002282169.1	493	2.19e-56	PREDICTED: ethylene-responsive transcription factor ERF109 [Vitis vinifera]	695069010	XM_009383193.1	117	5e-52	PREDICTED: Musa acuminata subsp. malaccensis ethylene-responsive transcription factor ERF109-like (LOC103969608), mRNA	--	--	--	--	Q9SZ06	293	1.07e-28	Ethylene-responsive transcription factor ERF109 OS=Arabidopsis thaliana GN=ERF109 PE=1 SV=1	PF00847	AP2 domain	GO:0006355	regulation of transcription, DNA-templated	GO:0003700	transcription factor activity, sequence-specific DNA binding	GO:0005667	transcription factor complex	--	--	CSS033006	AT4G34410.1	| Symbols: RRTF1 | redox responsive transcription factor 1 | chr4:16451992-16452798 FORWARD LENGTH=268	'17.5.2'	'hormone metabolism.ethylene.signal transduction'
c170316_g4	112.962	13.6837	3.0453	5.34e-16	2.28e-12	3052	661890030	CDP06750.1	734	1.75e-85	unnamed protein product [Coffea canephora]	--	--	--	--	--	--	--	--	--	Q9M658	422	1.52e-40	Helicase protein MOM1 OS=Arabidopsis thaliana GN=MOM1 PE=1 SV=1	PF05715	Piccolo Zn-finger	--	--	GO:0046872	metal ion binding	GO:0045202	synapse	KOG0383	Predicted helicase	CSS002285	AT1G08060.1	| Symbols: MOM, MOM1 | ATP-dependent helicase family protein | chr1:2501981-2510488 REVERSE LENGTH=2001	'27.3.44'	'RNA.regulation of transcription.Chromatin Remodeling Factors'
c148749_g1	21.9398	145.063	-2.7251	5.76e-16	2.31e-12	609	439493	BAA05079.1	284	3.41e-28	zinc-finger protein [Petunia x hybrida]	747056212	XM_011076062.1	88	3.18e-36	PREDICTED: Sesamum indicum zinc finger protein ZAT10-like (LOC105159111), mRNA	--	--	--	--	O22533	213	3.12e-19	Zinc finger protein ZAT6 OS=Arabidopsis thaliana GN=ZAT6 PE=2 SV=1	PF00569	Zinc finger, ZZ type	--	--	GO:0008270	zinc ion binding	--	--	--	--	CSS041376	AT1G27730.1	| Symbols: STZ, ZAT10 | salt tolerance zinc finger | chr1:9648302-9648985 REVERSE LENGTH=227	'27.3.11'	'RNA.regulation of transcription.C2H2 zinc finger family'
c167267_g1	60.3746	278.448	-2.2054	5.67e-16	2.31e-12	1348	661899696	CDO97690.1	408	1.02e-43	unnamed protein product [Coffea canephora]	590723024	XM_007052006.1	71	2.05e-26	Theobroma cacao Flower, cultured cell, putative (TCM_046703) mRNA, complete cds	--	--	--	--	--	--	--	--	--	--	--	--	--	--	--	--	--	--	CSS024640	AT2G45380.1	| Symbols: | FUNCTIONS IN: molecular_function unknown; INVOLVED IN: biological_process unknown; LOCATED IN: cellular_component unknown; EXPRESSED IN: inflorescence meristem, flower, cultured cell; EXPRESSED DURING: petal differentiation and expansion stage; BEST Arabidopsis thaliana protein match is: Calcium-binding EF-hand family protein (TAIR:AT4G34070.1); Has 171 Blast hits to 170 proteins in …	'35.2'	'not assigned.unknown'
c122226_g2	9.22097	194.759	-4.4006	1.58e-15	6.14e-12	631	802628146	XP_012076974.1	557	1.45e-65	PREDICTED: uncharacterized protein LOC105637914 [Jatropha curcas]	743927142	XM_011009446.1	119	1.93e-53	PREDICTED: Populus euphratica uncharacterized LOC105113312 (LOC105113312), mRNA	--	--	--	--	--	--	--	--	PF01831	Peptidase C16 family	GO:0006508//GO:0006144	proteolysis//purine nucleobase metabolic process	GO:0008234//GO:0003968	cysteine-type peptidase activity//RNA-directed RNA polymerase activity	GO:0031379	RNA-directed RNA polymerase complex	--	--	CSS029916	AT5G12010.1	| Symbols: | unknown protein; INVOLVED IN: response to salt stress; LOCATED IN: chloroplast, plasma membrane, membrane; EXPRESSED IN: 23 plant structures; EXPRESSED DURING: 13 growth stages; BEST Arabidopsis thaliana protein match is: unknown protein (TAIR:AT4G29780.1); Has 1807 Blast hits to 1807 proteins in 277 species: Archae - 0; Bacteria - 0; Metazoa - 736; Fungi - 347; Plants - 385; Viruses…	'35.2'	'not assigned.unknown'
c164834_g6	27.6984	159.879	-2.5291	3.2e-15	1.21e-11	770	698559308	XP_009771535.1	465	3.04e-55	PREDICTED: auxin-induced protein X10A-like [Nicotiana sylvestris]	697167109	XM_009594103.1	88	4.07e-36	PREDICTED: Nicotiana tomentosiformis auxin-induced protein X10A-like (LOC104089254), mRNA	K14488	SAUR	SAUR family protein	http://www.genome.jp/dbget-bin/www_bget?ko:K14488	O22150	328	9.94e-36	Auxin-responsive protein SAUR36 OS=Arabidopsis thaliana GN=SAUR36 PE=2 SV=1	--	--	--	--	--	--	--	--	--	--	CSS014240	AT3G60690.1	| Symbols: | SAUR-like auxin-responsive protein family | chr3:22435262-22435774 FORWARD LENGTH=170	'17.2.3'	'hormone metabolism.auxin.induced-regulated-responsive-activated'
c178228_g1	279.44	966.893	-1.7908	8.34e-15	3.05e-11	1652	--	--	--	--	--	--	--	--	--	--	--	--	--	--	--	--	--	--	PF00935	Ribosomal protein L44	GO:0006412//GO:0042254	translation//ribosome biogenesis	GO:0003735	structural constituent of ribosome	GO:0005622//GO:0005840	intracellular//ribosome	--	--	CSS011043	0	0	0	0
c162632_g2	125.997	473.767	-1.9108	9.37e-15	3.33e-11	2033	386686575	AFJ20666.1	848	3.22e-106	WRKY transcription factor 40 [Camellia sinensis]	386686574	JQ820201.1	638	0	Camellia sinensis WRKY transcription factor 40 mRNA, complete cds	--	--	--	--	Q9SAH7	464	1.53e-50	Probable WRKY transcription factor 40 OS=Arabidopsis thaliana GN=WRKY40 PE=1 SV=1	--	--	--	--	--	--	--	--	--	--	CSS007855	AT1G80840.1	| Symbols: WRKY40, ATWRKY40 | WRKY DNA-binding protein 40 | chr1:30383834-30385356 FORWARD LENGTH=302	'27.3.32'	'RNA.regulation of transcription.WRKY domain transcription factor family'
c151120_g1	65.8907	953.683	-3.8554	1.16e-14	4e-11	830	225459247	XP_002285762.1	739	4.7e-94	PREDICTED: protein EXORDIUM [Vitis vinifera]>gi|147765766|emb|CAN68978.1| hypothetical protein VITISV_040774 [Vitis vinifera]	593488668	XM_007141140.1	95	5.65e-40	Phaseolus vulgaris hypothetical protein (PHAVU_008G175700g) mRNA, complete cds	--	--	--	--	Q9ZPE7	611	1.26e-75	Protein EXORDIUM OS=Arabidopsis thaliana GN=EXO PE=2 SV=1	--	--	GO:0009741	response to brassinosteroid	--	--	GO:0009505	plant-type cell wall	--	--	CSS005823	AT4G08950.1	| Symbols: EXO | Phosphate-responsive 1 family protein | chr4:5740378-5741322 FORWARD LENGTH=314	'30.1'	'signalling.in sugar and nutrient physiology'
c124507_g2	55.251	312.341	-2.499	1.28e-14	4.31e-11	549	719993141	XP_010253791.1	238	1.69e-21	PREDICTED: probable protein phosphatase 2C 25 [Nelumbo nucifera]	--	--	--	--	--	K17506	PPM1L, PP2CE	protein phosphatase 1L	http://www.genome.jp/dbget-bin/www_bget?ko:K17506	Q8RX37	210	1.4e-18	Probable protein phosphatase 2C 2 OS=Arabidopsis thaliana GN=At1g07160 PE=2 SV=1	--	--	--	--	--	--	--	--	--	--	CSS049314	AT2G30020.1	| Symbols: | Protein phosphatase 2C family protein | chr2:12814437-12815904 FORWARD LENGTH=396	'29.4'	'protein.postranslational modification'
c148958_g1	3.36667	59.3662	-4.1402	1.78e-14	5.84e-11	1644	590632943	XP_007027990.1	1605	0	Plant U-box 23 [Theobroma cacao]>gi|508716595|gb|EOY08492.1| Plant U-box 23 [Theobroma cacao]	292770797	AK337572.1	102	1.47e-43	Lotus japonicus cDNA, clone: LjFL1-068-DE07, HTC	--	--	--	--	Q84TG3	1308	3.53e-175	E3 ubiquitin-protein ligase PUB23 OS=Arabidopsis thaliana GN=PUB23 PE=1 SV=1	PF00514//PF04564//PF02637	Armadillo/beta-catenin-like repeat//U-box domain//GatB domain	GO:0016567	protein ubiquitination	GO:0004842//GO:0016884//GO:0005515	ubiquitin-protein transferase activity//carbon-nitrogen ligase activity, with glutamine as amido-N-donor//protein binding	GO:0000151	ubiquitin ligase complex	KOG4642	Chaperone-dependent E3 ubiquitin protein ligase (contains TPR repeats)	CSS026748	AT2G35930.1	| Symbols: PUB23 | plant U-box 23 | chr2:15083101-15084336 REVERSE LENGTH=411	'27.3.64'	'RNA.regulation of transcription.PHOR1'
c175307_g3	265.356	899.639	-1.7614	2.34e-14	7.48e-11	1372	300079020	ADJ67441.1	755	7.53e-95	ethylene response factor 12 [Actinidia deliciosa]	697106213	XM_009608650.1	151	7.03e-71	PREDICTED: Nicotiana tomentosiformis ethylene-responsive transcription factor 2 (LOC104101208), mRNA	K09286	EREBP	EREBP-like factor	http://www.genome.jp/dbget-bin/www_bget?ko:K09286	Q9LW50	697	3.84e-87	Ethylene-responsive transcription factor 2 OS=Nicotiana sylvestris GN=ERF2 PE=2 SV=1	PF00847	AP2 domain	GO:0006355	regulation of transcription, DNA-templated	GO:0003700	transcription factor activity, sequence-specific DNA binding	GO:0005667	transcription factor complex	--	--	CSS010320	AT4G17500.1	| Symbols: ATERF-1, ERF-1 | ethylene responsive element binding factor 1 | chr4:9759405-9760211 FORWARD LENGTH=268	'17.5.2'	'hormone metabolism.ethylene.signal transduction'
c178157_g2	71.095	6.38002	3.4781	4.87e-14	1.52e-10	989	697142421	XP_009625314.1	177	4.2e-12	PREDICTED: WAT1-related protein At2g39510-like [Nicotiana tomentosiformis]	--	--	--	--	--	--	--	--	--	Q9FNA5	151	1.03e-09	WAT1-related protein At5g13670 OS=Arabidopsis thaliana GN=At5g13670 PE=2 SV=1	PF00892	EamA-like transporter family	--	--	--	--	GO:0016020	membrane	--	--	CSS000121	AT2G39510.1	| Symbols: | nodulin MtN21 /EamA-like transporter family protein | chr2:16491358-16493085 REVERSE LENGTH=374	'33.99'	'development.unspecified'
c156996_g1	32.1933	193.533	-2.5877	5.8e-14	1.77e-10	1326	255558368	XP_002520211.1	1197	6.86e-160	Metalloendoproteinase 1 precursor, putative [Ricinus communis]>gi|223540703|gb|EEF42266.1| Metalloendoproteinase 1 precursor, putative [Ricinus communis]	848894978	XM_012992077.1	155	4.06e-73	PREDICTED: Erythranthe guttatus metalloendoproteinase 1 (LOC105967478), mRNA	--	--	--	--	Q5XF51	1003	3.69e-131	Metalloendoproteinase 3-MMP OS=Arabidopsis thaliana GN=3MMP PE=1 SV=1	PF10462//PF00413//PF07998//PF01400	Peptidase M66//Matrixin//Peptidase family M54//Astacin (Peptidase family M12A)	GO:0006508	proteolysis	GO:0046872//GO:0008270//GO:0004222	metal ion binding//zinc ion binding//metalloendopeptidase activity	GO:0031012	extracellular matrix	KOG1565	Gelatinase A and related matrix metalloproteases	CSS024551	AT1G24140.1	| Symbols: | Matrixin family protein | chr1:8536131-8537285 REVERSE LENGTH=384	'29.5.7'	'protein.degradation.metalloprotease'
c170363_g1	423.015	1336.19	-1.6593	8.72e-14	2.6e-10	1249	510937909	AGN53198.1	1240	9.16e-169	CBF-like protein [Camellia sinensis]	510937908	KC702795.1	1031	0	Camellia sinensis CBF-like protein mRNA, complete cds	--	--	--	--	Q9FJ93	537	4.65e-64	Dehydration-responsive element-binding protein 1D OS=Arabidopsis thaliana GN=DREB1D PE=2 SV=1	PF00847	AP2 domain	GO:0006355	regulation of transcription, DNA-templated	GO:0003700	transcription factor activity, sequence-specific DNA binding	GO:0005667	transcription factor complex	--	--	CSS018717	AT5G51990.1	| Symbols: CBF4, DREB1D | C-repeat-binding factor 4 | chr5:21117113-21117787 REVERSE LENGTH=224	'27.3.3'	'RNA.regulation of transcription.AP2/EREBP, APETALA2/Ethylene-responsive element binding protein family'
c170165_g1	42.6555	1.0909	5.2891	9.51e-14	2.77e-10	1829	590671209	XP_007038270.1	1242	2.06e-155	Disease resistance family protein / LRR family protein, putative [Theobroma cacao]>gi|508775515|gb|EOY22771.1| Disease resistance family protein / LRR family protein, putative [Theobroma cacao]	--	--	--	--	--	--	--	--	--	Q9FL28	366	5.21e-35	LRR receptor-like serine/threonine-protein kinase FLS2 OS=Arabidopsis thaliana GN=FLS2 PE=1 SV=1	PF00560	Leucine Rich Repeat	--	--	GO:0005515	protein binding	--	--	KOG0619	FOG: Leucine rich repeat	CSS026361	AT2G34930.1	| Symbols: | disease resistance family protein / LRR family protein | chr2:14737169-14739886 REVERSE LENGTH=905	'20.1.7'	'stress.biotic.PR-proteins'
c162936_g1	716.09	203.414	1.8157	1.07e-13	3.05e-10	800	259018355	ACV89760.1	297	3.42e-30	putative early light induced protein 2 [Camellia sinensis]>gi|259018361|gb|ACV89763.1| putative early light induced protein 2 [Camellia sinensis]	259018360	GQ461359.1	492	0	Camellia sinensis putative early light induced protein 2 (ELIP2) gene, complete cds	--	--	--	--	--	--	--	--	--	--	--	--	--	--	--	--	--	--	CSS050741	AT3G22840.1	| Symbols: ELIP1, ELIP | Chlorophyll A-B binding family protein | chr3:8084628-8085445 REVERSE LENGTH=195	'30.11'	'signalling.light'
c168107_g1	812.355	2456.8	-1.5966	1.66e-13	4.63e-10	1386	848919561	XP_012856836.1	201	1.36e-15	PREDICTED: nudix hydrolase 17, mitochondrial-like [Erythranthe guttatus]>gi|604302254|gb|EYU21840.1| hypothetical protein MIMGU_mgv1a013711mg [Erythranthe guttata]	--	--	--	--	--	--	--	--	--	--	--	--	--	PF01695	IstB-like ATP binding protein	--	--	GO:0005524	ATP binding	--	--	--	--	CSS043907	AT2G01670.1	| Symbols: atnudt17, NUDT17 | nudix hydrolase homolog 17 | chr2:296889-297818 REVERSE LENGTH=182	'23.3.3'	'nucleotide metabolism.salvage.NUDIX hydrolases'
c136814_g2	0.658672	137.313	-7.7037	2.5e-13	6.82e-10	573	743924722	XP_011006490.1	283	4.47e-28	PREDICTED: ethylene-responsive transcription factor ERF109-like [Populus euphratica]	214011513	EU873089.1	44	8.58e-12	Glycine max cytokinin response factor 2 gene, complete cds	--	--	--	--	Q9SZ06	182	4.65e-15	Ethylene-responsive transcription factor ERF109 OS=Arabidopsis thaliana GN=ERF109 PE=1 SV=1	PF00847	AP2 domain	GO:0006355	regulation of transcription, DNA-templated	GO:0003700	transcription factor activity, sequence-specific DNA binding	GO:0005667	transcription factor complex	--	--	CSS044894	AT4G34410.1	| Symbols: RRTF1 | redox responsive transcription factor 1 | chr4:16451992-16452798 FORWARD LENGTH=268	'17.5.2'	'hormone metabolism.ethylene.signal transduction'
c165345_g1	278.658	877.036	-1.6541	4.05e-13	1.08e-09	1537	225427201	XP_002280253.1	1349	2.27e-177	PREDICTED: transcription factor MYC2-like [Vitis vinifera]	571478540	XM_003534226.2	183	1.28e-88	PREDICTED: Glycine max transcription factor MYC2-like (LOC100790168), mRNA	K13422	MYC2	transcription factor MYC2	http://www.genome.jp/dbget-bin/www_bget?ko:K13422	Q39204	788	4.38e-95	Transcription factor MYC2 OS=Arabidopsis thaliana GN=MYC2 PE=1 SV=2	PF01213	Adenylate cyclase associated (CAP) N terminal	GO:0007010	cytoskeleton organization	GO:0003779	actin binding	--	--	--	--	CSS002514	AT1G32640.1	| Symbols: ATMYC2, RD22BP1, JAI1, JIN1, MYC2, ZBF1 | Basic helix-loop-helix (bHLH) DNA-binding family protein | chr1:11799042-11800913 REVERSE LENGTH=623	'29.4'	'protein.postranslational modification'
c168300_g1	40.485	0	Inf	1.06e-12	2.78e-09	2928	657997554	XP_008391159.1	181	8.73e-33	PREDICTED: uncharacterized protein LOC103453396 [Malus domestica]	--	--	--	--	--	--	--	--	--	--	--	--	--	PF04423	Rad50 zinc hook motif	GO:0006281	DNA repair	GO:0005524//GO:0008270//GO:0004518	ATP binding//zinc ion binding//nuclease activity	--	--	--	--	CSS040631	AT2G01050.1	| Symbols: | zinc ion binding;nucleic acid binding | chr2:68337-69884 REVERSE LENGTH=515	'35.2'	'not assigned.unknown'
c164838_g2	7.89449	70.6695	-3.1622	1.16e-12	2.97e-09	1092	225459188	XP_002284015.1	745	2.46e-93	PREDICTED: putative clathrin assembly protein At4g40080 [Vitis vinifera]	--	--	--	--	--	--	--	--	--	Q8L936	517	5.34e-60	Putative clathrin assembly protein At4g40080 OS=Arabidopsis thaliana GN=At4g40080 PE=2 SV=2	PF07651	ANTH domain	--	--	GO:0005543	phospholipid binding	--	--	--	--	CSS029839	AT4G40080.1	| Symbols: | ENTH/ANTH/VHS superfamily protein | chr4:18579371-18580542 FORWARD LENGTH=365	'35.1.21'	'not assigned.no ontology.epsin N-terminal homology (ENTH) domain-containing protein'
c168933_g2	154.529	11.3336	3.7692	1.38e-12	3.47e-09	2799	590631194	XP_007027495.1	669	3.61e-73	Uncharacterized protein TCM_022315 [Theobroma cacao]>gi|508716100|gb|EOY07997.1| Uncharacterized protein TCM_022315 [Theobroma cacao]	--	--	--	--	--	K10742	DNA2	DNA replication ATP-dependent helicase Dna2	http://www.genome.jp/dbget-bin/www_bget?ko:K10742	P08548	218	1.76e-16	LINE-1 reverse transcriptase homolog OS=Nycticebus coucang PE=3 SV=1	--	--	--	--	--	--	--	--	KOG1075	FOG: Reverse transcriptase	CSS042620	AT3G24255.1	| Symbols: | RNA-directed DNA polymerase (reverse transcriptase)-related family protein | chr3:8789471-8793208 FORWARD LENGTH=746	'35.2'	'not assigned.unknown'
c166846_g1	0.291269	60.4194	-7.6965	1.62e-12	3.99e-09	634	--	--	--	--	--	--	--	--	--	--	--	--	--	--	--	--	--	--	--	--	--	--	--	--	--	--	--	--	#N/A	#N/A	#N/A	#N/A	#N/A
c162595_g1	377.172	2265.1	-2.5863	1.81e-12	4.37e-09	1930	401834491	AFQ23178.1	1771	0	HSPRO [Nicotiana attenuata]	147862424	AM484831.2	342	6.64e-177	Vitis vinifera contig VV78X040933.4, whole genome shotgun sequence	--	--	--	--	O04203	1194	2.74e-156	Nematode resistance protein-like HSPRO2 OS=Arabidopsis thaliana GN=HSPRO2 PE=1 SV=1	--	--	--	--	--	--	--	--	--	--	CSS027582	AT2G40000.1	| Symbols: HSPRO2, ATHSPRO2 | ortholog of sugar beet HS1 PRO-1 2 | chr2:16700649-16701956 REVERSE LENGTH=435	'35.2'	'not assigned.unknown'
c145096_g2	14.014	92.6449	-2.7248	2.37e-12	5.62e-09	440	460378521	XP_004235019.1	181	1.67e-15	PREDICTED: uncharacterized protein LOC101248852 [Solanum lycopersicum]	--	--	--	--	--	--	--	--	--	--	--	--	--	PF05547	Immune inhibitor A peptidase M6	GO:0006508	proteolysis	GO:0008233	peptidase activity	--	--	--	--	CSS021360	AT5G54165.1	| Symbols: | unknown protein; FUNCTIONS IN: molecular_function unknown; INVOLVED IN: biological_process unknown; LOCATED IN: cellular_component unknown; Has 30201 Blast hits to 17322 proteins in 780 species: Archae - 12; Bacteria - 1396; Metazoa - 17338; Fungi - 3422; Plants - 5037; Viruses - 0; Other Eukaryotes - 2996 (source: NCBI BLink). | chr5:21984620-21984868 FORWARD LENGTH=82	'35.2'	'not assigned.unknown'
c148138_g1	14.0072	90.8563	-2.6974	3.78e-12	8.79e-09	594	--	--	--	--	--	--	--	--	--	--	--	--	--	--	--	--	--	--	--	--	--	--	--	--	--	--	--	--	CSS047148	AT5G02220.1	| Symbols: | unknown protein; Has 30201 Blast hits to 17322 proteins in 780 species: Archae - 12; Bacteria - 1396; Metazoa - 17338; Fungi - 3422; Plants - 5037; Viruses - 0; Other Eukaryotes - 2996 (source: NCBI BLink). | chr5:441884-442102 REVERSE LENGTH=72	'35.2'	'not assigned.unknown'
c153158_g2	342.426	1116.79	-1.7055	4.65e-12	1.06e-08	3107	595914238	XP_007214671.1	2321	0	hypothetical protein PRUPE_ppa003323mg [Prunus persica]>gi|462410536|gb|EMJ15870.1| hypothetical protein PRUPE_ppa003323mg [Prunus persica]	731432549	XM_002282906.2	676	0	PREDICTED: Vitis vinifera chitin-inducible gibberellin-responsive protein 1-like (LOC100267541), mRNA	--	--	--	--	Q69VG1	1583	0	Chitin-inducible gibberellin-responsive protein 1 OS=Oryza sativa subsp. japonica GN=CIGR1 PE=2 SV=1	--	--	--	--	--	--	--	--	--	--	CSS037405	AT5G48150.1	| Symbols: PAT1 | GRAS family transcription factor | chr5:19522497-19524053 REVERSE LENGTH=490	'30.11'	'signalling.light'
c170864_g2	80.0674	0	Inf	5.86e-12	1.32e-08	1205	297734955	CBI17189.3	157	4.17e-09	unnamed protein product [Vitis vinifera]	--	--	--	--	--	--	--	--	--	--	--	--	--	--	--	--	--	--	--	--	--	--	--	#N/A	#N/A	#N/A	#N/A	#N/A
c11919_g1	9.86398	202.227	-4.3577	6.55e-12	1.45e-08	621	802569730	XP_012067895.1	350	3.54e-37	PREDICTED: protein EXORDIUM-like [Jatropha curcas]>gi|643734733|gb|KDP41403.1| hypothetical protein JCGZ_15810 [Jatropha curcas]	731428441	XM_002285725.3	94	1.5e-39	PREDICTED: Vitis vinifera protein EXORDIUM-like (LOC100264214), mRNA	--	--	--	--	Q9ZPE7	317	2.76e-33	Protein EXORDIUM OS=Arabidopsis thaliana GN=EXO PE=2 SV=1	--	--	--	--	--	--	--	--	--	--	CSS005462	AT4G08950.1	| Symbols: EXO | Phosphate-responsive 1 family protein | chr4:5740378-5741322 FORWARD LENGTH=314	'30.1'	'signalling.in sugar and nutrient physiology'
c29201_g1	60.3396	5.61808	3.425	9.39e-12	2.04e-08	622	590685042	XP_007041997.1	336	1.95e-33	C globular stage, putative [Theobroma cacao]>gi|508705932|gb|EOX97828.1| C globular stage, putative [Theobroma cacao]	--	--	--	--	--	--	--	--	--	--	--	--	--	--	--	--	--	--	--	--	--	--	--	CSS030277	AT1G32120.1	| Symbols: | FUNCTIONS IN: molecular_function unknown; INVOLVED IN: biological_process unknown; LOCATED IN: membrane; EXPRESSED IN: 14 plant structures; EXPRESSED DURING: 4 anthesis, C globular stage, F mature embryo stage, petal differentiation and expansion stage, E expanded cotyledon stage; CONTAINS InterPro DOMAIN/s: Aminotransferase-like, plant mobile domain (InterPro:IPR019557), Protein of …	'35.2'	'not assigned.unknown'
c178245_g1	3.15153	65.4881	-4.3771	1.01e-11	2.16e-08	1382	702505030	XP_010039464.1	328	3.42e-30	PREDICTED: uncharacterized protein LOC104428159 [Eucalyptus grandis]	--	--	--	--	--	--	--	--	--	--	--	--	--	--	--	--	--	--	--	--	--	--	--	CSS038870	AT1G43760.1	| Symbols: | DNAse I-like superfamily protein | chr1:16528880-16531065 REVERSE LENGTH=626	'35.2'	'not assigned.unknown'
c171444_g7	284.899	81.7713	1.8008	1.09e-11	2.29e-08	669	255590094	XP_002535169.1	231	6.16e-22	conserved hypothetical protein [Ricinus communis]>gi|223523841|gb|EEF27214.1| conserved hypothetical protein [Ricinus communis]	584592121	AP014526.1	311	3.8e-160	Hevea brasiliensis mitochondrial DNA, complete genome	--	--	--	--	--	--	--	--	--	--	--	--	--	--	--	--	--	--	#N/A	#N/A	#N/A	#N/A	#N/A
c177796_g2	260.953	32.9122	2.9871	1.16e-11	2.39e-08	2763	590631194	XP_007027495.1	754	6.32e-85	Uncharacterized protein TCM_022315 [Theobroma cacao]>gi|508716100|gb|EOY07997.1| Uncharacterized protein TCM_022315 [Theobroma cacao]	--	--	--	--	--	K10742	DNA2	DNA replication ATP-dependent helicase Dna2	http://www.genome.jp/dbget-bin/www_bget?ko:K10742	P0C2F6	317	8.77e-29	Putative ribonuclease H protein At1g65750 OS=Arabidopsis thaliana GN=At1g65750 PE=3 SV=1	PF00078	Reverse transcriptase (RNA-dependent DNA polymerase)	GO:0006278	RNA-dependent DNA replication	GO:0003723//GO:0003964	RNA binding//RNA-directed DNA polymerase activity	--	--	--	--	CSS008175	AT3G24255.1	| Symbols: | RNA-directed DNA polymerase (reverse transcriptase)-related family protein | chr3:8789471-8793208 FORWARD LENGTH=746	'35.2'	'not assigned.unknown'
c164871_g2	101.004	566.576	-2.4879	1.37e-11	2.78e-08	1120	719993141	XP_010253791.1	309	5.38e-56	PREDICTED: probable protein phosphatase 2C 25 [Nelumbo nucifera]	566191653	XM_002316166.2	69	2.19e-25	Populus trichocarpa hypothetical protein (POPTR_0010s19430g) mRNA, complete cds	K17506	PPM1L, PP2CE	protein phosphatase 1L	http://www.genome.jp/dbget-bin/www_bget?ko:K17506	Q9XEE8	290	4.08e-49	Probable protein phosphatase 2C 30 OS=Arabidopsis thaliana GN=PP2C5 PE=2 SV=1	PF00481	Protein phosphatase 2C	--	--	GO:0003824	catalytic activity	--	--	KOG0698	Serine/threonine protein phosphatase	CSS044643	AT2G30020.1	| Symbols: | Protein phosphatase 2C family protein | chr2:12814437-12815904 FORWARD LENGTH=396	'29.4'	'protein.postranslational modification'
c152926_g1	55.0306	5.3417	3.3649	2.15e-11	4.23e-08	1555	720091058	XP_010245306.1	930	2.62e-119	PREDICTED: bifunctional epoxide hydrolase 2-like isoform X1 [Nelumbo nucifera]	697159302	XM_009590113.1	117	6.35e-52	PREDICTED: Nicotiana tomentosiformis bifunctional epoxide hydrolase 2-like (LOC104085982), mRNA	--	--	--	--	Q6Q2C2	305	2.39e-28	Bifunctional epoxide hydrolase 2 OS=Sus scrofa GN=EPHX2 PE=2 SV=1	PF00326	Prolyl oligopeptidase family	GO:0006508	proteolysis	GO:0008236	serine-type peptidase activity	--	--	KOG4178	Soluble epoxide hydrolase	CSS044070	AT4G02340.1	| Symbols: | alpha/beta-Hydrolases superfamily protein | chr4:1035722-1037403 FORWARD LENGTH=324	'26.1'	'misc.misc2'
c159251_g1	162.598	492.393	-1.5985	2.12e-11	4.23e-08	1850	590596636	XP_007018388.1	629	1.22e-127	Formin-like protein 18 [Theobroma cacao]>gi|508723716|gb|EOY15613.1| Formin-like protein 18 [Theobroma cacao]	848872543	XM_012981377.1	94	4.63e-39	PREDICTED: Erythranthe guttatus uncharacterized LOC105957458 (LOC105957458), mRNA	--	--	--	--	--	--	--	--	--	--	--	--	--	--	--	--	--	--	CSS052268	AT1G10020.1	| Symbols: | Protein of unknown function (DUF1005) | chr1:3269939-3271732 REVERSE LENGTH=461	'35.2'	'not assigned.unknown'
c171144_g1	10.3112	73.7173	-2.8378	2.44e-11	4.73e-08	444	--	--	--	--	--	--	--	--	--	--	--	--	--	--	--	--	--	--	--	--	--	--	--	--	--	--	--	--	#N/A	#N/A	#N/A	#N/A	#N/A
c173510_g4	22.508	110.924	-2.3011	3.37e-11	6.45e-08	725	669204968	AII16885.1	282	4.7e-28	mitogen activated protein kinase, partial [Camellia sinensis]	669204967	KJ423063.1	149	4.7e-70	Camellia sinensis cultivar AV-2 mitogen activated protein kinase mRNA, partial cds	K04371	MAPK1_3	mitogen-activated protein kinase 1/3	http://www.genome.jp/dbget-bin/www_bget?ko:K04371	Q84UI5	219	3.21e-19	Mitogen-activated protein kinase 1 OS=Oryza sativa subsp. japonica GN=MPK1 PE=1 SV=1	--	--	--	--	--	--	--	--	KOG0660	Mitogen-activated protein kinase	CSS032145	AT3G45640.1	| Symbols: ATMPK3, MPK3, ATMAPK3 | mitogen-activated protein kinase 3 | chr3:16756918-16758476 FORWARD LENGTH=370	'30.6'	'signalling.MAP kinases'
c163640_g4	26.8639	0	Inf	4.09e-11	7.7e-08	507	--	--	--	--	--	--	--	--	--	--	--	--	--	--	--	--	--	--	--	--	--	--	--	--	--	--	--	--	#N/A	#N/A	#N/A	#N/A	#N/A
c161108_g1	7.03787	201.189	-4.8373	6.69e-11	1.24e-07	1227	342730596	AEL33281.1	1427	0	brassinosteroid-regulated protein [Camellia sinensis]	342730595	HQ852398.1	696	0	Camellia sinensis cultivar Zhenghe Dabaicha brassinosteroid-regulated protein mRNA, complete cds	K08235	E2.4.1.207	xyloglucan:xyloglucosyl transferase	http://www.genome.jp/dbget-bin/www_bget?ko:K08235	P35694	938	2.46e-123	Xyloglucan endotransglucosylase/hydrolase 2 OS=Glycine max PE=2 SV=1	PF06955//PF00722	Xyloglucan endo-transglycosylase (XET) C-terminus//Glycosyl hydrolases family 16	GO:0006073//GO:0005975	cellular glucan metabolic process//carbohydrate metabolic process	GO:0004553//GO:0016762	hydrolase activity, hydrolyzing O-glycosyl compounds//xyloglucan:xyloglucosyl transferase activity	GO:0048046//GO:0005618	apoplast//cell wall	--	--	CSS039844	AT4G14130.1	| Symbols: XTR7, XTH15 | xyloglucan endotransglucosylase/hydrolase 15 | chr4:8137161-8138196 REVERSE LENGTH=289	'10.7'	'cell wall.modification'
c164063_g1	137.841	548.111	-1.9915	9.05e-11	1.66e-07	1270	590632796	XP_007027942.1	598	3.98e-72	Late embryogenesis abundant (LEA) hydroxyproline-rich glycoprotein family, putative [Theobroma cacao]>gi|508716547|gb|EOY08444.1| Late embryogenesis abundant (LEA) hydroxyproline-rich glycoprotein family, putative [Theobroma cacao]	743858637	XM_010944102.1	35	1.98e-06	PREDICTED: Elaeis guineensis protein YLS9-like (LOC105060421), mRNA	--	--	--	--	Q9SJ52	416	3.44e-46	Protein YLS9 OS=Arabidopsis thaliana GN=YLS9 PE=2 SV=1	--	--	--	--	--	--	--	--	--	--	CSS013695	AT2G35980.1	| Symbols: YLS9, NHL10, ATNHL10 | Late embryogenesis abundant (LEA) hydroxyproline-rich glycoprotein family | chr2:15110635-15111318 FORWARD LENGTH=227	'33.99'	'development.unspecified'
c158746_g1	0	155.915	#NAME?	9.74e-11	1.76e-07	3345	224094849	XP_002310263.1	225	7.97e-17	hypothetical protein POPTR_0007s13310g [Populus trichocarpa]>gi|222853166|gb|EEE90713.1| hypothetical protein POPTR_0007s13310g [Populus trichocarpa]	--	--	--	--	--	--	--	--	--	--	--	--	--	PF01601//PF02123	Coronavirus S2 glycoprotein//Viral RNA-directed RNA-polymerase	GO:0006144//GO:0006351//GO:0046813//GO:0061025	purine nucleobase metabolic process//transcription, DNA-templated//receptor-mediated virion attachment to host cell//membrane fusion	GO:0003968//GO:0003723	RNA-directed RNA polymerase activity//RNA binding	GO:0019031//GO:0016021//GO:0031379	viral envelope//integral component of membrane//RNA-directed RNA polymerase complex	--	--	#N/A	#N/A	#N/A	#N/A	#N/A
c166460_g2	195.027	560.117	-1.5221	1.08e-10	1.92e-07	1549	--	--	--	--	--	--	--	--	--	--	--	--	--	--	--	--	--	--	--	--	--	--	--	--	--	--	--	--	#N/A	#N/A	#N/A	#N/A	#N/A
c166944_g2	0	32.6073	#NAME?	1.25e-10	2.19e-07	1169	731436162	XP_010645778.1	414	7.79e-44	PREDICTED: uncharacterized protein LOC104877935 [Vitis vinifera]	--	--	--	--	--	--	--	--	--	--	--	--	--	--	--	--	--	--	--	--	--	--	--	CSS041012	0	0	0	0
c145894_g1	50.0554	185.084	-1.8866	1.35e-10	2.33e-07	1266	731439024	XP_010647489.1	948	3.92e-123	PREDICTED: uncharacterized protein LOC104878606 [Vitis vinifera]	747103792	XM_011101799.1	80	1.9e-31	PREDICTED: Sesamum indicum uncharacterized LOC105178332 (LOC105178332), mRNA	--	--	--	--	--	--	--	--	PF08352	Oligopeptide/dipeptide transporter, C-terminal region	GO:0015833	peptide transport	GO:0000166//GO:0005524	nucleotide binding//ATP binding	--	--	--	--	CSS031531	AT5G67020.1	| Symbols: | unknown protein; BEST Arabidopsis thaliana protein match is: unknown protein (TAIR:AT3G50340.1); Has 1807 Blast hits to 1807 proteins in 277 species: Archae - 0; Bacteria - 0; Metazoa - 736; Fungi - 347; Plants - 385; Viruses - 0; Other Eukaryotes - 339 (source: NCBI BLink). | chr5:26749962-26751146 FORWARD LENGTH=394	'35.2'	'not assigned.unknown'
c167850_g1	12.0458	118.212	-3.2948	1.41e-10	2.41e-07	2091	147765368	CAN60595.1	726	2.87e-81	hypothetical protein VITISV_015221 [Vitis vinifera]	--	--	--	--	--	--	--	--	--	P0C2F6	392	9.61e-39	Putative ribonuclease H protein At1g65750 OS=Arabidopsis thaliana GN=At1g65750 PE=3 SV=1	--	--	--	--	--	--	--	--	--	--	CSS045595	AT3G24255.1	| Symbols: | RNA-directed DNA polymerase (reverse transcriptase)-related family protein | chr3:8789471-8793208 FORWARD LENGTH=746	'35.2'	'not assigned.unknown'
c177207_g3	14.0966	80.4354	-2.5125	1.64e-10	2.77e-07	737	--	--	--	--	--	--	--	--	--	--	--	--	--	--	--	--	--	--	--	--	--	--	--	--	--	--	--	--	#N/A	#N/A	#N/A	#N/A	#N/A
c172103_g1	25.0754	0	Inf	1.67e-10	2.78e-07	520	--	--	--	--	--	--	--	--	--	--	--	--	--	--	--	--	--	--	--	--	--	--	--	--	--	--	--	--	CSS051524	AT1G32130.1	| Symbols: IWS1, ATIWS1 | Transcription elongation factor (TFIIS) family protein | chr1:11559146-11561786 REVERSE LENGTH=502	'27.3.99'	'RNA.regulation of transcription.unclassified'
c171489_g1	706.652	1858.57	-1.3951	1.7e-10	2.8e-07	4031	794462747	AKA58500.1	2824	0	ethylene receptor 2 [Paeonia lactiflora]	90959593	AB243790.1	890	0	Diospyros kaki DkETR2 mRNA for ethylene receptor, complete cds	K14509	ETR, ERS	ethylene receptor	http://www.genome.jp/dbget-bin/www_bget?ko:K14509	Q0WPQ2	2056	0	Ethylene receptor 2 OS=Arabidopsis thaliana GN=ETR2 PE=1 SV=2	PF00072//PF06728//PF13492//PF00512//PF01590//PF02518	Response regulator receiver domain//GPI transamidase subunit PIG-U//GAF domain//His Kinase A (phospho-acceptor) domain//GAF domain//Histidine kinase-, DNA gyrase B-, and HSP90-like ATPase	GO:0006506//GO:0006355//GO:0007165//GO:0000160//GO:0016310	GPI anchor biosynthetic process//regulation of transcription, DNA-templated//signal transduction//phosphorelay signal transduction system//phosphorylation	GO:0005515//GO:0000155//GO:0005524//GO:0000156	protein binding//phosphorelay sensor kinase activity//ATP binding//phosphorelay response regulator activity	GO:0016020//GO:0016021//GO:0005789//GO:0009365	membrane//integral component of membrane//endoplasmic reticulum membrane//protein histidine kinase complex	KOG0519	Sensory transduction histidine kinase	CSS031765	AT3G23150.1	| Symbols: ETR2 | Signal transduction histidine kinase, hybrid-type, ethylene sensor | chr3:8255156-8257560 FORWARD LENGTH=773	'17.5.2'	'hormone metabolism.ethylene.signal transduction'
c177122_g2	16.1668	87.0718	-2.4292	2.05e-10	3.33e-07	971	645236664	XP_008224845.1	351	3.32e-37	PREDICTED: protein NDR1-like [Prunus mume]	45170010	AY216335.1	39	8.98e-09	Melampodium leucanthum tRNA-Ala (trnA) gene, partial sequence; chloroplast	--	--	--	--	--	--	--	--	PF01257//PF06667	Thioredoxin-like [2Fe-2S] ferredoxin//Phage shock protein B	GO:0055114//GO:0009271//GO:0006355	oxidation-reduction process//phage shock//regulation of transcription, DNA-templated	GO:0016491	oxidoreductase activity	--	--	--	--	CSS052148	AT4G05220.1	| Symbols: | Late embryogenesis abundant (LEA) hydroxyproline-rich glycoprotein family | chr4:2685104-2685784 REVERSE LENGTH=226	'35.1'	'not assigned.no ontology'
c171184_g1	193.223	546.335	-1.4995	2.38e-10	3.81e-07	1538	568827083	XP_006467897.1	273	2.69e-46	PREDICTED: F-box protein At1g61340-like [Citrus sinensis]>gi|641856951|gb|KDO75717.1| hypothetical protein CISIN_1g029717mg [Citrus sinensis]	--	--	--	--	--	--	--	--	--	O65416	148	2.15e-20	F-box protein SKIP27 OS=Arabidopsis thaliana GN=SKIP27 PE=1 SV=2	--	--	--	--	--	--	--	--	--	--	CSS015243	AT4G05010.1	| Symbols: | F-box family protein | chr4:2567474-2568162 FORWARD LENGTH=164	'29.5.11.4.3.2'	'protein.degradation.ubiquitin.E3.SCF.FBOX'
c146675_g1	29.682	0.717042	5.3714	2.49e-10	3.94e-07	2571	--	--	--	--	--	--	--	--	--	--	--	--	--	--	--	--	--	--	--	--	--	--	--	--	--	--	--	--	#N/A	#N/A	#N/A	#N/A	#N/A
c164965_g3	3.41517	43.0954	-3.6575	3.18e-10	4.91e-07	758	--	--	--	--	--	--	--	--	--	--	--	--	--	--	--	--	--	--	--	--	--	--	--	--	--	--	--	--	#N/A	#N/A	#N/A	#N/A	#N/A
c169383_g6	513.458	1333.74	-1.3772	3.18e-10	4.91e-07	1728	747045255	XP_011093109.1	1927	0	PREDICTED: delta(8)-fatty-acid desaturase [Sesamum indicum]	731421750	XM_002279191.2	406	0	PREDICTED: Vitis vinifera delta(8)-fatty-acid desaturase (LOC100265385), mRNA	K13076	SLD	delta8-fatty-acid desaturase	http://www.genome.jp/dbget-bin/www_bget?ko:K13076	Q43469	1842	0	Delta(8)-fatty-acid desaturase OS=Helianthus annuus GN=sld1 PE=1 SV=1	PF00173//PF00487	Cytochrome b5-like Heme/Steroid binding domain//Fatty acid desaturase	GO:0006629	lipid metabolic process	GO:0020037	heme binding	--	--	KOG4232	Delta 6-fatty acid desaturase/delta-8 sphingolipid desaturase	CSS031174	AT2G46210.1	| Symbols: | Fatty acid/sphingolipid desaturase | chr2:18977542-18978891 FORWARD LENGTH=449	'11.8.1'	'lipid metabolism.'exotics' (steroids, squalene etc).sphingolipids'
c148137_g2	746.453	1915.15	-1.3593	3.36e-10	5.13e-07	1193	743803567	XP_011017151.1	863	4.44e-111	PREDICTED: transcription factor MYB44-like [Populus euphratica]	764513693	XM_004287946.2	154	1.31e-72	PREDICTED: Fragaria vesca subsp. vesca transcription factor MYB44-like (LOC101307149), mRNA	K09422	MYBP	myb proto-oncogene protein, plant	http://www.genome.jp/dbget-bin/www_bget?ko:K09422	Q9FDW1	580	1.69e-69	Transcription factor MYB44 OS=Arabidopsis thaliana GN=MYB44 PE=2 SV=1	PF10461//PF00249	Peptidase S68//Myb-like DNA-binding domain	GO:0006915//GO:0006974	apoptotic process//cellular response to DNA damage stimulus	GO:0003682	chromatin binding	GO:0000785	chromatin	KOG0048	Transcription factor, Myb superfamily	CSS036498	AT4G37260.1	| Symbols: MYB73, ATMYB73 | myb domain protein 73 | chr4:17540602-17541564 FORWARD LENGTH=320	'27.3.25'	'RNA.regulation of transcription.MYB domain transcription factor family'
c129501_g1	15.8651	89.0366	-2.4885	4.01e-10	6.04e-07	751	631250109	AHZ13201.1	689	1.13e-86	gibberellin 2 oxidase 2 [Camellia lipoensis]	631250108	KJ502289.1	518	0	Camellia lipoensis gibberellin 2 oxidase 2 (GA2ox2) mRNA, complete cds	K04125	E1.14.11.13	gibberellin 2-oxidase	http://www.genome.jp/dbget-bin/www_bget?ko:K04125	Q9SQ80	476	7.74e-56	Gibberellin 2-beta-dioxygenase 1 OS=Pisum sativum GN=GA2OX1 PE=1 SV=1	PF04704	Zfx / Zfy transcription activation region	GO:0006355	regulation of transcription, DNA-templated	GO:0003677//GO:0046872	DNA binding//metal ion binding	GO:0005634	nucleus	--	--	CSS035649	AT1G30040.1	| Symbols: ATGA2OX2, GA2OX2 | gibberellin 2-oxidase | chr1:10537769-10539570 FORWARD LENGTH=341	'17.6.1.13'	'hormone metabolism.gibberelin.synthesis-degradation.GA2 oxidase'
c154991_g1	12.5143	94.083	-2.9104	4.21e-10	6.28e-07	444	118483777	ABK93781.1	149	6.53e-10	unknown [Populus trichocarpa]	--	--	--	--	--	--	--	--	--	Q42662	147	4.13e-10	5-methyltetrahydropteroyltriglutamate--homocysteine methyltransferase OS=Plectranthus scutellarioides GN=MET PE=1 SV=2	--	--	--	--	--	--	--	--	--	--	CSS039124	AT5G17920.1	| Symbols: ATCIMS, ATMETS, ATMS1 | Cobalamin-independent synthase family protein | chr5:5935771-5939195 FORWARD LENGTH=765	'13.1.3.4'	'amino acid metabolism.synthesis.aspartate family.methionine'
c160945_g1	13.4051	76.2923	-2.5088	4.95e-10	7.28e-07	812	--	--	--	--	--	--	--	--	--	--	--	--	--	--	--	--	--	--	PF15281//PF03598	Consortin C-terminus//CO dehydrogenase/acetyl-CoA synthase complex beta subunit	GO:0042998//GO:0006084//GO:0015947	positive regulation of Golgi to plasma membrane protein transport//acetyl-CoA metabolic process//methane metabolic process	GO:0071253//GO:0018492	connexin binding//carbon-monoxide dehydrogenase (acceptor) activity	GO:0005802	trans-Golgi network	--	--	CSS018029	0	0	0	0
c165953_g6	270.216	1032.98	-1.9346	5.29e-10	7.7e-07	1117	351727693	NP_001235378.1	432	8.94e-49	uncharacterized protein LOC100306716 [Glycine max]>gi|255629357|gb|ACU15023.1| unknown [Glycine max]>gi|734309995|gb|KHM99714.1| Glutaredoxin-C9 [Glycine soja]	89032972	DQ406804.1	205	5.46e-101	Arnebia euchroma glutaredoxin-like protein mRNA, partial cds	--	--	--	--	Q9SGP6	350	3.25e-38	Glutaredoxin-C9 OS=Arabidopsis thaliana GN=GRXC9 PE=1 SV=1	PF00462	Glutaredoxin	GO:0045454//GO:0006118	cell redox homeostasis//obsolete electron transport	GO:0009055//GO:0015035	electron carrier activity//protein disulfide oxidoreductase activity	--	--	KOG1752	Glutaredoxin and related proteins	CSS002052	AT1G28480.1	| Symbols: GRX480, roxy19 | Thioredoxin superfamily protein | chr1:10013634-10014047 REVERSE LENGTH=137	'21.4'	'redox.glutaredoxins'
c158965_g1	0	28.7804	#NAME?	5.76e-10	8.24e-07	692	673576653	AIK35195.1	254	4.9e-22	LINE-type retrotransposon LIb DNA [Ipomoea batatas]	--	--	--	--	--	--	--	--	--	P0C2F6	183	3.27e-14	Putative ribonuclease H protein At1g65750 OS=Arabidopsis thaliana GN=At1g65750 PE=3 SV=1	--	--	--	--	--	--	--	--	--	--	CSS051884	AT5G42905.1	| Symbols: | Polynucleotidyl transferase, ribonuclease H-like superfamily protein | chr5:17201414-17202323 REVERSE LENGTH=258	'35.2'	'not assigned.unknown'
c160719_g3	55.5984	705.065	-3.6646	5.79e-10	8.24e-07	867	--	--	--	--	--	--	--	--	--	--	--	--	--	--	--	--	--	--	PF05818	Enterobacterial TraT complement resistance protein	GO:0046999	regulation of conjugation	--	--	GO:0019867	outer membrane	--	--	CSS043481	0	0	0	0
c133323_g1	14.25	77.7816	-2.4485	8.63e-10	1.22e-06	801	661883362	CDP13006.1	468	4.32e-56	unnamed protein product [Coffea canephora]	697182083	XR_686148.1	85	1.97e-34	PREDICTED: Nicotiana tomentosiformis uncharacterized LOC104095595 (LOC104095595), ncRNA	--	--	--	--	--	--	--	--	PF09307	CLIP, MHC2 interacting	GO:0007165//GO:0006955//GO:0019882//GO:0006886	signal transduction//immune response//antigen processing and presentation//intracellular protein transport	GO:0042289	MHC class II protein binding	GO:0016020//GO:0042613	membrane//MHC class II protein complex	--	--	CSS037721	AT2G35290.1	| Symbols: | unknown protein; Has 39 Blast hits to 39 proteins in 10 species: Archae - 0; Bacteria - 0; Metazoa - 0; Fungi - 0; Plants - 39; Viruses - 0; Other Eukaryotes - 0 (source: NCBI BLink). | chr2:14861635-14862000 REVERSE LENGTH=121	'35.2'	'not assigned.unknown'
c165593_g3	19.4811	92.2009	-2.2427	9.04e-10	1.25e-06	845	--	--	--	--	--	--	--	--	--	--	--	--	--	--	--	--	--	--	--	--	--	--	--	--	--	--	--	--	#N/A	#N/A	#N/A	#N/A	#N/A
c167261_g4	25.859	0.358521	6.1725	9.01e-10	1.25e-06	905	--	--	--	--	--	--	--	--	--	--	--	--	--	--	--	--	--	--	PF01036	Bacteriorhodopsin-like protein	GO:0006811	ion transport	GO:0005216	ion channel activity	GO:0016020	membrane	--	--	#N/A	#N/A	#N/A	#N/A	#N/A
c168168_g2	38.2615	700.218	-4.1938	1.08e-09	1.48e-06	881	697192204	XP_009605184.1	723	2.82e-91	PREDICTED: protein EXORDIUM-like [Nicotiana tomentosiformis]	571510947	XM_003544755.2	115	4.58e-51	PREDICTED: Glycine max uncharacterized LOC100791695 (LOC100791695), mRNA	--	--	--	--	Q9ZPE7	619	1.17e-76	Protein EXORDIUM OS=Arabidopsis thaliana GN=EXO PE=2 SV=1	PF02159	Oestrogen receptor	GO:0007165//GO:0006355//GO:0043401	signal transduction//regulation of transcription, DNA-templated//steroid hormone mediated signaling pathway	GO:0005496//GO:0003677//GO:0030284	steroid binding//DNA binding//estrogen receptor activity	GO:0005634	nucleus	--	--	CSS009774	AT4G08950.1	| Symbols: EXO | Phosphate-responsive 1 family protein | chr4:5740378-5741322 FORWARD LENGTH=314	'30.1'	'signalling.in sugar and nutrient physiology'
c168107_g2	382.253	976.309	-1.3528	1.12e-09	1.5e-06	1381	565349023	XP_006341498.1	238	5.9e-26	PREDICTED: nudix hydrolase 17, mitochondrial-like isoform X1 [Solanum tuberosum]	--	--	--	--	--	--	--	--	--	Q9LQU5	202	1.03e-21	Nudix hydrolase 18, mitochondrial OS=Arabidopsis thaliana GN=NUDT18 PE=2 SV=1	--	--	--	--	--	--	--	--	--	--	CSS043907	AT2G01670.1	| Symbols: atnudt17, NUDT17 | nudix hydrolase homolog 17 | chr2:296889-297818 REVERSE LENGTH=182	'23.3.3'	'nucleotide metabolism.salvage.NUDIX hydrolases'
c126855_g3	0	21.6541	#NAME?	1.16e-09	1.55e-06	879	641813831	KDO37703.1	144	1.25e-08	hypothetical protein CISIN_1g044343mg, partial [Citrus sinensis]	--	--	--	--	--	--	--	--	--	O80536	127	9.91e-07	Transcription factor PIF3 OS=Arabidopsis thaliana GN=PIF3 PE=1 SV=1	PF00010	Helix-loop-helix DNA-binding domain	--	--	GO:0046983	protein dimerization activity	--	--	--	--	#N/A	#N/A	#N/A	#N/A	#N/A
c151035_g1	0.658672	133.39	-7.6619	1.2e-09	1.58e-06	449	375304249	AFA50331.1	374	1.57e-42	dehydration-responsive element-binding protein 1 [Manihot esculenta]	510937908	KC702795.1	158	2.81e-75	Camellia sinensis CBF-like protein mRNA, complete cds	--	--	--	--	Q9FJ93	320	2.96e-35	Dehydration-responsive element-binding protein 1D OS=Arabidopsis thaliana GN=DREB1D PE=2 SV=1	PF00847	AP2 domain	GO:0006355	regulation of transcription, DNA-templated	GO:0003700	transcription factor activity, sequence-specific DNA binding	GO:0005667	transcription factor complex	--	--	CSS001387	AT5G51990.1	| Symbols: CBF4, DREB1D | C-repeat-binding factor 4 | chr5:21117113-21117787 REVERSE LENGTH=224	'27.3.3'	'RNA.regulation of transcription.AP2/EREBP, APETALA2/Ethylene-responsive element binding protein family'
c166154_g4	103.881	507.447	-2.2883	1.22e-09	1.59e-06	2647	359479007	XP_002281519.2	1857	0	PREDICTED: exocyst complex component EXO70A1-like [Vitis vinifera]	694327366	XM_009356281.1	195	4.77e-95	PREDICTED: Pyrus x bretschneideri exocyst complex component EXO70B1-like (LOC103945681), mRNA	K07195	EXOC7, EXO70	exocyst complex component 7	http://www.genome.jp/dbget-bin/www_bget?ko:K07195	Q9LZD3	701	7.71e-79	Exocyst complex component EXO70A1 OS=Arabidopsis thaliana GN=EXO70A1 PE=1 SV=1	PF03081	Exo70 exocyst complex subunit	GO:0006887	exocytosis	--	--	GO:0000145	exocyst	KOG2344	Exocyst component protein and related proteins	CSS046431	AT5G59730.1	| Symbols: ATEXO70H7, EXO70H7 | exocyst subunit exo70 family protein H7 | chr5:24064100-24066004 REVERSE LENGTH=634	'27.3.99'	'RNA.regulation of transcription.unclassified'
c162509_g1	14.2498	81.9834	-2.5244	1.26e-09	1.63e-06	2353	643726961	KDP35526.1	2884	0	hypothetical protein JCGZ_08964 [Jatropha curcas]	703098813	XM_010098184.1	627	0	Morus notabilis Oligopeptide transporter 1 partial mRNA	--	--	--	--	Q9SUA4	2411	0	Oligopeptide transporter 5 OS=Arabidopsis thaliana GN=OPT5 PE=2 SV=1	PF01119//PF03169	DNA mismatch repair protein, C-terminal domain//OPT oligopeptide transporter protein	GO:0006298//GO:0055085	mismatch repair//transmembrane transport	GO:0005524//GO:0030983	ATP binding//mismatched DNA binding	--	--	KOG2262	Sexual differentiation process protein ISP4	CSS026727	AT4G26590.1	| Symbols: ATOPT5, OPT5 | oligopeptide transporter 5 | chr4:13414134-13416850 REVERSE LENGTH=753	'34.13'	'transport.peptides and oligopeptides'
c156365_g2	26.9768	111.73	-2.0502	1.69e-09	2.17e-06	4764	147783182	CAN68669.1	2749	0	hypothetical protein VITISV_039388 [Vitis vinifera]	--	--	--	--	--	--	--	--	--	P0CT39	890	2.12e-129	Transposon Tf2-6 polyprotein OS=Schizosaccharomyces pombe (strain 972 / ATCC 24843) GN=Tf2-6 PE=3 SV=1	PF00665//PF00078	Integrase core domain//Reverse transcriptase (RNA-dependent DNA polymerase)	GO:0006278//GO:0015074	RNA-dependent DNA replication//DNA integration	GO:0003723//GO:0003964	RNA binding//RNA-directed DNA polymerase activity	--	--	KOG0017	FOG: Transposon-encoded proteins with TYA, reverse transcriptase, integrase domains in various combinations	CSS012234	AT3G29750.1	| Symbols: | Eukaryotic aspartyl protease family protein | chr3:11579125-11580600 REVERSE LENGTH=421	'35.2'	'not assigned.unknown'
c171738_g2	89.7347	270.611	-1.5925	1.9e-09	2.41e-06	1711	147798014	CAN65006.1	1258	1.23e-166	hypothetical protein VITISV_020872 [Vitis vinifera]	255581600	XM_002531559.1	149	1.14e-69	Ricinus communis dopamine beta-monooxygenase, putative, mRNA	--	--	--	--	Q9FGK4	1084	2.54e-141	Cytochrome b561 and DOMON domain-containing protein At5g47530 OS=Arabidopsis thaliana GN=At5g47530 PE=2 SV=1	PF03188//PF00033	Eukaryotic cytochrome b561//Cytochrome b(N-terminal)/b6/petB	GO:0022904	respiratory electron transport chain	--	--	GO:0016021//GO:0016020	integral component of membrane//membrane	--	--	CSS027312	AT5G47530.1	| Symbols: | Auxin-responsive family protein | chr5:19281471-19282870 FORWARD LENGTH=395	'17.2.3'	'hormone metabolism.auxin.induced-regulated-responsive-activated'
c156237_g1	38.6904	142.051	-1.8764	2.07e-09	2.59e-06	1234	697172805	XP_009595337.1	691	4.16e-85	PREDICTED: RING-H2 finger protein ATL2-like [Nicotiana tomentosiformis]	596174569	XM_007223116.1	74	4.01e-28	Prunus persica hypothetical protein (PRUPE_ppa009161mg) mRNA, complete cds	--	--	--	--	Q8L9T5	516	7.04e-60	RING-H2 finger protein ATL2 OS=Arabidopsis thaliana GN=ATL2 PE=2 SV=2	PF14634//PF13639//PF12906//PF12678//PF00097//PF12861	zinc-RING finger domain//Ring finger domain//RING-variant domain//RING-H2 zinc finger//Zinc finger, C3HC4 type (RING finger)//Anaphase-promoting complex subunit 11 RING-H2 finger	GO:0016567	protein ubiquitination	GO:0046872//GO:0005515//GO:0004842//GO:0008270	metal ion binding//protein binding//ubiquitin-protein transferase activity//zinc ion binding	GO:0005680	anaphase-promoting complex	KOG0800	FOG: Predicted E3 ubiquitin ligase	CSS011392	AT3G16720.1	| Symbols: ATL2, TL2 | TOXICOS EN LEVADURA 2 | chr3:5692880-5693794 FORWARD LENGTH=304	'29.5.11.4.2'	'protein.degradation.ubiquitin.E3.RING'
c136814_g1	0	27.0247	#NAME?	2.2e-09	2.74e-06	490	225428806	XP_002282169.1	195	2.55e-16	PREDICTED: ethylene-responsive transcription factor ERF109 [Vitis vinifera]	--	--	--	--	--	--	--	--	--	Q9SZ06	131	2.2e-08	Ethylene-responsive transcription factor ERF109 OS=Arabidopsis thaliana GN=ERF109 PE=1 SV=1	PF10717	Occlusion-derived virus envelope protein ODV-E18	--	--	--	--	GO:0019031	viral envelope	--	--	CSS044894	AT4G34410.1	| Symbols: RRTF1 | redox responsive transcription factor 1 | chr4:16451992-16452798 FORWARD LENGTH=268	'17.5.2'	'hormone metabolism.ethylene.signal transduction'
c168860_g1	135.444	1961.02	-3.8558	2.34e-09	2.89e-06	1495	763776958	KJB44081.1	1264	2.62e-169	hypothetical protein B456_007G233400 [Gossypium raimondii]	764586427	XM_004299669.2	318	1.12e-163	PREDICTED: Fragaria vesca subsp. vesca mitochondrial uncoupling protein 4 (LOC101291241), mRNA	K15104	SLC25A11, OGC	solute carrier family 25 (mitochondrial oxoglutarate transporter), member 11	http://www.genome.jp/dbget-bin/www_bget?ko:K15104	Q9SJY5	1132	6.97e-151	Mitochondrial uncoupling protein 5 OS=Arabidopsis thaliana GN=PUMP5 PE=2 SV=1	--	--	--	--	--	--	--	--	KOG0759	Mitochondrial oxoglutarate/malate carrier proteins	CSS005124	AT4G24570.1	| Symbols: DIC2 | dicarboxylate carrier 2 | chr4:12686546-12687487 FORWARD LENGTH=313	'9.8'	'mitochondrial electron transport / ATP synthesis.uncoupling protein'
c141423_g1	39.0341	142.223	-1.8653	2.63e-09	3.21e-06	983	224146222	XP_002325927.1	468	6.92e-54	hypothetical protein POPTR_0019s08630g [Populus trichocarpa]>gi|222862802|gb|EEF00309.1| hypothetical protein POPTR_0019s08630g [Populus trichocarpa]	--	--	--	--	--	--	--	--	--	--	--	--	--	PF04354	ZipA, C-terminal FtsZ-binding domain	GO:0000917	barrier septum assembly	--	--	GO:0016021	integral component of membrane	--	--	#N/A	#N/A	#N/A	#N/A	#N/A
c175180_g2	113.639	746.29	-2.7153	2.73e-09	3.3e-06	1023	225461524	XP_002285146.1	338	6.46e-35	PREDICTED: ethylene-responsive transcription factor 4 [Vitis vinifera]>gi|37625037|gb|AAQ96342.1| putative ethylene response factor ERF3b [Vitis aestivalis]>gi|302142968|emb|CBI20263.3| unnamed protein product [Vitis vinifera]	189163271	AP010505.1	48	9.41e-14	Lotus japonicus genomic DNA, chromosome 3, clone: LjT11M02, TM0690, complete sequence	--	--	--	--	Q40477	262	4.9e-25	Ethylene-responsive transcription factor 4 OS=Nicotiana tabacum GN=ERF4 PE=1 SV=1	PF00847//PF05748	AP2 domain//Rubella membrane glycoprotein E1	GO:0009725//GO:1901700//GO:0009987//GO:0006355	response to hormone//response to oxygen-containing compound//cellular process//regulation of transcription, DNA-templated	GO:0003700	transcription factor activity, sequence-specific DNA binding	GO:0005667//GO:0016021//GO:0019013	transcription factor complex//integral component of membrane//viral nucleocapsid	--	--	CSS043693	AT3G15210.1	| Symbols: ATERF-4, ERF4, RAP2.5, ATERF4 | ethylene responsive element binding factor 4 | chr3:5121472-5122140 FORWARD LENGTH=222	'17.5.2'	'hormone metabolism.ethylene.signal transduction'
c163945_g1	228.371	74.772	1.6108	3.06e-09	3.67e-06	2279	566153800	XP_006370155.1	549	4.64e-115	hypothetical protein POPTR_0001s40220g [Populus trichocarpa]>gi|550349334|gb|ERP66724.1| hypothetical protein POPTR_0001s40220g [Populus trichocarpa]	698573131	XM_009777020.1	37	2.78e-07	PREDICTED: Nicotiana sylvestris zinc finger BED domain-containing protein RICESLEEPER 2-like (LOC104225256), mRNA	--	--	--	--	P08770	265	1.67e-43	Putative AC transposase OS=Zea mays PE=2 SV=2	PF02892	BED zinc finger	--	--	GO:0003677	DNA binding	--	--	--	--	CSS022179	AT3G42170.1	| Symbols: | BED zinc finger ;hAT family dimerisation domain | chr3:14321838-14323928 FORWARD LENGTH=696	'28.99'	'DNA.unspecified'
c175776_g7	597.745	1475.81	-1.3039	3.86e-09	4.58e-06	1584	225466161	XP_002262775.1	1013	3.46e-131	PREDICTED: probable WRKY transcription factor 17 [Vitis vinifera]>gi|183979106|emb|CAP08302.1| DNA-binding protein [Vitis thunbergii]	645226245	XM_008221729.1	87	3.08e-35	PREDICTED: Prunus mume probable WRKY transcription factor 17 (LOC103320106), mRNA	--	--	--	--	Q9SV15	829	9.27e-105	Probable WRKY transcription factor 11 OS=Arabidopsis thaliana GN=WRKY11 PE=2 SV=2	PF03106	WRKY DNA -binding domain	GO:0006355	regulation of transcription, DNA-templated	GO:0043565//GO:0003700	sequence-specific DNA binding//transcription factor activity, sequence-specific DNA binding	GO:0005667	transcription factor complex	--	--	CSS022389	AT4G31550.1	| Symbols: WRKY11, ATWRKY11 | WRKY DNA-binding protein 11 | chr4:15290065-15291458 REVERSE LENGTH=325	'27.3.32'	'RNA.regulation of transcription.WRKY domain transcription factor family'
c158127_g3	4.67204	58.4564	-3.6452	4.03e-09	4.73e-06	555	--	--	--	--	--	--	--	--	--	--	--	--	--	--	--	--	--	--	PF01299//PF11857//PF02443	Lysosome-associated membrane glycoprotein (Lamp)//Domain of unknown function (DUF3377)//Circovirus capsid protein	GO:0019069	viral capsid assembly	GO:0004222	metalloendopeptidase activity	GO:0016020//GO:0042025	membrane//host cell nucleus	--	--	#N/A	#N/A	#N/A	#N/A	#N/A
c123567_g1	0	20.3106	#NAME?	4.77e-09	5.56e-06	2336	568844948	XP_006476342.1	375	1.89e-45	PREDICTED: protein NLP7-like [Citrus sinensis]	--	--	--	--	--	--	--	--	--	Q84TH9	252	3.89e-31	Protein NLP7 OS=Arabidopsis thaliana GN=NLP7 PE=1 SV=2	PF00564	PB1 domain	--	--	GO:0005515	protein binding	--	--	--	--	CSS021627	AT4G24020.1	| Symbols: NLP7 | NIN like protein 7 | chr4:12479904-12483822 FORWARD LENGTH=959	'27.3.60'	'RNA.regulation of transcription.NIN-like bZIP-related family'
c162186_g1	907.62	372.164	1.2861	5.22e-09	6.03e-06	1643	568830060	XP_006469332.1	565	7.02e-66	PREDICTED: probable ascorbate-specific transmembrane electron transporter 1-like [Citrus sinensis]	596296291	XM_007227086.1	65	5.42e-23	Prunus persica hypothetical protein (PRUPE_ppa026406mg) mRNA, complete cds	K08360	CYB561	cytochrome b-561	http://www.genome.jp/dbget-bin/www_bget?ko:K08360	A3A9H6	366	2.26e-38	Probable ascorbate-specific transmembrane electron transporter 1 OS=Oryza sativa subsp. japonica GN=Os02g0642300 PE=3 SV=1	PF00335//PF01578//PF03188//PF06645//PF00033	Tetraspanin family//Cytochrome C assembly protein//Eukaryotic cytochrome b561//Microsomal signal peptidase 12 kDa subunit (SPC12)//Cytochrome b(N-terminal)/b6/petB	GO:0008535//GO:0006461//GO:0022904//GO:0006465	respiratory chain complex IV assembly//protein complex assembly//respiratory electron transport chain//signal peptide processing	GO:0008233	peptidase activity	GO:0016020//GO:0016021//GO:0005787	membrane//integral component of membrane//signal peptidase complex	--	--	CSS025319	AT1G14730.1	| Symbols: | Cytochrome b561/ferric reductase transmembrane protein family | chr1:5073244-5074568 FORWARD LENGTH=224	'21.2'	'redox.ascorbate and glutathione'
c168024_g3	30.5336	118.145	-1.9521	6.09e-09	6.96e-06	1048	719970793	XP_010272343.1	579	5e-70	PREDICTED: zinc finger protein ZAT10 [Nelumbo nucifera]	390517034	NM_001267693.1	69	2.04e-25	Glycine max zinc finger protein ZAT10-like (STF-3), mRNA >gnl|BL_ORD_ID|12974854 Glycine max C2H2-type zinc finger protein (STF-3) mRNA, complete cds	--	--	--	--	Q96289	354	6.19e-38	Zinc finger protein ZAT10 OS=Arabidopsis thaliana GN=ZAT10 PE=2 SV=1	PF07649//PF00096	C1-like domain//Zinc finger, C2H2 type	GO:0055114	oxidation-reduction process	GO:0047134//GO:0046872	protein-disulfide reductase activity//metal ion binding	--	--	--	--	CSS030966	AT1G27730.1	| Symbols: STZ, ZAT10 | salt tolerance zinc finger | chr1:9648302-9648985 REVERSE LENGTH=227	'27.3.11'	'RNA.regulation of transcription.C2H2 zinc finger family'
c112577_g1	15.73	123.268	-2.9702	6.45e-09	7.31e-06	545	255570057	XP_002525991.1	136	1.78e-09	diphosphoinositol polyphosphate phosphohydrolase, putative [Ricinus communis]>gi|223534723|gb|EEF36415.1| diphosphoinositol polyphosphate phosphohydrolase, putative [Ricinus communis]	--	--	--	--	--	--	--	--	--	Q9LQU5	112	1.11e-06	Nudix hydrolase 18, mitochondrial OS=Arabidopsis thaliana GN=NUDT18 PE=2 SV=1	PF07842	GC-rich sequence DNA-binding factor-like protein	GO:0006355	regulation of transcription, DNA-templated	GO:0052841//GO:0003677//GO:0052842	inositol bisdiphosphate tetrakisphosphate diphosphatase activity//DNA binding//inositol diphosphate pentakisphosphate diphosphatase activity	GO:0005634	nucleus	--	--	CSS041191	AT1G14860.1	| Symbols: atnudt18, NUDT18 | nudix hydrolase homolog 18 | chr1:5124993-5125805 FORWARD LENGTH=176	'23.3.3'	'nucleotide metabolism.salvage.NUDIX hydrolases'
c156731_g1	30.1018	134.29	-2.1574	6.53e-09	7.34e-06	593	--	--	--	--	--	--	--	--	--	--	--	--	--	--	--	--	--	--	--	--	--	--	--	--	--	--	--	--	#N/A	#N/A	#N/A	#N/A	#N/A
c162737_g1	34.9907	127.795	-1.8688	6.62e-09	7.38e-06	1190	590715868	XP_007050304.1	275	1.82e-25	Myb domain protein 13, putative [Theobroma cacao]>gi|508702565|gb|EOX94461.1| Myb domain protein 13, putative [Theobroma cacao]	209571365	AB434652.1	67	3.01e-24	Fagus crenata FcMYB828 gene for transcription factor MYB828, partial cds	K09422	MYBP	myb proto-oncogene protein, plant	http://www.genome.jp/dbget-bin/www_bget?ko:K09422	Q7XBH4	176	3.73e-13	Myb-related protein Myb4 OS=Oryza sativa subsp. japonica GN=MYB4 PE=2 SV=2	PF00249	Myb-like DNA-binding domain	--	--	GO:0003682	chromatin binding	GO:0000785	chromatin	KOG0048	Transcription factor, Myb superfamily	CSS001341	AT3G23250.1	| Symbols: MYB15, ATY19, ATMYB15 | myb domain protein 15 | chr3:8309492-8310624 FORWARD LENGTH=285	'27.3.25'	'RNA.regulation of transcription.MYB domain transcription factor family'
c173326_g1	5.61154	46.1819	-3.0409	7.07e-09	7.8e-06	1145	658010174	XP_008340321.1	436	9.9e-46	PREDICTED: putative ribonuclease H protein At1g65750 [Malus domestica]	--	--	--	--	--	--	--	--	--	P93295	172	3.81e-13	Uncharacterized mitochondrial protein AtMg00310 OS=Arabidopsis thaliana GN=AtMg00310 PE=4 SV=1	--	--	--	--	--	--	--	--	--	--	CSS000887	AT4G29090.1	| Symbols: | Ribonuclease H-like superfamily protein | chr4:14333528-14335255 FORWARD LENGTH=575	'28.99'	'DNA.unspecified'
c166342_g2	3.39951	56.9667	-4.0667	7.83e-09	8.57e-06	1026	747073672	XP_011083803.1	758	5.01e-97	PREDICTED: transcription factor MYB44-like [Sesamum indicum]	563425548	KF208655.1	120	8.92e-54	Arachis hypogaea putative R2R3 MYB protein 1 (MYB1) gene, complete cds	--	--	--	--	Q9FDW1	452	2.78e-51	Transcription factor MYB44 OS=Arabidopsis thaliana GN=MYB44 PE=2 SV=1	PF09111//PF00249	SLIDE//Myb-like DNA-binding domain	GO:0006338	chromatin remodeling	GO:0016818//GO:0003682//GO:0003676//GO:0005524	hydrolase activity, acting on acid anhydrides, in phosphorus-containing anhydrides//chromatin binding//nucleic acid binding//ATP binding	GO:0000785//GO:0005634	chromatin//nucleus	KOG0048	Transcription factor, Myb superfamily	CSS049230	AT5G67300.1	| Symbols: ATMYBR1, ATMYB44, MYBR1, MYB44 | myb domain protein r1 | chr5:26854109-26855026 FORWARD LENGTH=305	'27.3.25'	'RNA.regulation of transcription.MYB domain transcription factor family'
c165622_g2	5.15365	43.0863	-3.0636	8.57e-09	9.23e-06	1957	593692864	XP_007146974.1	252	6.91e-21	hypothetical protein PHAVU_006G086300g, partial [Phaseolus vulgaris]>gi|561020197|gb|ESW18968.1| hypothetical protein PHAVU_006G086300g, partial [Phaseolus vulgaris]	--	--	--	--	--	--	--	--	--	--	--	--	--	PF00076	RNA recognition motif. (a.k.a. RRM, RBD, or RNP domain)	--	--	GO:0003676	nucleic acid binding	--	--	KOG0144	RNA-binding protein CUGBP1/BRUNO (RRM superfamily)	CSS051833	0	0	0	0
c173301_g2	44.7049	5.16208	3.1144	8.58e-09	9.23e-06	1252	720065260	XP_010276220.1	150	1.42e-14	PREDICTED: glyceraldehyde-3-phosphate dehydrogenase GAPCP2, chloroplastic-like [Nelumbo nucifera]	590613478	XM_007022613.1	57	1.15e-18	Theobroma cacao Glyceraldehyde-3-phosphate dehydrogenase of plastid 2 isoform 3 (TCM_033484) mRNA, partial cds	K00134	GAPDH, gapA	glyceraldehyde 3-phosphate dehydrogenase	http://www.genome.jp/dbget-bin/www_bget?ko:K00134	Q9SAJ6	155	5.86e-10	Glyceraldehyde-3-phosphate dehydrogenase GAPCP1, chloroplastic OS=Arabidopsis thaliana GN=GAPCP1 PE=1 SV=1	--	--	--	--	--	--	--	--	KOG0657	Glyceraldehyde 3-phosphate dehydrogenase	CSS025274	AT1G16300.1	| Symbols: GAPCP-2 | glyceraldehyde-3-phosphate dehydrogenase of plastid 2 | chr1:5574433-5577406 FORWARD LENGTH=420	'4.2.8'	'glycolysis.plastid branch.glyceraldehyde 3-phosphate dehydrogenase (GAP-DH)'
c164978_g1	48.0298	6.23764	2.9449	8.94e-09	9.54e-06	928	--	--	--	--	--	--	--	--	--	--	--	--	--	--	--	--	--	--	--	--	--	--	--	--	--	--	--	--	#N/A	#N/A	#N/A	#N/A	#N/A
c133495_g1	1.28972	196.298	-7.2498	1.11e-08	1.16e-05	1078	594021561	AHL69786.1	1208	1.14e-164	dehydration-responsive element-binding protein [Camellia sinensis]	594021560	KF988866.1	848	0	Camellia sinensis isolate Flu-down 2 cultivar Fudingdabai dehydration-responsive element-binding protein mRNA, complete cds	--	--	--	--	Q9SYS6	439	2.54e-50	Dehydration-responsive element-binding protein 1C OS=Arabidopsis thaliana GN=DREB1C PE=2 SV=2	PF00847	AP2 domain	GO:0006355	regulation of transcription, DNA-templated	GO:0003700	transcription factor activity, sequence-specific DNA binding	GO:0005667	transcription factor complex	--	--	CSS022600	AT5G51990.1	| Symbols: CBF4, DREB1D | C-repeat-binding factor 4 | chr5:21117113-21117787 REVERSE LENGTH=224	'27.3.3'	'RNA.regulation of transcription.AP2/EREBP, APETALA2/Ethylene-responsive element binding protein family'
c162474_g1	642.368	1516.51	-1.2393	1.11e-08	1.16e-05	2001	661880595	CDP15728.1	1679	0	unnamed protein product [Coffea canephora]	--	--	--	--	--	K17961	CYP82G1	cytochrome P450, family 82, subfamily G, polypeptide 1	http://www.genome.jp/dbget-bin/www_bget?ko:K17961	Q9SZ46	1230	4.98e-160	Cytochrome P450 82C4 OS=Arabidopsis thaliana GN=CYP82C4 PE=2 SV=1	PF00067	Cytochrome P450	GO:0055114	oxidation-reduction process	GO:0020037//GO:0016705//GO:0005506	heme binding//oxidoreductase activity, acting on paired donors, with incorporation or reduction of molecular oxygen//iron ion binding	--	--	KOG0156	Cytochrome P450 CYP2 subfamily	CSS047839	AT4G31940.1	| Symbols: CYP82C4 | cytochrome P450, family 82, subfamily C, polypeptide 4 | chr4:15452040-15453966 FORWARD LENGTH=524	'26.10'	'misc.cytochrome P450'
c166885_g1	20.0347	0	Inf	1.1e-08	1.16e-05	660	--	--	--	--	--	--	--	--	--	--	--	--	--	--	--	--	--	--	--	--	--	--	--	--	--	--	--	--	#N/A	#N/A	#N/A	#N/A	#N/A
c122226_g1	2.53615	33.0232	-3.7028	1.12e-08	1.16e-05	301	641836477	KDO55441.1	527	6.33e-63	hypothetical protein CISIN_1g041521mg [Citrus sinensis]	--	--	--	--	--	--	--	--	--	B0BN95	151	2.04e-11	Putative nuclease HARBI1 OS=Rattus norvegicus GN=Harbi1 PE=2 SV=1	--	--	--	--	--	--	--	--	--	--	CSS029916	AT5G12010.1	| Symbols: | unknown protein; INVOLVED IN: response to salt stress; LOCATED IN: chloroplast, plasma membrane, membrane; EXPRESSED IN: 23 plant structures; EXPRESSED DURING: 13 growth stages; BEST Arabidopsis thaliana protein match is: unknown protein (TAIR:AT4G29780.1); Has 1807 Blast hits to 1807 proteins in 277 species: Archae - 0; Bacteria - 0; Metazoa - 736; Fungi - 347; Plants - 385; Viruses…	'35.2'	'not assigned.unknown'
c156734_g2	0.329336	21.7352	-6.0443	1.13e-08	1.16e-05	550	719993320	XP_010253850.1	124	1.08e-07	PREDICTED: uncharacterized protein LOC104595003 [Nelumbo nucifera]	--	--	--	--	--	--	--	--	--	--	--	--	--	--	--	--	--	--	--	--	--	--	--	CSS034336	0	0	0	0
c176859_g1	4.18283	39.06	-3.2231	1.3e-08	1.32e-05	2023	--	--	--	--	--	31580995	AP006364.1	35	3.19e-06	Lotus japonicus genomic DNA, chromosome 4, clone: LjT28B04, TM0170, complete sequence	--	--	--	--	--	--	--	--	--	--	--	--	--	--	--	--	--	--	#N/A	#N/A	#N/A	#N/A	#N/A
c146172_g1	26.3878	1.08323	4.6065	1.51e-08	1.53e-05	801	848911483	XP_012854172.1	230	5.23e-21	PREDICTED: uncharacterized protein PFB0765w-like [Erythranthe guttatus]	848904924	XM_012996566.1	41	5.68e-10	PREDICTED: Erythranthe guttatus FK506-binding protein 4-like (LOC105971697), mRNA	--	--	--	--	--	--	--	--	PF00403	Heavy-metal-associated domain	GO:0030001	metal ion transport	GO:0046872	metal ion binding	--	--	--	--	CSS028642	AT1G01490.1	| Symbols: | Heavy metal transport/detoxification superfamily protein | chr1:180401-182066 REVERSE LENGTH=177	'28.2'	'DNA.repair'
c161811_g1	63.7556	191.43	-1.5862	1.67e-08	1.67e-05	967	342730592	AEL33279.1	134	1.71e-07	late embryogenesis abundant protein [Camellia sinensis]	342730591	HQ852396.1	79	5.19e-31	Camellia sinensis cultivar Longjing 43 late embryogenesis abundant protein mRNA, complete cds	--	--	--	--	--	--	--	--	PF00558	Vpu protein	GO:0032801//GO:0006812//GO:0019076	receptor catabolic process//cation transport//viral release from host cell	GO:0005261	cation channel activity	GO:0033644	host cell membrane	--	--	CSS041102	AT1G01470.1	| Symbols: LEA14, LSR3 | Late embryogenesis abundant protein | chr1:172295-172826 REVERSE LENGTH=151	'33.2'	'development.late embryogenesis abundant'
c167811_g6	55.936	399.807	-2.8375	1.71e-08	1.7e-05	1011	698568143	XP_009773976.1	1253	1.66e-167	PREDICTED: scarecrow-like protein 13 [Nicotiana sylvestris]	698568142	XM_009775674.1	279	3.6e-142	PREDICTED: Nicotiana sylvestris scarecrow-like protein 13 (LOC104224100), mRNA	--	--	--	--	Q9M0M5	1072	3.71e-141	Scarecrow-like protein 13 OS=Arabidopsis thaliana GN=SCL13 PE=2 SV=2	--	--	--	--	--	--	--	--	--	--	CSS035068	AT4G17230.1	| Symbols: SCL13 | SCARECROW-like 13 | chr4:9661218-9662807 REVERSE LENGTH=529	'33.99'	'development.unspecified'
c58656_g1	8.1701	52.1395	-2.674	1.78e-08	1.75e-05	646	590674460	XP_007039174.1	229	2.57e-21	SAUR family protein [Theobroma cacao]>gi|508776419|gb|EOY23675.1| SAUR family protein [Theobroma cacao]	--	--	--	--	--	K14488	SAUR	SAUR family protein	http://www.genome.jp/dbget-bin/www_bget?ko:K14488	Q9ZUZ3	190	1.05e-16	Auxin-responsive protein SAUR32 OS=Arabidopsis thaliana GN=SAUR32 PE=2 SV=1	--	--	--	--	--	--	--	--	--	--	CSS050009	AT2G46690.1	| Symbols: | SAUR-like auxin-responsive protein family | chr2:19180904-19181269 FORWARD LENGTH=121	'17.2.3'	'hormone metabolism.auxin.induced-regulated-responsive-activated'
c177117_g1	1.95361	30.0016	-3.9408	1.95e-08	1.91e-05	1640	359483412	XP_003632952.1	1382	0	PREDICTED: probable F-box protein At4g22030 [Vitis vinifera]	731404386	XM_003632902.2	271	1.65e-137	PREDICTED: Vitis vinifera probable F-box protein At4g22030 (LOC100853684), mRNA	--	--	--	--	O65451	906	5.13e-112	Probable F-box protein At4g22030 OS=Arabidopsis thaliana GN=At4g22030 PE=4 SV=1	PF05433//PF02460	Glycine zipper 2TM domain//Patched family	GO:0007165	signal transduction	GO:0008158	hedgehog receptor activity	GO:0016020//GO:0019867	membrane//outer membrane	--	--	CSS007081	AT4G22030.1	| Symbols: | F-box family protein with a domain of unknown function (DUF295) | chr4:11672396-11675575 FORWARD LENGTH=626	'29.5.11.4.3.2'	'protein.degradation.ubiquitin.E3.SCF.FBOX'
c170295_g1	6.30306	91.19	-3.8547	2.04e-08	1.98e-05	1313	--	--	--	--	--	--	--	--	--	--	--	--	--	--	--	--	--	--	--	--	--	--	--	--	--	--	--	--	#N/A	#N/A	#N/A	#N/A	#N/A
c174785_g1	70.4142	12.7505	2.4653	2.38e-08	2.3e-05	2133	645249187	XP_008230636.1	1050	2.65e-130	PREDICTED: probable inactive receptor kinase At2g26730 [Prunus mume]	--	--	--	--	--	--	--	--	--	O48788	420	3.49e-42	Probable inactive receptor kinase At2g26730 OS=Arabidopsis thaliana GN=At2g26730 PE=1 SV=1	PF00560//PF00069//PF04277//PF03123//PF03306//PF07714	Leucine Rich Repeat//Protein kinase domain//Oxaloacetate decarboxylase, gamma chain//CAT RNA binding domain//Alpha-acetolactate decarboxylase//Protein tyrosine kinase	GO:0006090//GO:0006468//GO:0006525//GO:0071436//GO:0006814//GO:0019751//GO:0006560	pyruvate metabolic process//protein phosphorylation//arginine metabolic process//sodium ion export//sodium ion transport//polyol metabolic process//proline metabolic process	GO:0005515//GO:0008948//GO:0015081//GO:0047605//GO:0003723//GO:0004672//GO:0005524	protein binding//oxaloacetate decarboxylase activity//sodium ion transmembrane transporter activity//acetolactate decarboxylase activity//RNA binding//protein kinase activity//ATP binding	GO:0016020	membrane	--	--	CSS047989	AT2G26730.1	| Symbols: | Leucine-rich repeat protein kinase family protein | chr2:11388621-11391286 FORWARD LENGTH=658	'30.2.3'	'signalling.receptor kinases.leucine rich repeat III'
c178191_g3	319.497	769.373	-1.2679	2.52e-08	2.41e-05	1130	747092910	XP_011094239.1	1108	1.94e-148	PREDICTED: syntaxin-121 [Sesamum indicum]	--	--	--	--	--	K08486	STX1B_2_3	syntaxin 1B/2/3	http://www.genome.jp/dbget-bin/www_bget?ko:K08486	Q9ZSD4	1019	3.54e-135	Syntaxin-121 OS=Arabidopsis thaliana GN=SYP121 PE=1 SV=1	PF05478//PF09177//PF00015//PF05739//PF00804//PF00957//PF02300	Prominin//Syntaxin 6, N-terminal//Methyl-accepting chemotaxis protein (MCP) signalling domain//SNARE domain//Syntaxin//Synaptobrevin//Fumarate reductase subunit C	GO:0007165//GO:0016192//GO:0048193	signal transduction//vesicle-mediated transport//Golgi vesicle transport	GO:0004871//GO:0005515	signal transducer activity//protein binding	GO:0016020//GO:0016021	membrane//integral component of membrane	KOG0810	SNARE protein Syntaxin 1 and related proteins	CSS015669	AT3G11820.1	| Symbols: SYP121, AT-SYR1, ATSYP121, SYR1, ATSYR1, PEN1 | syntaxin of plants 121 | chr3:3729540-3730868 REVERSE LENGTH=346	'31.4'	'cell.vesicle transport'
c164015_g1	0	18.4595	#NAME?	2.88e-08	2.73e-05	609	--	--	--	--	--	--	--	--	--	--	--	--	--	--	--	--	--	--	--	--	--	--	--	--	--	--	--	--	CSS001715	0	0	0	0
c106271_g1	491.441	1135.31	-1.208	3.38e-08	3.18e-05	1359	526117816	NP_001268121.1	918	1.88e-118	sucrose responsive element binding protein [Vitis vinifera]>gi|63054325|gb|AAY28930.1| sucrose responsive element binding protein [Vitis vinifera]	590705286	XM_007047333.1	134	1.96e-61	Theobroma cacao Myb domain protein 73, putative (TCM_000696) mRNA, complete cds	K09422	MYBP	myb proto-oncogene protein, plant	http://www.genome.jp/dbget-bin/www_bget?ko:K09422	Q9FDW1	616	3.83e-74	Transcription factor MYB44 OS=Arabidopsis thaliana GN=MYB44 PE=2 SV=1	PF00249	Myb-like DNA-binding domain	--	--	GO:0005488//GO:0003682	binding//chromatin binding	GO:0000785	chromatin	KOG0048	Transcription factor, Myb superfamily	CSS005358	AT4G37260.1	| Symbols: MYB73, ATMYB73 | myb domain protein 73 | chr4:17540602-17541564 FORWARD LENGTH=320	'27.3.25'	'RNA.regulation of transcription.MYB domain transcription factor family'
c164229_g3	33.1052	115.558	-1.8035	3.62e-08	3.39e-05	457	719994343	XP_010254148.1	657	1.84e-81	PREDICTED: aldehyde dehydrogenase family 2 member C4-like [Nelumbo nucifera]	657946842	XM_008388416.1	171	1.7e-82	PREDICTED: Malus x domestica aldehyde dehydrogenase family 2 member C4-like (LOC103449128), mRNA	K12355	REF1	coniferyl-aldehyde dehydrogenase	http://www.genome.jp/dbget-bin/www_bget?ko:K12355	Q56YU0	565	1e-68	Aldehyde dehydrogenase family 2 member C4 OS=Arabidopsis thaliana GN=ALDH2C4 PE=1 SV=2	PF00171	Aldehyde dehydrogenase family	GO:0055114//GO:0008152	oxidation-reduction process//metabolic process	GO:0016491	oxidoreductase activity	--	--	KOG2450	Aldehyde dehydrogenase	CSS033658	AT3G24503.1	| Symbols: ALDH2C4, ALDH1A, REF1 | aldehyde dehydrogenase 2C4 | chr3:8919732-8923029 REVERSE LENGTH=501	'5.10'	'fermentation.aldehyde dehydrogenase'
c180901_g1	34.1433	3.25737	3.3898	3.77e-08	3.5e-05	988	694188379	AIS71930.1	710	2.9e-90	23 kDa jasmonate-induced protein [Citrullus lanatus]	--	--	--	--	--	--	--	--	--	P32024	385	8.52e-43	23 kDa jasmonate-induced protein OS=Hordeum vulgare PE=2 SV=1	--	--	--	--	--	--	--	--	--	--	CSS036845	0	0	0	0
c166076_g1	4.28376	39.6595	-3.2107	3.89e-08	3.59e-05	971	--	--	--	--	--	--	--	--	--	--	--	--	--	--	--	--	--	--	--	--	--	--	--	--	--	--	--	--	CSS035120	AT1G56070.1	| Symbols: LOS1 | Ribosomal protein S5/Elongation factor G/III/V family protein | chr1:20968245-20971077 REVERSE LENGTH=843	'29.2.4'	'protein.synthesis.elongation'
c159702_g1	17.5799	221.168	-3.6531	4.01e-08	3.66e-05	1997	747070698	XP_011082182.1	1485	0	PREDICTED: abscisic acid 8'-hydroxylase 1-like [Sesamum indicum]	802760879	XM_012234198.1	381	0	PREDICTED: Jatropha curcas abscisic acid 8'-hydroxylase 1-like (LOC105647970), mRNA	K09843	E1.14.13.93	(+)-abscisic acid 8'-hydroxylase	http://www.genome.jp/dbget-bin/www_bget?ko:K09843	Q949P1	1398	0	Abscisic acid 8'-hydroxylase 1 OS=Arabidopsis thaliana GN=CYP707A1 PE=2 SV=1	PF00067	Cytochrome P450	GO:0055114	oxidation-reduction process	GO:0005506//GO:0020037//GO:0016705	iron ion binding//heme binding//oxidoreductase activity, acting on paired donors, with incorporation or reduction of molecular oxygen	--	--	KOG0157	Cytochrome P450 CYP4/CYP19/CYP26 subfamilies	CSS034747	AT5G45340.1	| Symbols: CYP707A3 | cytochrome P450, family 707, subfamily A, polypeptide 3 | chr5:18368977-18370909 REVERSE LENGTH=463	'26.10'	'misc.cytochrome P450'
c178147_g2	419.188	89.6778	2.2248	4.04e-08	3.67e-05	705	629091241	KCW57236.1	388	7.77e-41	hypothetical protein EUGRSUZ_H00043 [Eucalyptus grandis]	147834625	AM445563.2	73	8.08e-28	Vitis vinifera contig VV78X049625.2, whole genome shotgun sequence	K01874	MARS, metG	methionyl-tRNA synthetase	http://www.genome.jp/dbget-bin/www_bget?ko:K01874	Q9SVN5	377	1.63e-39	Methionine--tRNA ligase, cytoplasmic OS=Arabidopsis thaliana GN=At4g13780 PE=2 SV=1	PF09334	tRNA synthetases class I (M)	GO:0006418	tRNA aminoacylation for protein translation	GO:0000166//GO:0004812//GO:0005524	nucleotide binding//aminoacyl-tRNA ligase activity//ATP binding	--	--	KOG1247	Methionyl-tRNA synthetase	CSS015916	AT4G13780.1	| Symbols: | methionine--tRNA ligase, putative / methionyl-tRNA synthetase, putative / MetRS, putative | chr4:7993366-7998433 REVERSE LENGTH=797	'29.1.10'	'protein.aa activation.methionine-tRNA ligase'
c145385_g1	142.505	393.555	-1.4655	4.66e-08	4.2e-05	909	86155939	ABC86707.1	602	2.17e-74	non-race specific disease resistance protein 1-like protein b [Coffea arabica]	848927648	XM_012972091.1	63	3.82e-22	PREDICTED: Erythranthe guttatus protein NDR1-like (LOC105948847), mRNA	--	--	--	--	O48915	452	8.23e-53	Protein NDR1 OS=Arabidopsis thaliana GN=NDR1 PE=1 SV=1	--	--	--	--	--	--	--	--	--	--	CSS019710	AT3G20600.1	| Symbols: NDR1 | Late embryogenesis abundant (LEA) hydroxyproline-rich glycoprotein family | chr3:7194877-7195536 FORWARD LENGTH=219	'20.1'	'stress.biotic'
c151674_g1	93.4102	251.199	-1.4272	4.96e-08	4.44e-05	989	743816425	XP_011020173.1	328	2.35e-33	PREDICTED: calmodulin-like protein 3 isoform X3 [Populus euphratica]	--	--	--	--	--	K13448	CML	calcium-binding protein CML	http://www.genome.jp/dbget-bin/www_bget?ko:K13448	O22845	231	4.83e-21	Calmodulin-like protein 5 OS=Arabidopsis thaliana GN=CML5 PE=2 SV=2	PF13405//PF10591//PF04277//PF00036//PF13202//PF13499	EF-hand domain//Secreted protein acidic and rich in cysteine Ca binding region//Oxaloacetate decarboxylase, gamma chain//EF hand//EF hand//EF-hand domain pair	GO:0006814//GO:0006560//GO:0071436//GO:0006525//GO:0007165//GO:0006090	sodium ion transport//proline metabolic process//sodium ion export//arginine metabolic process//signal transduction//pyruvate metabolic process	GO:0005509//GO:0008948//GO:0015081	calcium ion binding//oxaloacetate decarboxylase activity//sodium ion transmembrane transporter activity	GO:0016020//GO:0005578	membrane//proteinaceous extracellular matrix	KOG0027	Calmodulin and related proteins (EF-Hand superfamily)	CSS013581	AT2G43290.1	| Symbols: MSS3 | Calcium-binding EF-hand family protein | chr2:17991308-17991955 REVERSE LENGTH=215	'30.3'	'signalling.calcium'
c173996_g6	6.90648	71.6082	-3.3741	5.7e-08	5.07e-05	774	--	--	--	--	--	--	--	--	--	--	--	--	--	--	--	--	--	--	PF05066//PF05115	HB1, ASXL, restriction endonuclease HTH domain//Cytochrome B6-F complex subunit VI (PetL)	GO:0006118//GO:0006351//GO:0006355	obsolete electron transport//transcription, DNA-templated//regulation of transcription, DNA-templated	GO:0009055	electron carrier activity	GO:0009512	cytochrome b6f complex	--	--	#N/A	#N/A	#N/A	#N/A	#N/A
c166331_g1	254.63	95.2279	1.4189	5.83e-08	5.11e-05	1395	--	--	--	--	--	--	--	--	--	--	--	--	--	--	--	--	--	--	--	--	--	--	--	--	--	--	--	--	CSS007211	0	0	0	0
c178409_g4	0	17.5848	#NAME?	5.79e-08	5.11e-05	986	--	--	--	--	--	--	--	--	--	--	--	--	--	--	--	--	--	--	--	--	--	--	--	--	--	--	--	--	#N/A	#N/A	#N/A	#N/A	#N/A
c167628_g2	17.6665	79.0626	-2.162	7.48e-08	6.52e-05	1052	--	--	--	--	--	--	--	--	--	--	--	--	--	--	--	--	--	--	--	--	--	--	--	--	--	--	--	--	#N/A	#N/A	#N/A	#N/A	#N/A
c125862_g1	127.619	320.876	-1.3302	7.89e-08	6.83e-05	980	747078793	XP_011086573.1	447	2.64e-50	PREDICTED: uncharacterized protein LOC105168262 [Sesamum indicum]	--	--	--	--	--	--	--	--	--	--	--	--	--	--	--	--	--	--	--	--	--	--	--	CSS031255	AT1G70420.1	| Symbols: | Protein of unknown function (DUF1645) | chr1:26539840-26540658 REVERSE LENGTH=272	'35.2'	'not assigned.unknown'
c160990_g2	1.58099	56.1201	-5.1496	8.51e-08	7.32e-05	3673	332322157	CCA66153.1	1171	3.83e-135	hypothetical protein [Beta vulgaris subsp. vulgaris]	--	--	--	--	--	K10742	DNA2	DNA replication ATP-dependent helicase Dna2	http://www.genome.jp/dbget-bin/www_bget?ko:K10742	P14381	297	1.2e-25	Transposon TX1 uncharacterized 149 kDa protein OS=Xenopus laevis PE=3 SV=1	PF00078//PF05083	Reverse transcriptase (RNA-dependent DNA polymerase)//LST-1 protein	GO:0006278//GO:0000902//GO:0006955	RNA-dependent DNA replication//cell morphogenesis//immune response	GO:0003964//GO:0003723	RNA-directed DNA polymerase activity//RNA binding	GO:0016020	membrane	--	--	CSS006859	AT1G43760.1	| Symbols: | DNAse I-like superfamily protein | chr1:16528880-16531065 REVERSE LENGTH=626	'35.2'	'not assigned.unknown'
c167749_g4	2.81698	31.4635	-3.4815	9.25e-08	7.9e-05	582	300079022	ADJ67442.1	251	2.43e-23	ethylene response factor 13 [Actinidia deliciosa]	--	--	--	--	--	K09286	EREBP	EREBP-like factor	http://www.genome.jp/dbget-bin/www_bget?ko:K09286	Q9LW48	213	4.42e-19	Ethylene-responsive transcription factor 5 OS=Nicotiana sylvestris GN=ERF5 PE=2 SV=1	PF00847	AP2 domain	GO:0006355	regulation of transcription, DNA-templated	GO:0003700	transcription factor activity, sequence-specific DNA binding	GO:0005667	transcription factor complex	--	--	CSS016698	AT5G47230.1	| Symbols: ERF5, ATERF-5, ATERF5 | ethylene responsive element binding factor 5 | chr5:19180072-19180974 FORWARD LENGTH=300	'17.5.2'	'hormone metabolism.ethylene.signal transduction'
c171563_g1	36.3538	4.15331	3.1298	9.65e-08	8.19e-05	2146	--	--	--	--	--	--	--	--	--	--	--	--	--	--	--	--	--	--	PF01383	CpcD/allophycocyanin linker domain	--	--	--	--	GO:0030089	phycobilisome	--	--	#N/A	#N/A	#N/A	#N/A	#N/A
c147031_g1	0.620605	20.9732	-5.0787	1.11e-07	9.39e-05	2182	672163957	XP_008801842.1	559	2.52e-93	PREDICTED: uncharacterized protein LOC103715854 [Phoenix dactylifera]	663673456	HG975450.1	35	3.44e-06	Solanum pennellii chromosome ch11, complete genome	--	--	--	--	Q99315	267	1.94e-22	Transposon Ty3-G Gag-Pol polyprotein OS=Saccharomyces cerevisiae (strain ATCC 204508 / S288c) GN=TY3B-G PE=1 SV=3	PF09668	Aspartyl protease	GO:0006508	proteolysis	GO:0004190	aspartic-type endopeptidase activity	--	--	KOG0017	FOG: Transposon-encoded proteins with TYA, reverse transcriptase, integrase domains in various combinations	CSS016292	0	0	0	0
c174212_g8	70.3489	16.4125	2.0997	1.25e-07	0.00010457	1632	--	--	--	--	--	--	--	--	--	--	--	--	--	--	--	--	--	--	--	--	--	--	--	--	--	--	--	--	#N/A	#N/A	#N/A	#N/A	#N/A
c165280_g3	10.9647	56.9347	-2.3764	1.3e-07	0.000108	716	747099788	XP_011097954.1	415	1.26e-48	PREDICTED: calcium-binding protein PBP1-like [Sesamum indicum]	645248026	XM_008231889.1	85	1.75e-34	PREDICTED: Prunus mume calcium-binding protein PBP1-like (LOC103329417), mRNA	--	--	--	--	Q9LSQ6	349	1.42e-39	Calcium-binding protein PBP1 OS=Arabidopsis thaliana GN=PBP1 PE=1 SV=1	PF00036//PF13499//PF02412//PF13405	EF hand//EF-hand domain pair//Thrombospondin type 3 repeat//EF-hand domain	GO:0007155	cell adhesion	GO:0005509	calcium ion binding	--	--	KOG0028	Ca2+-binding protein (centrin/caltractin), EF-Hand superfamily protein	CSS023526	AT5G54490.1	| Symbols: PBP1 | pinoid-binding protein 1 | chr5:22121458-22121841 FORWARD LENGTH=127	'30.3'	'signalling.calcium'
c176320_g1	186.126	49.0267	1.9246	1.33e-07	0.00010963	1019	823195636	XP_012492685.1	913	1.07e-120	PREDICTED: germin-like protein subfamily 1 member 14 [Gossypium raimondii]>gi|763777620|gb|KJB44743.1| hypothetical protein B456_007G269800 [Gossypium raimondii]	743873092	XM_011036005.1	122	6.84e-55	PREDICTED: Populus euphratica germin-like protein subfamily 1 member 16 (LOC105132472), mRNA	--	--	--	--	Q6K5Q0	762	6.91e-99	Putative germin-like protein 2-1 OS=Oryza sativa subsp. japonica GN=Os02g0491600 PE=3 SV=1	PF00190//PF03079//PF02311	Cupin//ARD/ARD' family//AraC-like ligand binding domain	GO:0055114//GO:0006355	oxidation-reduction process//regulation of transcription, DNA-templated	GO:0010309//GO:0045735	acireductone dioxygenase [iron(II)-requiring] activity//nutrient reservoir activity	--	--	--	--	CSS013626	AT3G05950.1	| Symbols: | RmlC-like cupins superfamily protein | chr3:1781130-1781964 REVERSE LENGTH=229	'20.2.99'	'stress.abiotic.unspecified'
c170180_g2	1037.78	2259.14	-1.1223	1.35e-07	0.0001107	1637	802578439	XP_012069456.1	327	1.58e-32	PREDICTED: uncharacterized protein LOC105631864 [Jatropha curcas]>gi|643733110|gb|KDP40057.1| hypothetical protein JCGZ_02055 [Jatropha curcas]	778710924	XM_004144917.2	39	1.53e-08	PREDICTED: Cucumis sativus uncharacterized LOC101217755 (LOC101217755), mRNA	--	--	--	--	--	--	--	--	--	--	--	--	--	--	--	--	--	--	CSS004576	AT3G21570.1	| Symbols: | unknown protein; Has 43 Blast hits to 43 proteins in 13 species: Archae - 0; Bacteria - 0; Metazoa - 0; Fungi - 0; Plants - 43; Viruses - 0; Other Eukaryotes - 0 (source: NCBI BLink). | chr3:7600297-7600707 REVERSE LENGTH=136	'35.2'	'not assigned.unknown'
c135060_g1	291.469	670.883	-1.2027	1.49e-07	0.00012124	1097	529366982	AGS83386.1	1317	1.71e-179	tempranillo [Olea europaea]	703087931	XM_010095101.1	211	2.48e-104	Morus notabilis AP2/ERF and B3 domain-containing transcription factor RAV1 partial mRNA	K09287	RAV	RAV-like factor	http://www.genome.jp/dbget-bin/www_bget?ko:K09287	P82280	1037	7.04e-138	AP2/ERF and B3 domain-containing transcription repressor RAV2 OS=Arabidopsis thaliana GN=RAV2 PE=2 SV=1	PF07834//PF00847//PF02362	RanGAP1 C-terminal domain//AP2 domain//B3 DNA binding domain	GO:0007165//GO:0006355	signal transduction//regulation of transcription, DNA-templated	GO:0003677//GO:0003700	DNA binding//transcription factor activity, sequence-specific DNA binding	GO:0005667	transcription factor complex	--	--	CSS047317	AT1G68840.1	| Symbols: RAV2, RAP2.8, TEM2, EDF2, AtRAV2 | related to ABI3/VP1 2 | chr1:25880442-25881500 FORWARD LENGTH=352	'27.3.3'	'RNA.regulation of transcription.AP2/EREBP, APETALA2/Ethylene-responsive element binding protein family'
c166708_g1	88.6099	233.418	-1.3974	1.62e-07	0.0001317	1826	698514846	XP_009802290.1	1162	4.53e-151	PREDICTED: mitogen-activated protein kinase kinase kinase NPK1-like [Nicotiana sylvestris]	698514845	XM_009803988.1	243	6.78e-122	PREDICTED: Nicotiana sylvestris mitogen-activated protein kinase kinase kinase NPK1-like (LOC104247859), mRNA	--	--	--	--	Q9CAD5	367	2.43e-35	Mitogen-activated protein kinase kinase kinase YODA OS=Arabidopsis thaliana GN=YDA PE=1 SV=1	PF05445//PF07714//PF01020//PF00069	Poxvirus serine/threonine protein kinase//Protein tyrosine kinase//Ribosomal L40e family//Protein kinase domain	GO:0042254//GO:0006468//GO:0006412	ribosome biogenesis//protein phosphorylation//translation	GO:0004672//GO:0003735//GO:0005524	protein kinase activity//structural constituent of ribosome//ATP binding	GO:0005840	ribosome	KOG0198	MEKK and related serine/threonine protein kinases	CSS051098	AT3G50310.1	| Symbols: MAPKKK20 | mitogen-activated protein kinase kinase kinase 20 | chr3:18648296-18649324 REVERSE LENGTH=342	'29.4'	'protein.postranslational modification'
c164315_g2	18.341	0	Inf	1.74e-07	0.00014015	1129	--	--	--	--	--	--	--	--	--	--	--	--	--	--	--	--	--	--	PF08019	Domain of unknown function (DUF1705)	--	--	--	--	GO:0016021	integral component of membrane	--	--	#N/A	#N/A	#N/A	#N/A	#N/A
c164313_g1	36.9561	1.35961	4.7645	2.05e-07	0.00016396	1067	--	--	--	--	--	--	--	--	--	--	--	--	--	--	--	--	--	--	--	--	--	--	--	--	--	--	--	--	#N/A	#N/A	#N/A	#N/A	#N/A
c171406_g3	19.6216	76.8969	-1.9705	2.17e-07	0.00017244	1039	225457062	XP_002279841.1	668	3.18e-84	PREDICTED: uncharacterized protein LOC100253569 [Vitis vinifera]>gi|297733800|emb|CBI15047.3| unnamed protein product [Vitis vinifera]	--	--	--	--	--	--	--	--	--	Q9FLI1	120	2.15e-06	Transcription factor bHLH36 OS=Arabidopsis thaliana GN=BHLH36 PE=2 SV=1	PF00010//PF04977//PF05121	Helix-loop-helix DNA-binding domain//Septum formation initiator//Gas vesicle protein K	GO:0007049//GO:0031412	cell cycle//gas vesicle organization	GO:0046983	protein dimerization activity	--	--	--	--	CSS029519	AT4G20970.1	| Symbols: | basic helix-loop-helix (bHLH) DNA-binding superfamily protein | chr4:11215259-11216212 FORWARD LENGTH=190	'27.3.6'	'RNA.regulation of transcription.bHLH,Basic Helix-Loop-Helix family'
c166869_g1	12.5889	62.4151	-2.3097	2.21e-07	0.0001749	2190	--	--	--	--	--	663680609	HG975513.1	38	7.42e-08	Solanum lycopersicum chromosome ch01, complete genome	--	--	--	--	--	--	--	--	--	--	--	--	--	--	--	--	--	--	#N/A	#N/A	#N/A	#N/A	#N/A
c170209_g2	41.4641	130.071	-1.6494	2.32e-07	0.00018217	928	698559312	XP_009771536.1	492	1.98e-58	PREDICTED: BON1-associated protein 2-like [Nicotiana sylvestris]	--	--	--	--	--	--	--	--	--	Q58FX0	314	9.88e-33	BON1-associated protein 2 OS=Arabidopsis thaliana GN=BAP2 PE=1 SV=1	PF00168	C2 domain	--	--	GO:0005515	protein binding	--	--	--	--	CSS018218	AT2G45760.1	| Symbols: BAP2, BAL | BON association protein 2 | chr2:18847125-18847748 REVERSE LENGTH=207	'35.1'	'not assigned.no ontology'
c175395_g3	216.032	1688.17	-2.9661	2.79e-07	0.00021755	1771	743915197	XP_011001546.1	1700	0	PREDICTED: aspartic proteinase PCS1-like [Populus euphratica]	349705974	FQ384513.1	332	2.2e-171	Vitis vinifera clone SS0AAG1YE18	--	--	--	--	Q9LZL3	597	2.74e-68	Aspartic proteinase PCS1 OS=Arabidopsis thaliana GN=PCS1 PE=2 SV=1	PF00026	Eukaryotic aspartyl protease	GO:0006508	proteolysis	GO:0004190	aspartic-type endopeptidase activity	--	--	--	--	CSS038892	AT1G66180.1	| Symbols: | Eukaryotic aspartyl protease family protein | chr1:24647221-24648513 FORWARD LENGTH=430	'29.5.4'	'protein.degradation.aspartate protease'
c165918_g3	22.8021	1.03833	4.4568	2.91e-07	0.00022592	879	--	--	--	--	--	--	--	--	--	--	--	--	--	--	--	--	--	--	--	--	--	--	--	--	--	--	--	--	#N/A	#N/A	#N/A	#N/A	#N/A
c144714_g3	170.473	406.282	-1.2529	2.96e-07	0.00022837	2397	747066207	XP_011079779.1	2169	0	PREDICTED: probable LRR receptor-like serine/threonine-protein kinase RKF3 [Sesamum indicum]	731395210	XM_003632314.2	422	0	PREDICTED: Vitis vinifera probable LRR receptor-like serine/threonine-protein kinase RKF3 (LOC100852842), mRNA	--	--	--	--	P93050	1864	0	Probable LRR receptor-like serine/threonine-protein kinase RKF3 OS=Arabidopsis thaliana GN=RKF3 PE=2 SV=1	PF00069//PF07714	Protein kinase domain//Protein tyrosine kinase	GO:0006468	protein phosphorylation	GO:0004672//GO:0005524	protein kinase activity//ATP binding	--	--	--	--	CSS050472	AT2G48010.1	| Symbols: RKF3 | receptor-like kinase in in flowers 3 | chr2:19641465-19643318 FORWARD LENGTH=617	'30.2.23'	'signalling.receptor kinases.RKF3 like'
c152621_g1	28.2637	96.7592	-1.7754	3.08e-07	0.0002361	2330	698527264	XP_009760470.1	1131	2.58e-144	PREDICTED: uncharacterized protein At3g28850-like [Nicotiana sylvestris]	823167492	XM_012628223.1	95	1.63e-39	PREDICTED: Gossypium raimondii uncharacterized protein At3g28850-like (LOC105798231), mRNA	--	--	--	--	Q9LH89	842	2e-102	Uncharacterized protein At3g28850 OS=Arabidopsis thaliana GN=At3g28850 PE=3 SV=1	PF00462	Glutaredoxin	GO:0045454//GO:0006118	cell redox homeostasis//obsolete electron transport	GO:0015035//GO:0009055	protein disulfide oxidoreductase activity//electron carrier activity	--	--	KOG2824	Glutaredoxin-related protein	CSS053291	AT3G28850.1	| Symbols: | Glutaredoxin family protein | chr3:10848669-10849955 FORWARD LENGTH=428	'21.4'	'redox.glutaredoxins'
c172651_g1	62.77	173.721	-1.4686	3.2e-07	0.00024396	1820	747075718	XP_011084907.1	1682	0	PREDICTED: putative serine/threonine-protein kinase-like protein CCR3 [Sesamum indicum]	--	--	--	--	--	--	--	--	--	Q9LY50	1350	5.34e-175	Putative serine/threonine-protein kinase-like protein CCR3 OS=Arabidopsis thaliana GN=CCR3 PE=2 SV=1	PF07714//PF00069	Protein tyrosine kinase//Protein kinase domain	GO:0006468	protein phosphorylation	GO:0005524//GO:0004672	ATP binding//protein kinase activity	--	--	--	--	CSS016402	AT3G55950.1	| Symbols: CCR3, ATCRR3 | CRINKLY4 related 3 | chr3:20753903-20756347 REVERSE LENGTH=814	'30.2.26'	'signalling.receptor kinases.crinkly like'
c163087_g3	10.7287	63.3471	-2.5618	3.25e-07	0.00024652	1851	641833270	KDO52286.1	913	3e-112	hypothetical protein CISIN_1g0012242mg, partial [Citrus sinensis]	--	--	--	--	--	--	--	--	--	Q94AI7	890	2.38e-104	Protein TOPLESS OS=Arabidopsis thaliana GN=TPL PE=1 SV=1	PF00400	WD domain, G-beta repeat	--	--	GO:0005515	protein binding	--	--	KOG0319	WD40-repeat-containing subunit of the 18S rRNA processing complex	CSS013155	AT1G15750.1	| Symbols: WSIP1, TPL | Transducin family protein / WD-40 repeat family protein | chr1:5415086-5420359 REVERSE LENGTH=1131	'33.99'	'development.unspecified'
c174439_g1	13.4208	59.0226	-2.1368	3.33e-07	0.00025065	1335	--	--	--	--	--	--	--	--	--	--	--	--	--	--	--	--	--	--	--	--	--	--	--	--	--	--	--	--	#N/A	#N/A	#N/A	#N/A	#N/A
c157495_g8	1877	818.624	1.1972	3.38e-07	0.00025307	498	460379031	XP_004235268.1	178	1.42e-14	PREDICTED: uncharacterized protein LOC101243970 [Solanum lycopersicum]	--	--	--	--	--	--	--	--	--	--	--	--	--	PF04111//PF02737//PF03938//PF11802	Autophagy protein Apg6//3-hydroxyacyl-CoA dehydrogenase, NAD binding domain//Outer membrane protein (OmpH-like)//Centromere-associated protein K	GO:0006568//GO:0006631//GO:0006552//GO:0006633//GO:0006574//GO:0006550//GO:0006914//GO:0055114//GO:0018874//GO:0006554	tryptophan metabolic process//fatty acid metabolic process//leucine catabolic process//fatty acid biosynthetic process//valine catabolic process//isoleucine catabolic process//autophagy//oxidation-reduction process//benzoate metabolic process//lysine catabolic process	GO:0016491//GO:0051082//GO:0003857	oxidoreductase activity//unfolded protein binding//3-hydroxyacyl-CoA dehydrogenase activity	GO:0005634	nucleus	--	--	CSS031714	AT5G24660.1	| Symbols: LSU2 | response to low sulfur 2 | chr5:8443472-8443756 REVERSE LENGTH=94	'35.2'	'not assigned.unknown'
c178245_g3	2.74084	29.5675	-3.4313	3.5e-07	0.00026075	1456	645275531	XP_008242862.1	866	1.11e-103	PREDICTED: uncharacterized protein LOC103341160 [Prunus mume]	--	--	--	--	--	--	--	--	--	P11369	387	5.17e-38	LINE-1 retrotransposable element ORF2 protein OS=Mus musculus GN=Pol PE=1 SV=2	PF00078	Reverse transcriptase (RNA-dependent DNA polymerase)	GO:0006278	RNA-dependent DNA replication	GO:0003964//GO:0003723	RNA-directed DNA polymerase activity//RNA binding	--	--	KOG1075	FOG: Reverse transcriptase	CSS030361	AT4G29090.1	| Symbols: | Ribonuclease H-like superfamily protein | chr4:14333528-14335255 FORWARD LENGTH=575	'28.99'	'DNA.unspecified'
c157363_g1	401.481	882.744	-1.1367	3.6e-07	0.00026621	1526	661899003	CDO96997.1	573	5.92e-66	unnamed protein product [Coffea canephora]	802563989	XM_012211791.1	107	2.26e-46	PREDICTED: Jatropha curcas GATA transcription factor 5-like (LOC105630095), mRNA	--	--	--	--	Q9FH57	432	1.58e-46	GATA transcription factor 5 OS=Arabidopsis thaliana GN=GATA5 PE=2 SV=1	PF00320	GATA zinc finger	GO:0006355	regulation of transcription, DNA-templated	GO:0003700//GO:0008270//GO:0043565	transcription factor activity, sequence-specific DNA binding//zinc ion binding//sequence-specific DNA binding	GO:0005667	transcription factor complex	KOG1601	GATA-4/5/6 transcription factors	CSS004702	AT5G66320.1	| Symbols: GATA5 | GATA transcription factor 5 | chr5:26496208-26497309 REVERSE LENGTH=339	'27.3.9'	'RNA.regulation of transcription.C2C2(Zn) GATA transcription factor family'
c169955_g2	160.51	379.388	-1.241	3.71e-07	0.00027252	1673	459021321	AGG39692.1	1441	0	ERF transcription factor ERF1 [Camellia sinensis]	459021320	KC215407.1	1566	0	Camellia sinensis ERF transcription factor ERF1 mRNA, complete cds	--	--	--	--	Q8LFR2	354	1.03e-35	Dehydration-responsive element-binding protein 2C OS=Arabidopsis thaliana GN=DREB2C PE=2 SV=2	PF00847	AP2 domain	GO:0006355	regulation of transcription, DNA-templated	GO:0003700	transcription factor activity, sequence-specific DNA binding	GO:0005667	transcription factor complex	--	--	CSS032665	AT2G40340.1	| Symbols: DREB2C, AtERF48 | Integrase-type DNA-binding superfamily protein | chr2:16848665-16850357 REVERSE LENGTH=341	'27.3.3'	'RNA.regulation of transcription.AP2/EREBP, APETALA2/Ethylene-responsive element binding protein family'
c177238_g2	125.201	42.6266	1.5544	3.72e-07	0.00027252	2021	720077517	XP_010241067.1	266	1.69e-26	PREDICTED: uncharacterized protein LOC104585780 [Nelumbo nucifera]	--	--	--	--	--	--	--	--	--	--	--	--	--	--	--	--	--	--	--	--	--	--	--	CSS015473	AT3G09510.1	| Symbols: | Ribonuclease H-like superfamily protein | chr3:2921804-2923258 FORWARD LENGTH=484	'35.2'	'not assigned.unknown'
c169601_g1	391.742	1324.06	-1.757	3.86e-07	0.00028098	1698	383875198	AFH56411.1	336	3.67e-33	ethylene response factor 4, partial [Diospyros kaki]	--	--	--	--	--	K09286	EREBP	EREBP-like factor	http://www.genome.jp/dbget-bin/www_bget?ko:K09286	Q40477	230	7.34e-20	Ethylene-responsive transcription factor 4 OS=Nicotiana tabacum GN=ERF4 PE=1 SV=1	PF00847	AP2 domain	GO:0006355	regulation of transcription, DNA-templated	GO:0003700	transcription factor activity, sequence-specific DNA binding	GO:0005667	transcription factor complex	--	--	CSS006086	AT5G44210.1	| Symbols: ERF9, ATERF9, ATERF-9 | erf domain protein 9 | chr5:17806742-17807344 FORWARD LENGTH=200	'17.5.2'	'hormone metabolism.ethylene.signal transduction'
c114412_g1	4.17239	58.0975	-3.7995	4.48e-07	0.00032413	606	225424803	XP_002271160.1	286	8.9e-28	PREDICTED: probable galacturonosyltransferase-like 9 [Vitis vinifera]	--	--	--	--	--	--	--	--	--	O48684	265	8.16e-26	Probable galacturonosyltransferase-like 8 OS=Arabidopsis thaliana GN=GATL8 PE=2 SV=1	PF01501	Glycosyl transferase family 8	--	--	GO:0016757	transferase activity, transferring glycosyl groups	--	--	--	--	CSS030808	AT1G70090.1	| Symbols: GATL9, LGT8 | glucosyl transferase family 8 | chr1:26400927-26402099 FORWARD LENGTH=390	'26.2'	'misc.UDP glucosyl and glucoronyl transferases'
c160173_g1	253.698	567.236	-1.1608	4.53e-07	0.00032588	2470	526118124	NP_001268199.1	2458	0	9-cis-epoxycarotenoid dioxygenase 1 [Vitis vinifera]>gi|399158085|gb|AFP28804.1| 9-cis epoxy carotenoid dioxygenase 3 [Vitis vinifera]	335346403	HQ641566.1	524	0	Ipomoea nil 9-cis-epoxycarotenoid dioxygenase 1 (NCED1) mRNA, complete cds	K09840	NCED	9-cis-epoxycarotenoid dioxygenase	http://www.genome.jp/dbget-bin/www_bget?ko:K09840	Q9M6E8	2274	0	9-cis-epoxycarotenoid dioxygenase NCED1, chloroplastic OS=Phaseolus vulgaris GN=NCED1 PE=2 SV=1	--	--	--	--	GO:0045549	9-cis-epoxycarotenoid dioxygenase activity	GO:0009570	chloroplast stroma	--	--	CSS027107	AT3G14440.1	| Symbols: NCED3, ATNCED3, STO1, SIS7 | nine-cis-epoxycarotenoid dioxygenase 3 | chr3:4831678-4833477 REVERSE LENGTH=599	'17.1.1.1.10'	'hormone metabolism.abscisic acid.synthesis-degradation.synthesis.9-cis-epoxycarotenoid dioxygenase'
c162728_g2	0	64.9138	#NAME?	4.76e-07	0.00034048	463	--	--	--	--	--	--	--	--	--	--	--	--	--	--	--	--	--	--	--	--	--	--	--	--	--	--	--	--	#N/A	#N/A	#N/A	#N/A	#N/A
c162323_g2	58.1793	13.5078	2.1067	4.97e-07	0.00035372	1104	629109848	KCW74994.1	533	1.1e-62	hypothetical protein EUGRSUZ_E03749, partial [Eucalyptus grandis]	--	--	--	--	--	--	--	--	--	Q9M0X5	472	2.77e-51	Cysteine-rich receptor-like protein kinase 25 OS=Arabidopsis thaliana GN=CRK25 PE=3 SV=1	PF01213	Adenylate cyclase associated (CAP) N terminal	GO:0007010	cytoskeleton organization	GO:0003779	actin binding	--	--	--	--	CSS020934	AT4G05200.1	| Symbols: CRK25 | cysteine-rich RLK (RECEPTOR-like protein kinase) 25 | chr4:2679793-2682309 REVERSE LENGTH=675	'30.2.17'	'signalling.receptor kinases.DUF 26'
c155511_g1	31.8573	103.665	-1.7022	5.26e-07	0.00037193	1006	802778367	XP_012091128.1	296	1.94e-28	PREDICTED: probable WRKY transcription factor 70 isoform X2 [Jatropha curcas]>gi|522191364|gb|AGQ04251.1| WRKY transcription factor 57.1 [Jatropha curcas]	--	--	--	--	--	--	--	--	--	Q9LY00	159	6.78e-11	Probable WRKY transcription factor 70 OS=Arabidopsis thaliana GN=WRKY70 PE=2 SV=1	--	--	--	--	--	--	--	--	--	--	CSS028334	AT3G56400.1	| Symbols: WRKY70, ATWRKY70 | WRKY DNA-binding protein 70 | chr3:20909082-20910409 REVERSE LENGTH=294	'27.3.32'	'RNA.regulation of transcription.WRKY domain transcription factor family'
c175181_g3	63.6754	15.5165	2.0369	5.5e-07	0.00038683	2691	661880014	CDP16262.1	716	3.91e-131	unnamed protein product [Coffea canephora]	--	--	--	--	--	--	--	--	--	--	--	--	--	PF09830	ATP adenylyltransferase	GO:0006144	purine nucleobase metabolic process	GO:0003877	ATP adenylyltransferase activity	--	--	--	--	CSS010565	AT5G45480.1	| Symbols: | Protein of unknown function (DUF594) | chr5:18426296-18428929 REVERSE LENGTH=877	'35.2'	'not assigned.unknown'
c149649_g1	435.382	91.1147	2.2565	5.79e-07	0.00040297	641	661881581	CDP14741.1	196	1.28e-16	unnamed protein product [Coffea canephora]	--	--	--	--	--	--	--	--	--	--	--	--	--	--	--	--	--	--	--	--	--	--	--	CSS008835	AT2G20870.1	| Symbols: | cell wall protein precursor, putative | chr2:8982239-8982661 REVERSE LENGTH=140	'10.5'	'cell wall.cell wall proteins'
c177684_g1	72.8772	17.6604	2.045	5.79e-07	0.00040297	1407	645219779	XP_008237354.1	690	7.41e-82	PREDICTED: uncharacterized protein LOC103336093 [Prunus mume]	--	--	--	--	--	--	--	--	--	--	--	--	--	PF00564	PB1 domain	--	--	GO:0005515	protein binding	--	--	--	--	CSS010239	AT1G64255.1	| Symbols: | MuDR family transposase | chr1:23844954-23847206 FORWARD LENGTH=750	'27.3.99'	'RNA.regulation of transcription.unclassified'
c177518_g2	126.036	25.4438	2.3084	6.22e-07	0.00043091	2147	--	--	--	--	--	--	--	--	--	--	--	--	--	--	--	--	--	--	PF10186//PF07393//PF05920	UV radiation resistance protein and autophagy-related subunit 14//Exocyst complex component Sec10//Homeobox KN domain	GO:0006355//GO:0010508//GO:0006887//GO:0048278	regulation of transcription, DNA-templated//positive regulation of autophagy//exocytosis//vesicle docking	GO:0003677	DNA binding	GO:0005737	cytoplasm	--	--	CSS027853	0	0	0	0
c178462_g3	1824.9	696.175	1.3903	6.32e-07	0.00043538	1507	566213100	XP_006373378.1	154	6.19e-10	RALF-LIKE 27 family protein [Populus trichocarpa]>gi|118485844|gb|ABK94769.1| unknown [Populus trichocarpa]>gi|550320200|gb|ERP51175.1| RALF-LIKE 27 family protein [Populus trichocarpa]	--	--	--	--	--	--	--	--	--	--	--	--	--	--	--	--	--	--	--	--	--	--	--	CSS003315	AT4G15800.1	| Symbols: RALFL33 | ralf-like 33 | chr4:8984915-8985265 FORWARD LENGTH=116	'30.8'	'signalling.misc'
c132392_g1	317.478	1153.66	-1.8615	6.45e-07	0.00043931	1274	253560642	ACT33043.1	1712	0	RAV transcription factor [Camellia sinensis]	253560641	GQ227992.1	1259	0	Camellia sinensis RAV transcription factor mRNA, complete cds	K09287	RAV	RAV-like factor	http://www.genome.jp/dbget-bin/www_bget?ko:K09287	Q9ZWM9	1047	1.35e-138	AP2/ERF and B3 domain-containing transcription factor RAV1 OS=Arabidopsis thaliana GN=RAV1 PE=1 SV=1	PF02362//PF00847	B3 DNA binding domain//AP2 domain	GO:0006355	regulation of transcription, DNA-templated	GO:0003677//GO:0003700	DNA binding//transcription factor activity, sequence-specific DNA binding	GO:0005667	transcription factor complex	--	--	CSS046860	AT1G13260.1	| Symbols: RAV1, EDF4 | related to ABI3/VP1 1 | chr1:4542386-4543420 FORWARD LENGTH=344	'27.3.3'	'RNA.regulation of transcription.AP2/EREBP, APETALA2/Ethylene-responsive element binding protein family'
c149644_g1	1.89988	24.8826	-3.7112	6.44e-07	0.00043931	808	--	--	--	--	--	--	--	--	--	--	--	--	--	--	--	--	--	--	--	--	--	--	--	--	--	--	--	--	#N/A	#N/A	#N/A	#N/A	#N/A
c156978_g4	20.1147	83.3233	-2.0505	6.52e-07	0.00044167	411	--	--	--	--	--	--	--	--	--	--	--	--	--	--	--	--	--	--	--	--	--	--	--	--	--	--	--	--	#N/A	#N/A	#N/A	#N/A	#N/A
c163027_g1	21.1341	0	Inf	6.57e-07	0.00044275	2164	645266151	XP_008238489.1	326	1.3e-33	PREDICTED: uncharacterized protein LOC103337115 [Prunus mume]	--	--	--	--	--	--	--	--	--	P0C2F6	229	4.37e-29	Putative ribonuclease H protein At1g65750 OS=Arabidopsis thaliana GN=At1g65750 PE=3 SV=1	PF02257	RFX DNA-binding domain	GO:0006355	regulation of transcription, DNA-templated	GO:0003677	DNA binding	--	--	--	--	CSS036036	AT4G29090.1	| Symbols: | Ribonuclease H-like superfamily protein | chr4:14333528-14335255 FORWARD LENGTH=575	'28.99'	'DNA.unspecified'
c168860_g2	634.102	3490.25	-2.4605	6.77e-07	0.0004543	1537	225459119	XP_002285693.1	1300	5.97e-175	PREDICTED: mitochondrial uncoupling protein 5 [Vitis vinifera]	802673800	XM_012226259.1	250	7.31e-126	PREDICTED: Jatropha curcas mitochondrial uncoupling protein 5 (LOC105641673), mRNA	K15104	SLC25A11, OGC	solute carrier family 25 (mitochondrial oxoglutarate transporter), member 11	http://www.genome.jp/dbget-bin/www_bget?ko:K15104	Q9SJY5	1108	5.93e-147	Mitochondrial uncoupling protein 5 OS=Arabidopsis thaliana GN=PUMP5 PE=2 SV=1	PF01239//PF00424	Protein prenyltransferase alpha subunit repeat//REV protein (anti-repression trans-activator protein)	GO:0006355//GO:0018342	regulation of transcription, DNA-templated//protein prenylation	GO:0008318//GO:0003700	protein prenyltransferase activity//transcription factor activity, sequence-specific DNA binding	GO:0005667//GO:0042025	transcription factor complex//host cell nucleus	KOG0759	Mitochondrial oxoglutarate/malate carrier proteins	CSS020605	AT2G22500.1	| Symbols: UCP5, ATPUMP5, DIC1 | uncoupling protein 5 | chr2:9563531-9564472 REVERSE LENGTH=313	'34.9'	'transport.metabolite transporters at the mitochondrial membrane'
c162517_g1	15.4177	0	Inf	8.14e-07	0.00054279	1996	661889739	CDP06459.1	887	1.82e-105	unnamed protein product [Coffea canephora]	--	--	--	--	--	--	--	--	--	Q9LMP1	388	5.56e-38	Wall-associated receptor kinase 2 OS=Arabidopsis thaliana GN=WAK2 PE=1 SV=1	PF07645//PF00008//PF08488//PF07714//PF00069//PF13947	Calcium-binding EGF domain//EGF-like domain//Wall-associated kinase//Protein tyrosine kinase//Protein kinase domain//Wall-associated receptor kinase galacturonan-binding	GO:0006468//GO:0009069//GO:0016310	protein phosphorylation//serine family amino acid metabolic process//phosphorylation	GO:0030247//GO:0004674//GO:0005515//GO:0005524//GO:0005509//GO:0004672	polysaccharide binding//protein serine/threonine kinase activity//protein binding//ATP binding//calcium ion binding//protein kinase activity	GO:0016021	integral component of membrane	KOG1217	Fibrillins and related proteins containing Ca2+-binding EGF-like domains	CSS039716	AT1G21230.1	| Symbols: WAK5 | wall associated kinase 5 | chr1:7429980-7432346 FORWARD LENGTH=733	'30.2.25'	'signalling.receptor kinases.wall associated kinase'
c157326_g1	3.9492	31.8041	-3.0096	8.7e-07	0.00057725	2181	--	--	--	--	--	--	--	--	--	--	--	--	--	--	--	--	--	--	PF00325	Bacterial regulatory proteins, crp family	GO:0006355	regulation of transcription, DNA-templated	GO:0003700	transcription factor activity, sequence-specific DNA binding	GO:0005622//GO:0005667	intracellular//transcription factor complex	--	--	#N/A	#N/A	#N/A	#N/A	#N/A
c177029_g4	15.2132	0	Inf	8.84e-07	0.00058342	824	--	--	--	--	--	--	--	--	--	--	--	--	--	--	--	--	--	--	--	--	--	--	--	--	--	--	--	--	#N/A	#N/A	#N/A	#N/A	#N/A
c156312_g1	1.58099	22.9926	-3.8623	9.16e-07	0.00060181	489	255582585	XP_002532075.1	164	5.35e-13	conserved hypothetical protein [Ricinus communis]>gi|223528257|gb|EEF30309.1| conserved hypothetical protein [Ricinus communis]	--	--	--	--	--	--	--	--	--	--	--	--	--	--	--	--	--	--	--	--	--	--	--	CSS040516	AT3G57450.1	| Symbols: | unknown protein; Has 65 Blast hits to 65 proteins in 11 species: Archae - 0; Bacteria - 0; Metazoa - 0; Fungi - 0; Plants - 65; Viruses - 0; Other Eukaryotes - 0 (source: NCBI BLink). | chr3:21262028-21262318 FORWARD LENGTH=96	'35.2'	'not assigned.unknown'
c124507_g1	0	15.0386	#NAME?	9.28e-07	0.00060647	559	593692480	XP_007146782.1	166	1.06e-11	hypothetical protein PHAVU_006G069500g [Phaseolus vulgaris]>gi|561020005|gb|ESW18776.1| hypothetical protein PHAVU_006G069500g [Phaseolus vulgaris]	--	--	--	--	--	K17506	PPM1L, PP2CE	protein phosphatase 1L	http://www.genome.jp/dbget-bin/www_bget?ko:K17506	O80871	123	5.51e-07	Probable protein phosphatase 2C 25 OS=Arabidopsis thaliana GN=At2g30020 PE=1 SV=1	--	--	--	--	--	--	--	--	KOG0698	Serine/threonine protein phosphatase	CSS031800	AT2G30020.1	| Symbols: | Protein phosphatase 2C family protein | chr2:12814437-12815904 FORWARD LENGTH=396	'29.4'	'protein.postranslational modification'
c178039_g1	716.085	1531.23	-1.0965	1.07e-06	0.00069717	2236	590582484	XP_007014637.1	1860	0	Cytochrome P450 [Theobroma cacao]>gi|508785000|gb|EOY32256.1| Cytochrome P450 [Theobroma cacao]	692313990	AB706296.1	336	1.67e-173	Coffea arabica CYP716A50 mRNA for cytochrome P450 monooxygenase CYP716A50, complete cds	--	--	--	--	I7C6E8	1741	0	Beta-amyrin 28-oxidase OS=Panax ginseng PE=2 SV=1	PF00067	Cytochrome P450	GO:0055114	oxidation-reduction process	GO:0016705//GO:0020037//GO:0005506	oxidoreductase activity, acting on paired donors, with incorporation or reduction of molecular oxygen//heme binding//iron ion binding	--	--	KOG0157	Cytochrome P450 CYP4/CYP19/CYP26 subfamilies	CSS012430	AT5G36110.1	| Symbols: CYP716A1 | cytochrome P450, family 716, subfamily A, polypeptide 1 | chr5:14195377-14197613 FORWARD LENGTH=477	'26.10'	'misc.cytochrome P450'
c143879_g1	4.10669	98.596	-4.5855	1.09e-06	0.00069736	883	--	--	--	--	--	--	--	--	--	--	--	--	--	--	--	--	--	--	--	--	--	--	--	--	--	--	--	--	#N/A	#N/A	#N/A	#N/A	#N/A
c152055_g1	193.804	58.8444	1.7196	1.09e-06	0.00069736	1060	224057740	XP_002299309.1	971	1.78e-128	chlorophyll a/b-binding protein type II precursor [Populus trichocarpa]>gi|222846567|gb|EEE84114.1| chlorophyll a/b-binding protein type II precursor [Populus trichocarpa]	255547713	XM_002514868.1	281	2.92e-143	Ricinus communis chlorophyll A/B binding protein, putative, mRNA	K08908	LHCA2	light-harvesting complex I chlorophyll a/b binding protein 2	http://www.genome.jp/dbget-bin/www_bget?ko:K08908	P10708	937	2.62e-124	Chlorophyll a-b binding protein 7, chloroplastic OS=Solanum lycopersicum GN=CAB7 PE=3 SV=1	--	--	GO:0009765	photosynthesis, light harvesting	--	--	GO:0009535	chloroplast thylakoid membrane	--	--	CSS030123	AT3G61470.1	| Symbols: LHCA2 | photosystem I light harvesting complex gene 2 | chr3:22745736-22747032 FORWARD LENGTH=257	'1.1.2.1'	'PS.lightreaction.photosystem I.LHC-I'
c176351_g1	75.315	192.568	-1.3544	1.09e-06	0.00069736	1085	--	--	--	--	--	393715682	AB624206.1	91	1.25e-37	Camellia sinensis DNA, SSR marker, MSG0714	--	--	--	--	--	--	--	--	--	--	--	--	--	--	--	--	--	--	#N/A	#N/A	#N/A	#N/A	#N/A
c171820_g1	53.5334	0	Inf	1.11e-06	0.00070731	1178	694434968	XP_009344681.1	296	9.74e-27	PREDICTED: ankyrin repeat-containing protein At5g02620-like [Pyrus x bretschneideri]	--	--	--	--	--	--	--	--	--	--	--	--	--	--	--	--	--	--	--	--	--	--	--	CSS032394	AT4G03500.1	| Symbols: | Ankyrin repeat family protein | chr4:1553453-1556571 FORWARD LENGTH=652	'31.1'	'cell.organisation'
c157806_g1	356.447	110.747	1.6864	1.16e-06	0.00073852	1427	672194870	XP_008776400.1	1078	3.31e-139	PREDICTED: uncharacterized protein LOC103696520 [Phoenix dactylifera]	672194869	XM_008778178.1	496	0	PREDICTED: Phoenix dactylifera uncharacterized LOC103696520 (LOC103696520), mRNA	--	--	--	--	P08688	651	4.4e-80	Albumin-2 OS=Pisum sativum PE=2 SV=1	PF08176//PF07943	Small acid-soluble spore protein K family//Penicillin-binding protein 5, C-terminal domain	GO:0006508//GO:0030436	proteolysis//asexual sporulation	GO:0009002	serine-type D-Ala-D-Ala carboxypeptidase activity	GO:0042601	endospore-forming forespore	--	--	CSS014778	0	0	0	0
c177140_g1	45.3492	280.599	-2.6294	1.33e-06	0.00083908	2672	568825889	XP_006467309.1	844	3.18e-99	PREDICTED: scarecrow-like protein 13-like [Citrus sinensis]>gi|568842512|ref|XP_006475190.1| PREDICTED: scarecrow-like protein 13-like [Citrus sinensis]>gi|641859801|gb|KDO78491.1| hypothetical protein CISIN_1g008984mg [Citrus sinensis]>gi|641859802|gb|KDO78492.1| hypothetical protein CISIN_1g008984mg [Citrus sinensis]	743910862	XM_011050654.1	78	5.28e-30	PREDICTED: Populus euphratica scarecrow-like transcription factor PAT1 (LOC105142832), transcript variant X2, mRNA	--	--	--	--	Q9M0M5	559	1.55e-60	Scarecrow-like protein 13 OS=Arabidopsis thaliana GN=SCL13 PE=2 SV=2	PF02406	MmoB/DmpM family	GO:0006725	cellular aromatic compound metabolic process	GO:0004497	monooxygenase activity	--	--	--	--	CSS035068	AT4G17230.1	| Symbols: SCL13 | SCARECROW-like 13 | chr4:9661218-9662807 REVERSE LENGTH=529	'33.99'	'development.unspecified'
c172129_g5	5.02379	34.1141	-2.7635	1.35e-06	0.00085054	789	--	--	--	--	--	--	--	--	--	--	--	--	--	--	--	--	--	--	--	--	--	--	--	--	--	--	--	--	#N/A	#N/A	#N/A	#N/A	#N/A
c151230_g1	15.1146	186.251	-3.6232	1.42e-06	0.00088836	1331	590584550	XP_007015207.1	693	3.13e-84	F-box family protein, putative [Theobroma cacao]>gi|508785570|gb|EOY32826.1| F-box family protein, putative [Theobroma cacao]	--	--	--	--	--	--	--	--	--	O49508	539	3.88e-62	F-box protein At4g18380 OS=Arabidopsis thaliana GN=At4g18380 PE=2 SV=1	PF08019//PF00646	Domain of unknown function (DUF1705)//F-box domain	--	--	GO:0005515	protein binding	GO:0016021	integral component of membrane	--	--	CSS033021	AT4G18380.1	| Symbols: | F-box family protein | chr4:10157957-10159099 FORWARD LENGTH=380	'29.5.11.4.3.2'	'protein.degradation.ubiquitin.E3.SCF.FBOX'
c140317_g4	390.028	115.935	1.7503	1.47e-06	0.00091114	478	--	--	--	--	--	--	--	--	--	--	--	--	--	--	--	--	--	--	--	--	--	--	--	--	--	--	--	--	#N/A	#N/A	#N/A	#N/A	#N/A
c177119_g1	1.87225	23.3723	-3.6419	1.5e-06	0.00092629	1168	--	--	--	--	--	--	--	--	--	--	--	--	--	--	--	--	--	--	--	--	--	--	--	--	--	--	--	--	CSS012055	AT1G64520.1	| Symbols: RPN12a | regulatory particle non-ATPase 12A | chr1:23956459-23958120 FORWARD LENGTH=267	'29.5.11.20'	'protein.degradation.ubiquitin.proteasom'
c173781_g1	57.1598	14.2007	2.009	1.55e-06	0.00095503	1525	359483581	XP_003632980.1	1325	2.86e-178	PREDICTED: protein SRG1-like [Vitis vinifera]	645237822	XM_008227166.1	240	2.63e-120	PREDICTED: Prunus mume protein SRG1-like (LOC103325040), mRNA	--	--	--	--	D4N502	953	4.41e-123	Codeine O-demethylase OS=Papaver somniferum GN=CODM PE=1 SV=1	PF04281//PF03171	Mitochondrial import receptor subunit Tom22//2OG-Fe(II) oxygenase superfamily	GO:0006886//GO:0055114	intracellular protein transport//oxidation-reduction process	GO:0016491//GO:0016706	oxidoreductase activity//oxidoreductase activity, acting on paired donors, with incorporation or reduction of molecular oxygen, 2-oxoglutarate as one donor, and incorporation of one atom each of oxygen into both donors	GO:0005741	mitochondrial outer membrane	KOG0143	Iron/ascorbate family oxidoreductases	CSS043838	AT1G17020.1	| Symbols: SRG1, ATSRG1 | senescence-related gene 1 | chr1:5820258-5821741 FORWARD LENGTH=358	'16.8.4'	'secondary metabolism.flavonoids.flavonols'
c169642_g3	0	13.8561	#NAME?	1.58e-06	0.00096619	732	--	--	--	--	--	--	--	--	--	--	--	--	--	--	--	--	--	--	--	--	--	--	--	--	--	--	--	--	#N/A	#N/A	#N/A	#N/A	#N/A
c171915_g1	1434.33	698.766	1.0375	1.64e-06	0.00099756	3265	359476477	XP_002267976.2	590	1e-63	PREDICTED: protein REVEILLE 1 [Vitis vinifera]	703116090	XM_010102751.1	55	3.94e-17	Morus notabilis Myb-like protein G partial mRNA	--	--	--	--	F4KGY6	240	5.91e-27	Protein REVEILLE 1 OS=Arabidopsis thaliana GN=RVE1 PE=2 SV=1	PF00249	Myb-like DNA-binding domain	--	--	GO:0003682	chromatin binding	GO:0000785	chromatin	--	--	CSS032483	AT5G17300.1	| Symbols: RVE1 | Homeodomain-like superfamily protein | chr5:5690435-5692435 REVERSE LENGTH=387	'27.3.26'	'RNA.regulation of transcription.MYB-related transcription factor family'
c174572_g4	88.5755	218.05	-1.2997	1.67e-06	0.0010117	498	590655682	XP_007034056.1	146	1.88e-10	Uncharacterized protein TCM_020114 [Theobroma cacao]>gi|508713085|gb|EOY04982.1| Uncharacterized protein TCM_020114 [Theobroma cacao]	--	--	--	--	--	--	--	--	--	--	--	--	--	--	--	--	--	--	--	--	--	--	--	#N/A	#N/A	#N/A	#N/A	#N/A
c141366_g3	16.7994	0.313616	5.7433	1.72e-06	0.0010378	868	595822685	XP_007204932.1	610	2.82e-74	hypothetical protein PRUPE_ppa016960mg, partial [Prunus persica]>gi|462400574|gb|EMJ06131.1| hypothetical protein PRUPE_ppa016960mg, partial [Prunus persica]	--	--	--	--	--	--	--	--	--	--	--	--	--	--	--	--	--	--	--	--	--	--	--	CSS036438	AT1G32120.1	| Symbols: | FUNCTIONS IN: molecular_function unknown; INVOLVED IN: biological_process unknown; LOCATED IN: membrane; EXPRESSED IN: 14 plant structures; EXPRESSED DURING: 4 anthesis, C globular stage, F mature embryo stage, petal differentiation and expansion stage, E expanded cotyledon stage; CONTAINS InterPro DOMAIN/s: Aminotransferase-like, plant mobile domain (InterPro:IPR019557), Protein of …	'35.2'	'not assigned.unknown'
c129658_g1	4.38752	31.5967	-2.8483	1.82e-06	0.0010968	664	--	--	--	--	--	--	--	--	--	--	--	--	--	--	--	--	--	--	--	--	--	--	--	--	--	--	--	--	#N/A	#N/A	#N/A	#N/A	#N/A
c172809_g1	14.3759	0	Inf	1.99e-06	0.0011893	511	--	--	--	--	--	--	--	--	--	--	--	--	--	--	--	--	--	--	--	--	--	--	--	--	--	--	--	--	#N/A	#N/A	#N/A	#N/A	#N/A
c177238_g5	32.1762	4.4297	2.8607	2e-06	0.0011904	439	--	--	--	--	--	--	--	--	--	--	--	--	--	--	--	--	--	--	--	--	--	--	--	--	--	--	--	--	#N/A	#N/A	#N/A	#N/A	#N/A
c162726_g1	27.776	3.17523	3.1289	2.02e-06	0.0011953	2074	661886694	CDP09643.1	1670	0	unnamed protein product [Coffea canephora]	255543055	XM_002512545.1	179	2.92e-86	Ricinus communis nitrate transporter, putative, mRNA	K14638	SLC15A3_4, PHT	solute carrier family 15 (peptide/histidine transporter), member 3/4	http://www.genome.jp/dbget-bin/www_bget?ko:K14638	Q93VV5	840	6.16e-101	Protein NRT1/ PTR FAMILY 4.3 OS=Arabidopsis thaliana GN=NPF4.3 PE=2 SV=1	PF00854	POT family	GO:0006810	transport	GO:0005215	transporter activity	GO:0016020	membrane	KOG1237	H+/oligopeptide symporter	CSS003633	AT1G59740.1	| Symbols: | Major facilitator superfamily protein | chr1:21968227-21972312 FORWARD LENGTH=591	'34.13'	'transport.peptides and oligopeptides'
c176267_g4	35.3723	5.55016	2.672	2.08e-06	0.0012215	708	698515691	XP_009802723.1	245	1.94e-21	PREDICTED: cysteine-rich receptor-like protein kinase 10 isoform X3 [Nicotiana sylvestris]	--	--	--	--	--	--	--	--	--	--	--	--	--	--	--	--	--	--	--	--	--	--	--	CSS052355	AT4G23180.1	| Symbols: CRK10, RLK4 | cysteine-rich RLK (RECEPTOR-like protein kinase) 10 | chr4:12138171-12140780 FORWARD LENGTH=669	'30.2.17'	'signalling.receptor kinases.DUF 26'
c177168_g1	28.6079	89.2305	-1.6411	2.08e-06	0.0012215	3136	731389860	XP_010650142.1	1982	0	PREDICTED: histone-lysine N-methyltransferase SUVR2-like [Vitis vinifera]>gi|731389862|ref|XP_002282057.2| PREDICTED: histone-lysine N-methyltransferase SUVR2-like [Vitis vinifera]	698461294	XM_009783441.1	314	3.99e-161	PREDICTED: Nicotiana sylvestris histone-lysine N-methyltransferase SUVR4-like (LOC104230590), transcript variant X9, mRNA	--	--	--	--	Q8W595	1105	1.64e-137	Histone-lysine N-methyltransferase SUVR4 OS=Arabidopsis thaliana GN=SUVR4 PE=1 SV=2	PF10440//PF05033//PF00856	Ubiquitin-binding WIYLD domain//Pre-SET motif//SET domain	GO:0006554//GO:0006479//GO:0034968	lysine catabolic process//protein methylation//histone lysine methylation	GO:0008270//GO:0018024//GO:0005515	zinc ion binding//histone-lysine N-methyltransferase activity//protein binding	GO:0005634	nucleus	KOG1082	Histone H3 (Lys9) methyltransferase SUV39H1/Clr4, required for transcriptional silencing	CSS023632	AT3G04380.1	| Symbols: SUVR4, SDG31 | SET-domain containing protein lysine methyltransferase family protein | chr3:1161602-1164539 FORWARD LENGTH=492	'27.3.69'	'RNA.regulation of transcription.SET-domain transcriptional regulator family'
c174578_g3	461.852	955.696	-1.0491	2.12e-06	0.0012329	1404	697187590	XP_009602828.1	308	1.09e-34	PREDICTED: oral cancer-overexpressed protein 1 homolog [Nicotiana tomentosiformis]>gi|697187592|ref|XP_009602829.1| PREDICTED: oral cancer-overexpressed protein 1 homolog [Nicotiana tomentosiformis]	--	--	--	--	--	--	--	--	--	Q75JW3	120	2.41e-06	Protein ORAOV1 homolog OS=Dictyostelium discoideum GN=DDB_G0272178 PE=3 SV=1	--	--	--	--	--	--	--	--	KOG4595	Uncharacterized conserved protein	CSS033960	AT2G20830.2	| Symbols: | transferases;folic acid binding | chr2:8968370-8970479 REVERSE LENGTH=431	'35.1'	'not assigned.no ontology'
c29163_g1	14.22	0	Inf	2.12e-06	0.0012329	414	--	--	--	--	--	--	--	--	--	--	--	--	--	--	--	--	--	--	--	--	--	--	--	--	--	--	--	--	#N/A	#N/A	#N/A	#N/A	#N/A
c178562_g1	160.001	61.1679	1.3872	2.38e-06	0.0013769	3090	147771612	CAN64779.1	2376	0	hypothetical protein VITISV_043230 [Vitis vinifera]	156231142	AC141436.18	867	0	Medicago truncatula chromosome 6 clone mth2-31k19, complete sequence	--	--	--	--	P10978	748	4.27e-81	Retrovirus-related Pol polyprotein from transposon TNT 1-94 OS=Nicotiana tabacum PE=2 SV=1	PF00665//PF00098//PF02207	Integrase core domain//Zinc knuckle//Putative zinc finger in N-recognin (UBR box)	GO:0015074//GO:0016567	DNA integration//protein ubiquitination	GO:0008270//GO:0004842//GO:0003676	zinc ion binding//ubiquitin-protein transferase activity//nucleic acid binding	--	--	KOG0017	FOG: Transposon-encoded proteins with TYA, reverse transcriptase, integrase domains in various combinations	CSS012092	AT1G48720.1	| Symbols: | unknown protein; Has 229 Blast hits to 229 proteins in 10 species: Archae - 0; Bacteria - 0; Metazoa - 1; Fungi - 0; Plants - 228; Viruses - 0; Other Eukaryotes - 0 (source: NCBI BLink). | chr1:18018148-18018441 FORWARD LENGTH=97	'35.2'	'not assigned.unknown'
c163477_g3	86.2621	543.557	-2.6556	2.41e-06	0.0013777	1561	697148858	XP_009628620.1	705	2.67e-86	PREDICTED: protein YLS9 [Nicotiana tomentosiformis]	645218546	XM_008232954.1	172	1.7e-82	PREDICTED: Prunus mume uncharacterized LOC103330379 (LOC103330379), mRNA	--	--	--	--	Q9SJ52	156	1.58e-10	Protein YLS9 OS=Arabidopsis thaliana GN=YLS9 PE=2 SV=1	PF11837	Domain of unknown function (DUF3357)	GO:0006012//GO:0005985//GO:0005982	galactose metabolic process//sucrose metabolic process//starch metabolic process	GO:0004575//GO:0004564	sucrose alpha-glucosidase activity//beta-fructofuranosidase activity	GO:0017177	glucosidase II complex	--	--	CSS037942	AT5G36970.1	| Symbols: NHL25 | NDR1/HIN1-like 25 | chr5:14604367-14605194 REVERSE LENGTH=248	'20.1'	'stress.biotic'
c279520_g1	0	13.7754	#NAME?	2.4e-06	0.0013777	1148	--	--	--	--	--	--	--	--	--	--	--	--	--	--	--	--	--	--	--	--	--	--	--	--	--	--	--	--	#N/A	#N/A	#N/A	#N/A	#N/A
c147852_g1	853.995	415.41	1.0397	2.44e-06	0.0013911	1598	764530831	XP_011458322.1	424	1.38e-45	PREDICTED: putative nuclease HARBI1 [Fragaria vesca subsp. vesca]	--	--	--	--	--	--	--	--	--	--	--	--	--	PF05482//PF06839//PF01609	Serendipity locus alpha protein (SRY-A)//GRF zinc finger//Transposase DDE domain	GO:0007349//GO:0006313	cellularization//transposition, DNA-mediated	GO:0008270//GO:0004803//GO:0003677	zinc ion binding//transposase activity//DNA binding	GO:0016020//GO:0005737	membrane//cytoplasm	--	--	CSS002447	AT5G35695.1	| Symbols: | CONTAINS InterPro DOMAIN/s: Putative harbinger transposase-derived nuclease (InterPro:IPR006912); BEST Arabidopsis thaliana protein match is: unknown protein (TAIR:AT5G41980.1); Has 30201 Blast hits to 17322 proteins in 780 species: Archae - 12; Bacteria - 1396; Metazoa - 17338; Fungi - 3422; Plants - 5037; Viruses - 0; Other Eukaryotes - 2996 (source: NCBI BLink). | chr5:13869120-13…	'35.2'	'not assigned.unknown'
c156557_g1	38.4046	216.649	-2.496	2.61e-06	0.0014782	2539	731392219	XP_010651025.1	1978	0	PREDICTED: probable protein phosphatase 2C 23 [Vitis vinifera]	697141784	XM_009626710.1	220	5.79e-109	PREDICTED: Nicotiana tomentosiformis probable protein phosphatase 2C 4 (LOC104115964), mRNA	--	--	--	--	Q9ZV25	1689	0	Probable protein phosphatase 2C 23 OS=Arabidopsis thaliana GN=PLL4 PE=2 SV=1	PF07228//PF00481	Stage II sporulation protein E (SpoIIE)//Protein phosphatase 2C	--	--	GO:0003824	catalytic activity	--	--	KOG0700	Protein phosphatase 2C/pyruvate dehydrogenase (lipoamide) phosphatase	CSS006984	AT2G28890.1	| Symbols: PLL4 | poltergeist like 4 | chr2:12405799-12408062 REVERSE LENGTH=654	'26.13'	'misc.acid and other phosphatases'
c148433_g1	6.30828	36.4813	-2.5318	2.64e-06	0.0014893	938	747087368	XP_011091224.1	255	2.63e-24	PREDICTED: ethylene-responsive transcription factor ERF096 [Sesamum indicum]	--	--	--	--	--	--	--	--	--	Q9LTC5	218	4.89e-20	Ethylene-responsive transcription factor ERF098 OS=Arabidopsis thaliana GN=ERF098 PE=1 SV=1	PF00847	AP2 domain	GO:0006355	regulation of transcription, DNA-templated	GO:0003700	transcription factor activity, sequence-specific DNA binding	GO:0005667	transcription factor complex	--	--	CSS048500	AT3G23230.1	| Symbols: | Integrase-type DNA-binding superfamily protein | chr3:8289647-8290066 REVERSE LENGTH=139	'17.5.2'	'hormone metabolism.ethylene.signal transduction'
c164022_g3	8.84052	42.1732	-2.2541	2.72e-06	0.0015256	721	--	--	--	--	--	--	--	--	--	--	--	--	--	--	--	--	--	--	--	--	--	--	--	--	--	--	--	--	#N/A	#N/A	#N/A	#N/A	#N/A
c173432_g1	449.991	209.23	1.1048	2.73e-06	0.0015256	971	694381660	XP_009366894.1	423	1.32e-43	PREDICTED: disease resistance protein RPM1-like [Pyrus x bretschneideri]	--	--	--	--	--	K13457	RPM1, RPS3	disease resistance protein RPM1	http://www.genome.jp/dbget-bin/www_bget?ko:K13457	Q39214	294	2.03e-27	Disease resistance protein RPM1 OS=Arabidopsis thaliana GN=RPM1 PE=1 SV=1	PF00599	Influenza Matrix protein (M2)	GO:0015992	proton transport	GO:0015078	hydrogen ion transmembrane transporter activity	GO:0033644//GO:0055036	host cell membrane//virion membrane	--	--	CSS040851	AT3G07040.1	| Symbols: RPM1, RPS3 | NB-ARC domain-containing disease resistance protein | chr3:2226244-2229024 REVERSE LENGTH=926	'20.1'	'stress.biotic'
c174515_g2	13.8473	0	Inf	2.89e-06	0.0016073	967	--	--	--	--	--	--	--	--	--	--	--	--	--	--	--	--	--	--	--	--	--	--	--	--	--	--	--	--	#N/A	#N/A	#N/A	#N/A	#N/A
c167733_g3	0.620605	31.205	-5.652	3.05e-06	0.0016908	790	--	--	--	--	--	--	--	--	--	--	--	--	--	--	--	--	--	--	--	--	--	--	--	--	--	--	--	--	#N/A	#N/A	#N/A	#N/A	#N/A
c171009_g6	168.875	583.761	-1.7894	3.15e-06	0.0017368	1808	747097462	XP_011096696.1	267	1.37e-22	PREDICTED: uncharacterized protein LOC105175802 [Sesamum indicum]	--	--	--	--	--	--	--	--	--	--	--	--	--	--	--	--	--	--	--	--	--	--	--	CSS017928	AT4G20880.1	| Symbols: | ethylene-responsive nuclear protein / ethylene-regulated nuclear protein (ERT2) | chr4:11179389-11180606 REVERSE LENGTH=405	'17.5.3'	'hormone metabolism.ethylene.induced-regulated-responsive-activated'
c178236_g2	128.46	48.0486	1.4188	3.27e-06	0.0017983	1960	--	--	--	--	--	--	--	--	--	--	--	--	--	--	--	--	--	--	--	--	--	--	--	--	--	--	--	--	CSS030962	0	0	0	0
c113390_g1	10.4898	101.043	-3.2679	3.35e-06	0.0018251	771	641836658	KDO55620.1	285	6.55e-29	hypothetical protein CISIN_1g037913mg [Citrus sinensis]	--	--	--	--	--	K13448	CML	calcium-binding protein CML	http://www.genome.jp/dbget-bin/www_bget?ko:K13448	Q8RYJ8	211	3.58e-19	Putative calcium-binding protein CML19 OS=Oryza sativa subsp. japonica GN=CML19 PE=3 SV=1	PF13405//PF00036//PF13202//PF13499	EF-hand domain//EF hand//EF hand//EF-hand domain pair	--	--	GO:0005509	calcium ion binding	--	--	KOG0027	Calmodulin and related proteins (EF-Hand superfamily)	CSS044844	AT1G76640.1	| Symbols: | Calcium-binding EF-hand family protein | chr1:28765324-28765803 REVERSE LENGTH=159	'30.3'	'signalling.calcium'
c162431_g2	200.818	83.8837	1.2594	3.34e-06	0.0018251	3124	332322082	CCA65974.1	365	3.39e-77	hypothetical protein [Beta vulgaris subsp. vulgaris]	--	--	--	--	--	K10742	DNA2	DNA replication ATP-dependent helicase Dna2	http://www.genome.jp/dbget-bin/www_bget?ko:K10742	P0C2F6	184	6.73e-15	Putative ribonuclease H protein At1g65750 OS=Arabidopsis thaliana GN=At1g65750 PE=3 SV=1	PF00346	Respiratory-chain NADH dehydrogenase, 49 Kd subunit	GO:0055114	oxidation-reduction process	GO:0048038//GO:0051287//GO:0016651	quinone binding//NAD binding//oxidoreductase activity, acting on NAD(P)H	--	--	--	--	CSS045595	AT3G24255.1	| Symbols: | RNA-directed DNA polymerase (reverse transcriptase)-related family protein | chr3:8789471-8793208 FORWARD LENGTH=746	'35.2'	'not assigned.unknown'
c158486_g1	31.1412	4.57975	2.7655	3.38e-06	0.0018325	1380	697128615	XP_009618365.1	967	2.51e-118	PREDICTED: receptor-like protein 12 [Nicotiana tomentosiformis]	698478037	XM_009787898.1	54	5.91e-17	PREDICTED: Nicotiana sylvestris LRR receptor-like serine/threonine-protein kinase ERL1 (LOC104234345), partial mRNA	--	--	--	--	Q9C9H7	385	2.84e-38	Receptor-like protein 12 OS=Arabidopsis thaliana GN=RLP12 PE=2 SV=2	PF00560	Leucine Rich Repeat	--	--	GO:0005515	protein binding	--	--	--	--	CSS026361	AT2G34930.1	| Symbols: | disease resistance family protein / LRR family protein | chr2:14737169-14739886 REVERSE LENGTH=905	'20.1.7'	'stress.biotic.PR-proteins'
c175960_g1	89.3471	230.826	-1.3693	3.39e-06	0.0018332	1743	720014298	XP_010260451.1	1678	0	PREDICTED: 2-oxoisovalerate dehydrogenase subunit alpha 2, mitochondrial-like [Nelumbo nucifera]	828315648	XM_004502505.2	310	3.68e-159	PREDICTED: Cicer arietinum 2-oxoisovalerate dehydrogenase subunit alpha 2, mitochondrial-like (LOC101510488), mRNA	K00166	BCKDHA, bkdA1	2-oxoisovalerate dehydrogenase E1 component alpha subunit	http://www.genome.jp/dbget-bin/www_bget?ko:K00166	Q9LPL5	1589	0	2-oxoisovalerate dehydrogenase subunit alpha 1, mitochondrial OS=Arabidopsis thaliana GN=At1g21400 PE=2 SV=1	PF02775//PF00676//PF13292	Thiamine pyrophosphate enzyme, C-terminal TPP binding domain//Dehydrogenase E1 component//1-deoxy-D-xylulose-5-phosphate synthase	GO:0006694//GO:0016114//GO:0008152	steroid biosynthetic process//terpenoid biosynthetic process//metabolic process	GO:0030976//GO:0003824//GO:0016624//GO:0008661	thiamine pyrophosphate binding//catalytic activity//oxidoreductase activity, acting on the aldehyde or oxo group of donors, disulfide as acceptor//1-deoxy-D-xylulose-5-phosphate synthase activity	--	--	KOG1182	Branched chain alpha-keto acid dehydrogenase complex, alpha subunit	CSS008541	AT1G21400.1	| Symbols: | Thiamin diphosphate-binding fold (THDP-binding) superfamily protein | chr1:7493492-7496240 FORWARD LENGTH=472	'13.2.4.1'	'amino acid metabolism.degradation.branched chain group.shared'
c136831_g1	8.0572	39.9234	-2.3089	3.41e-06	0.0018364	966	--	--	--	--	--	--	--	--	--	--	--	--	--	--	--	--	--	--	--	--	--	--	--	--	--	--	--	--	#N/A	#N/A	#N/A	#N/A	#N/A
c177825_g1	78.4098	190.488	-1.2806	3.53e-06	0.0018911	1850	125539339	EAY85734.1	175	1.71e-16	hypothetical protein OsI_07098 [Oryza sativa Indica Group]	--	--	--	--	--	--	--	--	--	Q9FHE1	110	6.6e-06	Glutathione S-transferase T3 OS=Arabidopsis thaliana GN=GSTT3 PE=2 SV=1	--	--	--	--	--	--	--	--	--	--	CSS051956	AT5G41220.1	| Symbols: ATGSTT3, GST10C, GSTT3 | glutathione S-transferase THETA 3 | chr5:16494560-16496969 REVERSE LENGTH=590	'26.9'	'misc.glutathione S transferases'
c143961_g1	8.68172	90.8655	-3.3877	3.63e-06	0.0019196	1305	659121216	XP_008460551.1	130	9.32e-07	PREDICTED: nudix hydrolase 18, mitochondrial-like, partial [Cucumis melo]	--	--	--	--	--	--	--	--	--	--	--	--	--	PF04159	NB glycoprotein	--	--	--	--	GO:0016021	integral component of membrane	--	--	CSS041191	AT1G14860.1	| Symbols: atnudt18, NUDT18 | nudix hydrolase homolog 18 | chr1:5124993-5125805 FORWARD LENGTH=176	'23.3.3'	'nucleotide metabolism.salvage.NUDIX hydrolases'
c159151_g2	930.822	437.041	1.0907	3.62e-06	0.0019196	1553	425906100	AFY10819.1	967	4.92e-126	germin-like protein [Camellia sinensis]	425906099	JX123015.1	640	0	Camellia sinensis cultivar Longjing 43 germin-like protein mRNA, complete cds	--	--	--	--	Q9ZRA4	791	8.91e-101	Auxin-binding protein ABP19a OS=Prunus persica GN=ABP19A PE=3 SV=1	PF00190//PF07931	Cupin//Chloramphenicol phosphotransferase-like protein	--	--	GO:0045735//GO:0016740//GO:0005524	nutrient reservoir activity//transferase activity//ATP binding	--	--	--	--	CSS043142	AT5G20630.1	| Symbols: GLP3, GLP3A, GLP3B, ATGER3, GER3 | germin 3 | chr5:6975315-6975950 REVERSE LENGTH=211	'20.2.99'	'stress.abiotic.unspecified'
c60006_g1	0	15.5052	#NAME?	3.6e-06	0.0019196	605	--	--	--	--	--	--	--	--	--	--	--	--	--	--	--	--	--	--	--	--	--	--	--	--	--	--	--	--	#N/A	#N/A	#N/A	#N/A	#N/A
c161931_g2	13.5874	54.8022	-2.012	3.68e-06	0.0019405	4559	147818673	CAN73924.1	906	3.92e-138	hypothetical protein VITISV_041509 [Vitis vinifera]	--	--	--	--	--	--	--	--	--	P10978	571	5.5e-80	Retrovirus-related Pol polyprotein from transposon TNT 1-94 OS=Nicotiana tabacum PE=2 SV=1	PF02278	Polysaccharide lyase family 8, super-sandwich domain	--	--	GO:0016829	lyase activity	GO:0005576	extracellular region	--	--	CSS002124	AT5G48050.1	| Symbols: | CONTAINS InterPro DOMAIN/s: Retrotransposon gag protein (InterPro:IPR005162); BEST Arabidopsis thaliana protein match is: unknown protein (TAIR:AT1G34070.1); Has 1807 Blast hits to 1807 proteins in 277 species: Archae - 0; Bacteria - 0; Metazoa - 736; Fungi - 347; Plants - 385; Viruses - 0; Other Eukaryotes - 339 (source: NCBI BLink). | chr5:19472661-19473770 REVERSE LENGTH=369	'35.1'	'not assigned.no ontology'
c164372_g3	19.4863	67.6407	-1.7954	3.75e-06	0.0019696	911	--	--	--	--	--	--	--	--	--	--	--	--	--	--	--	--	--	--	--	--	--	--	--	--	--	--	--	--	#N/A	#N/A	#N/A	#N/A	#N/A
c168048_g1	34.7058	6.01383	2.5288	3.79e-06	0.0019808	1564	--	--	--	--	--	--	--	--	--	--	--	--	--	--	--	--	--	--	--	--	--	--	--	--	--	--	--	--	CSS035404	AT5G18940.1	| Symbols: | Mo25 family protein | chr5:6325972-6328097 FORWARD LENGTH=345	'35.1.3'	'not assigned.no ontology.armadillo/beta-catenin repeat family protein'
c95400_g1	3.63836	27.7443	-2.9308	3.97e-06	0.0020697	649	--	--	--	--	--	340007640	JN098455.1	60	1.25e-20	Mimulus guttatus mitochondrion, complete genome	--	--	--	--	--	--	--	--	--	--	--	--	--	--	--	--	--	--	#N/A	#N/A	#N/A	#N/A	#N/A
c161470_g3	191.961	409.677	-1.0937	4.04e-06	0.0020883	1477	747087251	XP_011091159.1	1188	8.1e-153	PREDICTED: cellulose synthase-like protein G3 [Sesamum indicum]	--	--	--	--	--	--	--	--	--	Q8VYR4	669	3.51e-77	Cellulose synthase-like protein G2 OS=Arabidopsis thaliana GN=CSLG2 PE=2 SV=1	PF03552	Cellulose synthase	GO:0005982//GO:0005985//GO:0030244//GO:0006011	starch metabolic process//sucrose metabolic process//cellulose biosynthetic process//UDP-glucose metabolic process	GO:0016760	cellulose synthase (UDP-forming) activity	GO:0016020	membrane	--	--	CSS028717	AT4G24000.1	| Symbols: ATCSLG2, CSLG2 | cellulose synthase like G2 | chr4:12462142-12465471 FORWARD LENGTH=722	'10.2.1'	'cell wall.cellulose synthesis.cellulose synthase'
c169546_g6	15.5462	58.4272	-1.9101	4.07e-06	0.0020883	1202	802607290	XP_012073722.1	546	2.87e-64	PREDICTED: uncharacterized protein At1g76070 [Jatropha curcas]>gi|643728935|gb|KDP36872.1| hypothetical protein JCGZ_08163 [Jatropha curcas]	821594491	LN846355.1	54	5.13e-17	Trifolium pratense genome assembly redclover, chromosome : chr7	--	--	--	--	Q9SGS5	160	6.51e-11	Uncharacterized protein At1g76070 OS=Arabidopsis thaliana GN=At1g76070 PE=1 SV=1	--	--	--	--	--	--	--	--	--	--	CSS002884	AT4G35800.1	| Symbols: NRPB1, RPB1, RNA_POL_II_LSRNA_POL_II_LS, RNA_POL_II_LS | RNA polymerase II large subunit | chr4:16961115-16967892 REVERSE LENGTH=1839	'27.2'	'RNA.transcription'
c30282_g1	38.596	5.10183	2.9194	4.08e-06	0.0020883	1346	--	--	--	--	--	--	--	--	--	--	--	--	--	--	--	--	--	--	--	--	--	--	--	--	--	--	--	--	#N/A	#N/A	#N/A	#N/A	#N/A
c165196_g5	584.977	1178.03	-1.0099	4.13e-06	0.0021071	2501	743923049	XP_011005605.1	2181	0	PREDICTED: leucine-rich repeat receptor-like serine/threonine/tyrosine-protein kinase SOBIR1 [Populus euphratica]	590669526	XM_007037738.1	315	8.82e-162	Theobroma cacao Leucine-rich repeat protein kinase family protein (TCM_014517) mRNA, complete cds	--	--	--	--	Q9SKB2	1863	0	Leucine-rich repeat receptor-like serine/threonine/tyrosine-protein kinase SOBIR1 OS=Arabidopsis thaliana GN=SOBIR1 PE=1 SV=1	PF00560//PF00069//PF07714	Leucine Rich Repeat//Protein kinase domain//Protein tyrosine kinase	GO:0006468	protein phosphorylation	GO:0005515//GO:0005524//GO:0004672	protein binding//ATP binding//protein kinase activity	--	--	--	--	CSS044405	AT2G31880.1	| Symbols: SOBIR1, EVR | Leucine-rich repeat protein kinase family protein | chr2:13554920-13556845 FORWARD LENGTH=641	'30.2.11'	'signalling.receptor kinases.leucine rich repeat XI'
c151919_g1	1697.63	824.62	1.0417	4.36e-06	0.0022077	618	338173755	AEI83424.1	380	1.92e-43	chloroplast ferredoxin I [Camellia sinensis]	338173754	HQ660372.1	219	4.86e-109	Camellia sinensis chloroplast ferredoxin I mRNA, complete cds; nuclear gene for chloroplast product	K02639	petF	ferredoxin	http://www.genome.jp/dbget-bin/www_bget?ko:K02639	Q43517	270	5.5e-28	Ferredoxin-1, chloroplastic OS=Solanum lycopersicum GN=SEND33 PE=2 SV=1	--	--	--	--	--	--	--	--	--	--	CSS026324	AT1G60950.1	| Symbols: FED A, ATFD2 | 2Fe-2S ferredoxin-like superfamily protein | chr1:22444565-22445011 FORWARD LENGTH=148	'1.1.5.2'	'PS.lightreaction.other electron carrier (ox/red).ferredoxin'
c163559_g5	63.1562	17.5176	1.8501	4.36e-06	0.0022077	429	--	--	--	--	--	--	--	--	--	--	--	--	--	--	--	--	--	--	--	--	--	--	--	--	--	--	--	--	#N/A	#N/A	#N/A	#N/A	#N/A
c174131_g2	377.684	176.1	1.1008	4.73e-06	0.002387	1331	567858438	XP_006421902.1	1238	4.9e-166	hypothetical protein CICLE_v10005222mg [Citrus clementina]>gi|557523775|gb|ESR35142.1| hypothetical protein CICLE_v10005222mg [Citrus clementina]>gi|641841107|gb|KDO60021.1| hypothetical protein CISIN_1g017773mg [Citrus sinensis]	--	--	--	--	--	K10143	RFWD2, COP1	E3 ubiquitin-protein ligase RFWD2	http://www.genome.jp/dbget-bin/www_bget?ko:K10143	Q9FFA7	1042	2.66e-137	WD repeat-containing protein RUP2 OS=Arabidopsis thaliana GN=RUP2 PE=1 SV=1	PF00400	WD domain, G-beta repeat	--	--	GO:0005515	protein binding	--	--	KOG0264	Nucleosome remodeling factor, subunit CAF1/NURF55/MSI1	CSS027916	AT5G23730.1	| Symbols: RUP2 | Transducin/WD40 repeat-like superfamily protein | chr5:8005286-8006392 FORWARD LENGTH=368	'33.99'	'development.unspecified'
c133777_g2	4.61832	31.2243	-2.7572	5.19e-06	0.0025887	553	778686744	XP_011652445.1	505	1.64e-62	PREDICTED: auxin-induced protein 6B-like [Cucumis sativus]	593795287	XM_007160620.1	93	4.77e-39	Phaseolus vulgaris hypothetical protein (PHAVU_001G008100g) mRNA, complete cds	K14488	SAUR	SAUR family protein	http://www.genome.jp/dbget-bin/www_bget?ko:K14488	O64538	182	8.85e-16	Auxin-responsive protein SAUR40 OS=Arabidopsis thaliana GN=SAUR40 PE=2 SV=1	--	--	--	--	--	--	--	--	--	--	CSS035477	AT1G75590.1	| Symbols: | SAUR-like auxin-responsive protein family | chr1:28383250-28383714 REVERSE LENGTH=154	'17.2.3'	'hormone metabolism.auxin.induced-regulated-responsive-activated'
c162629_g4	15.3783	0.366191	5.3922	5.18e-06	0.0025887	1897	147780597	CAN77987.1	584	1.81e-62	hypothetical protein VITISV_015002 [Vitis vinifera]	--	--	--	--	--	--	--	--	--	P0C2F6	256	1.23e-21	Putative ribonuclease H protein At1g65750 OS=Arabidopsis thaliana GN=At1g65750 PE=3 SV=1	PF04505	Interferon-induced transmembrane protein	GO:0009607	response to biotic stimulus	--	--	GO:0016021	integral component of membrane	--	--	CSS037577	AT4G29090.1	| Symbols: | Ribonuclease H-like superfamily protein | chr4:14333528-14335255 FORWARD LENGTH=575	'28.99'	'DNA.unspecified'
c172148_g2	2.28295	22.8348	-3.3223	5.16e-06	0.0025887	745	--	--	--	--	--	--	--	--	--	--	--	--	--	--	--	--	--	--	--	--	--	--	--	--	--	--	--	--	#N/A	#N/A	#N/A	#N/A	#N/A
c163636_g2	907.772	2073.91	-1.192	5.39e-06	0.0026755	2358	470117222	XP_004294760.1	2335	0	PREDICTED: exocyst complex component EXO70B1-like [Fragaria vesca subsp. vesca]	593511850	XM_007142034.1	326	6.38e-168	Phaseolus vulgaris hypothetical protein (PHAVU_008G252200g) mRNA, complete cds	--	--	--	--	Q9FGH9	2217	0	Exocyst complex component EXO70B1 OS=Arabidopsis thaliana GN=EXO70B1 PE=1 SV=1	PF03081	Exo70 exocyst complex subunit	GO:0006887	exocytosis	--	--	GO:0000145	exocyst	KOG2344	Exocyst component protein and related proteins	CSS027768	AT5G58430.1	| Symbols: ATEXO70B1, EXO70B1 | exocyst subunit exo70 family protein B1 | chr5:23621460-23623334 REVERSE LENGTH=624	'27.3.99'	'RNA.regulation of transcription.unclassified'
c147513_g1	236.326	675.431	-1.515	5.54e-06	0.0027384	823	697149201	XP_009628802.1	543	8.25e-67	PREDICTED: probable calcium-binding protein CML18 [Nicotiana tomentosiformis]	--	--	--	--	--	K13448	CML	calcium-binding protein CML	http://www.genome.jp/dbget-bin/www_bget?ko:K13448	P25070	412	5.97e-48	Calcium-binding protein CML24 OS=Arabidopsis thaliana GN=CML24 PE=2 SV=2	PF13499//PF13202//PF00036//PF13405//PF10591	EF-hand domain pair//EF hand//EF hand//EF-hand domain//Secreted protein acidic and rich in cysteine Ca binding region	GO:0007165	signal transduction	GO:0005509	calcium ion binding	GO:0005578	proteinaceous extracellular matrix	KOG0027	Calmodulin and related proteins (EF-Hand superfamily)	CSS029382	AT1G66400.1	| Symbols: CML23 | calmodulin like 23 | chr1:24770856-24771329 REVERSE LENGTH=157	'30.3'	'signalling.calcium'
c151732_g1	3.61595	33.3568	-3.2055	5.71e-06	0.0028115	1096	--	--	--	--	--	--	--	--	--	--	--	--	--	--	--	--	--	--	--	--	--	--	--	--	--	--	--	--	#N/A	#N/A	#N/A	#N/A	#N/A
c147506_g1	13.0758	0	Inf	6.36e-06	0.0031202	431	--	--	--	--	--	--	--	--	--	--	--	--	--	--	--	--	--	--	--	--	--	--	--	--	--	--	--	--	#N/A	#N/A	#N/A	#N/A	#N/A
c178108_g1	139.517	55.6327	1.3264	6.42e-06	0.0031376	1846	568864334	XP_006485557.1	500	1.9e-68	PREDICTED: uncharacterized protein LOC102629700 [Citrus sinensis]	--	--	--	--	--	--	--	--	--	--	--	--	--	PF07496	CW-type Zinc Finger	--	--	GO:0008270	zinc ion binding	--	--	--	--	CSS052391	0	0	0	0
c156879_g1	0.663893	16.4267	-4.6289	6.55e-06	0.0031878	772	719970513	XP_010271541.1	858	1.21e-109	PREDICTED: isoflavone 3'-hydroxylase-like [Nelumbo nucifera]	--	--	--	--	--	--	--	--	--	Q9LHA1	633	4.87e-77	Cytochrome P450 81D11 OS=Arabidopsis thaliana GN=CYP81D11 PE=2 SV=1	PF00067	Cytochrome P450	GO:0055114	oxidation-reduction process	GO:0005506//GO:0016705//GO:0020037	iron ion binding//oxidoreductase activity, acting on paired donors, with incorporation or reduction of molecular oxygen//heme binding	--	--	KOG0156	Cytochrome P450 CYP2 subfamily	CSS022889	AT4G37340.1	| Symbols: CYP81D3 | cytochrome P450, family 81, subfamily D, polypeptide 3 | chr4:17564953-17566706 REVERSE LENGTH=500	'26.10'	'misc.cytochrome P450'
c145572_g1	12.9788	0	Inf	6.62e-06	0.0032105	1397	719974913	XP_010246167.1	1236	7.74e-164	PREDICTED: bifunctional nitrilase/nitrile hydratase NIT4B [Nelumbo nucifera]	595819128	XM_007204394.1	230	8.69e-115	Prunus persica hypothetical protein (PRUPE_ppa024268mg) mRNA, partial cds	K13035	NIT4	beta-cyano-L-alanine hydratase/nitrilase	http://www.genome.jp/dbget-bin/www_bget?ko:K13035	Q6H849	973	1.14e-126	Bifunctional nitrilase/nitrile hydratase NIT4 OS=Oryza sativa subsp. japonica GN=NIT4 PE=2 SV=1	PF00795	Carbon-nitrogen hydrolase	GO:0006807	nitrogen compound metabolic process	GO:0016810	hydrolase activity, acting on carbon-nitrogen (but not peptide) bonds	--	--	KOG0805	Carbon-nitrogen hydrolase	CSS033223	AT5G22300.1	| Symbols: NIT4, AtNIT4 | nitrilase 4 | chr5:7379401-7381764 FORWARD LENGTH=355	'26.8'	'misc.nitrilases, *nitrile lyases, berberine bridge enzymes, reticuline oxidases, troponine reductases'
c175834_g1	173.355	72.0327	1.267	6.96e-06	0.0033632	2198	731388439	XP_010649597.1	1456	0	PREDICTED: uncharacterized protein LOC100244824 [Vitis vinifera]	147825403	AM488658.2	118	2.51e-52	Vitis vinifera contig VV78X147988.7, whole genome shotgun sequence	--	--	--	--	--	--	--	--	PF02892	BED zinc finger	--	--	GO:0003677	DNA binding	--	--	--	--	CSS021245	AT3G17450.1	| Symbols: | hAT dimerisation domain-containing protein | chr3:5972793-5975684 REVERSE LENGTH=877	'27.3.67'	'RNA.regulation of transcription.putative transcription regulator'
c162278_g1	0.625825	16.1354	-4.6883	7.21e-06	0.0034727	1214	--	--	--	--	--	--	--	--	--	--	--	--	--	--	--	--	--	--	--	--	--	--	--	--	--	--	--	--	#N/A	#N/A	#N/A	#N/A	#N/A
c160719_g2	58.721	306.848	-2.3856	7.25e-06	0.0034764	967	--	--	--	--	--	--	--	--	--	--	--	--	--	--	--	--	--	--	--	--	--	--	--	--	--	--	--	--	CSS014824	0	0	0	0
c167912_g1	13.7003	53.4867	-1.965	7.51e-06	0.0035874	845	--	--	--	--	--	--	--	--	--	--	--	--	--	--	--	--	--	--	--	--	--	--	--	--	--	--	--	--	#N/A	#N/A	#N/A	#N/A	#N/A
c163819_g5	0	17.8801	#NAME?	7.56e-06	0.0036012	1076	--	--	--	--	--	--	--	--	--	--	--	--	--	--	--	--	--	--	--	--	--	--	--	--	--	--	--	--	#N/A	#N/A	#N/A	#N/A	#N/A
c157000_g1	78.0972	182.635	-1.2256	8.31e-06	0.0039126	1577	747042437	XP_011078544.1	778	1.7e-95	PREDICTED: uncharacterized protein LOC105162245 [Sesamum indicum]	--	--	--	--	--	--	--	--	--	--	--	--	--	PF09272	Hepsin, SRCR	--	--	GO:0004252//GO:0070008	serine-type endopeptidase activity//serine-type exopeptidase activity	--	--	--	--	CSS033604	AT3G25590.1	| Symbols: | unknown protein; Has 149 Blast hits to 140 proteins in 44 species: Archae - 0; Bacteria - 6; Metazoa - 40; Fungi - 6; Plants - 39; Viruses - 0; Other Eukaryotes - 58 (source: NCBI BLink). | chr3:9302271-9303542 FORWARD LENGTH=423	'35.2'	'not assigned.unknown'
c174577_g1	24.7343	82.7534	-1.7423	8.29e-06	0.0039126	4419	332322157	CCA66153.1	1602	0	hypothetical protein [Beta vulgaris subsp. vulgaris]	--	--	--	--	--	K10742	DNA2	DNA replication ATP-dependent helicase Dna2	http://www.genome.jp/dbget-bin/www_bget?ko:K10742	O00370	460	1.01e-44	LINE-1 retrotransposable element ORF2 protein OS=Homo sapiens PE=1 SV=1	PF00440//PF00078//PF09088	Bacterial regulatory proteins, tetR family//Reverse transcriptase (RNA-dependent DNA polymerase)//MIF4G like	GO:0006278//GO:0016070	RNA-dependent DNA replication//RNA metabolic process	GO:0003677//GO:0003723//GO:0003964	DNA binding//RNA binding//RNA-directed DNA polymerase activity	--	--	KOG1075	FOG: Reverse transcriptase	CSS033647	0	0	0	0
c158687_g2	248.636	112.378	1.1457	8.56e-06	0.0040169	763	147794975	CAN73878.1	338	1.47e-33	hypothetical protein VITISV_029120 [Vitis vinifera]	764607451	XM_004305546.2	95	5.17e-40	PREDICTED: Fragaria vesca subsp. vesca primary amine oxidase-like (LOC101305686), mRNA	K00276	AOC3, AOC2, tynA	primary-amine oxidase	http://www.genome.jp/dbget-bin/www_bget?ko:K00276	Q43077	245	7.56e-22	Primary amine oxidase OS=Pisum sativum PE=1 SV=1	PF01179	Copper amine oxidase, enzyme domain	GO:0009308//GO:0055114	amine metabolic process//oxidation-reduction process	GO:0005507//GO:0048038//GO:0008131	copper ion binding//quinone binding//primary amine oxidase activity	--	--	KOG1186	Copper amine oxidase	CSS045741	AT1G31690.1	| Symbols: | Copper amine oxidase family protein | chr1:11343980-11347767 FORWARD LENGTH=677	'26.7'	'misc.oxidases - copper, flavone etc'
c175055_g1	236.493	107.926	1.1318	8.87e-06	0.004148	1300	661881608	CDP14768.1	319	2.28e-34	unnamed protein product [Coffea canephora]	--	--	--	--	--	--	--	--	--	--	--	--	--	--	--	--	--	--	--	--	--	--	--	CSS044054	AT4G03500.1	| Symbols: | Ankyrin repeat family protein | chr4:1553453-1556571 FORWARD LENGTH=652	'31.1'	'cell.organisation'
c164493_g2	488.897	1856.44	-1.9249	9.01e-06	0.0041831	3447	763765025	KJB32279.1	576	1.1e-64	hypothetical protein B456_005G233000 [Gossypium raimondii]>gi|763765028|gb|KJB32282.1| hypothetical protein B456_005G233000 [Gossypium raimondii]	743858138	XM_011032069.1	170	4.91e-81	PREDICTED: Populus euphratica probable protein phosphatase 2C 63 (LOC105129835), mRNA	--	--	--	--	Q2QN36	483	6.22e-51	Probable protein phosphatase 2C 78 OS=Oryza sativa subsp. japonica GN=Os12g0580900 PE=2 SV=1	PF13492//PF00481	GAF domain//Protein phosphatase 2C	--	--	GO:0003824//GO:0005515	catalytic activity//protein binding	--	--	KOG0700	Protein phosphatase 2C/pyruvate dehydrogenase (lipoamide) phosphatase	CSS027552	AT4G33920.1	| Symbols: | Protein phosphatase 2C family protein | chr4:16260876-16262703 FORWARD LENGTH=380	'29.4'	'protein.postranslational modification'
c174486_g2	22.2769	2.1369	3.382	8.99e-06	0.0041831	667	--	--	--	--	--	--	--	--	--	--	--	--	--	--	--	--	--	--	--	--	--	--	--	--	--	--	--	--	CSS016067	AT1G03350.1	| Symbols: | BSD domain-containing protein | chr1:822834-824246 REVERSE LENGTH=470	'35.1.8'	'not assigned.no ontology.BSD domain-containing protein'
c161745_g2	77.926	24.3573	1.6778	9.19e-06	0.0042507	451	743918324	XP_011003162.1	321	8.31e-35	PREDICTED: ubiquitin-40S ribosomal protein S27a-like [Populus euphratica]	731395821	XM_002279842.3	139	1.03e-64	PREDICTED: Vitis vinifera ubiquitin-40S ribosomal protein S27a-like (LOC100258943), mRNA	K02977	RP-S27Ae, RPS27A	small subunit ribosomal protein S27Ae	http://www.genome.jp/dbget-bin/www_bget?ko:K02977	P62981	305	8.4e-34	Ubiquitin-40S ribosomal protein S27a OS=Solanum tuberosum GN=UBI3 PE=2 SV=2	PF01599	Ribosomal protein S27a	GO:0042254//GO:0006412	ribosome biogenesis//translation	GO:0003735	structural constituent of ribosome	GO:0005840//GO:0005622	ribosome//intracellular	KOG0004	Ubiquitin/40S ribosomal protein S27a fusion	#N/A	#N/A	#N/A	#N/A	#N/A
c147871_g1	44.9383	164.956	-1.8761	9.49e-06	0.0043731	654	702338270	XP_010055851.1	379	8.52e-41	PREDICTED: probable WRKY transcription factor 53 [Eucalyptus grandis]>gi|629107251|gb|KCW72397.1| hypothetical protein EUGRSUZ_E00850 [Eucalyptus grandis]	--	--	--	--	--	--	--	--	--	Q9SUP6	229	4.89e-21	Probable WRKY transcription factor 53 OS=Arabidopsis thaliana GN=WRKY53 PE=1 SV=1	--	--	--	--	--	--	--	--	--	--	CSS004663	AT4G11070.1	| Symbols: WRKY41, AtWRKY41 | WRKY family transcription factor | chr4:6759303-6760763 FORWARD LENGTH=313	'27.3.32'	'RNA.regulation of transcription.WRKY domain transcription factor family'
c161217_g1	12.4158	0	Inf	9.79e-06	0.0044907	1502	720087582	XP_010244198.1	506	2.5e-58	PREDICTED: F-box/kelch-repeat protein At1g57790-like [Nelumbo nucifera]	--	--	--	--	--	--	--	--	--	--	--	--	--	--	--	--	--	--	--	--	--	--	--	CSS021728	AT1G57790.1	| Symbols: | F-box family protein | chr1:21404578-21405636 REVERSE LENGTH=352	'29.5.11.4.3.2'	'protein.degradation.ubiquitin.E3.SCF.FBOX'
c169758_g1	239.403	109.515	1.1283	9.82e-06	0.0044907	1327	359492402	XP_002284452.2	1241	2.77e-166	PREDICTED: WAT1-related protein At4g08290 [Vitis vinifera]>gi|302141836|emb|CBI19039.3| unnamed protein product [Vitis vinifera]	802635467	XM_012222823.1	53	2.04e-16	PREDICTED: Jatropha curcas WAT1-related protein At1g21890-like (LOC105638919), mRNA	--	--	--	--	Q9SUF1	1114	6.92e-148	WAT1-related protein At4g08290 OS=Arabidopsis thaliana GN=At4g08290 PE=2 SV=1	PF08449//PF00892	UAA transporter family//EamA-like transporter family	GO:0055085	transmembrane transport	--	--	GO:0016020	membrane	--	--	CSS032350	AT4G08290.1	| Symbols: | nodulin MtN21 /EamA-like transporter family protein | chr4:5239088-5240861 FORWARD LENGTH=384	'33.99'	'development.unspecified'
c165557_g1	1162.54	257.609	2.174	1.06e-05	0.0048123	484	595792855	XP_007200176.1	525	7.14e-65	hypothetical protein PRUPE_ppa016529mg [Prunus persica]>gi|462395576|gb|EMJ01375.1| hypothetical protein PRUPE_ppa016529mg [Prunus persica]	--	--	--	--	--	--	--	--	--	Q9FID0	439	7.46e-53	Germin-like protein subfamily 1 member 14 OS=Arabidopsis thaliana GN=At5g39110 PE=3 SV=1	PF00190	Cupin	--	--	GO:0045735	nutrient reservoir activity	--	--	--	--	CSS046822	AT3G05950.1	| Symbols: | RmlC-like cupins superfamily protein | chr3:1781130-1781964 REVERSE LENGTH=229	'20.2.99'	'stress.abiotic.unspecified'
c110149_g2	0.582537	29.7705	-5.6754	1.08e-05	0.0048886	1737	359479233	XP_002275500.2	1577	0	PREDICTED: E3 ubiquitin-protein ligase PUB23-like [Vitis vinifera]	566185883	XM_006378918.1	158	1.15e-74	Populus trichocarpa hypothetical protein (POPTR_0009s021501g) mRNA, partial cds	--	--	--	--	Q84TG3	1218	3.41e-161	E3 ubiquitin-protein ligase PUB23 OS=Arabidopsis thaliana GN=PUB23 PE=1 SV=1	PF03810//PF00514//PF04564	Importin-beta N-terminal domain//Armadillo/beta-catenin-like repeat//U-box domain	GO:0006886//GO:0016567	intracellular protein transport//protein ubiquitination	GO:0008536//GO:0005515//GO:0004842	Ran GTPase binding//protein binding//ubiquitin-protein transferase activity	GO:0000151	ubiquitin ligase complex	KOG4642	Chaperone-dependent E3 ubiquitin protein ligase (contains TPR repeats)	CSS032710	AT2G35930.1	| Symbols: PUB23 | plant U-box 23 | chr2:15083101-15084336 REVERSE LENGTH=411	'27.3.64'	'RNA.regulation of transcription.PHOR1'
c157027_g1	65.2383	20.5599	1.6659	1.12e-05	0.0050527	830	593332006	XP_007139429.1	199	3.45e-26	hypothetical protein PHAVU_008G028700g [Phaseolus vulgaris]>gi|561012562|gb|ESW11423.1| hypothetical protein PHAVU_008G028700g [Phaseolus vulgaris]	--	--	--	--	--	--	--	--	--	--	--	--	--	--	--	--	--	--	--	--	--	--	--	CSS003446	AT3G29970.1	| Symbols: | B12D protein | chr3:11745299-11746481 FORWARD LENGTH=87	'33.99'	'development.unspecified'
c173088_g1	0	11.7717	#NAME?	1.12e-05	0.0050527	401	--	--	--	--	--	--	--	--	--	--	--	--	--	--	--	--	--	--	--	--	--	--	--	--	--	--	--	--	#N/A	#N/A	#N/A	#N/A	#N/A
c176912_g2	118.197	266.292	-1.1718	1.14e-05	0.0051222	1371	697152293	XP_009630382.1	575	3.85e-66	PREDICTED: F-box protein At3g07870-like [Nicotiana tomentosiformis]	--	--	--	--	--	--	--	--	--	Q9SFC7	312	4.46e-30	F-box protein At3g07870 OS=Arabidopsis thaliana GN=At3g07870 PE=2 SV=1	PF00646	F-box domain	--	--	GO:0005515	protein binding	--	--	--	--	CSS005966	AT3G06240.1	| Symbols: | F-box family protein | chr3:1887336-1888619 FORWARD LENGTH=427	'29.5.11.4.3.2'	'protein.degradation.ubiquitin.E3.SCF.FBOX'
c169349_g3	8.95341	40.1279	-2.1641	1.18e-05	0.0052756	1529	590669150	XP_007037693.1	897	1.48e-108	NB-ARC domain-containing disease resistance protein, putative isoform 1 [Theobroma cacao]>gi|590669153|ref|XP_007037694.1| NB-ARC domain-containing disease resistance protein, putative isoform 1 [Theobroma cacao]>gi|508774938|gb|EOY22194.1| NB-ARC domain-containing disease resistance protein, putative isoform 1 [Theobroma cacao]>gi|508774939|gb|EOY22195.1| NB-ARC domain-containing disease resista…	--	--	--	--	--	K13459	RPS2	disease resistance protein RPS2	http://www.genome.jp/dbget-bin/www_bget?ko:K13459	P60838	309	1.84e-28	Probable disease resistance protein At1g12280 OS=Arabidopsis thaliana GN=At1g12280 PE=3 SV=1	PF00931//PF00560	NB-ARC domain//Leucine Rich Repeat	--	--	GO:0005515//GO:0043531	protein binding//ADP binding	--	--	KOG0619	FOG: Leucine rich repeat	CSS009454	AT4G26090.1	| Symbols: RPS2 | NB-ARC domain-containing disease resistance protein | chr4:13224596-13227325 FORWARD LENGTH=909	'20.1'	'stress.biotic'
c174984_g2	179.754	1286.15	-2.839	1.21e-05	0.0053957	1156	719962060	XP_010262278.1	520	8.7e-62	PREDICTED: probable calcium-binding protein CML23 [Nelumbo nucifera]	567125233	XM_006391333.1	57	1.06e-18	Eutrema salsugineum hypothetical protein (EUTSA_v10019556mg) mRNA, partial cds	K13448	CML	calcium-binding protein CML	http://www.genome.jp/dbget-bin/www_bget?ko:K13448	P25070	414	4.71e-47	Calcium-binding protein CML24 OS=Arabidopsis thaliana GN=CML24 PE=2 SV=2	PF13405//PF10591//PF13202//PF00036//PF13499	EF-hand domain//Secreted protein acidic and rich in cysteine Ca binding region//EF hand//EF hand//EF-hand domain pair	GO:0007165	signal transduction	GO:0005509	calcium ion binding	GO:0005578	proteinaceous extracellular matrix	KOG0027	Calmodulin and related proteins (EF-Hand superfamily)	CSS029382	AT1G66400.1	| Symbols: CML23 | calmodulin like 23 | chr1:24770856-24771329 REVERSE LENGTH=157	'30.3'	'signalling.calcium'
c155216_g1	59.6061	16.2894	1.8715	1.23e-05	0.005488	1391	225455667	XP_002263450.1	628	3.09e-76	PREDICTED: MADS-box protein SOC1-like [Vitis vinifera]>gi|731423018|ref|XP_010662337.1| PREDICTED: MADS-box protein SOC1-like [Vitis vinifera]>gi|731423020|ref|XP_010662338.1| PREDICTED: MADS-box protein SOC1-like [Vitis vinifera]>gi|731423022|ref|XP_010662339.1| PREDICTED: MADS-box protein SOC1-like [Vitis vinifera]>gi|731423024|ref|XP_010662341.1| PREDICTED: MADS-box protein SOC1-like [Vitis vi…	--	--	--	--	--	--	--	--	--	O64645	498	6.91e-58	MADS-box protein SOC1 OS=Arabidopsis thaliana GN=SOC1 PE=1 SV=1	PF01486//PF00319//PF01496	K-box region//SRF-type transcription factor (DNA-binding and dimerisation domain)//V-type ATPase 116kDa subunit family	GO:0015991//GO:0006355//GO:0015992	ATP hydrolysis coupled proton transport//regulation of transcription, DNA-templated//proton transport	GO:0003700//GO:0003677//GO:0046983//GO:0015078	transcription factor activity, sequence-specific DNA binding//DNA binding//protein dimerization activity//hydrogen ion transmembrane transporter activity	GO:0005667//GO:0033179//GO:0005634	transcription factor complex//proton-transporting V-type ATPase, V0 domain//nucleus	KOG0014	MADS box transcription factor	CSS018339	AT2G45660.1	| Symbols: AGL20, SOC1, ATSOC1 | AGAMOUS-like 20 | chr2:18807799-18810193 REVERSE LENGTH=214	'27.3.24'	'RNA.regulation of transcription.MADS box transcription factor family'
c145256_g1	14.5715	0.366191	5.3144	1.28e-05	0.0056813	1571	695027729	XP_009401216.1	358	8.64e-36	PREDICTED: uncharacterized protein LOC103985286 [Musa acuminata subsp. malaccensis]	--	--	--	--	--	--	--	--	--	Q8MYF1	130	1.19e-06	Probable serine/threonine-protein kinase DDB_G0277449 OS=Dictyostelium discoideum GN=DDB_G0277449 PE=3 SV=1	PF01322	Cytochrome C'	GO:0006118	obsolete electron transport	GO:0005506//GO:0009055//GO:0020037	iron ion binding//electron carrier activity//heme binding	--	--	KOG0598	Ribosomal protein S6 kinase and related proteins	CSS024599	AT4G02210.1	| Symbols: | unknown protein; BEST Arabidopsis thaliana protein match is: unknown protein (TAIR:AT2G24960.2); Has 791 Blast hits to 465 proteins in 19 species: Archae - 0; Bacteria - 0; Metazoa - 0; Fungi - 17; Plants - 748; Viruses - 0; Other Eukaryotes - 26 (source: NCBI BLink). | chr4:974320-975917 REVERSE LENGTH=439	'35.2'	'not assigned.unknown'
c162028_g1	0.949941	16.8666	-4.1502	1.32e-05	0.0058152	591	--	--	--	--	--	--	--	--	--	--	--	--	--	--	--	--	--	--	--	--	--	--	--	--	--	--	--	--	#N/A	#N/A	#N/A	#N/A	#N/A
c173387_g2	198.852	535.107	-1.4281	1.4e-05	0.0061475	955	720008943	XP_010258783.1	449	9.23e-50	PREDICTED: ethylene-responsive transcription factor 5 [Nelumbo nucifera]	694394954	XM_009374555.1	62	1.45e-21	PREDICTED: Pyrus x bretschneideri ethylene-responsive transcription factor ERF106-like (LOC103961914), mRNA	K09286	EREBP	EREBP-like factor	http://www.genome.jp/dbget-bin/www_bget?ko:K09286	Q40478	386	4.16e-42	Ethylene-responsive transcription factor 5 OS=Nicotiana tabacum GN=ERF5 PE=2 SV=1	PF00847	AP2 domain	GO:0006355	regulation of transcription, DNA-templated	GO:0003700	transcription factor activity, sequence-specific DNA binding	GO:0005667	transcription factor complex	--	--	CSS040555	AT5G47230.1	| Symbols: ERF5, ATERF-5, ATERF5 | ethylene responsive element binding factor 5 | chr5:19180072-19180974 FORWARD LENGTH=300	'17.5.2'	'hormone metabolism.ethylene.signal transduction'
c175782_g2	162.872	69.6786	1.2249	1.42e-05	0.0062443	2565	384977925	CBL54149.1	126	9.69e-06	hypothetical protein (mitochondrion) [Beta vulgaris subsp. maritima]	239764707	GQ220323.1	98	3.86e-41	Vitis vinifera strain PN40024 mitochondrion, partial genome	--	--	--	--	--	--	--	--	--	--	--	--	--	--	--	--	--	--	#N/A	#N/A	#N/A	#N/A	#N/A
c157584_g1	17.7232	0	Inf	1.47e-05	0.0064192	903	--	--	--	--	--	--	--	--	--	--	--	--	--	--	--	--	--	--	--	--	--	--	--	--	--	--	--	--	#N/A	#N/A	#N/A	#N/A	#N/A
c158123_g3	43.1421	161.266	-1.9023	1.47e-05	0.0064192	906	698495499	XP_009793857.1	436	8.01e-50	PREDICTED: uncharacterized protein LOC104240682 [Nicotiana sylvestris]	--	--	--	--	--	--	--	--	--	--	--	--	--	PF01484//PF00564	Nematode cuticle collagen N-terminal domain//PB1 domain	--	--	GO:0005515//GO:0042302	protein binding//structural constituent of cuticle	--	--	--	--	CSS037431	AT3G48240.1	| Symbols: | Octicosapeptide/Phox/Bem1p family protein | chr3:17867381-17868007 FORWARD LENGTH=180	'35.1'	'not assigned.no ontology'
c162632_g3	84.573	190.575	-1.1721	1.48e-05	0.0064355	1151	661898260	CDO98227.1	965	2.31e-126	unnamed protein product [Coffea canephora]	386686574	JQ820201.1	424	0	Camellia sinensis WRKY transcription factor 40 mRNA, complete cds	--	--	--	--	Q9SAH7	687	1.05e-85	Probable WRKY transcription factor 40 OS=Arabidopsis thaliana GN=WRKY40 PE=1 SV=1	PF03106	WRKY DNA -binding domain	GO:0006355	regulation of transcription, DNA-templated	GO:0003700//GO:0043565	transcription factor activity, sequence-specific DNA binding//sequence-specific DNA binding	GO:0005667	transcription factor complex	--	--	CSS031776	AT1G80840.1	| Symbols: WRKY40, ATWRKY40 | WRKY DNA-binding protein 40 | chr1:30383834-30385356 FORWARD LENGTH=302	'27.3.32'	'RNA.regulation of transcription.WRKY domain transcription factor family'
c170741_g4	35.3342	134.641	-1.93	1.53e-05	0.0066363	1112	568832419	XP_006470430.1	130	6.39e-07	PREDICTED: calmodulin-like isoform X3 [Citrus sinensis]	149208361	EF441515.1	84	9.97e-34	Actinidia arguta clone A070 calmodulin (CaM) gene, complete cds	--	--	--	--	Q7DMP0	117	4.07e-06	Calmodulin-2/4 (Fragment) OS=Solanum tuberosum GN=PCM2 PE=2 SV=1	--	--	--	--	--	--	--	--	KOG0027	Calmodulin and related proteins (EF-Hand superfamily)	CSS021755	AT3G43810.1	| Symbols: CAM7 | calmodulin 7 | chr3:15664619-15666355 REVERSE LENGTH=149	'30.3'	'signalling.calcium'
c162975_g3	92.6506	34.2071	1.4375	1.61e-05	0.0068973	1625	--	--	--	--	--	--	--	--	--	--	--	--	--	--	--	--	--	--	PF07127	Late nodulin protein	GO:0009878	nodule morphogenesis	GO:0046872	metal ion binding	--	--	--	--	#N/A	#N/A	#N/A	#N/A	#N/A
c126593_g1	14.1243	0	Inf	1.74e-05	0.0073894	1664	734426438	KHN43790.1	175	6.56e-11	Replication factor C subunit 3 [Glycine soja]	--	--	--	--	--	--	--	--	--	--	--	--	--	PF00571	CBS domain	--	--	GO:0030554	adenyl nucleotide binding	--	--	--	--	CSS007201	AT5G64200.1	| Symbols: ATSC35, SC35, At-SC35 | ortholog of human splicing factor SC35 | chr5:25681849-25683553 REVERSE LENGTH=303	'27.1.1'	'RNA.processing.splicing'
c176117_g1	53.5362	344.339	-2.6852	1.77e-05	0.0074944	2558	731413019	XP_010658564.1	247	1.41e-20	PREDICTED: uncharacterized protein LOC104881134 [Vitis vinifera]>gi|731413021|ref|XP_010658565.1| PREDICTED: uncharacterized protein LOC104881134 [Vitis vinifera]>gi|731413023|ref|XP_010658566.1| PREDICTED: uncharacterized protein LOC104881134 [Vitis vinifera]>gi|731413025|ref|XP_010658568.1| PREDICTED: uncharacterized protein LOC104881134 [Vitis vinifera]>gi|731413027|ref|XP_010658569.1| PREDICT…	--	--	--	--	--	--	--	--	--	--	--	--	--	PF12678	RING-H2 zinc finger	--	--	GO:0008270	zinc ion binding	--	--	--	--	CSS045310	AT2G16050.1	| Symbols: | Cysteine/Histidine-rich C1 domain family protein | chr2:6980450-6981939 FORWARD LENGTH=243	'35.1.26'	'not assigned.no ontology.DC1 domain containing protein'
c174995_g2	3326.51	7032.55	-1.08	1.78e-05	0.0075332	3067	731407266	XP_002285249.2	2397	0	PREDICTED: EIN3-binding F-box protein 1-like [Vitis vinifera]	566174895	XM_002308946.2	526	0	Populus trichocarpa hypothetical protein (POPTR_0006s06770g) mRNA, complete cds	K14515	EBF1_2	EIN3-binding F-box protein	http://www.genome.jp/dbget-bin/www_bget?ko:K14515	Q9SKK0	1776	0	EIN3-binding F-box protein 1 OS=Arabidopsis thaliana GN=EBF1 PE=1 SV=1	PF00646//PF00560	F-box domain//Leucine Rich Repeat	--	--	GO:0005515	protein binding	--	--	KOG1947	Leucine rich repeat proteins, some proteins contain F-box	CSS026613	AT2G25490.1	| Symbols: EBF1, FBL6 | EIN3-binding F box protein 1 | chr2:10848018-10850275 REVERSE LENGTH=628	'29.5.11.4.3.2'	'protein.degradation.ubiquitin.E3.SCF.FBOX'
c169156_g3	14.0742	0.358521	5.2949	1.79e-05	0.007555	789	723739418	XP_010312278.1	127	2.69e-12	PREDICTED: protein lingerer-like [Solanum lycopersicum]	--	--	--	--	--	--	--	--	--	--	--	--	--	--	--	--	--	--	--	--	--	--	--	CSS021141	AT5G48050.1	| Symbols: | CONTAINS InterPro DOMAIN/s: Retrotransposon gag protein (InterPro:IPR005162); BEST Arabidopsis thaliana protein match is: unknown protein (TAIR:AT1G34070.1); Has 1807 Blast hits to 1807 proteins in 277 species: Archae - 0; Bacteria - 0; Metazoa - 736; Fungi - 347; Plants - 385; Viruses - 0; Other Eukaryotes - 339 (source: NCBI BLink). | chr5:19472661-19473770 REVERSE LENGTH=369	'35.1'	'not assigned.no ontology'
c172651_g3	49.8061	123.956	-1.3154	1.91e-05	0.008009	2879	747075718	XP_011084907.1	2484	0	PREDICTED: putative serine/threonine-protein kinase-like protein CCR3 [Sesamum indicum]	645256016	XM_008235538.1	488	0	PREDICTED: Prunus mume putative serine/threonine-protein kinase-like protein CCR3 (LOC103332785), mRNA	--	--	--	--	Q9LY50	2072	0	Putative serine/threonine-protein kinase-like protein CCR3 OS=Arabidopsis thaliana GN=CCR3 PE=2 SV=1	PF01257//PF07714//PF00069	Thioredoxin-like [2Fe-2S] ferredoxin//Protein tyrosine kinase//Protein kinase domain	GO:0055114//GO:0006468	oxidation-reduction process//protein phosphorylation	GO:0004672//GO:0005524//GO:0016491	protein kinase activity//ATP binding//oxidoreductase activity	--	--	--	--	CSS010701	AT3G55950.1	| Symbols: CCR3, ATCRR3 | CRINKLY4 related 3 | chr3:20753903-20756347 REVERSE LENGTH=814	'30.2.26'	'signalling.receptor kinases.crinkly like'
c151035_g2	0.620605	38.8932	-5.9697	2e-05	0.0083868	591	--	--	--	--	--	--	--	--	--	--	--	--	--	--	--	--	--	--	--	--	--	--	--	--	--	--	--	--	#N/A	#N/A	#N/A	#N/A	#N/A
c80628_g1	0	11.7794	#NAME?	2.04e-05	0.0085016	923	731436162	XP_010645778.1	276	1.85e-25	PREDICTED: uncharacterized protein LOC104877935 [Vitis vinifera]	--	--	--	--	--	--	--	--	--	--	--	--	--	PF00098	Zinc knuckle	--	--	GO:0008270//GO:0003676	zinc ion binding//nucleic acid binding	--	--	--	--	CSS039448	0	0	0	0
c158614_g2	8.4022	37.2959	-2.1502	2.05e-05	0.0085274	923	--	--	--	--	--	--	--	--	--	--	--	--	--	--	--	--	--	--	--	--	--	--	--	--	--	--	--	--	CSS020451	AT5G57610.1	| Symbols: | Protein kinase superfamily protein with octicosapeptide/Phox/Bem1p domain | chr5:23325307-23329099 FORWARD LENGTH=1054	'29.4'	'protein.postranslational modification'
c172099_g1	28.5604	337.37	-3.5622	2.06e-05	0.0085542	479	566208816	XP_006373773.1	132	1.1e-08	hypothetical protein POPTR_0016s05270g [Populus trichocarpa]>gi|550320885|gb|ERP51570.1| hypothetical protein POPTR_0016s05270g [Populus trichocarpa]	--	--	--	--	--	--	--	--	--	--	--	--	--	--	--	--	--	--	--	--	--	--	--	CSS034939	0	0	0	0
c164972_g3	167.096	74.1736	1.1717	2.07e-05	0.0085687	1249	--	--	--	--	--	--	--	--	--	--	--	--	--	--	--	--	--	--	--	--	--	--	--	--	--	--	--	--	CSS046998	AT1G08260.1	| Symbols: EMB142, EMB2284, POL2A, TIL1, EMB529, ABO4, ESD7 | DNA polymerase epsilon catalytic subunit | chr1:2590944-2606892 FORWARD LENGTH=2161	'28.1'	'DNA.synthesis/chromatin structure'
c165853_g4	250.727	504.241	-1.008	2.09e-05	0.008618	2085	566200101	XP_006376025.1	2198	0	xanthine/uracil permease family protein [Populus trichocarpa]>gi|550325248|gb|ERP53822.1| xanthine/uracil permease family protein [Populus trichocarpa]	703126630	XM_010105327.1	552	0	Morus notabilis Adenine/guanine permease AZG1 partial mRNA	K06901	pbuG	putative MFS transporter, AGZA family, xanthine/uracil permease	http://www.genome.jp/dbget-bin/www_bget?ko:K06901	Q9SRK7	2103	0	Adenine/guanine permease AZG1 OS=Arabidopsis thaliana GN=AZG1 PE=2 SV=1	PF00860	Permease family	GO:0006810//GO:0055085	transport//transmembrane transport	GO:0005215	transporter activity	GO:0016020	membrane	--	--	CSS010027	AT3G10960.1	| Symbols: ATAZG1, AZG1 | AZA-guanine resistant1 | chr3:3424986-3426725 REVERSE LENGTH=579	'34.99'	'transport.misc'
c169290_g1	55.8281	16.3226	1.7741	2.11e-05	0.0086631	1072	--	--	--	--	--	--	--	--	--	--	--	--	--	--	--	--	--	--	--	--	--	--	--	--	--	--	--	--	CSS004232	AT3G05660.1	| Symbols: AtRLP33, RLP33 | receptor like protein 33 | chr3:1649258-1652001 REVERSE LENGTH=875	'20.1.4'	'stress.biotic.kinases'
c175153_g2	1.58099	36.4634	-4.5276	2.14e-05	0.0087603	1411	--	--	--	--	--	--	--	--	--	--	--	--	--	--	--	--	--	--	--	--	--	--	--	--	--	--	--	--	#N/A	#N/A	#N/A	#N/A	#N/A
c169722_g4	30.1636	84.7983	-1.4912	2.15e-05	0.0087807	726	697130134	XP_009619129.1	376	6.11e-40	PREDICTED: uncharacterized protein LOC104111192 [Nicotiana tomentosiformis]	823238891	XM_012596645.1	40	1.84e-09	PREDICTED: Gossypium raimondii uncharacterized LOC105774237 (LOC105774237), mRNA	--	--	--	--	--	--	--	--	PF04889	Cwf15/Cwc15 cell cycle control protein	GO:0000398	mRNA splicing, via spliceosome	--	--	GO:0005681	spliceosomal complex	--	--	CSS018297	AT5G11000.1	| Symbols: | Plant protein of unknown function (DUF868) | chr5:3479166-3480335 REVERSE LENGTH=389	'35.2'	'not assigned.unknown'
c118784_g1	25.3747	73.8655	-1.5415	2.17e-05	0.0088116	813	--	--	--	--	--	--	--	--	--	--	--	--	--	--	--	--	--	--	--	--	--	--	--	--	--	--	--	--	#N/A	#N/A	#N/A	#N/A	#N/A
c164871_g3	59.4129	575.029	-3.2748	2.17e-05	0.0088149	2181	661887431	CDP09211.1	601	6.34e-104	unnamed protein product [Coffea canephora]	--	--	--	--	--	K17506	PPM1L, PP2CE	protein phosphatase 1L	http://www.genome.jp/dbget-bin/www_bget?ko:K17506	Q8RX37	503	5.73e-88	Probable protein phosphatase 2C 2 OS=Arabidopsis thaliana GN=At1g07160 PE=2 SV=1	PF00481	Protein phosphatase 2C	--	--	GO:0003824	catalytic activity	--	--	KOG0698	Serine/threonine protein phosphatase	CSS049314	AT2G30020.1	| Symbols: | Protein phosphatase 2C family protein | chr2:12814437-12815904 FORWARD LENGTH=396	'29.4'	'protein.postranslational modification'
c167782_g2	148.078	442.01	-1.5777	2.21e-05	0.0089364	1978	460388582	XP_004239946.1	921	5.78e-115	PREDICTED: putative protein phosphatase 2C 53 [Solanum lycopersicum]	731412146	XM_002272558.3	278	2.57e-141	PREDICTED: Vitis vinifera probable protein phosphatase 2C 25 (LOC100248525), mRNA	K17506	PPM1L, PP2CE	protein phosphatase 1L	http://www.genome.jp/dbget-bin/www_bget?ko:K17506	Q9XEE8	821	5.18e-101	Probable protein phosphatase 2C 30 OS=Arabidopsis thaliana GN=PP2C5 PE=2 SV=1	PF00481	Protein phosphatase 2C	--	--	GO:0003824	catalytic activity	--	--	KOG0698	Serine/threonine protein phosphatase	CSS038291	AT2G30020.1	| Symbols: | Protein phosphatase 2C family protein | chr2:12814437-12815904 FORWARD LENGTH=396	'29.4'	'protein.postranslational modification'
c156131_g2	10.5644	49.111	-2.2168	2.29e-05	0.0092084	747	529280057	AGS80335.1	605	1.26e-75	ethylene response factor [Actinidia eriantha]	695074708	XM_009386295.1	99	3.02e-42	PREDICTED: Musa acuminata subsp. malaccensis ethylene-responsive transcription factor 1B-like (LOC103972093), mRNA	K14516	ERF1	ethylene-responsive transcription factor 1	http://www.genome.jp/dbget-bin/www_bget?ko:K14516	Q8LDC8	471	2.32e-56	Ethylene-responsive transcription factor 1B OS=Arabidopsis thaliana GN=ERF1B PE=1 SV=2	PF00847	AP2 domain	GO:0006355	regulation of transcription, DNA-templated	GO:0003700	transcription factor activity, sequence-specific DNA binding	GO:0005667	transcription factor complex	--	--	CSS033392	AT3G23240.1	| Symbols: ERF1, ATERF1 | ethylene response factor 1 | chr3:8295705-8296361 FORWARD LENGTH=218	'17.5.2'	'hormone metabolism.ethylene.signal transduction'
c157351_g1	9.44263	40.4334	-2.0983	2.3e-05	0.0092084	2051	731379631	XP_010661324.1	588	3.56e-65	PREDICTED: uncharacterized protein LOC104881794 [Vitis vinifera]	--	--	--	--	--	--	--	--	--	--	--	--	--	PF07777	G-box binding protein MFMR	GO:0006351//GO:0006355	transcription, DNA-templated//regulation of transcription, DNA-templated	GO:0003677	DNA binding	GO:0005634	nucleus	--	--	CSS030527	AT4G00770.1	| Symbols: | unknown protein; Has 127 Blast hits to 120 proteins in 33 species: Archae - 0; Bacteria - 2; Metazoa - 6; Fungi - 8; Plants - 62; Viruses - 3; Other Eukaryotes - 46 (source: NCBI BLink). | chr4:331195-333050 FORWARD LENGTH=440	'35.2'	'not assigned.unknown'
c92842_g1	19.5848	1.80794	3.4373	2.3e-05	0.0092084	369	--	--	--	--	--	--	--	--	--	--	--	--	--	--	--	--	--	--	--	--	--	--	--	--	--	--	--	--	#N/A	#N/A	#N/A	#N/A	#N/A
c169642_g4	13.5178	206.58	-3.9338	2.35e-05	0.0093706	1700	124020563	ABM88785.1	1550	0	1-aminocyclopropane-1-carboxylate synthase [Camellia sinensis]	124020562	EF205149.1	1055	0	Camellia sinensis 1-aminocyclopropane-1-carboxylate synthase mRNA, complete cds	K01762	ACS	1-aminocyclopropane-1-carboxylate synthase	http://www.genome.jp/dbget-bin/www_bget?ko:K01762	P31531	1166	2.03e-152	1-aminocyclopropane-1-carboxylate synthase OS=Glycine max GN=ACS1 PE=2 SV=1	PF00155	Aminotransferase class I and II	GO:0009058	biosynthetic process	GO:0030170	pyridoxal phosphate binding	--	--	KOG0256	1-aminocyclopropane-1-carboxylate synthase, and related proteins	CSS035747	AT3G61510.1	| Symbols: ACS1, AT-ACS1 | ACC synthase 1 | chr3:22763495-22765730 REVERSE LENGTH=488	'17.5.1.1'	'hormone metabolism.ethylene.synthesis-degradation.1-aminocyclopropane-1-carboxylate synthase'
c173128_g2	290.554	1096.26	-1.9157	2.38e-05	0.0094581	2282	460379075	XP_004235290.1	2137	0	PREDICTED: cell division cycle 20.2, cofactor of APC complex [Solanum lycopersicum]>gi|283837097|emb|CBH19893.1| cell division control 20 [Solanum lycopersicum var. cerasiforme]	755925535	KP279272.1	918	0	Vaccinium macrocarpon isolate CNJ99-125-1 microsatellite 119364_K70 sequence	K03363	CDC20	cell division cycle 20, cofactor of APC complex	http://www.genome.jp/dbget-bin/www_bget?ko:K03363	Q9SZA4	1884	0	Cell division cycle 20.1, cofactor of APC complex OS=Arabidopsis thaliana GN=CDC20-1 PE=1 SV=1	PF00400//PF00930	WD domain, G-beta repeat//Dipeptidyl peptidase IV (DPP IV) N-terminal region	GO:0006508//GO:0051301	proteolysis//cell division	GO:0005515	protein binding	GO:0016020	membrane	KOG0305	Anaphase promoting complex, Cdc20, Cdh1, and Ama1 subunits	CSS049004	AT4G33270.1	| Symbols: CDC20.1 | Transducin family protein / WD-40 repeat family protein | chr4:16044545-16046590 REVERSE LENGTH=457	'31.2'	'cell.division'
c155123_g1	0.329336	13.1321	-5.3174	2.44e-05	0.0096774	582	--	--	--	--	--	--	--	--	--	--	--	--	--	--	--	--	--	--	--	--	--	--	--	--	--	--	--	--	#N/A	#N/A	#N/A	#N/A	#N/A
c166066_g4	0	14.8225	#NAME?	2.45e-05	0.0096994	697	590685915	XP_007042229.1	254	2.86e-22	Kinase protein with adenine nucleotide alpha hydrolases-like domain, putative isoform 1 [Theobroma cacao]>gi|508706164|gb|EOX98060.1| Kinase protein with adenine nucleotide alpha hydrolases-like domain, putative isoform 1 [Theobroma cacao]	590685918	XM_007042168.1	50	4.88e-15	Theobroma cacao Kinase protein with adenine nucleotide alpha hydrolases-like domain, putative isoform 2 (TCM_006910) mRNA, complete cds	--	--	--	--	--	--	--	--	--	--	--	--	--	--	--	--	--	--	CSS046815	AT3G13690.1	| Symbols: | Protein kinase protein with adenine nucleotide alpha hydrolases-like domain | chr3:4486920-4490011 FORWARD LENGTH=753	'30.2.22'	'signalling.receptor kinases.proline extensin like'
c159887_g3	360.948	178.557	1.0154	2.48e-05	0.0097898	1078	720027316	XP_010264535.1	768	1.28e-98	PREDICTED: abscisic acid receptor PYL4 [Nelumbo nucifera]	393716153	AB623897.1	355	0	Camellia sinensis DNA, SSR marker, MSE0158	K14496	PYL	abscisic acid receptor PYR/PYL family	http://www.genome.jp/dbget-bin/www_bget?ko:K14496	O80920	646	2.73e-81	Abscisic acid receptor PYL4 OS=Arabidopsis thaliana GN=PYL4 PE=1 SV=1	PF00407	Pathogenesis-related protein Bet v I family	GO:0009607//GO:0006952	response to biotic stimulus//defense response	--	--	--	--	--	--	CSS039133	AT2G38310.1	| Symbols: PYL4, RCAR10 | PYR1-like 4 | chr2:16050251-16050874 FORWARD LENGTH=207	'35.1'	'not assigned.no ontology'
c153568_g2	0.620605	22.6902	-5.1923	2.57e-05	0.010067	914	--	--	--	--	--	--	--	--	--	--	--	--	--	--	--	--	--	--	--	--	--	--	--	--	--	--	--	--	CSS004779	AT3G24255.1	| Symbols: | RNA-directed DNA polymerase (reverse transcriptase)-related family protein | chr3:8789471-8793208 FORWARD LENGTH=746	'35.2'	'not assigned.unknown'
c159912_g5	30.6137	5.51293	2.4733	2.57e-05	0.010067	533	--	--	--	--	--	--	--	--	--	--	--	--	--	--	--	--	--	--	--	--	--	--	--	--	--	--	--	--	CSS012191	0	0	0	0
c143749_g1	1.91032	19.4435	-3.3474	2.6e-05	0.010157	960	--	--	--	--	--	--	--	--	--	--	--	--	--	--	--	--	--	--	--	--	--	--	--	--	--	--	--	--	#N/A	#N/A	#N/A	#N/A	#N/A
c116143_g1	0	10.9284	#NAME?	2.79e-05	0.010866	339	--	--	--	--	--	--	--	--	--	--	--	--	--	--	--	--	--	--	--	--	--	--	--	--	--	--	--	--	CSS042991	AT2G33510.2	| Symbols: | unknown protein; INVOLVED IN: biological_process unknown; LOCATED IN: cellular_component unknown; BEST Arabidopsis thaliana protein match is: unknown protein (TAIR:AT1G28070.1). | chr2:14194195-14195473 FORWARD LENGTH=204	'35.2'	'not assigned.unknown'
c166637_g1	2.56899	29.5694	-3.5248	2.87e-05	0.011124	941	--	--	--	--	--	--	--	--	--	--	--	--	--	--	--	--	--	--	--	--	--	--	--	--	--	--	--	--	CSS032246	AT1G21270.1	| Symbols: WAK2 | wall-associated kinase 2 | chr1:7444997-7447345 FORWARD LENGTH=732	'30.2.25'	'signalling.receptor kinases.wall associated kinase'
c171967_g3	8.3576	104.9	-3.6498	2.94e-05	0.01138	1730	697179022	XP_009598493.1	600	2.25e-70	PREDICTED: protein YLS9-like [Nicotiana tomentosiformis]	--	--	--	--	--	K12836	U2AF1	splicing factor U2AF 35 kDa subunit	http://www.genome.jp/dbget-bin/www_bget?ko:K12836	Q6AUG0	573	1.16e-66	Splicing factor U2af small subunit B OS=Oryza sativa subsp. japonica GN=U2AF35B PE=2 SV=1	PF00076//PF00642	RNA recognition motif. (a.k.a. RRM, RBD, or RNP domain)//Zinc finger C-x8-C-x5-C-x3-H type (and similar)	--	--	GO:0046872//GO:0003676	metal ion binding//nucleic acid binding	--	--	KOG2202	U2 snRNP splicing factor, small subunit, and related proteins	CSS019633	AT5G36970.1	| Symbols: NHL25 | NDR1/HIN1-like 25 | chr5:14604367-14605194 REVERSE LENGTH=248	'20.1'	'stress.biotic'
c177764_g3	28.8791	81.296	-1.4932	2.96e-05	0.011413	2072	--	--	--	--	--	--	--	--	--	--	--	--	--	--	--	--	--	--	--	--	--	--	--	--	--	--	--	--	#N/A	#N/A	#N/A	#N/A	#N/A
c146748_g1	332.504	165.962	1.0025	2.99e-05	0.01151	582	694435252	XP_009344797.1	125	2.74e-06	PREDICTED: cytochrome P450 87A3-like [Pyrus x bretschneideri]	--	--	--	--	--	--	--	--	--	--	--	--	--	--	--	--	--	--	--	--	--	--	--	CSS040965	AT1G12740.2	| Symbols: CYP87A2 | cytochrome P450, family 87, subfamily A, polypeptide 2 | chr1:4342462-4344569 FORWARD LENGTH=478	'26.10'	'misc.cytochrome P450'
c167040_g6	23.1862	95.466	-2.0417	3.13e-05	0.012007	555	720051402	XP_010272074.1	190	1.82e-16	PREDICTED: uncharacterized protein LOC104607972 [Nelumbo nucifera]	--	--	--	--	--	--	--	--	--	--	--	--	--	--	--	--	--	--	--	--	--	--	--	CSS050478	AT1G19020.1	| Symbols: | unknown protein; BEST Arabidopsis thaliana protein match is: unknown protein (TAIR:AT3G48180.1); Has 88 Blast hits to 88 proteins in 15 species: Archae - 0; Bacteria - 0; Metazoa - 0; Fungi - 0; Plants - 88; Viruses - 0; Other Eukaryotes - 0 (source: NCBI BLink). | chr1:6568142-6568402 FORWARD LENGTH=86	'35.2'	'not assigned.unknown'
c152157_g3	14.0481	48.9843	-1.8019	3.21e-05	0.012238	727	590706230	XP_007047665.1	392	2.11e-42	Basic helix-loop-helix DNA-binding superfamily protein, putative [Theobroma cacao]>gi|508699926|gb|EOX91822.1| Basic helix-loop-helix DNA-binding superfamily protein, putative [Theobroma cacao]	--	--	--	--	--	--	--	--	--	Q9T072	341	3.56e-36	Transcription factor bHLH25 OS=Arabidopsis thaliana GN=BHLH25 PE=2 SV=2	PF00010	Helix-loop-helix DNA-binding domain	--	--	GO:0046983	protein dimerization activity	--	--	--	--	CSS035631	AT2G22760.1	| Symbols: | basic helix-loop-helix (bHLH) DNA-binding superfamily protein | chr2:9678012-9679165 FORWARD LENGTH=295	'27.3.6'	'RNA.regulation of transcription.bHLH,Basic Helix-Loop-Helix family'
c165887_g1	0.582537	33.1857	-5.8321	3.25e-05	0.01235	614	566151315	XP_002298730.2	141	1e-09	hypothetical protein POPTR_0001s27530g [Populus trichocarpa]>gi|550348321|gb|EEE83535.2| hypothetical protein POPTR_0001s27530g [Populus trichocarpa]	--	--	--	--	--	--	--	--	--	--	--	--	--	--	--	--	--	--	--	--	--	--	--	CSS034926	0	0	0	0
c172940_g5	3.89156	24.8655	-2.6757	3.29e-05	0.012466	1270	--	--	--	--	--	733578041	LN713255.1	35	1.98e-06	Cucumis melo genomic chromosome, chr_1	--	--	--	--	--	--	--	--	--	--	--	--	--	--	--	--	--	--	#N/A	#N/A	#N/A	#N/A	#N/A
c165825_g5	26.4885	75.7469	-1.5158	3.32e-05	0.01252	646	297736474	CBI25345.3	337	2.17e-35	unnamed protein product [Vitis vinifera]	823229146	XM_012591860.1	35	9.81e-07	PREDICTED: Gossypium raimondii probable WRKY transcription factor 70 (LOC105770589), mRNA	--	--	--	--	Q9LY00	250	6.27e-24	Probable WRKY transcription factor 70 OS=Arabidopsis thaliana GN=WRKY70 PE=2 SV=1	PF03106	WRKY DNA -binding domain	GO:0006355	regulation of transcription, DNA-templated	GO:0003700//GO:0043565	transcription factor activity, sequence-specific DNA binding//sequence-specific DNA binding	GO:0005667	transcription factor complex	--	--	CSS028334	AT3G56400.1	| Symbols: WRKY70, ATWRKY70 | WRKY DNA-binding protein 70 | chr3:20909082-20910409 REVERSE LENGTH=294	'27.3.32'	'RNA.regulation of transcription.WRKY domain transcription factor family'
c169955_g1	4.36511	26.8454	-2.6206	3.32e-05	0.01252	839	--	--	--	--	--	--	--	--	--	--	--	--	--	--	--	--	--	--	--	--	--	--	--	--	--	--	--	--	#N/A	#N/A	#N/A	#N/A	#N/A
c160918_g2	138.472	283.212	-1.0323	3.41e-05	0.012797	1907	763809846	KJB76748.1	972	1.87e-123	hypothetical protein B456_012G105100 [Gossypium raimondii]	823254604	XM_012604491.1	129	1.67e-58	PREDICTED: Gossypium raimondii E3 ubiquitin-protein ligase RING1-like (LOC105780266), mRNA	--	--	--	--	P0CH30	338	2.46e-33	E3 ubiquitin-protein ligase RING1 OS=Gossypium hirsutum GN=RING1 PE=1 SV=1	PF00130//PF00097//PF12861//PF03604//PF13639//PF01155//PF14634//PF12678	Phorbol esters/diacylglycerol binding domain (C1 domain)//Zinc finger, C3HC4 type (RING finger)//Anaphase-promoting complex subunit 11 RING-H2 finger//DNA directed RNA polymerase, 7 kDa subunit//Ring finger domain//Hydrogenase expression/synthesis hypA family//zinc-RING finger domain//RING-H2 zinc finger	GO:0016567//GO:0035556//GO:0006351//GO:0006144//GO:0006464//GO:0006206	protein ubiquitination//intracellular signal transduction//transcription, DNA-templated//purine nucleobase metabolic process//cellular protein modification process//pyrimidine nucleobase metabolic process	GO:0016151//GO:0004842//GO:0008270//GO:0003677//GO:0046872//GO:0005515//GO:0003899	nickel cation binding//ubiquitin-protein transferase activity//zinc ion binding//DNA binding//metal ion binding//protein binding//DNA-directed RNA polymerase activity	GO:0005730//GO:0005680	nucleolus//anaphase-promoting complex	KOG0800	FOG: Predicted E3 ubiquitin ligase	CSS022113	AT3G46620.1	| Symbols: | zinc finger (C3HC4-type RING finger) family protein | chr3:17178837-17180024 REVERSE LENGTH=395	'29.5.11.4.2'	'protein.degradation.ubiquitin.E3.RING'
c178491_g1	3.4428	166.015	-5.5916	3.43e-05	0.012849	2327	702347317	XP_010057259.1	915	7.27e-110	PREDICTED: uncharacterized protein LOC104445137 [Eucalyptus grandis]	--	--	--	--	--	--	--	--	--	--	--	--	--	PF04691//PF02892	Apolipoprotein C-I (ApoC-1)//BED zinc finger	GO:0042157	lipoprotein metabolic process	GO:0003677	DNA binding	GO:0005576	extracellular region	--	--	CSS030047	AT1G79740.1	| Symbols: | hAT transposon superfamily | chr1:30004367-30006715 REVERSE LENGTH=651	'35.1'	'not assigned.no ontology'
c162619_g3	545.039	268.687	1.0204	3.49e-05	0.013039	3309	661879138	CDP17147.1	329	8.93e-33	unnamed protein product [Coffea canephora]	590682331	XM_007041258.1	66	3.07e-23	Theobroma cacao Non-imprinted in Prader-Willi/Angelman syndrome region protein isoform 4 (TCM_006246) mRNA, complete cds	--	--	--	--	Q9LNK7	301	1.59e-27	Probable magnesium transporter NIPA3 OS=Arabidopsis thaliana GN=At1g34470 PE=2 SV=1	PF05653	Magnesium transporter NIPA	GO:0015693	magnesium ion transport	GO:0015095	magnesium ion transmembrane transporter activity	GO:0016020	membrane	--	--	CSS049120	AT1G71900.1	| Symbols: | Protein of unknown function (DUF803) | chr1:27061754-27064053 FORWARD LENGTH=343	'35.2'	'not assigned.unknown'
c156541_g3	119.761	247.987	-1.0501	3.56e-05	0.013271	698	702335923	XP_010055454.1	371	3.59e-38	PREDICTED: uncharacterized protein LOC104443651 [Eucalyptus grandis]	--	--	--	--	--	--	--	--	--	--	--	--	--	--	--	--	--	--	--	--	--	--	--	CSS010430	AT5G45460.1	| Symbols: | unknown protein; BEST Arabidopsis thaliana protein match is: Protein of unknown function (DUF594) (TAIR:AT5G45470.1); Has 30201 Blast hits to 17322 proteins in 780 species: Archae - 12; Bacteria - 1396; Metazoa - 17338; Fungi - 3422; Plants - 5037; Viruses - 0; Other Eukaryotes - 2996 (source: NCBI BLink). | chr5:18417154-18419265 REVERSE LENGTH=703	'35.2'	'not assigned.unknown'
c74885_g1	0	10.7276	#NAME?	3.67e-05	0.013641	1002	--	--	--	--	--	--	--	--	--	--	--	--	--	--	--	--	--	--	--	--	--	--	--	--	--	--	--	--	#N/A	#N/A	#N/A	#N/A	#N/A
c153925_g2	11.1154	0	Inf	3.72e-05	0.013777	513	--	--	--	--	--	--	--	--	--	--	--	--	--	--	--	--	--	--	--	--	--	--	--	--	--	--	--	--	#N/A	#N/A	#N/A	#N/A	#N/A
c168331_g3	39.3282	99.1176	-1.3336	3.75e-05	0.01384	1202	225458380	XP_002281805.1	1242	1.61e-167	PREDICTED: calcium uniporter protein 4, mitochondrial [Vitis vinifera]>gi|302142441|emb|CBI19644.3| unnamed protein product [Vitis vinifera]	723695625	XM_004238174.2	147	1.03e-68	PREDICTED: Solanum lycopersicum uncharacterized LOC101249073 (LOC101249073), mRNA	--	--	--	--	Q9FJV7	715	7.45e-90	Calcium uniporter protein 4, mitochondrial OS=Arabidopsis thaliana GN=At5g42610 PE=2 SV=1	--	--	--	--	--	--	--	--	KOG2966	Uncharacterized conserved protein	CSS042192	AT5G42610.1	| Symbols: | Protein of unknown function (DUF607) | chr5:17062507-17063934 FORWARD LENGTH=293	'35.2'	'not assigned.unknown'
c162410_g3	499.996	1086.29	-1.1194	3.84e-05	0.014125	3044	147852781	CAN81672.1	190	2.23e-12	hypothetical protein VITISV_000588 [Vitis vinifera]	--	--	--	--	--	--	--	--	--	--	--	--	--	--	--	--	--	--	--	--	--	--	--	CSS003065	AT2G04865.1	| Symbols: | Aminotransferase-like, plant mobile domain family protein | chr2:1712149-1714599 FORWARD LENGTH=667	'35.2'	'not assigned.unknown'
c156131_g3	8.93492	39.7084	-2.1519	3.89e-05	0.014292	956	218194371	EEC76798.1	156	1.38e-09	hypothetical protein OsI_14909 [Oryza sativa Indica Group]	747041778	XM_011076771.1	63	4.02e-22	PREDICTED: Sesamum indicum probable methyltransferase PMT20 (LOC105159630), transcript variant X4, mRNA	--	--	--	--	Q94II3	126	1.87e-06	Probable methyltransferase PMT21 OS=Arabidopsis thaliana GN=ERD3 PE=2 SV=1	PF03141	Putative S-adenosyl-L-methionine-dependent methyltransferase	--	--	GO:0008168	methyltransferase activity	--	--	--	--	CSS011427	AT1G31850.1	| Symbols: | S-adenosyl-L-methionine-dependent methyltransferases superfamily protein | chr1:11431165-11433443 FORWARD LENGTH=603	'20.2.3'	'stress.abiotic.drought/salt'
c171760_g5	10.9647	0	Inf	3.96e-05	0.014386	1609	332322201	CCA66222.1	361	2.6e-66	hypothetical protein [Beta vulgaris subsp. vulgaris]	--	--	--	--	--	--	--	--	--	P14381	227	4.12e-18	Transposon TX1 uncharacterized 149 kDa protein OS=Xenopus laevis PE=3 SV=1	PF05184	Saposin-like type B, region 1	GO:0006629	lipid metabolic process	--	--	--	--	--	--	CSS052056	AT1G43760.1	| Symbols: | DNAse I-like superfamily protein | chr1:16528880-16531065 REVERSE LENGTH=626	'35.2'	'not assigned.unknown'
c173930_g1	82.7029	30.1564	1.4555	3.96e-05	0.014386	1522	--	--	--	--	--	--	--	--	--	--	--	--	--	--	--	--	--	--	--	--	--	--	--	--	--	--	--	--	#N/A	#N/A	#N/A	#N/A	#N/A
c158048_g1	3.11346	31.0111	-3.3162	4.06e-05	0.014688	661	731427902	XP_010664149.1	257	7.11e-23	PREDICTED: putative wall-associated receptor kinase-like 16 [Vitis vinifera]	--	--	--	--	--	--	--	--	--	Q9LMN8	157	5.49e-11	Wall-associated receptor kinase 3 OS=Arabidopsis thaliana GN=WAK3 PE=2 SV=2	PF00008//PF07645	EGF-like domain//Calcium-binding EGF domain	--	--	GO:0005515//GO:0005509	protein binding//calcium ion binding	--	--	KOG1217	Fibrillins and related proteins containing Ca2+-binding EGF-like domains	CSS012439	AT1G21270.1	| Symbols: WAK2 | wall-associated kinase 2 | chr1:7444997-7447345 FORWARD LENGTH=732	'30.2.25'	'signalling.receptor kinases.wall associated kinase'
c165947_g1	91.3239	393.21	-2.1062	4.39e-05	0.015803	2314	565344786	XP_006339485.1	236	8.21e-19	PREDICTED: uncharacterized protein LOC102596041 [Solanum tuberosum]	--	--	--	--	--	--	--	--	--	--	--	--	--	PF00619	Caspase recruitment domain	GO:0042981	regulation of apoptotic process	GO:0005515	protein binding	GO:0005622	intracellular	--	--	CSS030527	AT4G00770.1	| Symbols: | unknown protein; Has 127 Blast hits to 120 proteins in 33 species: Archae - 0; Bacteria - 2; Metazoa - 6; Fungi - 8; Plants - 62; Viruses - 3; Other Eukaryotes - 46 (source: NCBI BLink). | chr4:331195-333050 FORWARD LENGTH=440	'35.2'	'not assigned.unknown'
c145469_g1	19.7395	1.97918	3.3181	4.48e-05	0.016062	756	359478621	XP_002274420.2	723	3.18e-90	PREDICTED: UDP-glycosyltransferase 87A1-like [Vitis vinifera]	595823947	XM_007205096.1	46	8.88e-13	Prunus persica hypothetical protein (PRUPE_ppa005406mg) mRNA, complete cds	--	--	--	--	O64733	540	7.43e-64	UDP-glycosyltransferase 87A2 OS=Arabidopsis thaliana GN=UGT87A2 PE=1 SV=1	--	--	--	--	--	--	--	--	--	--	CSS040605	AT2G30140.1	| Symbols: | UDP-Glycosyltransferase superfamily protein | chr2:12872200-12873691 FORWARD LENGTH=455	'26.2'	'misc.UDP glucosyl and glucoronyl transferases'
c166687_g1	14.3999	48.9862	-1.7663	4.61e-05	0.016489	915	570313115	ETO61063.1	156	6.3e-10	hypothetical protein F444_20859 [Phytophthora parasitica P1976]	--	--	--	--	--	--	--	--	--	--	--	--	--	PF06839//PF09169	GRF zinc finger//BRCA2, helical	GO:0006310//GO:0000724	DNA recombination//double-strand break repair via homologous recombination	GO:0008270//GO:0003697	zinc ion binding//single-stranded DNA binding	--	--	--	--	CSS021270	AT5G05800.1	| Symbols: | unknown protein; BEST Arabidopsis thaliana protein match is: unknown protein (TAIR:AT3G11290.1); Has 1807 Blast hits to 1807 proteins in 277 species: Archae - 0; Bacteria - 0; Metazoa - 736; Fungi - 347; Plants - 385; Viruses - 0; Other Eukaryotes - 339 (source: NCBI BLink). | chr5:1743234-1744751 REVERSE LENGTH=449	'35.2'	'not assigned.unknown'
c159225_g1	1750.62	6107.52	-1.8027	4.62e-05	0.016492	1518	356562525	XP_003549520.1	2062	0	PREDICTED: UDP-glucuronate 4-epimerase 1-like [Glycine max]	698479685	XM_009788616.1	563	0	PREDICTED: Nicotiana sylvestris UDP-glucuronate 4-epimerase 1-like (LOC104234960), mRNA	K08679	E5.1.3.6	UDP-glucuronate 4-epimerase	http://www.genome.jp/dbget-bin/www_bget?ko:K08679	Q9M0B6	1970	0	UDP-glucuronate 4-epimerase 1 OS=Arabidopsis thaliana GN=GAE1 PE=1 SV=1	PF01370//PF02719//PF00106//PF01073//PF04321//PF08241	NAD dependent epimerase/dehydratase family//Polysaccharide biosynthesis protein//short chain dehydrogenase//3-beta hydroxysteroid dehydrogenase/isomerase family//RmlD substrate binding domain//Methyltransferase domain	GO:0006694//GO:0008207//GO:0019872//GO:0055114//GO:0009225//GO:0044237//GO:0008152//GO:0045226//GO:0030639//GO:0009058//GO:0008209//GO:0009117//GO:0008210	steroid biosynthetic process//C21-steroid hormone metabolic process//streptomycin biosynthetic process//oxidation-reduction process//nucleotide-sugar metabolic process//cellular metabolic process//metabolic process//extracellular polysaccharide biosynthetic process//polyketide biosynthetic process//biosynthetic process//androgen metabolic process//nucleotide metabolic process//estrogen metabolic …	GO:0016616//GO:0016491//GO:0003854//GO:0008831//GO:0008168//GO:0003824//GO:0050662	oxidoreductase activity, acting on the CH-OH group of donors, NAD or NADP as acceptor//oxidoreductase activity//3-beta-hydroxy-delta5-steroid dehydrogenase activity//dTDP-4-dehydrorhamnose reductase activity//methyltransferase activity//catalytic activity//coenzyme binding	--	--	KOG1371	UDP-glucose 4-epimerase/UDP-sulfoquinovose synthase	CSS013321	AT4G30440.1	| Symbols: GAE1 | UDP-D-glucuronate 4-epimerase 1 | chr4:14881976-14883265 REVERSE LENGTH=429	'10.1.6'	'cell wall.precursor synthesis.GAE'
c168098_g2	0	10.4808	#NAME?	4.93e-05	0.017485	664	--	--	--	--	--	--	--	--	--	--	--	--	--	--	--	--	--	--	--	--	--	--	--	--	--	--	--	--	#N/A	#N/A	#N/A	#N/A	#N/A
c163633_g2	42.1359	102.357	-1.2805	5.1e-05	0.01803	1190	747101967	XP_011099128.1	1078	9.91e-143	PREDICTED: mitogen-activated protein kinase kinase kinase 2-like [Sesamum indicum]	697149309	XM_009630567.1	74	3.87e-28	PREDICTED: Nicotiana tomentosiformis mitogen-activated protein kinase kinase kinase 3-like (LOC104119145), mRNA	--	--	--	--	Q40541	398	4.37e-41	Mitogen-activated protein kinase kinase kinase NPK1 OS=Nicotiana tabacum GN=NPK1 PE=1 SV=1	PF00069//PF07714//PF01163	Protein kinase domain//Protein tyrosine kinase//RIO1 family	GO:0006468	protein phosphorylation	GO:0003824//GO:0004672//GO:0005524	catalytic activity//protein kinase activity//ATP binding	--	--	KOG0198	MEKK and related serine/threonine protein kinases	CSS006961	AT5G67080.1	| Symbols: MAPKKK19 | mitogen-activated protein kinase kinase kinase 19 | chr5:26772726-26773760 FORWARD LENGTH=344	'29.4'	'protein.postranslational modification'
c174729_g2	207.24	448.989	-1.1154	5.11e-05	0.018048	1510	731414789	XP_010659289.1	598	4.28e-70	PREDICTED: protein BPS1, chloroplastic-like [Vitis vinifera]	--	--	--	--	--	--	--	--	--	Q337C0	127	2.41e-06	UPF0496 protein 4 OS=Oryza sativa subsp. japonica GN=Os10g0513300 PE=2 SV=1	PF00847//PF05008	AP2 domain//Vesicle transport v-SNARE protein N-terminus	GO:0006355//GO:0006886	regulation of transcription, DNA-templated//intracellular protein transport	GO:0003700	transcription factor activity, sequence-specific DNA binding	GO:0016020//GO:0005667	membrane//transcription factor complex	--	--	CSS033588	AT1G01550.1	| Symbols: BPS1 | Protein of unknown function (DUF793) | chr1:200526-201575 FORWARD LENGTH=349	'33.99'	'development.unspecified'
c144083_g1	0	10.3679	#NAME?	5.14e-05	0.018105	590	--	--	--	--	--	--	--	--	--	--	--	--	--	--	--	--	--	--	--	--	--	--	--	--	--	--	--	--	#N/A	#N/A	#N/A	#N/A	#N/A
c135133_g1	37.0716	9.17372	2.0147	5.33e-05	0.018715	578	702311668	XP_010050982.1	127	4e-09	PREDICTED: uncharacterized protein LOC104439654 [Eucalyptus grandis]	--	--	--	--	--	--	--	--	--	--	--	--	--	--	--	--	--	--	--	--	--	--	--	CSS035594	AT4G29090.1	| Symbols: | Ribonuclease H-like superfamily protein | chr4:14333528-14335255 FORWARD LENGTH=575	'28.99'	'DNA.unspecified'
c163575_g1	163.343	73.5665	1.1508	5.37e-05	0.018797	1324	--	--	--	--	--	--	--	--	--	--	--	--	--	--	--	--	--	--	--	--	--	--	--	--	--	--	--	--	#N/A	#N/A	#N/A	#N/A	#N/A
c157114_g1	10.5816	0	Inf	5.46e-05	0.019053	1780	657981528	XP_008382787.1	738	1.81e-84	PREDICTED: putative ribonuclease H protein At1g65750 [Malus domestica]	--	--	--	--	--	--	--	--	--	P0C2F6	300	4.01e-27	Putative ribonuclease H protein At1g65750 OS=Arabidopsis thaliana GN=At1g65750 PE=3 SV=1	PF01769//PF00075	Divalent cation transporter//RNase H	GO:0006812//GO:0051252	cation transport//regulation of RNA metabolic process	GO:0003676//GO:0004523//GO:0008324	nucleic acid binding//RNA-DNA hybrid ribonuclease activity//cation transmembrane transporter activity	--	--	--	--	CSS030484	AT4G29090.1	| Symbols: | Ribonuclease H-like superfamily protein | chr4:14333528-14335255 FORWARD LENGTH=575	'28.99'	'DNA.unspecified'
c92108_g1	0	14.464	#NAME?	5.48e-05	0.019053	1006	590704973	XP_007047307.1	199	9.62e-15	RING/U-box superfamily protein, putative [Theobroma cacao]>gi|508699568|gb|EOX91464.1| RING/U-box superfamily protein, putative [Theobroma cacao]	--	--	--	--	--	--	--	--	--	Q7XTV7	165	2.62e-11	Probable E3 ubiquitin-protein ligase HIP1 OS=Oryza sativa subsp. japonica GN=HIP1 PE=1 SV=2	PF13639//PF12861//PF00097//PF12678//PF00500	Ring finger domain//Anaphase-promoting complex subunit 11 RING-H2 finger//Zinc finger, C3HC4 type (RING finger)//RING-H2 zinc finger//L1 (late) protein	GO:0016567	protein ubiquitination	GO:0046872//GO:0005515//GO:0004842//GO:0005198//GO:0008270	metal ion binding//protein binding//ubiquitin-protein transferase activity//structural molecule activity//zinc ion binding	GO:0005680//GO:0019028	anaphase-promoting complex//viral capsid	KOG0800	FOG: Predicted E3 ubiquitin ligase	CSS006948	AT4G34040.1	| Symbols: | RING/U-box superfamily protein | chr4:16304638-16307503 REVERSE LENGTH=666	'29.5.11.4.2'	'protein.degradation.ubiquitin.E3.RING'
c205922_g1	15.1542	0	Inf	5.52e-05	0.019123	1618	823253911	XP_012459596.1	175	1.56e-11	PREDICTED: uncharacterized protein LOC105780048 [Gossypium raimondii]>gi|763811000|gb|KJB77902.1| hypothetical protein B456_012G164600 [Gossypium raimondii]	--	--	--	--	--	--	--	--	--	--	--	--	--	--	--	--	--	--	--	--	--	--	--	#N/A	#N/A	#N/A	#N/A	#N/A
c132369_g1	82.0073	31.6237	1.3747	5.55e-05	0.019159	4509	657950973	XP_008350549.1	715	5.67e-143	PREDICTED: uncharacterized protein LOC103413885 [Malus domestica]	--	--	--	--	--	--	--	--	--	P10978	470	1.26e-84	Retrovirus-related Pol polyprotein from transposon TNT 1-94 OS=Nicotiana tabacum PE=2 SV=1	PF04428//PF01084	Choline kinase N terminus//Ribosomal protein S18	GO:0042254//GO:0006412	ribosome biogenesis//translation	GO:0003735//GO:0016773	structural constituent of ribosome//phosphotransferase activity, alcohol group as acceptor	GO:0005840//GO:0005622	ribosome//intracellular	--	--	CSS050525	AT1G21280.1	| Symbols: | CONTAINS InterPro DOMAIN/s: Retrotransposon gag protein (InterPro:IPR005162); Has 707 Blast hits to 705 proteins in 25 species: Archae - 0; Bacteria - 0; Metazoa - 4; Fungi - 0; Plants - 703; Viruses - 0; Other Eukaryotes - 0 (source: NCBI BLink). | chr1:7447690-7448403 REVERSE LENGTH=237	'35.2'	'not assigned.unknown'
c176136_g2	93.1477	37.0392	1.3305	5.65e-05	0.019461	2090	565362564	XP_006348017.1	503	4.03e-53	PREDICTED: ankyrin repeat-containing protein At2g01680-like [Solanum tuberosum]	--	--	--	--	--	--	--	--	--	Q9C7A2	218	6.58e-17	Ankyrin repeat-containing protein At3g12360 OS=Arabidopsis thaliana GN=At3g12360 PE=2 SV=1	PF01733//PF13606//PF00335//PF01284//PF00023	Nucleoside transporter//Ankyrin repeat//Tetraspanin family//Membrane-associating domain//Ankyrin repeat	GO:0015858//GO:0006810	nucleoside transport//transport	GO:0005337//GO:0005515	nucleoside transmembrane transporter activity//protein binding	GO:0016021//GO:0016020	integral component of membrane//membrane	KOG0504	FOG: Ankyrin repeat	CSS006371	AT4G10720.1	| Symbols: | Ankyrin repeat family protein | chr4:6607879-6609358 FORWARD LENGTH=445	'31.1'	'cell.organisation'
c160394_g1	250.764	121.616	1.044	5.77e-05	0.019768	734	802589302	XP_012071164.1	341	1.08e-44	PREDICTED: uncharacterized protein LOC105633194 [Jatropha curcas]>gi|802589353|ref|XP_012071165.1| PREDICTED: uncharacterized protein LOC105633194 [Jatropha curcas]>gi|643732194|gb|KDP39386.1| hypothetical protein JCGZ_01143 [Jatropha curcas]	731390106	XM_002285633.3	153	2.85e-72	PREDICTED: Vitis vinifera uncharacterized LOC100259626 (LOC100259626), mRNA	--	--	--	--	--	--	--	--	PF00684	DnaJ central domain	--	--	GO:0051082//GO:0031072	unfolded protein binding//heat shock protein binding	--	--	--	--	CSS022069	AT4G13670.1	| Symbols: PTAC5 | plastid transcriptionally active 5 | chr4:7948644-7950779 FORWARD LENGTH=387	'27.2'	'RNA.transcription'
c177354_g1	395.528	852.023	-1.1071	5.89e-05	0.020124	1668	543175122	AGV53046.1	1883	0	UDP-glucose flavonoid glucosyl-transferase [Actinidia chinensis]	--	--	--	--	--	--	--	--	--	Q9AT54	1146	8.96e-150	Scopoletin glucosyltransferase OS=Nicotiana tabacum GN=TOGT1 PE=1 SV=1	PF00201	UDP-glucoronosyl and UDP-glucosyl transferase	GO:0008152	metabolic process	GO:0016758	transferase activity, transferring hexosyl groups	--	--	KOG1192	UDP-glucuronosyl and UDP-glucosyl transferase	CSS035673	AT2G15490.1	| Symbols: UGT73B4 | UDP-glycosyltransferase 73B4 | chr2:6761750-6763398 FORWARD LENGTH=484	'26.2'	'misc.UDP glucosyl and glucoronyl transferases'
c178021_g1	168.419	79.2747	1.0871	6.02e-05	0.020522	4416	731382117	XP_010644061.1	352	1.29e-32	PREDICTED: uncharacterized protein LOC104877474 [Vitis vinifera]	--	--	--	--	--	--	--	--	--	--	--	--	--	PF02902	Ulp1 protease family, C-terminal catalytic domain	GO:0006508	proteolysis	GO:0008234	cysteine-type peptidase activity	--	--	--	--	CSS050534	AT3G17450.1	| Symbols: | hAT dimerisation domain-containing protein | chr3:5972793-5975684 REVERSE LENGTH=877	'27.3.67'	'RNA.regulation of transcription.putative transcription regulator'
c168024_g2	19.733	59.9452	-1.603	6.23e-05	0.02111	1953	225428971	XP_002264302.1	606	7.81e-71	PREDICTED: zinc finger protein ZAT10 [Vitis vinifera]	802716827	XM_012229752.1	120	1.72e-53	PREDICTED: Jatropha curcas uncharacterized LOC105644415 (LOC105644415), mRNA	--	--	--	--	Q96289	411	2.4e-44	Zinc finger protein ZAT10 OS=Arabidopsis thaliana GN=ZAT10 PE=2 SV=1	PF01063//PF00096	Aminotransferase class IV//Zinc finger, C2H2 type	GO:0008152	metabolic process	GO:0003824//GO:0046872	catalytic activity//metal ion binding	--	--	--	--	CSS007267	AT1G27730.1	| Symbols: STZ, ZAT10 | salt tolerance zinc finger | chr1:9648302-9648985 REVERSE LENGTH=227	'27.3.11'	'RNA.regulation of transcription.C2H2 zinc finger family'
c175332_g4	0.291269	12.0642	-5.3722	6.23e-05	0.02111	1038	566187402	XP_006379214.1	186	2.63e-13	hypothetical protein POPTR_0009s11060g [Populus trichocarpa]>gi|550331487|gb|ERP57011.1| hypothetical protein POPTR_0009s11060g [Populus trichocarpa]	--	--	--	--	--	--	--	--	--	--	--	--	--	--	--	--	--	--	--	--	--	--	--	CSS008175	AT3G24255.1	| Symbols: | RNA-directed DNA polymerase (reverse transcriptase)-related family protein | chr3:8789471-8793208 FORWARD LENGTH=746	'35.2'	'not assigned.unknown'
c155104_g1	4.39796	25.381	-2.5288	6.28e-05	0.021156	1430	821324852	NP_001295627.1	1414	0	tetraketide alpha-pyrone reductase 2 [Jatropha curcas]>gi|239909311|gb|ACS32301.1| cinnamoyl-CoA reductase [Jatropha curcas]>gi|643718046|gb|KDP29402.1| hypothetical protein JCGZ_18323 [Jatropha curcas]	566183529	XM_002312360.2	362	0	Populus trichocarpa oxidoreductase family protein (POPTR_0008s11910g) mRNA, complete cds	--	--	--	--	Q9CA28	1280	2.29e-173	Tetraketide alpha-pyrone reductase 2 OS=Arabidopsis thaliana GN=TKPR2 PE=1 SV=1	PF09596//PF02719//PF05198//PF00106//PF01073//PF01370	MamL-1 domain//Polysaccharide biosynthesis protein//Translation initiation factor IF-3, N-terminal domain//short chain dehydrogenase//3-beta hydroxysteroid dehydrogenase/isomerase family//NAD dependent epimerase/dehydratase family	GO:0008152//GO:0044237//GO:0007219//GO:0008210//GO:0008209//GO:0009058//GO:0006446//GO:0006694//GO:0045944//GO:0008207//GO:0006413//GO:0055114	metabolic process//cellular metabolic process//Notch signaling pathway//estrogen metabolic process//androgen metabolic process//biosynthetic process//regulation of translational initiation//steroid biosynthetic process//positive regulation of transcription from RNA polymerase II promoter//C21-steroid hormone metabolic process//translational initiation//oxidation-reduction process	GO:0000166//GO:0003824//GO:0050662//GO:0016491//GO:0016616//GO:0003713//GO:0003743//GO:0003854	nucleotide binding//catalytic activity//coenzyme binding//oxidoreductase activity//oxidoreductase activity, acting on the CH-OH group of donors, NAD or NADP as acceptor//transcription coactivator activity//translation initiation factor activity//3-beta-hydroxy-delta5-steroid dehydrogenase activity	GO:0005667//GO:0016607//GO:0005840	transcription factor complex//nuclear speck//ribosome	KOG1502	Flavonol reductase/cinnamoyl-CoA reductase	CSS002840	AT1G68540.1	| Symbols: | NAD(P)-binding Rossmann-fold superfamily protein | chr1:25720066-25721282 FORWARD LENGTH=321	'16.2'	'secondary metabolism.phenylpropanoids'
c175366_g1	24.1205	98.5153	-2.0301	6.26e-05	0.021156	1223	661876085	CDP19715.1	299	1.01e-26	unnamed protein product [Coffea canephora]	--	--	--	--	--	--	--	--	--	--	--	--	--	PF00931//PF01193//PF00901	NB-ARC domain//RNA polymerase Rpb3/Rpb11 dimerisation domain//Orbivirus outer capsid protein VP5	GO:0006351	transcription, DNA-templated	GO:0005198//GO:0046983//GO:0043531	structural molecule activity//protein dimerization activity//ADP binding	GO:0019028	viral capsid	--	--	CSS006616	AT5G45500.1	| Symbols: | RNI-like superfamily protein | chr5:18432636-18434951 REVERSE LENGTH=771	'35.1'	'not assigned.no ontology'
c177016_g1	63.954	22.2102	1.5258	6.37e-05	0.021404	1339	848854455	XP_012848283.1	869	3.69e-106	PREDICTED: uncharacterized protein LOC105968204 [Erythranthe guttatus]	--	--	--	--	--	--	--	--	--	--	--	--	--	PF00872//PF04434	Transposase, Mutator family//SWIM zinc finger	GO:0006313	transposition, DNA-mediated	GO:0004803//GO:0008270//GO:0003677	transposase activity//zinc ion binding//DNA binding	--	--	--	--	CSS038762	AT1G64260.1	| Symbols: | MuDR family transposase | chr1:23847756-23849915 FORWARD LENGTH=719	'27.3.99'	'RNA.regulation of transcription.unclassified'
c135632_g1	105.83	44.4634	1.2511	6.46e-05	0.021656	1495	225437316	XP_002263944.1	812	8.21e-103	PREDICTED: stress-related protein [Vitis vinifera]	--	--	--	--	--	--	--	--	--	Q9SW70	802	3.36e-102	Stress-related protein OS=Vitis riparia GN=SRP PE=2 SV=1	PF02805	Metal binding domain of Ada	GO:0006281//GO:0006355	DNA repair//regulation of transcription, DNA-templated	GO:0003677//GO:0008270//GO:0008168	DNA binding//zinc ion binding//methyltransferase activity	--	--	--	--	CSS023585	AT3G05500.1	| Symbols: | Rubber elongation factor protein (REF) | chr3:1593540-1594802 FORWARD LENGTH=246	'35.1'	'not assigned.no ontology'
c163270_g1	9.72868	64.9222	-2.7384	6.59e-05	0.022032	975	--	--	--	--	--	--	--	--	--	--	--	--	--	--	--	--	--	--	--	--	--	--	--	--	--	--	--	--	#N/A	#N/A	#N/A	#N/A	#N/A
c166271_g2	116.821	50.6178	1.2066	7.11e-05	0.023715	1861	694407558	XP_009378513.1	1764	0	PREDICTED: 3-ketoacyl-CoA synthase 4-like [Pyrus x bretschneideri]	828323694	XM_004507395.2	251	2.47e-126	PREDICTED: Cicer arietinum 3-ketoacyl-CoA synthase 4-like (LOC101507746), mRNA	K15397	KCS	3-ketoacyl-CoA synthase	http://www.genome.jp/dbget-bin/www_bget?ko:K15397	Q9LN49	1688	0	3-ketoacyl-CoA synthase 4 OS=Arabidopsis thaliana GN=KCS4 PE=2 SV=1	PF08545//PF08541//PF00195//PF08392//PF02797	3-Oxoacyl-[acyl-carrier-protein (ACP)] synthase III//3-Oxoacyl-[acyl-carrier-protein (ACP)] synthase III C terminal//Chalcone and stilbene synthases, N-terminal domain//FAE1/Type III polyketide synthase-like protein//Chalcone and stilbene synthases, C-terminal domain	GO:0042967//GO:0006633//GO:0009058//GO:0008610	acyl-carrier-protein biosynthetic process//fatty acid biosynthetic process//biosynthetic process//lipid biosynthetic process	GO:0016746//GO:0016747//GO:0004315	transferase activity, transferring acyl groups//transferase activity, transferring acyl groups other than amino-acyl groups//3-oxoacyl-[acyl-carrier-protein] synthase activity	GO:0005835//GO:0016020	fatty acid synthase complex//membrane	--	--	CSS016625	AT1G19440.1	| Symbols: KCS4 | 3-ketoacyl-CoA synthase 4 | chr1:6729119-6730669 FORWARD LENGTH=516	'16.7'	'secondary metabolism.wax'
c176661_g1	307.944	148.395	1.0532	7.2e-05	0.023946	1377	697190418	XP_009604273.1	1325	3.39e-173	PREDICTED: subtilisin-like protease SBT5.3 [Nicotiana tomentosiformis]	--	--	--	--	--	--	--	--	--	Q9ZSP5	797	9.65e-96	Subtilisin-like protease SBT5.3 OS=Arabidopsis thaliana GN=AIR3 PE=2 SV=1	PF00082//PF12678//PF05922//PF13639//PF07443	Subtilase family//RING-H2 zinc finger//Peptidase inhibitor I9//Ring finger domain//HepA-related protein (HARP)	GO:0016568//GO:0006508//GO:0043086	chromatin modification//proteolysis//negative regulation of catalytic activity	GO:0005515//GO:0008270//GO:0004252//GO:0004386//GO:0042802	protein binding//zinc ion binding//serine-type endopeptidase activity//helicase activity//identical protein binding	GO:0005634	nucleus	--	--	CSS043766	AT5G45650.1	| Symbols: | subtilase family protein | chr5:18513520-18518790 REVERSE LENGTH=791	'29.5.1'	'protein.degradation.subtilases'
c118853_g2	0.917094	14.5359	-3.9864	7.26e-05	0.024036	513	--	--	--	--	--	--	--	--	--	--	--	--	--	--	--	--	--	--	--	--	--	--	--	--	--	--	--	--	CSS046315	AT3G05550.1	| Symbols: | Hypoxia-responsive family protein | chr3:1612860-1613748 FORWARD LENGTH=97	'35.1'	'not assigned.no ontology'
c163139_g2	6.43293	30.0057	-2.2217	7.28e-05	0.024036	1662	596230697	XP_007224290.1	109	9.41e-09	hypothetical protein PRUPE_ppa020085mg, partial [Prunus persica]>gi|462421226|gb|EMJ25489.1| hypothetical protein PRUPE_ppa020085mg, partial [Prunus persica]	--	--	--	--	--	--	--	--	--	--	--	--	--	--	--	--	--	--	--	--	--	--	--	#N/A	#N/A	#N/A	#N/A	#N/A
c166454_g1	53.4449	156.459	-1.5497	7.28e-05	0.024036	1604	720003891	XP_010257142.1	264	2.51e-23	PREDICTED: uncharacterized serine-rich protein C215.13 [Nelumbo nucifera]	393715644	AB624168.1	126	6.51e-57	Camellia sinensis DNA, SSR marker, MSG0643	--	--	--	--	--	--	--	--	--	--	--	--	--	--	--	--	--	--	CSS021580	AT3G57440.1	| Symbols: | unknown protein; Has 31 Blast hits to 31 proteins in 11 species: Archae - 0; Bacteria - 0; Metazoa - 0; Fungi - 0; Plants - 31; Viruses - 0; Other Eukaryotes - 0 (source: NCBI BLink). | chr3:21258732-21260249 FORWARD LENGTH=241	'35.2'	'not assigned.unknown'
c167411_g2	549.665	271.809	1.016	7.62e-05	0.025103	2223	595935670	XP_007215511.1	1143	3.07e-147	hypothetical protein PRUPE_ppa006994mg [Prunus persica]>gi|462411661|gb|EMJ16710.1| hypothetical protein PRUPE_ppa006994mg [Prunus persica]	255543648	XM_002512841.1	39	2.1e-08	Ricinus communis glycerophosphodiester phosphodiesterase, putative, mRNA	--	--	--	--	Q9SGA2	990	1.48e-125	Glycerophosphodiester phosphodiesterase GDPD1, chloroplastic OS=Arabidopsis thaliana GN=GDPD1 PE=1 SV=1	PF00221//PF03009	Aromatic amino acid lyase//Glycerophosphoryl diester phosphodiesterase family	GO:0006071//GO:0009058//GO:0009395//GO:0046486	glycerol metabolic process//biosynthetic process//phospholipid catabolic process//glycerolipid metabolic process	GO:0016841//GO:0008889	ammonia-lyase activity//glycerophosphodiester phosphodiesterase activity	--	--	KOG2421	Predicted starch-binding protein	CSS023420	AT3G02040.1	| Symbols: SRG3 | senescence-related gene 3 | chr3:348505-349909 REVERSE LENGTH=361	'11.9.3.3'	'lipid metabolism.lipid degradation.lysophospholipases.glycerophosphodiester phosphodiesterase'
c174728_g5	0.960382	23.1324	-4.5902	7.67e-05	0.025138	476	--	--	--	--	--	--	--	--	--	--	--	--	--	--	--	--	--	--	--	--	--	--	--	--	--	--	--	--	#N/A	#N/A	#N/A	#N/A	#N/A
c177158_g2	180.204	534.227	-1.5678	7.67e-05	0.025138	969	629105730	KCW71199.1	702	3.32e-86	hypothetical protein EUGRSUZ_F04289 [Eucalyptus grandis]	702354617	XM_010060160.1	120	8.4e-54	PREDICTED: Eucalyptus grandis wall-associated receptor kinase 5-like (LOC104446289), mRNA	--	--	--	--	Q9LMN7	529	1.78e-59	Wall-associated receptor kinase 5 OS=Arabidopsis thaliana GN=WAK5 PE=2 SV=1	PF00069//PF07714//PF01496	Protein kinase domain//Protein tyrosine kinase//V-type ATPase 116kDa subunit family	GO:0015992//GO:0015991//GO:0006468	proton transport//ATP hydrolysis coupled proton transport//protein phosphorylation	GO:0004672//GO:0015078//GO:0005524	protein kinase activity//hydrogen ion transmembrane transporter activity//ATP binding	GO:0033179	proton-transporting V-type ATPase, V0 domain	--	--	CSS009603	AT1G21270.1	| Symbols: WAK2 | wall-associated kinase 2 | chr1:7444997-7447345 FORWARD LENGTH=732	'30.2.25'	'signalling.receptor kinases.wall associated kinase'
c171147_g2	52.6363	120.31	-1.1926	7.87e-05	0.025702	1092	--	--	--	--	--	--	--	--	--	--	--	--	--	--	--	--	--	--	--	--	--	--	--	--	--	--	--	--	#N/A	#N/A	#N/A	#N/A	#N/A
c169929_g3	1.28972	15.6191	-3.5982	8.03e-05	0.026181	589	593798394	XP_007162235.1	288	1.02e-27	hypothetical protein PHAVU_001G135300g [Phaseolus vulgaris]>gi|561035699|gb|ESW34229.1| hypothetical protein PHAVU_001G135300g [Phaseolus vulgaris]	--	--	--	--	--	K13412	CPK	calcium-dependent protein kinase	http://www.genome.jp/dbget-bin/www_bget?ko:K13412	P93759	248	4.78e-23	Calcium-dependent protein kinase 14 OS=Arabidopsis thaliana GN=CPK14 PE=2 SV=1	PF13405//PF13499//PF13202//PF00036	EF-hand domain//EF-hand domain pair//EF hand//EF hand	--	--	GO:0005509	calcium ion binding	--	--	KOG0027	Calmodulin and related proteins (EF-Hand superfamily)	CSS001669	AT5G19450.1	| Symbols: CDPK19, CPK8 | calcium-dependent protein kinase 19 | chr5:6558672-6561471 REVERSE LENGTH=533	'30.3'	'signalling.calcium'
c175075_g1	3.77214	175.736	-5.5419	8.14e-05	0.026463	856	731423551	XP_010662529.1	403	1.15e-44	PREDICTED: ethylene-responsive transcription factor ERF027 [Vitis vinifera]	--	--	--	--	--	--	--	--	--	Q9CAN9	347	3.24e-37	Ethylene-responsive transcription factor ERF026 OS=Arabidopsis thaliana GN=ERF026 PE=2 SV=1	PF01061//PF00847	ABC-2 type transporter//AP2 domain	GO:0006355	regulation of transcription, DNA-templated	GO:0003700	transcription factor activity, sequence-specific DNA binding	GO:0016020//GO:0005667	membrane//transcription factor complex	--	--	CSS017941	AT5G52020.1	| Symbols: | Integrase-type DNA-binding superfamily protein | chr5:21124192-21124890 REVERSE LENGTH=232	'27.3.3'	'RNA.regulation of transcription.AP2/EREBP, APETALA2/Ethylene-responsive element binding protein family'
c168720_g2	16.2654	60.7035	-1.9	8.17e-05	0.026498	1581	--	--	--	--	--	--	--	--	--	--	--	--	--	--	--	--	--	--	--	--	--	--	--	--	--	--	--	--	#N/A	#N/A	#N/A	#N/A	#N/A
c157524_g1	7.83554	33.937	-2.1148	8.24e-05	0.026657	885	643704814	KDP21666.1	155	1.04e-10	hypothetical protein JCGZ_03337 [Jatropha curcas]	--	--	--	--	--	--	--	--	--	--	--	--	--	--	--	--	--	--	--	--	--	--	--	CSS010023	0	0	0	0
c169969_g2	7.3709	34.2557	-2.2164	8.67e-05	0.027823	985	--	--	--	--	--	--	--	--	--	--	--	--	--	--	--	--	--	--	--	--	--	--	--	--	--	--	--	--	#N/A	#N/A	#N/A	#N/A	#N/A
c160471_g2	89.8563	262.488	-1.5466	8.72e-05	0.027917	969	567875389	XP_006430284.1	126	1.86e-06	hypothetical protein CICLE_v10013016mg [Citrus clementina]>gi|557532341|gb|ESR43524.1| hypothetical protein CICLE_v10013016mg [Citrus clementina]	--	--	--	--	--	--	--	--	--	--	--	--	--	--	--	--	--	--	--	--	--	--	--	CSS053128	0	0	0	0
c162739_g2	1.61905	16.9506	-3.3881	9.49e-05	0.030157	757	--	--	--	--	--	--	--	--	--	--	--	--	--	--	--	--	--	--	--	--	--	--	--	--	--	--	--	--	#N/A	#N/A	#N/A	#N/A	#N/A
c155124_g1	3.57266	26.9042	-2.9128	9.54e-05	0.030171	957	593688964	XP_007145101.1	139	2.45e-07	hypothetical protein PHAVU_007G209900g [Phaseolus vulgaris]>gi|561018291|gb|ESW17095.1| hypothetical protein PHAVU_007G209900g [Phaseolus vulgaris]	--	--	--	--	--	--	--	--	--	--	--	--	--	--	--	--	--	--	--	--	--	--	--	CSS021203	AT2G47010.1	| Symbols: | unknown protein; FUNCTIONS IN: molecular_function unknown; INVOLVED IN: biological_process unknown; LOCATED IN: endomembrane system; EXPRESSED IN: 17 plant structures; EXPRESSED DURING: 10 growth stages; BEST Arabidopsis thaliana protein match is: unknown protein (TAIR:AT1G17030.1); Has 72 Blast hits to 72 proteins in 13 species: Archae - 0; Bacteria - 0; Metazoa - 0; Fungi - 0; Plan…	'35.2'	'not assigned.unknown'
c168342_g2	204.106	98.7007	1.0482	9.54e-05	0.030171	1761	147775992	CAN73453.1	1178	6.86e-153	hypothetical protein VITISV_024964 [Vitis vinifera]	--	--	--	--	--	--	--	--	--	Q9SKU6	840	2.11e-103	Pentatricopeptide repeat-containing protein At2g20710, mitochondrial OS=Arabidopsis thaliana GN=At2g20710 PE=2 SV=1	--	--	--	--	--	--	--	--	--	--	CSS044049	AT2G20710.1	| Symbols: | Tetratricopeptide repeat (TPR)-like superfamily protein | chr2:8926110-8927722 FORWARD LENGTH=490	'27.3.67'	'RNA.regulation of transcription.putative transcription regulator'
c154805_g1	0.582537	13.0127	-4.4814	9.63e-05	0.030359	937	--	--	--	--	--	--	--	--	--	--	--	--	--	--	--	--	--	--	--	--	--	--	--	--	--	--	--	--	#N/A	#N/A	#N/A	#N/A	#N/A
c174820_g2	0	9.77139	#NAME?	9.65e-05	0.030359	798	568843448	XP_006475619.1	180	9.28e-13	PREDICTED: kinesin-related protein 6-like [Citrus sinensis]>gi|641831845|gb|KDO50893.1| hypothetical protein CISIN_1g042351mg [Citrus sinensis]	--	--	--	--	--	--	--	--	--	--	--	--	--	--	--	--	--	--	--	--	--	--	--	CSS050337	AT3G25270.1	| Symbols: | Ribonuclease H-like superfamily protein | chr3:9203934-9204965 REVERSE LENGTH=343	'35.2'	'not assigned.unknown'
c170422_g4	11.9579	0.366191	5.0292	9.71e-05	0.030485	913	470101431	XP_004287176.1	969	3.25e-127	PREDICTED: polygalacturonase [Fragaria vesca subsp. vesca]	255576397	XM_002529045.1	117	3.68e-52	Ricinus communis Polygalacturonase precursor, putative, mRNA	K01184	E3.2.1.15	polygalacturonase	http://www.genome.jp/dbget-bin/www_bget?ko:K01184	P48979	892	1.71e-116	Polygalacturonase OS=Prunus persica PE=2 SV=1	PF00295//PF00356	Glycosyl hydrolases family 28//Bacterial regulatory proteins, lacI family	GO:0005982//GO:0005985//GO:0005975//GO:0006355	starch metabolic process//sucrose metabolic process//carbohydrate metabolic process//regulation of transcription, DNA-templated	GO:0004650//GO:0003700	polygalacturonase activity//transcription factor activity, sequence-specific DNA binding	GO:0005667	transcription factor complex	--	--	CSS036428	AT2G43870.1	| Symbols: | Pectin lyase-like superfamily protein | chr2:18166615-18168264 REVERSE LENGTH=384	'10.6.3'	'cell wall.degradation.pectate lyases and polygalacturonases'
c172520_g2	29.5393	78.0251	-1.4013	9.84e-05	0.03074	680	--	--	--	--	--	--	--	--	--	--	--	--	--	--	--	--	--	--	--	--	--	--	--	--	--	--	--	--	#N/A	#N/A	#N/A	#N/A	#N/A
c162555_g2	4.17239	23.8513	-2.5151	9.95e-05	0.031	675	731426706	XP_010663708.1	459	2.69e-50	PREDICTED: wall-associated receptor kinase 2-like [Vitis vinifera]	764539010	XM_004292784.2	71	9.99e-27	PREDICTED: Fragaria vesca subsp. vesca uncharacterized LOC101296545 (LOC101296545), mRNA	--	--	--	--	Q9LMN6	333	8.08e-34	Wall-associated receptor kinase 4 OS=Arabidopsis thaliana GN=WAK4 PE=2 SV=1	PF07714//PF00069	Protein tyrosine kinase//Protein kinase domain	GO:0006468	protein phosphorylation	GO:0004672//GO:0005524	protein kinase activity//ATP binding	--	--	--	--	CSS049304	AT1G21270.1	| Symbols: WAK2 | wall-associated kinase 2 | chr1:7444997-7447345 FORWARD LENGTH=732	'30.2.25'	'signalling.receptor kinases.wall associated kinase'
c67193_g1	0	9.6509	#NAME?	0.00010104	0.031413	1023	--	--	--	--	--	--	--	--	--	--	--	--	--	--	--	--	--	--	--	--	--	--	--	--	--	--	--	--	CSS033268	AT3G12580.1	| Symbols: HSP70, ATHSP70 | heat shock protein 70 | chr3:3991487-3993689 REVERSE LENGTH=650	'20.2.1'	'stress.abiotic.heat'
c147225_g1	76.7274	29.665	1.371	0.00010551	0.032645	548	--	--	--	--	--	--	--	--	--	--	--	--	--	--	--	--	--	--	--	--	--	--	--	--	--	--	--	--	#N/A	#N/A	#N/A	#N/A	#N/A
c148085_g1	0	9.52386	#NAME?	0.00010616	0.032769	1003	--	--	--	--	--	--	--	--	--	--	--	--	--	--	--	--	--	--	--	--	--	--	--	--	--	--	--	--	CSS048072	AT5G07610.1	| Symbols: | F-box family protein | chr5:2406068-2407330 FORWARD LENGTH=420	'29.5.11.4.3.2'	'protein.degradation.ubiquitin.E3.SCF.FBOX'
c154527_g1	148.602	367.742	-1.3072	0.00010947	0.033709	2043	661895896	CDP00474.1	1493	0	unnamed protein product [Coffea canephora]	565363865	XM_006348588.1	374	0	PREDICTED: Solanum tuberosum uncharacterized LOC102583967 (LOC102583967), mRNA	--	--	--	--	Q8LJW3	1301	1.42e-171	ACT domain-containing protein ACR4 OS=Arabidopsis thaliana GN=ACR4 PE=2 SV=1	PF01842	ACT domain	GO:0008152	metabolic process	GO:0016597	amino acid binding	--	--	--	--	CSS032729	AT1G69040.2	| Symbols: ACR4 | ACT domain repeat 4 | chr1:25957843-25960079 FORWARD LENGTH=455	'13.99'	'amino acid metabolism.misc'
c48216_g1	72.8433	27.2652	1.4177	0.00011091	0.034069	263	--	--	--	--	--	--	--	--	--	--	--	--	--	--	--	--	--	--	--	--	--	--	--	--	--	--	--	--	#N/A	#N/A	#N/A	#N/A	#N/A
c168839_g1	110.557	225.39	-1.0276	0.00011257	0.034497	1251	--	--	--	--	--	--	--	--	--	--	--	--	--	--	--	--	--	--	--	--	--	--	--	--	--	--	--	--	#N/A	#N/A	#N/A	#N/A	#N/A
c171858_g4	0.334556	11.3471	-5.0839	0.00011404	0.034864	517	802604269	XP_012073535.1	158	2.75e-11	PREDICTED: protein MIZU-KUSSEI 1 [Jatropha curcas]>gi|643728781|gb|KDP36718.1| hypothetical protein JCGZ_08009 [Jatropha curcas]	--	--	--	--	--	--	--	--	--	--	--	--	--	--	--	--	--	--	--	--	--	--	--	CSS008879	AT1G21050.1	| Symbols: | Protein of unknown function, DUF617 | chr1:7366859-7367596 FORWARD LENGTH=245	'35.2'	'not assigned.unknown'
c169965_g2	101.821	33.7741	1.592	0.00011587	0.035339	3906	645281239	XP_008245529.1	1480	0	PREDICTED: LOW QUALITY PROTEIN: uncharacterized protein LOC103343662 [Prunus mume]	--	--	--	--	--	--	--	--	--	P11369	375	8e-35	LINE-1 retrotransposable element ORF2 protein OS=Mus musculus GN=Pol PE=1 SV=2	PF00078	Reverse transcriptase (RNA-dependent DNA polymerase)	GO:0006278	RNA-dependent DNA replication	GO:0003964//GO:0003723	RNA-directed DNA polymerase activity//RNA binding	--	--	KOG1075	FOG: Reverse transcriptase	CSS035594	AT4G29090.1	| Symbols: | Ribonuclease H-like superfamily protein | chr4:14333528-14335255 FORWARD LENGTH=575	'28.99'	'DNA.unspecified'
c152129_g1	10.306	42.8362	-2.0553	0.00011665	0.035438	1003	590720960	XP_007051474.1	711	6.22e-87	P-loop containing nucleoside triphosphate hydrolases superfamily protein [Theobroma cacao]>gi|508703735|gb|EOX95631.1| P-loop containing nucleoside triphosphate hydrolases superfamily protein [Theobroma cacao]	--	--	--	--	--	K08900	BCS1	mitochondrial chaperone BCS1	http://www.genome.jp/dbget-bin/www_bget?ko:K08900	Q5UR45	161	1.12e-11	Putative AAA family ATPase L572 OS=Acanthamoeba polyphaga mimivirus GN=MIMI_L572 PE=3 SV=1	--	--	--	--	--	--	--	--	KOG0743	AAA+-type ATPase	CSS028815	AT2G46620.1	| Symbols: | P-loop containing nucleoside triphosphate hydrolases superfamily protein | chr2:19139071-19140546 REVERSE LENGTH=491	'29.5.9'	'protein.degradation.AAA type'
c161792_g5	1.25165	15.3358	-3.615	0.00012333	0.037259	860	--	--	--	--	--	--	--	--	--	--	--	--	--	--	--	--	--	--	--	--	--	--	--	--	--	--	--	--	#N/A	#N/A	#N/A	#N/A	#N/A
c170265_g1	80.6508	31.5445	1.3543	0.00012404	0.037385	956	296089885	CBI39704.3	853	3.54e-111	unnamed protein product [Vitis vinifera]	--	--	--	--	--	--	--	--	--	O48923	823	2.44e-104	Cytochrome P450 71D10 OS=Glycine max GN=CYP71D10 PE=2 SV=1	PF00067	Cytochrome P450	GO:0055114	oxidation-reduction process	GO:0016705//GO:0020037//GO:0005506	oxidoreductase activity, acting on paired donors, with incorporation or reduction of molecular oxygen//heme binding//iron ion binding	--	--	KOG0156	Cytochrome P450 CYP2 subfamily	CSS009911	AT3G26310.1	| Symbols: CYP71B35 | cytochrome P450, family 71, subfamily B, polypeptide 35 | chr3:9641089-9642779 REVERSE LENGTH=500	'26.10'	'misc.cytochrome P450'
c149803_g1	9.79437	36.9048	-1.9138	0.00012939	0.038907	1519	225461667	XP_002283150.1	1814	0	PREDICTED: epidermis-specific secreted glycoprotein EP1-like [Vitis vinifera]	123687699	AM431257.1	343	1.45e-177	Vitis vinifera contig VV78X254014.12, whole genome shotgun sequence	--	--	--	--	Q39688	777	2.42e-96	Epidermis-specific secreted glycoprotein EP1 OS=Daucus carota GN=EP1 PE=1 SV=1	PF00954	S-locus glycoprotein family	GO:0048544	recognition of pollen	--	--	--	--	--	--	CSS002892	AT1G78830.1	| Symbols: | Curculin-like (mannose-binding) lectin family protein | chr1:29637141-29638508 REVERSE LENGTH=455	'26.16'	'misc.myrosinases-lectin-jacalin'
c176086_g1	78.6865	201.666	-1.3578	0.00013383	0.040053	1972	747067614	XP_011080537.1	342	2.69e-31	PREDICTED: fimbrin-2 [Sesamum indicum]	657981095	XM_008384337.1	78	3.88e-30	PREDICTED: Malus x domestica fimbrin-like protein 2 (LOC103445339), mRNA	--	--	--	--	Q9FJ70	302	3.64e-27	Fimbrin-3 OS=Arabidopsis thaliana GN=FIM3 PE=3 SV=1	--	--	--	--	--	--	--	--	KOG0046	Ca2+-binding actin-bundling protein (fimbrin/plastin), EF-Hand protein superfamily	CSS008381	AT5G48460.1	| Symbols: | Actin binding Calponin homology (CH) domain-containing protein | chr5:19636225-19639365 REVERSE LENGTH=654	'31.1'	'cell.organisation'
c151716_g2	22.5771	80.5369	-1.8348	0.00013423	0.04008	1946	751143084	AJF38901.1	1083	1.28e-140	NAC transcription factor [Diospyros kaki]	333696915	HQ639415.1	176	1.27e-84	Corylus heterophylla nam-like protein (NAC1) mRNA, complete cds	--	--	--	--	Q39013	886	2.66e-112	NAC domain-containing protein 2 OS=Arabidopsis thaliana GN=NAC002 PE=2 SV=2	PF02365	No apical meristem (NAM) protein	GO:0006355	regulation of transcription, DNA-templated	GO:0003677	DNA binding	--	--	--	--	CSS009133	AT1G01720.1	| Symbols: ATAF1, ANAC002 | NAC (No Apical Meristem) domain transcriptional regulator superfamily protein | chr1:268471-269514 FORWARD LENGTH=289	'33.99'	'development.unspecified'
c163197_g6	137.605	63.0398	1.1262	0.0001355	0.040365	547	747098481	XP_011097255.1	189	3.88e-15	PREDICTED: uncharacterized protein LOC105176223 [Sesamum indicum]	--	--	--	--	--	--	--	--	--	--	--	--	--	--	--	--	--	--	--	--	--	--	--	CSS002976	AT4G01650.1	| Symbols: | Polyketide cyclase / dehydrase and lipid transport protein | chr4:704578-705866 REVERSE LENGTH=288	'35.2'	'not assigned.unknown'
c155080_g1	94.8561	40.8588	1.2151	0.00013641	0.040543	1486	694435491	XP_009344908.1	498	2.29e-51	PREDICTED: uncharacterized protein LOC103936764 [Pyrus x bretschneideri]	--	--	--	--	--	--	--	--	--	P0C2F6	346	1.01e-33	Putative ribonuclease H protein At1g65750 OS=Arabidopsis thaliana GN=At1g65750 PE=3 SV=1	--	--	--	--	--	--	--	--	--	--	CSS016253	AT4G29090.1	| Symbols: | Ribonuclease H-like superfamily protein | chr4:14333528-14335255 FORWARD LENGTH=575	'28.99'	'DNA.unspecified'
c169049_g4	7.14402	30.7811	-2.1072	0.00013773	0.04084	974	--	--	--	--	--	--	--	--	--	--	--	--	--	--	--	--	--	--	PF06839	GRF zinc finger	--	--	GO:0008270	zinc ion binding	--	--	--	--	CSS024327	AT1G30140.1	| Symbols: | unknown protein; BEST Arabidopsis thaliana protein match is: unknown protein (TAIR:AT5G27260.1); Has 313 Blast hits to 256 proteins in 15 species: Archae - 0; Bacteria - 0; Metazoa - 0; Fungi - 8; Plants - 295; Viruses - 0; Other Eukaryotes - 10 (source: NCBI BLink). | chr1:10598764-10599527 FORWARD LENGTH=222	'35.2'	'not assigned.unknown'
c172647_g1	26.1398	5.40961	2.2727	0.00014183	0.041959	1107	--	--	--	--	--	--	--	--	--	--	--	--	--	--	--	--	--	--	--	--	--	--	--	--	--	--	--	--	#N/A	#N/A	#N/A	#N/A	#N/A
c171689_g1	42.4012	98.8449	-1.2211	0.00014426	0.04248	2126	731401059	XP_010654150.1	2646	0	PREDICTED: exocyst complex component EXO70A1 isoform X1 [Vitis vinifera]	731401062	XM_002280509.2	518	0	PREDICTED: Vitis vinifera exocyst complex component EXO70A1 (LOC100258036), transcript variant X3, mRNA	K07195	EXOC7, EXO70	exocyst complex component 7	http://www.genome.jp/dbget-bin/www_bget?ko:K07195	Q9LZD3	2353	0	Exocyst complex component EXO70A1 OS=Arabidopsis thaliana GN=EXO70A1 PE=1 SV=1	PF03081	Exo70 exocyst complex subunit	GO:0006887	exocytosis	--	--	GO:0000145	exocyst	KOG2344	Exocyst component protein and related proteins	CSS025180	AT5G03540.3	| Symbols: EXO70A1 | exocyst subunit exo70 family protein A1 | chr5:889606-893916 FORWARD LENGTH=664	'31.4'	'cell.vesicle transport'
c174862_g2	71.7504	3.55493	4.3351	0.00014422	0.04248	678	--	--	--	--	--	--	--	--	--	--	--	--	--	--	--	--	--	--	--	--	--	--	--	--	--	--	--	--	CSS040264	AT3G11320.1	| Symbols: | Nucleotide-sugar transporter family protein | chr3:3547017-3548539 REVERSE LENGTH=308	'34.8'	'transport.metabolite transporters at the envelope membrane'
c80299_g1	2.62272	19.1843	-2.8708	0.00014562	0.042784	639	802775609	XP_012090830.1	539	1.02e-62	PREDICTED: cytochrome P450 78A7-like [Jatropha curcas]	568882002	XM_006493769.1	120	5.44e-54	PREDICTED: Citrus sinensis cytochrome P450 78A7-like (LOC102627430), mRNA	--	--	--	--	P48420	468	3.36e-53	Cytochrome P450 78A1 OS=Zea mays GN=CYP78A1 PE=2 SV=1	PF00067	Cytochrome P450	GO:0055114	oxidation-reduction process	GO:0005506//GO:0016705//GO:0020037	iron ion binding//oxidoreductase activity, acting on paired donors, with incorporation or reduction of molecular oxygen//heme binding	--	--	KOG0156	Cytochrome P450 CYP2 subfamily	CSS038210	AT5G09970.1	| Symbols: CYP78A7 | cytochrome P450, family 78, subfamily A, polypeptide 7 | chr5:3112241-3113987 FORWARD LENGTH=536	'26.10'	'misc.cytochrome P450'
c162067_g4	0	9.18723	#NAME?	0.0001477	0.043295	728	--	--	--	--	--	--	--	--	--	--	--	--	--	--	--	--	--	--	--	--	--	--	--	--	--	--	--	--	CSS042014	AT4G29090.1	| Symbols: | Ribonuclease H-like superfamily protein | chr4:14333528-14335255 FORWARD LENGTH=575	'28.99'	'DNA.unspecified'
c29095_g1	0	9.14233	#NAME?	0.00015034	0.043967	841	658028676	XP_008349771.1	177	6.7e-26	PREDICTED: uncharacterized protein LOC103413052 [Malus domestica]	--	--	--	--	--	--	--	--	--	--	--	--	--	--	--	--	--	--	--	--	--	--	--	CSS042240	AT5G40940.1	| Symbols: FLA20 | putative fasciclin-like arabinogalactan protein 20 | chr5:16406656-16407930 REVERSE LENGTH=424	'35.2'	'not assigned.unknown'
c304659_g1	9.66582	0	Inf	0.00015278	0.044581	376	--	--	--	--	--	--	--	--	--	--	--	--	--	--	--	--	--	--	--	--	--	--	--	--	--	--	--	--	#N/A	#N/A	#N/A	#N/A	#N/A
c173309_g3	81.7449	33.1214	1.3034	0.00015478	0.044959	2097	604305335	EYU24479.1	141	4.5e-07	hypothetical protein MIMGU_mgv1a006812mg [Erythranthe guttata]	--	--	--	--	--	--	--	--	--	--	--	--	--	--	--	--	--	--	--	--	--	--	--	CSS027626	AT1G12840.1	| Symbols: DET3, ATVHA-C | vacuolar ATP synthase subunit C (VATC) / V-ATPase C subunit / vacuolar proton pump C subunit (DET3) | chr1:4375584-4378220 FORWARD LENGTH=375	'34.1'	'transport.p- and v-ATPases'
c148421_g2	72.9211	28.6551	1.3475	0.00015784	0.045744	844	645245470	XP_008228893.1	219	4.8e-18	PREDICTED: probable CCR4-associated factor 1 homolog 9 [Prunus mume]	--	--	--	--	--	--	--	--	--	P0C2F6	141	1.51e-08	Putative ribonuclease H protein At1g65750 OS=Arabidopsis thaliana GN=At1g65750 PE=3 SV=1	--	--	--	--	--	--	--	--	--	--	CSS012616	AT5G61090.1	| Symbols: | Polynucleotidyl transferase, ribonuclease H-like superfamily protein | chr5:24574902-24577585 REVERSE LENGTH=657	'35.1.42'	'not assigned.no ontology.proline rich family'
c172704_g7	52.9615	124.375	-1.2317	0.00016097	0.046441	823	747050800	XP_011071482.1	1060	8.94e-139	PREDICTED: probable serine/threonine-protein kinase At1g54610 isoform X1 [Sesamum indicum]	657996746	XM_008392521.1	277	3.76e-141	PREDICTED: Malus x domestica probable serine/threonine-protein kinase At1g54610 (LOC103452994), mRNA	K08819	CDK12_13	cyclin-dependent kinase 12/13	http://www.genome.jp/dbget-bin/www_bget?ko:K08819	Q9ZVM9	924	1.8e-119	Probable serine/threonine-protein kinase At1g54610 OS=Arabidopsis thaliana GN=At1g54610 PE=1 SV=1	PF07714//PF00069	Protein tyrosine kinase//Protein kinase domain	GO:0006468	protein phosphorylation	GO:0005524//GO:0004672	ATP binding//protein kinase activity	--	--	KOG0600	Cdc2-related protein kinase	CSS021053	AT1G54610.2	| Symbols: | Protein kinase superfamily protein | chr1:20393962-20396902 REVERSE LENGTH=573	'29.4.1'	'protein.postranslational modification.kinase'
c169092_g3	54.9876	213.865	-1.9595	0.00016369	0.047014	1265	296087914	CBI35197.3	434	2.07e-48	unnamed protein product [Vitis vinifera]	590642354	XM_007030433.1	190	1.35e-92	Theobroma cacao SSXT family protein isoform 1 (TCM_026261) mRNA, complete cds	--	--	--	--	Q8L8A5	302	2.6e-30	GRF1-interacting factor 1 OS=Arabidopsis thaliana GN=GIF1 PE=1 SV=1	--	--	--	--	--	--	--	--	KOG3227	Calcium-responsive transcription coactivator	CSS017895	AT5G28640.1	| Symbols: AN3, GIF, GIF1, ATGIF1 | SSXT family protein | chr5:10647831-10649620 REVERSE LENGTH=210	'35.1.40'	'not assigned.no ontology.glycine rich proteins'
c160857_g3	1.95883	16.9499	-3.1132	0.00016556	0.047444	708	--	--	--	--	--	--	--	--	--	--	--	--	--	--	--	--	--	--	--	--	--	--	--	--	--	--	--	--	#N/A	#N/A	#N/A	#N/A	#N/A
c171202_g1	18.6231	2.51076	2.8909	0.0001668	0.047693	849	--	--	--	--	--	593697229	XM_007149035.1	35	1.31e-06	Phaseolus vulgaris hypothetical protein (PHAVU_005G040900g) mRNA, complete cds	--	--	--	--	--	--	--	--	--	--	--	--	--	--	--	--	--	--	#N/A	#N/A	#N/A	#N/A	#N/A
c153408_g1	43.7353	101.431	-1.2136	0.00016782	0.047834	989	698500009	XP_009795791.1	534	1.14e-58	PREDICTED: disease resistance protein At4g27190-like [Nicotiana sylvestris]	--	--	--	--	--	--	--	--	--	Q9T048	341	2.11e-33	Disease resistance protein At4g27190 OS=Arabidopsis thaliana GN=At4g27190 PE=2 SV=1	PF00931//PF03361//PF03193//PF08477//PF03266//PF01637//PF00005//PF00910//PF00004//PF03029	NB-ARC domain//Herpes virus intermediate/early protein 2/3//Protein of unknown function, DUF258//Miro-like protein//NTPase//Archaeal ATPase//ABC transporter//RNA helicase//ATPase family associated with various cellular activities (AAA)//Conserved hypothetical ATP binding protein	GO:0007264//GO:0006355	small GTPase mediated signal transduction//regulation of transcription, DNA-templated	GO:0043531//GO:0098519//GO:0005524//GO:0005525//GO:0003924//GO:0003724//GO:0003723//GO:0016887//GO:0000166	ADP binding//nucleotide phosphatase activity, acting on free nucleotides//ATP binding//GTP binding//GTPase activity//RNA helicase activity//RNA binding//ATPase activity//nucleotide binding	GO:0005622	intracellular	--	--	CSS003962	AT4G27190.1	| Symbols: | NB-ARC domain-containing disease resistance protein | chr4:13620977-13623934 REVERSE LENGTH=985	'20.1.7'	'stress.biotic.PR-proteins'
c179013_g1	404.112	1156.88	-1.5174	0.00016804	0.047834	3549	763792341	KJB59337.1	1847	0	hypothetical protein B456_009G250200 [Gossypium raimondii]	731430165	XM_010666598.1	244	3.7e-122	PREDICTED: Vitis vinifera wall-associated receptor kinase 2-like (LOC100262500), mRNA	--	--	--	--	Q9LMP1	1375	1.79e-172	Wall-associated receptor kinase 2 OS=Arabidopsis thaliana GN=WAK2 PE=1 SV=1	PF13947//PF00069//PF08488//PF07714//PF07645//PF00008	Wall-associated receptor kinase galacturonan-binding//Protein kinase domain//Wall-associated kinase//Protein tyrosine kinase//Calcium-binding EGF domain//EGF-like domain	GO:0009069//GO:0016310//GO:0006468	serine family amino acid metabolic process//phosphorylation//protein phosphorylation	GO:0005509//GO:0004672//GO:0005524//GO:0004674//GO:0030247//GO:0005515	calcium ion binding//protein kinase activity//ATP binding//protein serine/threonine kinase activity//polysaccharide binding//protein binding	GO:0016021	integral component of membrane	--	--	CSS044340	AT1G21270.1	| Symbols: WAK2 | wall-associated kinase 2 | chr1:7444997-7447345 FORWARD LENGTH=732	'30.2.25'	'signalling.receptor kinases.wall associated kinase'
c157235_g2	72.7132	27.7884	1.3877	0.0001691	0.047924	275	--	--	--	--	--	--	--	--	--	--	--	--	--	--	--	--	--	--	--	--	--	--	--	--	--	--	--	--	#N/A	#N/A	#N/A	#N/A	#N/A
c160145_g5	15.3037	1.35194	3.5008	0.00016874	0.047924	1219	802700194	XP_012083636.1	230	2.08e-24	PREDICTED: CCR4-NOT transcription complex subunit 1 [Jatropha curcas]	596050514	XM_007220507.1	61	6.68e-21	Prunus persica hypothetical protein (PRUPE_ppa000030mg) mRNA, complete cds	K12604	CNOT1, NOT1	CCR4-NOT transcription complex subunit 1	http://www.genome.jp/dbget-bin/www_bget?ko:K12604	--	--	--	--	PF00982	Glycosyltransferase family 20	GO:0005992	trehalose biosynthetic process	GO:0003824	catalytic activity	--	--	--	--	CSS015835	AT1G02080.1	| Symbols: | transcription regulators | chr1:373335-386682 FORWARD LENGTH=2431	'27.3.67'	'RNA.regulation of transcription.putative transcription regulator'
c159544_g3	3.11346	20.3241	-2.7066	0.00017224	0.048705	1038	--	--	--	--	--	--	--	--	--	--	--	--	--	--	--	--	--	--	PF05821//PF09119	NADH-ubiquinone oxidoreductase ASHI subunit (CI-ASHI or NDUFB8)//SicP binding	GO:0006744//GO:0006814//GO:0006118//GO:0006120//GO:0015992	ubiquinone biosynthetic process//sodium ion transport//obsolete electron transport//mitochondrial electron transport, NADH to ubiquinone//proton transport	GO:0008137//GO:0003954	NADH dehydrogenase (ubiquinone) activity//NADH dehydrogenase activity	GO:0005615//GO:0005739	extracellular space//mitochondrion	--	--	CSS046166	AT2G29440.1	| Symbols: ATGSTU6, GST24, GSTU6 | glutathione S-transferase tau 6 | chr2:12620159-12621099 REVERSE LENGTH=223	'26.9'	'misc.glutathione S transferases'
c162067_g3	0.329336	13.1635	-5.3208	0.00017442	0.048889	2833	332322201	CCA66222.1	540	1.43e-101	hypothetical protein [Beta vulgaris subsp. vulgaris]	--	--	--	--	--	K10742	DNA2	DNA replication ATP-dependent helicase Dna2	http://www.genome.jp/dbget-bin/www_bget?ko:K10742	P0C2F6	236	7.59e-23	Putative ribonuclease H protein At1g65750 OS=Arabidopsis thaliana GN=At1g65750 PE=3 SV=1	PF00468//PF03846//PF00078	Ribosomal protein L34//Cell division inhibitor SulA//Reverse transcriptase (RNA-dependent DNA polymerase)	GO:0051782//GO:0042254//GO:0009432//GO:0006412//GO:0006278	negative regulation of cell division//ribosome biogenesis//SOS response//translation//RNA-dependent DNA replication	GO:0003964//GO:0003723//GO:0003735	RNA-directed DNA polymerase activity//RNA binding//structural constituent of ribosome	GO:0009276//GO:0005622//GO:0005840	Gram-negative-bacterium-type cell wall//intracellular//ribosome	KOG1075	FOG: Reverse transcriptase	CSS042014	AT4G29090.1	| Symbols: | Ribonuclease H-like superfamily protein | chr4:14333528-14335255 FORWARD LENGTH=575	'28.99'	'DNA.unspecified'
c167193_g3	6.11273	28.4376	-2.2179	0.00017407	0.048889	757	734377912	KHN21747.1	174	7.6e-14	4-coumarate--CoA ligase-like 10 [Glycine soja]	224922994	AC235230.1	70	4.05e-26	Glycine max strain Williams 82 clone GM_WBb0026I18, complete sequence	--	--	--	--	Q9SMT7	163	1.56e-11	Oxalate--CoA ligase OS=Arabidopsis thaliana GN=AAE3 PE=1 SV=1	--	--	--	--	--	--	--	--	KOG1176	Acyl-CoA synthetase	#N/A	#N/A	#N/A	#N/A	#N/A
c176782_g2	105.447	42.6784	1.3049	0.00017652	0.04937	1697	--	--	--	--	--	--	--	--	--	--	--	--	--	--	--	--	--	--	PF00225	Kinesin motor domain	GO:0007018//GO:0007017	microtubule-based movement//microtubule-based process	GO:0008017//GO:0005524//GO:0003777	microtubule binding//ATP binding//microtubule motor activity	GO:0045298//GO:0005874	tubulin complex//microtubule	--	--	#N/A	#N/A	#N/A	#N/A	#N/A
c170037_g2	17.8148	2.12156	3.0699	0.00017725	0.049467	1180	526118018	NP_001268174.1	1065	2.9e-140	CBL-interacting protein kinase 02 [Vitis vinifera]>gi|147785830|emb|CAN73080.1| hypothetical protein VITISV_025694 [Vitis vinifera]>gi|229609811|gb|ACQ83521.1| CBL-interacting protein kinase 05 [Vitis vinifera]	--	--	--	--	--	--	--	--	--	O65554	957	3.55e-124	CBL-interacting serine/threonine-protein kinase 6 OS=Arabidopsis thaliana GN=CIPK6 PE=1 SV=1	PF06293//PF00069//PF01163//PF07714	Lipopolysaccharide kinase (Kdo/WaaP) family//Protein kinase domain//RIO1 family//Protein tyrosine kinase	GO:0007165//GO:0007275//GO:0009414//GO:0009103//GO:0006468//GO:0042538//GO:0016310//GO:0010540//GO:0009069	signal transduction//multicellular organismal development//response to water deprivation//lipopolysaccharide biosynthetic process//protein phosphorylation//hyperosmotic salinity response//phosphorylation//basipetal auxin transport//serine family amino acid metabolic process	GO:0003824//GO:0016773//GO:0004674//GO:0004672//GO:0005524	catalytic activity//phosphotransferase activity, alcohol group as acceptor//protein serine/threonine kinase activity//protein kinase activity//ATP binding	GO:0016020	membrane	KOG0583	Serine/threonine protein kinase	CSS003573	AT4G30960.1	| Symbols: CIPK6, SIP3, SNRK3.14, ATCIPK6 | SOS3-interacting protein 3 | chr4:15067400-15068725 FORWARD LENGTH=441	'29.4'	'protein.postranslational modification'
c161346_g3	23.2793	175.949	-2.918	0.00017816	0.049614	598	--	--	--	--	--	--	--	--	--	--	--	--	--	--	--	--	--	--	--	--	--	--	--	--	--	--	--	--	#N/A	#N/A	#N/A	#N/A	#N/A
