# Supplementary material for: Short-term inhibition of glutamine synthetase leads to reprogramming of amino acid and lipid metabolism in roots and leaves of tea plant (Camellia sinensis L.)
Source: BMC Plant Biol. 2019 Oct 15;19:425. doi: 10.1186/s12870-019-2027-0 (PMC6794879; doi:10.1186/s12870-019-2027-0)
Supplement: Supplementary file 5 — Additional file 5: Table S5. GO enrichment analysis of the differentially expressed genes in MSX treated tea roots vs. non treated tea roots. [file 12870_2019_2027_MOESM5_ESM.xlsx]

## Sheet: MSX_RootvsCK_Root.DEG_GO_enrich
Table S5. GO enrichment analysis of the differentially expressed genes in MSX treated tea roots vs. non treated tea roots.
GO_accession	Description	Term_type	Over_represented_pValue	Corrected_pValue (P values were adjusted using the Benjamini and Hochberg’s approach for controlling the false discovery rate (FDR))	DEG_item	DEG_list	Bg_item	Bg_list	Gene_names
GO:0003735	structural constituent of ribosome	molecular_function	6.5704e-86	3.9554e-82	340	2512	4764	108378	c146404_g2,c105784_g1,c122874_g1,c122597_g1,c7394_g1,c148609_g3,c131605_g1,c56993_g1,c141328_g1,c147183_g1,c140592_g1,c150127_g1,c136231_g1,c159310_g1,c132357_g2,c133388_g2,c119212_g1,c182143_g1,c162690_g1,c114239_g1,c131214_g1,c140046_g1,c144696_g1,c153746_g1,c150657_g2,c136365_g2,c92486_g1,c282619_g1,c94650_g1,c103214_g1,c145752_g2,c124106_g1,c218804_g1,c92684_g1,c152247_g2,c137175_g1,c142632_g…
GO:0005840	ribosome	cellular_component	3.3813e-84	1.0178e-80	371	2512	5590	108378	c150657_g2,c153746_g1,c156665_g1,c136365_g2,c114239_g1,c162690_g1,c136219_g1,c144696_g1,c131214_g1,c140046_g1,c159310_g1,c132357_g2,c136231_g1,c140592_g1,c150127_g1,c147183_g1,c182143_g1,c119212_g1,c133388_g2,c105784_g1,c122874_g1,c146404_g2,c141328_g1,c56993_g1,c137327_g1,c131605_g1,c122597_g1,c7394_g1,c148609_g3,c146896_g2,c152932_g1,c137182_g1,c89038_g1,c169642_g5,c137175_g1,c152247_g2,c142632…
GO:0042254	ribosome biogenesis	biological_process	1.033e-77	2.0729e-74	353	2512	5391	108378	c170888_g2,c82821_g1,c108829_g1,c135673_g1,c45761_g1,c145025_g1,c143570_g1,c129666_g1,c139598_g1,c157183_g1,c109909_g1,c118149_g1,c132215_g1,c156448_g1,c7164_g1,c149792_g1,c155541_g1,c143119_g1,c147405_g1,c123659_g2,c95507_g2,c157896_g4,c204936_g1,c149824_g1,c133715_g1,c151740_g3,c118142_g1,c102514_g1,c122177_g1,c119266_g1,c95646_g1,c266577_g1,c143316_g1,c136365_g1,c258399_g1,c101689_g1,c151065_g…
GO:0022613	ribonucleoprotein complex biogenesis	biological_process	4.9226e-77	7.4085e-74	354	2512	5448	108378	c173513_g1,c182193_g1,c124215_g2,c96185_g1,c166406_g5,c19140_g1,c140556_g2,c81986_g1,c136175_g1,c131638_g2,c122597_g2,c106638_g1,c143146_g1,c126193_g1,c117954_g2,c152247_g3,c44256_g1,c131969_g1,c136355_g1,c122767_g1,c136109_g1,c145886_g1,c140779_g1,c107076_g1,c93094_g1,c121289_g1,c121633_g1,c146736_g1,c143118_g1,c143453_g2,c109076_g1,c143570_g2,c130091_g1,c130840_g1,c151088_g1,c167699_g2,c83585_g…
GO:0006412	translation	biological_process	8.1135e-77	9.7687e-74	395	2512	6541	108378	c133038_g1,c134468_g1,c102773_g1,c130951_g2,c145775_g1,c144927_g1,c66558_g1,c140556_g1,c97181_g1,c75583_g1,c159826_g2,c134895_g1,c156310_g1,c148479_g1,c139351_g1,c129865_g2,c21819_g1,c135246_g1,c156765_g1,c232205_g1,c132357_g1,c141690_g1,c137637_g1,c130184_g1,c124891_g1,c90422_g1,c135723_g2,c140996_g1,c142820_g2,c123107_g1,c149393_g1,c121755_g1,c138726_g1,c150978_g1,c121256_g1,c82946_g2,c133478_g…
GO:0044085	cellular component biogenesis	biological_process	8.7587e-76	8.7879e-73	450	2512	7904	108378	c231560_g1,c110650_g1,c157183_g1,c139598_g1,c109909_g1,c118149_g1,c132215_g1,c156448_g1,c170888_g2,c108829_g1,c82821_g1,c135673_g1,c45761_g1,c143570_g1,c145025_g1,c129666_g1,c154922_g1,c157896_g4,c204936_g1,c149824_g1,c133715_g1,c151740_g3,c7164_g1,c155541_g1,c143119_g1,c149792_g1,c116185_g2,c147405_g1,c123659_g2,c153085_g2,c95507_g2,c143316_g1,c266577_g1,c136365_g1,c141895_g1,c258399_g1,c101689_…
GO:0043043	peptide biosynthetic process	biological_process	1.5231e-74	1.1607e-71	395	2512	6658	108378	c83424_g1,c149302_g1,c102312_g1,c115514_g2,c25036_g1,c126273_g1,c145752_g1,c122529_g1,c56590_g1,c157616_g3,c133478_g1,c82946_g2,c142171_g2,c38530_g1,c106199_g1,c150978_g1,c138726_g1,c121256_g1,c140996_g1,c142820_g2,c90422_g1,c135723_g2,c124891_g1,c121755_g1,c123107_g1,c149393_g1,c141690_g1,c130184_g1,c137637_g1,c134895_g1,c75583_g1,c159826_g2,c97181_g1,c132357_g1,c156765_g1,c135246_g1,c21819_g1,c…
GO:0030529	ribonucleoprotein complex	cellular_component	1.5424e-74	1.1607e-71	391	2512	6530	108378	c141690_g1,c130184_g1,c137637_g1,c140996_g1,c142820_g2,c135723_g2,c90422_g1,c124891_g1,c121755_g1,c123107_g1,c149393_g1,c130951_g2,c102773_g1,c134468_g1,c150328_g1,c140556_g1,c66558_g1,c144927_g1,c145775_g1,c134895_g1,c75583_g1,c97181_g1,c132357_g1,c135246_g1,c21819_g1,c156765_g1,c232205_g1,c129865_g2,c148479_g1,c139351_g1,c25036_g1,c126273_g1,c145752_g1,c56590_g1,c122529_g1,c83424_g1,c149302_g1,…
GO:0006518	peptide metabolic process	biological_process	2.898e-73	1.9385e-70	405	2512	6988	108378	c152354_g1,c205172_g1,c23142_g1,c127074_g1,c135723_g1,c146073_g1,c124415_g1,c228814_g1,c288753_g1,c29187_g1,c291526_g1,c158897_g2,c143118_g2,c135068_g1,c145683_g2,c126944_g1,c160435_g1,c45651_g2,c143149_g2,c209366_g1,c89497_g1,c121289_g2,c126319_g1,c279133_g1,c146312_g2,c101030_g1,c102109_g1,c63752_g1,c139520_g1,c126988_g1,c64902_g1,c157590_g1,c131983_g1,c305844_g1,c138666_g1,c138922_g1,c81417_g1…
GO:0043604	amide biosynthetic process	biological_process	2.5147e-69	1.5138e-66	412	2512	7334	108378	c130184_g1,c137637_g1,c66362_g1,c141690_g1,c121755_g1,c149393_g1,c123107_g1,c140996_g1,c142820_g2,c90422_g1,c135723_g2,c124891_g1,c140556_g1,c66558_g1,c144927_g1,c145775_g1,c130951_g2,c134468_g1,c102773_g1,c133038_g1,c132357_g1,c156765_g1,c135246_g1,c21819_g1,c232205_g1,c156310_g1,c139351_g1,c148479_g1,c129865_g2,c134895_g1,c75583_g1,c159826_g2,c97181_g1,c56590_g1,c122529_g1,c25036_g1,c126273_g1,…
GO:0005198	structural molecule activity	molecular_function	9.2578e-68	5.0666e-65	391	2512	6747	108378	c145263_g1,c80295_g1,c288233_g1,c142693_g2,c90873_g1,c132104_g1,c162153_g1,c83160_g1,c123227_g1,c167137_g1,c125747_g1,c124415_g2,c13522_g1,c162790_g1,c130455_g1,c138863_g2,c177103_g4,c160090_g1,c154904_g1,c217307_g1,c152652_g1,c104693_g2,c147697_g1,c133713_g1,c42643_g1,c86612_g1,c145025_g2,c236973_g1,c154501_g1,c153737_g3,c106754_g1,c62154_g1,c157896_g3,c118953_g1,c142880_g1,c25098_g1,c69470_g1,c…
GO:0043603	cellular amide metabolic process	biological_process	1.9609e-66	9.8371e-64	426	2512	7877	108378	c159755_g1,c158526_g1,c124215_g1,c135406_g1,c97136_g2,c93566_g1,c83920_g1,c165073_g3,c315809_g1,c144645_g1,c110665_g1,c79282_g1,c192637_g1,c90855_g1,c126452_g1,c132871_g2,c302689_g1,c314970_g1,c58423_g1,c104100_g1,c21322_g1,c308694_g1,c159910_g1,c149824_g2,c48716_g1,c151065_g4,c88369_g1,c162805_g4,c139212_g1,c131896_g1,c148237_g1,c96691_g1,c145308_g1,c137059_g3,c97237_g1,c138062_g2,c176333_g2,c97…
GO:1901566	organonitrogen compound biosynthetic process	biological_process	1.687e-65	7.8122e-63	537	2512	10951	108378	c144645_g1,c315809_g1,c192637_g1,c110665_g1,c79282_g1,c126452_g1,c132871_g2,c159755_g1,c158526_g1,c162558_g1,c158689_g1,c21322_g1,c123137_g1,c58423_g1,c123477_g1,c133946_g1,c128869_g1,c145308_g1,c138062_g2,c137059_g3,c97455_g1,c126422_g1,c149824_g2,c162805_g4,c88369_g1,c128700_g1,c96691_g1,c131896_g1,c139212_g1,c138391_g1,c179610_g1,c141598_g1,c140278_g1,c170888_g1,c147498_g2,c174300_g1,c136703_g…
GO:0071840	cellular component organization or biogenesis	biological_process	6.5254e-61	2.8059e-58	546	2512	11514	108378	c42203_g1,c164414_g2,c142961_g1,c82796_g1,c121289_g1,c121633_g1,c207178_g1,c114388_g1,c143118_g1,c143453_g2,c167137_g2,c124215_g2,c148900_g2,c81986_g1,c140556_g2,c106638_g1,c122597_g2,c19140_g1,c152247_g3,c117954_g2,c143146_g1,c126193_g1,c142726_g1,c137921_g1,c266365_g1,c135002_g1,c163823_g1,c100421_g1,c150130_g1,c112112_g1,c23194_g1,c135821_g3,c94679_g1,c134321_g1,c151088_g1,c130840_g1,c177875_g…
GO:0005737	cytoplasm	cellular_component	8.5394e-56	3.4271e-53	675	2512	16049	108378	c127867_g1,c151467_g1,c92684_g1,c157595_g1,c218804_g1,c163745_g3,c124106_g1,c135283_g1,c139572_g1,c281208_g1,c103214_g1,c83031_g1,c164573_g1,c89038_g1,c137182_g1,c169642_g5,c153134_g1,c146896_g2,c142632_g2,c145634_g1,c147773_g1,c152247_g2,c137175_g1,c174677_g1,c82052_g1,c182143_g1,c119212_g1,c133388_g2,c136231_g1,c159310_g1,c139364_g1,c140592_g1,c150127_g1,c56993_g1,c131605_g1,c137327_g1,c177507_…
GO:1901564	organonitrogen compound metabolic process	biological_process	9.9549e-55	3.7455e-52	730	2512	17983	108378	c159240_g1,c165035_g1,c154501_g1,c106754_g1,c145923_g1,c86612_g1,c156942_g1,c110877_g1,c171930_g2,c114188_g1,c24151_g1,c107024_g1,c145576_g1,c119157_g1,c88422_g2,c25098_g1,c90873_g1,c83160_g1,c123227_g1,c125747_g1,c152280_g2,c41022_g1,c288233_g1,c159826_g1,c142693_g2,c132614_g1,c152652_g1,c104693_g2,c123006_g1,c147697_g1,c130455_g1,c80893_g1,c177103_g4,c163678_g1,c156509_g1,c98411_g1,c132431_g1,c…
GO:0044444	cytoplasmic part	cellular_component	5.0957e-51	1.8045e-48	562	2512	12821	108378	c101689_g1,c150625_g1,c258399_g1,c143316_g1,c266577_g1,c258511_g1,c125245_g1,c25055_g1,c122177_g1,c119266_g1,c118142_g1,c102514_g1,c143501_g1,c278571_g1,c141509_g1,c151065_g5,c156448_g1,c109909_g1,c118149_g1,c139598_g1,c61643_g1,c143570_g1,c129666_g1,c45761_g1,c88033_g1,c108829_g1,c133715_g1,c149824_g1,c153866_g2,c204936_g1,c147405_g1,c7164_g1,c155541_g1,c132387_g1,c141973_g1,c173202_g1,c154501_g…
GO:0043232	intracellular non-membrane-bounded organelle	cellular_component	1.7634e-48	5.8976e-46	494	2512	10910	108378	c151740_g4,c163761_g2,c82946_g1,c133709_g1,c156876_g3,c148609_g4,c84720_g1,c104641_g1,c232948_g1,c124840_g1,c106754_g2,c129865_g1,c143149_g1,c87327_g1,c148766_g1,c79501_g1,c123509_g1,c115514_g1,c101030_g1,c63752_g1,c126988_g1,c139520_g1,c102109_g1,c126319_g1,c146312_g2,c279133_g1,c121289_g2,c88240_g1,c89497_g1,c145502_g1,c186485_g1,c257905_g1,c128730_g1,c118170_g1,c138922_g1,c81417_g1,c138124_g1,…
GO:0043228	non-membrane-bounded organelle	cellular_component	2.7813e-48	8.8122e-46	498	2512	11058	108378	c209366_g1,c54523_g1,c45651_g2,c143149_g2,c154103_g1,c126944_g1,c160435_g1,c14620_g1,c158897_g2,c145683_g2,c150335_g2,c143118_g2,c79954_g1,c291526_g1,c228814_g1,c165066_g1,c288753_g1,c135723_g1,c127074_g1,c124415_g1,c146073_g1,c205172_g1,c152354_g1,c23142_g1,c129865_g1,c143149_g1,c124840_g1,c106754_g2,c115514_g1,c123509_g1,c79501_g1,c87327_g1,c148766_g1,c156876_g3,c133709_g1,c82946_g1,c163761_g2,…
GO:0019538	protein metabolic process	biological_process	3.2035e-42	9.6426e-40	772	2512	20687	108378	c118411_g1,c137942_g1,c156754_g1,c140594_g1,c150583_g1,c169732_g6,c124131_g1,c160589_g1,c166676_g4,c107968_g1,c138062_g1,c95646_g1,c145027_g1,c152906_g1,c131218_g2,c162743_g2,c148455_g1,c136365_g1,c123659_g2,c95507_g2,c164460_g1,c149792_g1,c139495_g1,c143119_g1,c155819_g1,c150452_g1,c118831_g1,c151740_g3,c143741_g1,c157896_g4,c154922_g1,c63491_g1,c128817_g1,c145025_g1,c159826_g3,c178133_g2,c17088…
GO:0044267	cellular protein metabolic process	biological_process	4.4868e-36	1.2862e-33	624	2512	16531	108378	c126063_g1,c147183_g1,c147796_g1,c132357_g2,c122597_g1,c7394_g1,c148609_g3,c141328_g1,c140806_g1,c146404_g2,c72631_g1,c151573_g1,c156665_g1,c176416_g1,c136365_g2,c136509_g1,c150657_g2,c42836_g1,c166767_g4,c140612_g1,c140046_g1,c144696_g1,c114328_g1,c114239_g1,c151924_g1,c118093_g2,c140896_g1,c145752_g2,c152684_g1,c132440_g1,c94650_g1,c18652_g1,c125464_g2,c92486_g1,c282619_g1,c135793_g1,c152932_g1…
GO:0032991	macromolecular complex	cellular_component	1.5779e-35	4.3176e-33	795	2512	22212	108378	c231343_g1,c153737_g3,c236973_g1,c131171_g1,c286794_g1,c145025_g2,c133511_g1,c158703_g4,c137866_g1,c156567_g1,c229308_g1,c110641_g1,c135176_g1,c69470_g1,c176153_g3,c134166_g1,c142880_g1,c118953_g1,c86406_g2,c62154_g1,c157896_g3,c124415_g2,c144630_g1,c113957_g1,c113163_g1,c1087_g1,c132104_g1,c204838_g1,c72852_g1,c144710_g1,c80295_g1,c163969_g3,c83584_g1,c145263_g1,c133713_g1,c26906_g1,c207814_g1,c…
GO:0044271	cellular nitrogen compound biosynthetic process	biological_process	2.8245e-32	7.3927e-30	661	2512	18091	108378	c48716_g1,c151065_g4,c148237_g1,c97237_g1,c119039_g2,c279117_g1,c176333_g2,c188934_g1,c147201_g1,c134867_g2,c148053_g3,c67359_g1,c132661_g1,c129674_g1,c127808_g1,c134431_g1,c135760_g1,c120227_g1,c152206_g1,c124215_g1,c135406_g1,c93566_g1,c112401_g1,c97136_g2,c83920_g1,c165073_g3,c314970_g1,c302689_g1,c137721_g1,c133599_g1,c104100_g1,c308694_g1,c159910_g1,c102312_g1,c154212_g1,c115514_g2,c146153_g…
GO:0010467	gene expression	biological_process	1.006e-26	2.5233e-24	607	2512	16864	108378	c152652_g1,c118290_g1,c104693_g2,c147697_g1,c169412_g1,c130455_g1,c132431_g1,c154904_g1,c164564_g1,c163678_g1,c177103_g4,c123227_g1,c83160_g1,c90873_g1,c125747_g1,c150308_g1,c132614_g1,c159826_g1,c142693_g2,c288233_g1,c166826_g1,c24151_g1,c168808_g1,c168457_g2,c107024_g1,c145942_g1,c149040_g1,c25098_g1,c165035_g1,c154501_g1,c106754_g1,c86612_g1,c118092_g1,c145923_g1,c133715_g1,c144986_g1,c135790_…
GO:0043226	organelle	cellular_component	1.2817e-26	3.0863e-24	765	2512	22627	108378	c280966_g1,c50920_g1,c95646_g1,c110810_g1,c155920_g2,c136365_g1,c177481_g2,c143747_g1,c137942_g1,c150415_g1,c160589_g1,c166676_g4,c138062_g1,c169732_g6,c124131_g1,c178133_g2,c170888_g2,c76714_g1,c128192_g1,c135673_g1,c163745_g2,c82821_g1,c128817_g1,c145025_g1,c231560_g1,c133564_g1,c214663_g1,c157183_g1,c111706_g1,c145574_g1,c140319_g1,c132215_g1,c143119_g1,c149792_g1,c124560_g1,c134896_g1,c123659…
GO:0043229	intracellular organelle	cellular_component	1.6684e-26	3.863e-24	759	2512	22423	108378	c154103_g1,c160435_g1,c169710_g2,c290121_g1,c165066_g1,c288753_g1,c228814_g1,c291526_g1,c79954_g1,c152354_g1,c205172_g1,c158217_g3,c119134_g1,c127074_g1,c280613_g1,c135723_g1,c163034_g1,c87327_g1,c89971_g1,c79501_g1,c124840_g1,c106754_g2,c122501_g1,c129865_g1,c143149_g1,c167529_g2,c161712_g1,c148609_g4,c67368_g1,c104641_g1,c232948_g1,c151740_g4,c163761_g2,c156876_g3,c115386_g1,c305844_g1,c100385_…
GO:0005622	intracellular	cellular_component	3.6018e-26	8.0306e-24	1020	2512	32570	108378	c109364_g1,c90873_g1,c162153_g1,c83160_g1,c123227_g1,c167137_g1,c23856_g1,c139674_g2,c152280_g2,c125747_g1,c111105_g1,c150308_g1,c41022_g1,c141929_g1,c174271_g1,c147314_g1,c288233_g1,c142693_g2,c132372_g1,c93218_g1,c118290_g1,c155943_g1,c305806_g1,c152652_g1,c259035_g1,c104693_g2,c163969_g6,c147697_g1,c148920_g1,c130455_g1,c111090_g1,c177103_g4,c171566_g4,c138863_g2,c163678_g1,c156509_g1,c132431_…
GO:0005623	cell	cellular_component	1.1453e-25	2.3775e-23	1061	2512	34241	108378	c107643_g1,c143453_g2,c23163_g1,c79238_g1,c122182_g1,c207178_g1,c157326_g1,c121289_g1,c121633_g1,c133839_g1,c94886_g1,c42705_g1,c140556_g2,c126193_g1,c143146_g1,c117954_g2,c150663_g1,c124215_g2,c152234_g1,c105526_g1,c153688_g1,c150130_g1,c100421_g1,c135002_g1,c135269_g2,c134321_g1,c23194_g1,c134858_g1,c135821_g3,c94679_g1,c144962_g1,c146451_g1,c142726_g1,c266365_g1,c304058_g1,c236159_g1,c155657_g…
GO:0044464	cell part	cellular_component	1.1453e-25	2.3775e-23	1061	2512	34241	108378	c122529_g1,c231021_g1,c25036_g1,c70854_g1,c105895_g1,c145752_g1,c122619_g1,c306317_g1,c83424_g1,c214047_g1,c149302_g1,c147507_g1,c111282_g1,c104097_g1,c87505_g1,c144140_g2,c142603_g1,c128376_g1,c153772_g1,c175261_g2,c137637_g1,c137664_g1,c120953_g1,c155703_g1,c180932_g1,c89933_g1,c142820_g2,c123045_g1,c144165_g1,c156939_g1,c156765_g1,c148479_g1,c129865_g2,c97181_g1,c153111_g1,c138062_g2,c145308_g…
GO:0044424	intracellular part	cellular_component	1.1907e-25	2.3892e-23	966	2512	30333	108378	c281208_g1,c959_g1,c103214_g1,c137295_g1,c160896_g1,c83031_g1,c168860_g2,c127867_g1,c151467_g1,c92684_g1,c157595_g1,c218804_g1,c163745_g3,c124106_g1,c137059_g2,c135283_g1,c139572_g1,c259619_g1,c142632_g2,c174589_g3,c145634_g1,c147773_g1,c137175_g1,c152247_g2,c164573_g1,c89038_g1,c89072_g1,c137182_g1,c169642_g5,c153134_g1,c146896_g2,c118843_g1,c56993_g1,c137327_g1,c131605_g1,c171322_g2,c177103_g2,…
GO:0044249	cellular biosynthetic process	biological_process	1.3054e-23	2.535e-21	806	2512	24333	108378	c157917_g1,c160435_g1,c151716_g2,c135723_g1,c127074_g1,c186234_g1,c205172_g1,c152354_g1,c291526_g1,c147695_g1,c167388_g1,c228814_g1,c288753_g1,c169710_g2,c290121_g1,c156876_g3,c163761_g2,c151740_g4,c232948_g1,c104641_g1,c148609_g4,c157472_g1,c129865_g1,c143149_g1,c106754_g2,c124840_g1,c145182_g1,c83746_g1,c134342_g1,c89971_g1,c123263_g1,c79501_g1,c166483_g1,c87327_g1,c279133_g1,c230909_g1,c63752_…
GO:0034645	cellular macromolecule biosynthetic process	biological_process	2.2169e-23	4.1705e-21	662	2512	19156	108378	c257905_g1,c97076_g1,c305844_g1,c146912_g1,c63752_g1,c279133_g1,c88240_g1,c131276_g1,c145182_g1,c124840_g1,c106754_g2,c143149_g1,c129865_g1,c87327_g1,c79501_g1,c166483_g1,c89971_g1,c134342_g1,c151740_g4,c156876_g3,c157472_g1,c148609_g4,c104641_g1,c232948_g1,c291526_g1,c169710_g2,c288753_g1,c228814_g1,c127074_g1,c135723_g1,c152354_g1,c205172_g1,c160435_g1,c157917_g1,c151716_g2,c91956_g1,c145048_g1…
GO:0009059	macromolecule biosynthetic process	biological_process	2.5147e-23	4.5875e-21	667	2512	19330	108378	c139351_g1,c135246_g1,c132357_g1,c75583_g1,c159826_g2,c18927_g1,c134895_g1,c118350_g1,c145775_g1,c144927_g1,c66558_g1,c139748_g1,c134468_g1,c130951_g2,c132354_g1,c149393_g1,c123107_g1,c144189_g1,c121755_g1,c183359_g1,c166546_g1,c90422_g1,c135723_g2,c140996_g1,c138266_g1,c130184_g1,c127990_g1,c122071_g1,c38530_g1,c142171_g2,c133478_g1,c152193_g1,c82946_g2,c121256_g1,c138726_g1,c145755_g1,c150978_g…
GO:1901576	organic substance biosynthetic process	biological_process	3.6075e-23	6.346e-21	829	2512	25295	108378	c308694_g1,c104100_g1,c133599_g1,c159910_g1,c151292_g1,c137721_g1,c165073_g3,c83920_g1,c302689_g1,c314970_g1,c159641_g1,c124215_g1,c135406_g1,c97136_g2,c112401_g1,c93566_g1,c135760_g1,c134431_g1,c127808_g1,c129674_g1,c211204_g1,c152206_g1,c147530_g1,c120227_g1,c134867_g2,c145501_g1,c147201_g1,c188934_g1,c132661_g1,c67359_g1,c87647_g1,c148053_g3,c119039_g2,c97237_g1,c176333_g2,c143568_g1,c279117_g…
GO:0009058	biosynthetic process	biological_process	2.9129e-22	4.8709e-20	847	2512	26116	108378	c106584_g1,c123328_g1,c175075_g1,c162435_g2,c82823_g1,c143690_g1,c179166_g2,c142560_g1,c233038_g1,c146860_g1,c130248_g2,c141100_g1,c145524_g2,c146341_g1,c108702_g1,c163212_g3,c95680_g1,c172767_g4,c91776_g1,c78842_g1,c154663_g2,c143352_g1,c156268_g1,c140845_g1,c110783_g1,c120803_g1,c152880_g1,c104693_g1,c181225_g1,c122192_g1,c156995_g1,c162736_g1,c69823_g1,c270894_g1,c158038_g4,c154073_g1,c151942_…
GO:0008152	metabolic process	biological_process	2.3661e-21	3.8498e-19	1623	2512	57948	108378	c139748_g1,c171333_g1,c130951_g2,c124719_g1,c118350_g1,c229183_g1,c157358_g2,c75583_g1,c134895_g1,c43645_g1,c18927_g1,c131824_g1,c139351_g1,c118977_g1,c132357_g1,c135246_g1,c127990_g1,c66362_g1,c160733_g1,c128408_g1,c130184_g1,c133400_g1,c151947_g1,c166546_g1,c183359_g1,c140636_g1,c135723_g2,c154166_g1,c157120_g1,c170028_g2,c132354_g1,c149393_g1,c121755_g1,c280274_g1,c147609_g2,c150978_g1,c123389…
GO:0071704	organic substance metabolic process	biological_process	3.2805e-19	5.197e-17	1389	2512	48371	108378	c188934_g1,c147201_g1,c50865_g1,c172364_g7,c148053_g3,c32156_g1,c67359_g1,c129674_g1,c159848_g1,c151154_g1,c153946_g1,c211204_g1,c151065_g4,c136101_g1,c142241_g1,c147811_g1,c279117_g1,c143568_g1,c125585_g1,c83623_g1,c176333_g2,c160412_g2,c137721_g1,c106980_g1,c205165_g1,c127714_g1,c133599_g1,c104100_g1,c67852_g1,c134674_g1,c159910_g1,c124748_g1,c112401_g1,c131228_g1,c23711_g1,c138207_g1,c155208_g…
GO:0044238	primary metabolic process	biological_process	5.474e-19	8.4495e-17	1338	2512	46304	108378	c122192_g1,c181225_g1,c156995_g1,c104693_g1,c150859_g1,c152880_g1,c154073_g1,c109511_g1,c69823_g1,c137333_g1,c140325_g1,c270894_g1,c108702_g1,c115751_g1,c87103_g1,c157933_g1,c151608_g2,c130248_g2,c141100_g1,c143690_g1,c175075_g1,c166387_g1,c123328_g1,c137750_g1,c132206_g1,c140845_g1,c138853_g1,c156268_g1,c143352_g1,c95680_g1,c130532_g2,c78842_g1,c91776_g1,c123263_g1,c87327_g1,c133162_g1,c157472_g…
GO:0006807	nitrogen compound metabolic process	biological_process	5.6115e-17	8.4453e-15	964	2512	31901	108378	c151924_g1,c118093_g2,c145752_g2,c181345_g1,c132440_g1,c139562_g1,c152684_g1,c18652_g1,c94650_g1,c115599_g1,c125464_g2,c158301_g2,c162991_g1,c117340_g1,c92486_g1,c164035_g1,c23760_g1,c288173_g1,c282619_g1,c151043_g1,c152932_g1,c147183_g1,c147796_g1,c178486_g3,c137526_g1,c151161_g1,c132357_g2,c7394_g1,c122597_g1,c148609_g3,c142234_g1,c141328_g1,c137888_g2,c146404_g2,c279377_g1,c140806_g1,c170225_g…
GO:0034641	cellular nitrogen compound metabolic process	biological_process	5.6572e-16	8.1086e-14	880	2512	28895	108378	c144504_g1,c97554_g1,c161819_g2,c116390_g1,c282211_g1,c164302_g1,c151481_g1,c152415_g1,c136629_g1,c156206_g1,c158897_g1,c97983_g1,c212024_g1,c146605_g1,c161166_g6,c146850_g1,c144431_g1,c106665_g1,c296617_g1,c125899_g2,c120219_g1,c83585_g1,c16102_g1,c142768_g1,c152676_g1,c143570_g2,c167699_g2,c154584_g1,c109076_g1,c123010_g1,c173544_g1,c160183_g1,c138584_g1,c94593_g1,c146736_g1,c145886_g1,c107076_…
GO:0043170	macromolecule metabolic process	biological_process	4.9257e-14	6.896e-12	1061	2512	36350	108378	c143635_g1,c174705_g1,c13522_g1,c153188_g1,c207104_g1,c217307_g1,c49765_g1,c171755_g5,c133713_g1,c26906_g1,c303316_g1,c151033_g2,c145263_g1,c146131_g1,c80295_g1,c144710_g1,c175113_g2,c253255_g1,c124415_g2,c157896_g3,c157236_g1,c142133_g2,c137866_g1,c146198_g1,c135202_g1,c158703_g4,c82105_g1,c145025_g2,c88917_g1,c91325_g1,c144323_g1,c153737_g3,c123659_g2,c139495_g1,c20657_g1,c155819_g1,c124560_g1,…
GO:0009987	cellular process	biological_process	1.1554e-13	1.5808e-11	1596	2512	59519	108378	c118149_g1,c119200_g1,c152625_g1,c304800_g1,c142827_g1,c109909_g1,c106155_g1,c156448_g1,c158049_g1,c119633_g1,c139598_g1,c62856_g1,c45761_g1,c129666_g1,c143570_g1,c133890_g1,c88033_g1,c139628_g1,c174839_g2,c126216_g1,c144986_g1,c135790_g1,c154002_g1,c204936_g1,c153866_g2,c149824_g1,c148834_g1,c147405_g1,c92998_g1,c128316_g1,c126261_g1,c13837_g1,c155541_g1,c131815_g1,c7164_g1,c31063_g1,c78793_g1,c…
GO:0044237	cellular metabolic process	biological_process	8.0957e-13	1.083e-10	1249	2512	44561	108378	c132357_g2,c147796_g1,c147183_g1,c151161_g1,c172026_g2,c170225_g4,c137888_g2,c279377_g1,c141328_g1,c122597_g1,c148609_g3,c278718_g1,c44242_g1,c166154_g5,c136509_g1,c156665_g1,c98867_g1,c114328_g1,c140612_g1,c152684_g1,c159023_g1,c145752_g2,c288173_g1,c92486_g1,c117340_g1,c18652_g1,c94650_g1,c135326_g1,c152932_g1,c135793_g1,c151043_g1,c164561_g1,c139087_g1,c146009_g1,c150018_g1,c173513_g1,c129732_…
GO:0006414	translational elongation	biological_process	5.2659e-12	6.8915e-10	44	2512	601	108378	c110783_g1,c152932_g1,c160589_g1,c266365_g1,c127074_g1,c56590_g1,c25036_g1,c156268_g1,c142726_g1,c233038_g1,c92684_g1,c141100_g1,c149319_g1,c106665_g1,c82946_g2,c258511_g1,c126944_g1,c160090_g1,c128730_g1,c186485_g1,c257905_g1,c159755_g1,c156665_g1,c142820_g2,c149718_g3,c13522_g1,c66038_g1,c102109_g1,c137637_g1,c139858_g1,c144645_g1,c144148_g1,c89497_g1,c139351_g1,c148766_g1,c81986_g1,c159310_g1,…
GO:0003924	GTPase activity	molecular_function	2.284e-10	2.8646e-08	107	2512	2419	108378	c138298_g1,c155703_g1,c66637_g1,c122071_g1,c207814_g1,c147864_g1,c92463_g1,c254604_g1,c91956_g1,c139023_g1,c167137_g1,c150663_g1,c162153_g1,c78724_g1,c156159_g1,c167137_g2,c109364_g1,c143226_g1,c94744_g1,c141929_g1,c172364_g1,c178617_g1,c97350_g1,c143554_g2,c129593_g1,c105895_g1,c88221_g1,c307256_g1,c130532_g2,c168808_g1,c207728_g1,c319229_g1,c166452_g6,c214047_g1,c134858_g1,c166896_g1,c155817_g1…
GO:0044260	cellular macromolecule metabolic process	biological_process	4.2331e-10	5.2006e-08	933	2512	32623	108378	c120061_g1,c165575_g1,c119212_g1,c182143_g1,c133388_g2,c159310_g1,c136231_g1,c21279_g1,c142696_g1,c139364_g1,c179488_g1,c150127_g1,c137891_g1,c140592_g1,c56993_g1,c174778_g4,c137327_g1,c131605_g1,c94398_g1,c108841_g1,c177873_g1,c137977_g1,c105784_g1,c122874_g1,c153746_g1,c136219_g1,c305728_g1,c131214_g1,c132802_g1,c162690_g1,c92684_g1,c151467_g1,c157595_g1,c218804_g1,c163745_g3,c124106_g1,c137059…
GO:0004197	cysteine-type endopeptidase activity	molecular_function	6.9523e-10	8.3705e-08	48	2512	690	108378	c153866_g2,c154870_g1,c117982_g1,c131339_g1,c110703_g1,c145705_g1,c167965_g3,c118441_g1,c151947_g2,c156270_g1,c145527_g1,c158231_g1,c162790_g1,c164460_g1,c151947_g1,c156202_g1,c234158_g1,c150859_g1,c134468_g1,c157358_g3,c118862_g1,c164460_g2,c132614_g1,c66873_g1,c160412_g2,c133703_g1,c137866_g1,c131218_g1,c139007_g1,c42484_g1,c25212_g1,c142133_g2,c136101_g1,c154903_g1,c319229_g1,c150525_g1,c14351…
GO:0032561	guanyl ribonucleotide binding	molecular_function	3.6448e-09	4.3023e-07	136	2512	3706	108378	c35530_g1,c176468_g1,c286794_g1,c166452_g1,c141781_g1,c100188_g1,c168675_g3,c169805_g1,c133511_g1,c152436_g1,c34258_g1,c168808_g1,c138025_g3,c105895_g1,c166452_g6,c214047_g1,c152280_g2,c156159_g1,c109364_g1,c167137_g1,c162153_g1,c141929_g1,c172364_g1,c178617_g1,c207814_g1,c152852_g5,c66637_g1,c122071_g1,c138298_g1,c155703_g1,c171566_g4,c139023_g1,c254604_g1,c174300_g1,c140228_g2,c280966_g1,c14720…
GO:0005525	GTP binding	molecular_function	4.3481e-09	5.0338e-07	135	2512	3686	108378	c154539_g5,c159755_g1,c121422_g1,c131815_g1,c23711_g1,c131228_g1,c143540_g2,c174524_g4,c130838_g1,c137765_g1,c139467_g1,c163745_g2,c262359_g1,c119633_g1,c172364_g6,c60871_g1,c138037_g1,c16073_g1,c64355_g1,c168793_g1,c112642_g1,c280966_g1,c147201_g1,c255293_g1,c132661_g1,c162299_g1,c168808_g5,c172364_g7,c174300_g1,c140228_g2,c171566_g4,c139023_g1,c254604_g1,c207814_g1,c152852_g5,c66637_g1,c122071_…
GO:0019001	guanyl nucleotide binding	molecular_function	7.8481e-09	8.9142e-07	137	2512	3827	108378	c254604_g1,c171566_g4,c139023_g1,c152852_g5,c207814_g1,c138298_g1,c155703_g1,c66637_g1,c122071_g1,c141929_g1,c172364_g1,c178617_g1,c152280_g2,c167137_g1,c162153_g1,c156159_g1,c109364_g1,c214047_g1,c166452_g6,c168808_g1,c138025_g3,c105895_g1,c168675_g3,c169805_g1,c34258_g1,c133511_g1,c152436_g1,c176468_g1,c35530_g1,c166452_g1,c141781_g1,c100188_g1,c286794_g1,c159755_g1,c121422_g1,c131815_g1,c15453…
GO:0008234	cysteine-type peptidase activity	molecular_function	1.7882e-08	1.9935e-06	58	2512	1071	108378	c133703_g1,c160412_g2,c164460_g2,c132614_g1,c66873_g1,c118862_g1,c157358_g3,c119496_g1,c134468_g1,c150859_g1,c234158_g1,c156202_g1,c157358_g2,c164460_g1,c162790_g1,c151947_g1,c144302_g1,c118768_g1,c158231_g1,c18273_g1,c145527_g1,c156270_g1,c118441_g1,c186108_g1,c167965_g3,c151947_g2,c131339_g1,c110703_g1,c117982_g1,c145705_g1,c154870_g1,c122226_g2,c153866_g2,c145027_g1,c108702_g1,c54422_g1,c16287…
GO:0005509	calcium ion binding	molecular_function	2.6319e-08	2.8807e-06	81	2512	1853	108378	c144504_g1,c97554_g1,c134958_g1,c126760_g1,c174984_g2,c256472_g1,c155044_g1,c80517_g1,c146711_g1,c147778_g1,c160009_g3,c231021_g1,c132990_g1,c118384_g1,c161166_g6,c19023_g2,c131172_g1,c121995_g1,c311118_g1,c133581_g1,c155409_g1,c130248_g2,c139039_g1,c158632_g1,c162435_g2,c153154_g2,c162655_g1,c129788_g1,c166636_g1,c136347_g1,c170028_g2,c79238_g1,c147513_g1,c158397_g1,c154739_g7,c147447_g1,c160009…
GO:0016209	antioxidant activity	molecular_function	8.2673e-08	8.8874e-06	46	2512	763	108378	c19280_g1,c148471_g1,c154739_g7,c81709_g1,c137895_g1,c207178_g1,c150503_g4,c139993_g1,c129127_g1,c117177_g1,c160183_g1,c144472_g2,c31063_g1,c151614_g1,c152837_g1,c83646_g1,c147366_g1,c109113_g1,c155271_g4,c91256_g2,c254844_g1,c151961_g1,c118753_g1,c134619_g1,c29112_g1,c118524_g1,c106893_g1,c137165_g1,c155044_g1,c24494_g1,c122619_g1,c108349_g1,c168459_g1,c138724_g1,c151957_g1,c45455_g1,c163916_g1,…
GO:0071822	protein complex subunit organization	biological_process	1.0392e-07	1.0976e-05	72	2512	1530	108378	c205172_g1,c154165_g1,c127074_g1,c168793_g1,c160589_g1,c164158_g2,c83031_g1,c176162_g1,c137295_g1,c229485_g1,c161753_g1,c168808_g5,c89497_g1,c167467_g1,c77990_g1,c163511_g1,c132009_g2,c158309_g1,c136854_g1,c162153_g6,c154922_g1,c140506_g1,c305844_g1,c138124_g1,c154539_g5,c110553_g2,c186485_g1,c257905_g1,c124867_g1,c177103_g2,c231560_g1,c162927_g2,c154739_g5,c186914_g1,c147399_g1,c137921_g1,c15473…
GO:1901135	carbohydrate derivative metabolic process	biological_process	7.4294e-07	7.7113e-05	220	2512	6316	108378	c88917_g1,c143695_g1,c148887_g1,c91325_g1,c141973_g1,c85903_g1,c255868_g1,c144140_g2,c145923_g1,c167099_g1,c65440_g1,c137433_g2,c126072_g2,c103398_g1,c132764_g1,c110877_g1,c126273_g1,c152258_g3,c156942_g1,c66629_g1,c77610_g1,c153889_g2,c123322_g2,c86406_g2,c145576_g1,c107024_g1,c144192_g1,c146153_g1,c119157_g1,c171333_g1,c156159_g1,c118862_g1,c142053_g1,c229183_g1,c118350_g1,c1087_g1,c151033_g2,c…
GO:0019843	rRNA binding	molecular_function	1.2362e-06	0.00012613	18	2512	203	108378	c258896_g1,c157616_g3,c143570_g1,c146278_g1,c143570_g2,c131321_g1,c90422_g1,c93566_g1,c150657_g2,c113178_g2,c85119_g1,c144307_g1,c124215_g1,c130819_g1,c141690_g1,c204936_g1,c136109_g1,c253249_g1
GO:0016787	hydrolase activity	molecular_function	2.4523e-06	0.00024605	543	2512	18529	108378	c121663_g1,c101955_g1,c153321_g1,c142651_g1,c144108_g2,c186108_g1,c157358_g3,c135688_g1,c66682_g1,c41235_g1,c149798_g1,c155061_g1,c119561_g1,c88221_g1,c162907_g2,c143385_g1,c62319_g1,c156840_g2,c154232_g1,c136874_g1,c166452_g8,c162805_g2,c133581_g1,c162805_g3,c136854_g1,c162153_g6,c268845_g1,c140930_g1,c169016_g1,c144302_g1,c118441_g1,c153368_g1,c156270_g1,c157992_g1,c120287_g1,c138922_g1,c84720_…
GO:0043933	macromolecular complex subunit organization	biological_process	3.0824e-06	0.0003042	83	2512	1998	108378	c154739_g5,c162927_g2,c177103_g2,c145574_g1,c124867_g1,c231560_g1,c305844_g1,c138124_g1,c140506_g1,c124048_g1,c110553_g2,c186485_g1,c257905_g1,c128730_g1,c154539_g5,c77990_g1,c163511_g1,c167467_g1,c89497_g1,c154922_g1,c162153_g6,c136854_g1,c158309_g1,c132009_g2,c259619_g1,c168808_g5,c161753_g1,c83031_g1,c229485_g1,c137295_g1,c258511_g1,c176162_g1,c164158_g2,c136101_g1,c154165_g1,c205172_g1,c16879…
GO:0044710	single-organism metabolic process	biological_process	3.1529e-06	0.00030614	714	2512	24818	108378	c109975_g1,c150938_g1,c229183_g1,c118350_g1,c137036_g1,c134468_g1,c101964_g1,c118862_g1,c141663_g1,c144189_g1,c154166_g1,c132354_g1,c183359_g1,c130184_g1,c150503_g4,c118775_g1,c160733_g1,c66362_g1,c19837_g1,c127990_g1,c147290_g1,c132764_g1,c67291_g1,c65440_g1,c19023_g2,c167099_g1,c118638_g1,c146153_g1,c306700_g1,c124466_g1,c123322_g2,c87584_g1,c29112_g1,c302628_g1,c146711_g1,c155805_g1,c126273_g1…
GO:0051258	protein polymerization	biological_process	5.4861e-06	0.00052422	34	2512	598	108378	c154922_g1,c162153_g6,c207814_g1,c163511_g1,c42203_g1,c154539_g5,c177103_g4,c138124_g1,c123045_g1,c113163_g1,c162153_g1,c167137_g1,c177103_g2,c167137_g2,c162927_g2,c178617_g1,c135971_g1,c168793_g1,c168808_g1,c154165_g1,c147399_g1,c186914_g1,c205172_g1,c120826_g1,c166452_g6,c166452_g1,c286794_g1,c83031_g1,c105924_g2,c141085_g1,c166452_g8,c159834_g2,c168808_g5,c161753_g1
GO:0016817	hydrolase activity, acting on acid anhydrides	molecular_function	8.2269e-06	0.00077384	220	2512	6858	108378	c143226_g1,c150859_g1,c150663_g1,c78724_g1,c167137_g2,c157479_g2,c97350_g1,c143554_g2,c94744_g1,c153321_g1,c147864_g1,c142961_g1,c164414_g2,c158038_g4,c141851_g2,c78847_g1,c91956_g1,c93755_g1,c172927_g2,c94593_g1,c114388_g1,c92463_g1,c136874_g1,c166896_g1,c155817_g1,c129665_g1,c156840_g2,c133445_g1,c105924_g2,c133581_g1,c155657_g1,c159834_g2,c134893_g1,c212024_g1,c166452_g8,c161166_g6,c105929_g1,…
GO:0003724	RNA helicase activity	molecular_function	1.2841e-05	0.0011893	31	2512	472	108378	c97350_g1,c163745_g2,c147175_g1,c1940_g1,c132103_g1,c163745_g3,c34258_g1,c44495_g1,c136874_g1,c122001_g1,c163761_g2,c256061_g1,c279377_g1,c140806_g1,c150335_g2,c144189_g1,c159755_g1,c254604_g1,c64355_g1,c134867_g3,c114388_g1,c111090_g1,c128700_g1,c143540_g2,c130532_g2,c110641_g1,c158217_g3,c66637_g1,c119561_g1,c135778_g2,c158038_g4
GO:0016491	oxidoreductase activity	molecular_function	1.5722e-05	0.001434	303	2512	9715	108378	c256501_g1,c147366_g1,c90316_g1,c144702_g4,c95393_g1,c129732_g1,c23163_g1,c175980_g1,c173544_g1,c160183_g1,c140940_g1,c207178_g1,c154266_g2,c140907_g1,c155619_g1,c159715_g2,c141457_g1,c151926_g1,c140326_g1,c139861_g2,c141555_g1,c152558_g2,c304058_g1,c146343_g2,c142768_g1,c144472_g1,c45455_g1,c158699_g2,c130254_g1,c168459_g1,c106709_g1,c155044_g1,c139898_g2,c83652_g1,c319229_g1,c137908_g1,c97554_g…
GO:0055114	oxidation-reduction process	biological_process	1.6055e-05	0.0014425	299	2512	9547	108378	c155173_g1,c302689_g1,c90855_g1,c158041_g3,c144365_g1,c158689_g1,c133425_g1,c163493_g2,c105924_g1,c123122_g2,c208035_g1,c161765_g2,c136482_g2,c143545_g1,c166844_g1,c154057_g1,c281003_g1,c118284_g1,c128869_g1,c151135_g2,c125585_g1,c149161_g1,c143568_g1,c154341_g1,c126422_g1,c171826_g3,c137165_g1,c106943_g1,c162805_g4,c174300_g1,c120498_g1,c136703_g1,c159848_g1,c9882_g1,c164416_g3,c120234_g2,c14521…
GO:0006461	protein complex assembly	biological_process	1.6538e-05	0.0014428	59	2512	1340	108378	c166452_g6,c150130_g1,c120826_g1,c186914_g1,c205172_g1,c147399_g1,c154165_g1,c154739_g4,c168808_g1,c83136_g1,c168793_g1,c161753_g1,c168808_g5,c65440_g1,c159834_g2,c166452_g8,c141085_g1,c110553_g1,c105924_g2,c286794_g1,c143690_g1,c83031_g1,c166452_g1,c137295_g1,c229485_g1,c92158_g1,c140506_g1,c138124_g1,c177103_g4,c154539_g5,c78847_g1,c110553_g2,c115511_g1,c42203_g1,c167467_g1,c77990_g1,c173931_g1…
GO:0070271	protein complex biogenesis	biological_process	1.6538e-05	0.0014428	59	2512	1340	108378	c92158_g1,c140506_g1,c138124_g1,c154539_g5,c177103_g4,c110553_g2,c78847_g1,c167467_g1,c42203_g1,c115511_g1,c163511_g1,c173931_g1,c77990_g1,c132009_g2,c207814_g1,c162153_g6,c154922_g1,c136854_g1,c152852_g5,c158309_g1,c178617_g1,c135971_g1,c139087_g1,c162927_g2,c154739_g5,c177103_g2,c167137_g2,c124867_g1,c162153_g1,c167137_g1,c113163_g1,c231560_g1,c123045_g1,c97732_g1,c166452_g6,c150130_g1,c120826_…
GO:0017111	nucleoside-triphosphatase activity	molecular_function	1.9843e-05	0.0017065	197	2512	6143	108378	c153321_g1,c147864_g1,c164414_g2,c142961_g1,c158038_g4,c91956_g1,c172927_g2,c78847_g1,c94593_g1,c114388_g1,c92463_g1,c150859_g1,c143226_g1,c167137_g2,c150663_g1,c78724_g1,c97350_g1,c157479_g2,c143554_g2,c94744_g1,c130532_g2,c147848_g1,c108825_g1,c207728_g1,c54026_g1,c88221_g1,c152865_g1,c148743_g1,c307256_g1,c119561_g1,c134858_g1,c45507_g1,c150525_g1,c135269_g2,c129727_g1,c319229_g1,c136874_g1,c1…
GO:0006184	obsolete GTP catabolic process	biological_process	2.033e-05	0.0017238	21	2512	329	108378	c166896_g1,c167137_g1,c162153_g1,c166452_g1,c167137_g2,c286794_g1,c166452_g8,c159834_g2,c168808_g5,c178617_g1,c105924_g2,c162927_g2,c129593_g1,c162153_g6,c168793_g1,c174524_g4,c207814_g1,c168808_g1,c147864_g1,c166452_g6,c154539_g5
GO:0016462	pyrophosphatase activity	molecular_function	2.3203e-05	0.00194	201	2512	6305	108378	c153399_g2,c130184_g1,c154529_g1,c207814_g1,c19837_g1,c138298_g1,c155703_g1,c305806_g1,c122071_g1,c66637_g1,c180932_g1,c254604_g1,c163678_g1,c177103_g4,c144189_g1,c139023_g1,c111090_g1,c183359_g1,c135538_g1,c167137_g1,c162153_g1,c134468_g1,c156159_g1,c158401_g1,c109364_g1,c156528_g1,c141929_g1,c172364_g1,c178617_g1,c24151_g1,c110641_g1,c168808_g1,c129593_g1,c105895_g1,c147399_g1,c166452_g6,c21404…
GO:0008653	lipopolysaccharide metabolic process	biological_process	3.5897e-05	0.0029203	39	2512	682	108378	c103398_g1,c152906_g1,c126072_g2,c152684_g1,c119276_g3,c141652_g1,c232504_g1,c255868_g1,c183107_g1,c85903_g1,c147530_g1,c144192_g1,c279250_g1,c156923_g1,c93915_g1,c148646_g1,c123322_g2,c118411_g1,c94409_g1,c169732_g6,c146673_g1,c165575_g1,c96379_g1,c146131_g1,c118896_g1,c151033_g2,c151292_g1,c8838_g1,c118350_g1,c151084_g1,c142053_g1,c150018_g1,c159892_g1,c123627_g1,c72631_g1,c183359_g1,c267508_g1…
GO:0009103	lipopolysaccharide biosynthetic process	biological_process	3.5897e-05	0.0029203	39	2512	682	108378	c118896_g1,c151292_g1,c8838_g1,c151033_g2,c146673_g1,c165575_g1,c96379_g1,c146131_g1,c159892_g1,c150018_g1,c118350_g1,c151084_g1,c142053_g1,c183359_g1,c267508_g1,c123627_g1,c72631_g1,c127990_g1,c154529_g1,c152684_g1,c141652_g1,c119276_g3,c152906_g1,c126072_g2,c103398_g1,c147530_g1,c183107_g1,c85903_g1,c232504_g1,c255868_g1,c93915_g1,c148646_g1,c123322_g2,c118411_g1,c144192_g1,c279250_g1,c156923_g…
GO:0065003	macromolecular complex assembly	biological_process	4.2521e-05	0.0033948	61	2512	1454	108378	c154739_g5,c162927_g2,c139087_g1,c178617_g1,c135971_g1,c97732_g1,c123045_g1,c231560_g1,c113163_g1,c167137_g1,c162153_g1,c124867_g1,c167137_g2,c177103_g2,c78847_g1,c110553_g2,c177103_g4,c154539_g5,c138124_g1,c140506_g1,c92158_g1,c152852_g5,c136854_g1,c158309_g1,c162153_g6,c154922_g1,c207814_g1,c132009_g2,c163511_g1,c173931_g1,c77990_g1,c115511_g1,c144255_g1,c167467_g1,c42203_g1,c105924_g2,c110553_…
GO:0005829	cytosol	cellular_component	4.2858e-05	0.0033948	28	2512	511	108378	c152880_g1,c1087_g1,c281208_g1,c103214_g1,c14620_g1,c131171_g1,c142693_g1,c135673_g1,c153111_g1,c135283_g1,c115751_g1,c25055_g1,c181225_g1,c157616_g3,c146312_g2,c164444_g3,c151942_g2,c70854_g1,c106292_g1,c115514_g2,c141509_g1,c157896_g3,c81929_g1,c95507_g2,c167388_g1,c278571_g1,c145048_g1,c83424_g1
GO:0034622	cellular macromolecular complex assembly	biological_process	4.8154e-05	0.0037647	56	2512	1298	108378	c154739_g5,c162927_g2,c139087_g1,c178617_g1,c135971_g1,c231560_g1,c123045_g1,c113163_g1,c167137_g1,c162153_g1,c167137_g2,c124867_g1,c177103_g2,c110553_g2,c177103_g4,c154539_g5,c138124_g1,c92158_g1,c140506_g1,c152852_g5,c136854_g1,c162153_g6,c154922_g1,c132009_g2,c207814_g1,c173931_g1,c163511_g1,c77990_g1,c115511_g1,c144255_g1,c42203_g1,c167467_g1,c105924_g2,c110553_g1,c159834_g2,c259619_g1,c16645…
GO:0044711	single-organism biosynthetic process	biological_process	4.9155e-05	0.0037937	261	2512	8061	108378	c119157_g1,c144192_g1,c88422_g2,c145576_g1,c86406_g2,c148008_g1,c114188_g1,c110641_g1,c152258_g3,c171930_g2,c110877_g1,c66629_g1,c145923_g1,c148887_g1,c159240_g1,c143695_g1,c165035_g1,c154501_g1,c131171_g1,c98411_g1,c161510_g1,c135538_g1,c13522_g1,c144413_g1,c154739_g7,c138298_g1,c143339_g1,c146131_g1,c231661_g1,c151033_g2,c28545_g1,c152280_g2,c142159_g1,c142053_g1,c1087_g1,c147791_g1,c118411_g1,…
GO:0044445	cytosolic part	cellular_component	5.9055e-05	0.0045002	26	2512	457	108378	c103214_g1,c152880_g1,c1087_g1,c14620_g1,c131171_g1,c142693_g1,c135673_g1,c153111_g1,c135283_g1,c25055_g1,c181225_g1,c157616_g3,c146312_g2,c164444_g3,c70854_g1,c151942_g2,c106292_g1,c115514_g2,c141509_g1,c81929_g1,c157896_g3,c167388_g1,c95507_g2,c145048_g1,c278571_g1,c83424_g1
GO:1901137	carbohydrate derivative biosynthetic process	biological_process	6.2364e-05	0.0046929	117	2512	3186	108378	c162196_g1,c172206_g3,c124000_g1,c169732_g6,c126539_g1,c156923_g1,c143878_g1,c229877_g1,c142241_g1,c93915_g1,c153134_g1,c118411_g1,c147791_g1,c183107_g1,c158301_g2,c232504_g1,c141598_g1,c140278_g1,c70606_g1,c211204_g1,c120227_g1,c147530_g1,c152906_g1,c125245_g1,c139562_g1,c152684_g1,c230909_g1,c135710_g1,c141823_g2,c176416_g1,c144384_g1,c109739_g1,c72631_g1,c128316_g1,c162558_g1,c44242_g1,c138666…
GO:0030414	peptidase inhibitor activity	molecular_function	6.5271e-05	0.0047918	21	2512	343	108378	c150913_g1,c126554_g1,c156171_g1,c139628_g1,c25036_g1,c151518_g1,c97076_g1,c107260_g1,c144302_g1,c100385_g1,c16102_g1,c118552_g1,c136397_g1,c123126_g1,c130602_g1,c6844_g1,c148499_g1,c282187_g1,c104795_g1,c123801_g1,c132440_g1
GO:0061134	peptidase regulator activity	molecular_function	6.5271e-05	0.0047918	21	2512	343	108378	c118552_g1,c16102_g1,c136397_g1,c148499_g1,c6844_g1,c130602_g1,c123126_g1,c123801_g1,c132440_g1,c104795_g1,c282187_g1,c156171_g1,c126554_g1,c150913_g1,c25036_g1,c139628_g1,c151518_g1,c100385_g1,c144302_g1,c107260_g1,c97076_g1
GO:0042278	purine nucleoside metabolic process	biological_process	6.9895e-05	0.0049628	111	2512	3112	108378	c290121_g1,c153134_g1,c229877_g1,c142241_g1,c167388_g1,c164573_g1,c132478_g1,c135778_g2,c145634_g1,c144337_g1,c25055_g1,c169031_g3,c119077_g1,c139562_g1,c125245_g1,c116716_g2,c135283_g1,c205010_g1,c151924_g1,c120227_g1,c107569_g1,c70606_g1,c18652_g1,c140278_g1,c141598_g1,c120234_g2,c158301_g2,c164416_g3,c118943_g1,c44242_g1,c128316_g1,c140506_g1,c126261_g1,c150461_g1,c109739_g1,c159641_g1,c141823…
GO:0046128	purine ribonucleoside metabolic process	biological_process	6.9895e-05	0.0049628	111	2512	3112	108378	c110679_g2,c155594_g1,c88033_g1,c170669_g2,c133162_g1,c123477_g1,c159310_g1,c106330_g1,c137721_g1,c81934_g1,c133564_g1,c166805_g1,c133599_g1,c135251_g1,c177507_g1,c134674_g1,c150461_g1,c109739_g1,c128316_g1,c140506_g1,c126261_g1,c44242_g1,c118943_g1,c148834_g1,c230909_g1,c89527_g2,c153866_g2,c167114_g5,c143741_g1,c135710_g1,c141823_g2,c159641_g1,c151924_g1,c205010_g1,c125245_g1,c139562_g1,c116716…
GO:0016818	hydrolase activity, acting on acid anhydrides, in phosphorus-containing anhydrides	molecular_function	7.0073e-05	0.0049628	203	2512	6476	108378	c137182_g1,c29187_g1,c110594_g1,c179190_g1,c134867_g3,c153134_g1,c157479_g1,c165066_g1,c173616_g1,c118843_g1,c161144_g1,c121686_g1,c158217_g3,c145634_g1,c205172_g1,c167990_g1,c89675_g1,c135778_g2,c148124_g1,c163745_g3,c69804_g1,c147644_g1,c44495_g1,c158301_g2,c256061_g1,c166857_g1,c164035_g1,c175502_g1,c150335_g2,c24800_g1,c150461_g1,c94766_g1,c125840_g1,c268845_g1,c140930_g1,c161839_g1,c162153_g…
GO:0005576	extracellular region	cellular_component	7.9944e-05	0.0055961	140	2512	4032	108378	c139117_g1,c86612_g1,c162384_g1,c133511_g1,c118946_g1,c122876_g1,c88917_g1,c173202_g1,c91325_g1,c113873_g1,c134958_g1,c153889_g2,c93595_g1,c146711_g1,c145752_g1,c147399_g1,c138520_g1,c204838_g1,c135265_g1,c151674_g1,c147616_g1,c106243_g1,c126762_g1,c171333_g1,c137036_g1,c131292_g1,c177103_g4,c157120_g1,c145527_g1,c165696_g1,c162790_g1,c13522_g1,c148471_g1,c123511_g1,c173668_g1,c152906_g1,c158982_…
GO:0004175	endopeptidase activity	molecular_function	9.108e-05	0.0063023	108	2512	2949	108378	c131339_g1,c117982_g1,c145705_g1,c143609_g1,c303316_g1,c205934_g1,c162790_g1,c151947_g1,c144108_g2,c158231_g1,c145527_g1,c151947_g2,c1340_g1,c167965_g3,c143118_g1,c163678_g1,c157093_g1,c134473_g1,c157358_g3,c152234_g1,c118862_g1,c145859_g1,c134468_g1,c234158_g1,c149718_g2,c150859_g1,c144630_g1,c111105_g1,c18927_g1,c133703_g1,c143697_g1,c118977_g1,c132372_g1,c132614_g1,c152429_g1,c66873_g1,c155061…
GO:0005975	carbohydrate metabolic process	biological_process	9.3581e-05	0.0064018	200	2512	5954	108378	c108331_g1,c145683_g2,c232504_g1,c281208_g1,c183107_g1,c137355_g1,c31783_g2,c139562_g1,c159023_g1,c135283_g1,c152684_g1,c54523_g1,c127867_g1,c118823_g1,c166315_g2,c172206_g3,c124000_g1,c145082_g2,c165744_g2,c167388_g1,c143878_g1,c136289_g1,c128899_g1,c84720_g1,c135251_g1,c159008_g2,c149832_g2,c178486_g3,c281421_g1,c159310_g1,c133162_g1,c172026_g2,c145182_g1,c165575_g1,c174677_g1,c110679_g2,c16351…
GO:0043167	ion binding	molecular_function	0.00011262	0.0076176	748	2512	27416	108378	c108841_g1,c105784_g1,c94398_g1,c177507_g1,c151628_g1,c128997_g1,c228670_g1,c171322_g2,c139364_g1,c159055_g1,c8179_g1,c142696_g1,c282187_g1,c170623_g1,c254844_g1,c147344_g1,c165575_g1,c174677_g1,c82052_g1,c123312_g1,c162690_g1,c132802_g1,c123711_g1,c158309_g1,c156159_g3,c148669_g4,c281208_g1,c232504_g1,c959_g1,c183107_g1,c147644_g1,c139572_g1,c168909_g4,c69804_g1,c177693_g1,c163745_g3,c137059_g2,…
GO:0022607	cellular component assembly	biological_process	0.00011837	0.0079169	86	2512	2338	108378	c110553_g2,c43156_g1,c127154_g1,c154539_g5,c116185_g2,c140930_g1,c147701_g1,c138124_g1,c153085_g2,c140506_g1,c162153_g6,c154922_g1,c158309_g1,c136854_g1,c157553_g1,c132009_g2,c163511_g1,c77990_g1,c167467_g1,c123137_g1,c154739_g5,c162927_g2,c142696_g1,c231560_g1,c177103_g2,c124867_g1,c134867_g3,c168793_g1,c154165_g1,c205172_g1,c134867_g2,c259619_g1,c168808_g5,c161753_g1,c229485_g1,c137295_g1,c1418…
GO:0072521	purine-containing compound metabolic process	biological_process	0.00012048	0.0079169	156	2512	4757	108378	c290121_g1,c167388_g1,c153134_g1,c164573_g1,c135778_g2,c145634_g1,c181345_g1,c135283_g1,c139562_g1,c205010_g1,c151924_g1,c164035_g1,c18652_g1,c98680_g1,c158301_g2,c138666_g1,c118943_g1,c140506_g1,c44242_g1,c150461_g1,c109739_g1,c88240_g1,c141823_g2,c230909_g1,c106330_g1,c170669_g2,c133162_g1,c159310_g1,c110679_g2,c155594_g1,c177507_g1,c135251_g1,c156876_g3,c81934_g1,c173390_g3,c150525_g1,c97554_g…
GO:0031683	G-protein beta/gamma-subunit complex binding	molecular_function	0.00012099	0.0079169	29	2512	638	108378	c66637_g1,c93326_g1,c121686_g1,c207728_g1,c158217_g3,c125840_g1,c131228_g1,c173616_g1,c319229_g1,c134858_g1,c16073_g1,c109364_g1,c140228_g2,c156840_g2,c129665_g1,c141781_g1,c155817_g1,c138037_g1,c130234_g1,c147644_g1,c69804_g1,c147175_g1,c172364_g1,c105929_g1,c151161_g1,c280966_g1,c174677_g1,c143554_g2,c97350_g1
GO:0030029	actin filament-based process	biological_process	0.00012479	0.0080205	22	2512	378	108378	c205172_g1,c186914_g1,c42203_g1,c164414_g2,c175261_g2,c138124_g1,c138888_g2,c118858_g1,c136362_g1,c150625_g1,c176162_g1,c113957_g1,c281208_g1,c113163_g1,c91703_g1,c123045_g1,c135971_g1,c141085_g1,c95135_g1,c149454_g2,c84918_g1,c43925_g1
GO:0051920	peroxiredoxin activity	molecular_function	0.00012524	0.0080205	9	2512	72	108378	c134619_g1,c45455_g1,c118753_g1,c151961_g1,c106893_g1,c117177_g1,c152558_g2,c91256_g2,c24494_g1
GO:0044281	small molecule metabolic process	biological_process	0.00015533	0.0098356	359	2512	12310	108378	c106860_g1,c135068_g1,c98680_g1,c137355_g1,c205010_g1,c205172_g1,c123841_g1,c124000_g1,c167388_g1,c290121_g1,c83394_g1,c126539_g1,c29187_g1,c136162_g1,c147695_g1,c157472_g1,c81934_g1,c156876_g3,c156714_g1,c136441_g1,c135251_g1,c170669_g2,c133162_g1,c106330_g1,c89971_g1,c149832_g2,c110679_g2,c155594_g1,c158009_g1,c145182_g1,c83746_g1,c119000_g1,c162805_g3,c88240_g1,c141823_g2,c123557_g2,c153514_g2…
GO:0009144	purine nucleoside triphosphate metabolic process	biological_process	0.00015848	0.0098356	99	2512	2770	108378	c130184_g1,c233492_g1,c133839_g1,c19837_g1,c103222_g1,c137664_g1,c151942_g2,c141851_g2,c141457_g1,c78847_g1,c162755_g4,c135538_g1,c94593_g1,c229183_g1,c1087_g1,c156159_g1,c303292_g1,c118862_g1,c231661_g1,c131638_g2,c153111_g1,c116390_g1,c147848_g1,c130532_g2,c156942_g1,c146702_g1,c66629_g1,c151481_g1,c149049_g1,c146153_g1,c173390_g3,c86406_g2,c145576_g1,c97554_g1,c1783_g1,c123328_g1,c106939_g1,c8…
GO:0009205	purine ribonucleoside triphosphate metabolic process	biological_process	0.00015848	0.0098356	99	2512	2770	108378	c118943_g1,c126261_g1,c140506_g1,c128316_g1,c44242_g1,c150461_g1,c109739_g1,c135710_g1,c141823_g2,c89527_g2,c153866_g2,c167114_g5,c148834_g1,c106330_g1,c137721_g1,c133162_g1,c123477_g1,c159310_g1,c110679_g2,c88033_g1,c177507_g1,c134674_g1,c166805_g1,c133599_g1,c135251_g1,c133564_g1,c290121_g1,c229877_g1,c142241_g1,c167388_g1,c153134_g1,c164573_g1,c132478_g1,c135778_g2,c145634_g1,c144337_g1,c25055…
GO:0009119	ribonucleoside metabolic process	biological_process	0.00016674	0.010206	111	2512	3183	108378	c134674_g1,c177507_g1,c135251_g1,c133599_g1,c166805_g1,c133564_g1,c81934_g1,c137721_g1,c106330_g1,c159310_g1,c133162_g1,c123477_g1,c170669_g2,c88033_g1,c110679_g2,c155594_g1,c159641_g1,c141823_g2,c135710_g1,c143741_g1,c89527_g2,c167114_g5,c153866_g2,c230909_g1,c148834_g1,c118943_g1,c44242_g1,c128316_g1,c140506_g1,c126261_g1,c109739_g1,c150461_g1,c120227_g1,c107569_g1,c70606_g1,c18652_g1,c140278_g…
GO:0009199	ribonucleoside triphosphate metabolic process	biological_process	0.00016784	0.010206	99	2512	2776	108378	c167099_g1,c145923_g1,c160185_g1,c144140_g2,c304058_g1,c132764_g1,c146860_g1,c137433_g2,c139861_g2,c106939_g1,c88917_g1,c143695_g1,c1783_g1,c123328_g1,c97554_g1,c173390_g3,c86406_g2,c145576_g1,c146153_g1,c149049_g1,c66629_g1,c146702_g1,c151481_g1,c156942_g1,c147848_g1,c130532_g2,c116390_g1,c131638_g2,c153111_g1,c231661_g1,c156159_g1,c118862_g1,c303292_g1,c229183_g1,c1087_g1,c135538_g1,c94593_g1,c…
GO:0044391	ribosomal subunit	cellular_component	0.00018905	0.011381	18	2512	318	108378	c135673_g1,c157616_g3,c45761_g1,c103214_g1,c157183_g1,c151740_g4,c151088_g1,c154474_g1,c142693_g1,c118149_g1,c95507_g2,c157896_g3,c278571_g1,c146312_g2,c157896_g4,c151740_g3,c149638_g2,c106292_g1
GO:0006415	translational termination	biological_process	0.00022895	0.013381	10	2512	107	108378	c305844_g1,c186485_g1,c257905_g1,c110783_g1,c137921_g1,c89497_g1,c255458_g1,c154584_g1,c160589_g1,c127074_g1
GO:0006449	regulation of translational termination	biological_process	0.00022895	0.013381	10	2512	107	108378	c305844_g1,c257905_g1,c186485_g1,c110783_g1,c137921_g1,c89497_g1,c255458_g1,c154584_g1,c160589_g1,c127074_g1
GO:0043624	cellular protein complex disassembly	biological_process	0.00022895	0.013381	10	2512	107	108378	c154584_g1,c89497_g1,c255458_g1,c137921_g1,c127074_g1,c160589_g1,c305844_g1,c110783_g1,c257905_g1,c186485_g1
GO:0004866	endopeptidase inhibitor activity	molecular_function	0.00024499	0.014046	18	2512	296	108378	c118552_g1,c136397_g1,c123126_g1,c148499_g1,c130602_g1,c6844_g1,c132440_g1,c282187_g1,c150913_g1,c156171_g1,c126554_g1,c25036_g1,c139628_g1,c151518_g1,c97076_g1,c144302_g1,c100385_g1,c107260_g1
GO:0061135	endopeptidase regulator activity	molecular_function	0.00024499	0.014046	18	2512	296	108378	c151518_g1,c97076_g1,c107260_g1,c100385_g1,c144302_g1,c150913_g1,c126554_g1,c156171_g1,c139628_g1,c25036_g1,c123126_g1,c6844_g1,c130602_g1,c148499_g1,c282187_g1,c132440_g1,c118552_g1,c136397_g1
GO:0000902	cell morphogenesis	biological_process	0.00025983	0.014687	18	2512	246	108378	c124466_g1,c64902_g1,c167114_g5,c145082_g2,c82796_g1,c139628_g1,c166315_g2,c103007_g2,c164363_g3,c212270_g1,c57892_g1,c62973_g1,c24874_g1,c163983_g10,c2966_g1,c123289_g1,c177875_g1,c15946_g1
GO:0019693	ribose phosphate metabolic process	biological_process	0.00026104	0.014687	115	2512	3350	108378	c141823_g2,c135710_g1,c89527_g2,c153866_g2,c167114_g5,c148834_g1,c141813_g1,c118943_g1,c138666_g1,c44242_g1,c140506_g1,c126261_g1,c128316_g1,c150461_g1,c109739_g1,c144384_g1,c134674_g1,c177507_g1,c159910_g1,c135251_g1,c133599_g1,c166805_g1,c133564_g1,c137721_g1,c178486_g3,c106330_g1,c133162_g1,c123477_g1,c159310_g1,c119000_g1,c88033_g1,c110679_g2,c135778_g2,c145634_g1,c144337_g1,c290121_g1,c15313…
GO:0009141	nucleoside triphosphate metabolic process	biological_process	0.00027138	0.015127	99	2512	2812	108378	c94593_g1,c135538_g1,c162755_g4,c78847_g1,c141457_g1,c141851_g2,c137664_g1,c151942_g2,c103222_g1,c19837_g1,c133839_g1,c233492_g1,c130184_g1,c153111_g1,c131638_g2,c231661_g1,c118862_g1,c156159_g1,c303292_g1,c1087_g1,c229183_g1,c97554_g1,c86406_g2,c145576_g1,c173390_g3,c146153_g1,c149049_g1,c151481_g1,c66629_g1,c146702_g1,c156942_g1,c147848_g1,c130532_g2,c116390_g1,c160185_g1,c145923_g1,c167099_g1,…
GO:0030036	actin cytoskeleton organization	biological_process	0.00029613	0.016355	21	2512	376	108378	c118858_g1,c136362_g1,c150625_g1,c91703_g1,c123045_g1,c113957_g1,c176162_g1,c113163_g1,c141085_g1,c95135_g1,c135971_g1,c43925_g1,c84918_g1,c149454_g2,c164414_g2,c186914_g1,c205172_g1,c42203_g1,c175261_g2,c138124_g1,c138888_g2
GO:0032989	cellular component morphogenesis	biological_process	0.00031632	0.017083	18	2512	251	108378	c15946_g1,c177875_g1,c123289_g1,c2966_g1,c163983_g10,c62973_g1,c24874_g1,c212270_g1,c57892_g1,c164363_g3,c103007_g2,c166315_g2,c139628_g1,c82796_g1,c145082_g2,c167114_g5,c64902_g1,c124466_g1
GO:0016684	oxidoreductase activity, acting on peroxide as acceptor	molecular_function	0.00031987	0.017083	25	2512	428	108378	c142768_g1,c144315_g2,c138724_g1,c168459_g1,c45455_g1,c151957_g1,c152837_g1,c152558_g2,c91256_g2,c155271_g4,c254844_g1,c19023_g2,c173362_g3,c29112_g1,c148471_g1,c151961_g1,c134619_g1,c154739_g7,c81709_g1,c118753_g1,c31063_g1,c24494_g1,c117177_g1,c106893_g1,c137165_g1
GO:0009126	purine nucleoside monophosphate metabolic process	biological_process	0.00032066	0.017083	97	2512	2761	108378	c145923_g1,c167099_g1,c160185_g1,c144140_g2,c304058_g1,c132764_g1,c146860_g1,c137433_g2,c139861_g2,c106939_g1,c88917_g1,c143695_g1,c1783_g1,c123328_g1,c97554_g1,c173390_g3,c145576_g1,c86406_g2,c149049_g1,c66629_g1,c151481_g1,c126273_g1,c156942_g1,c147848_g1,c130532_g2,c116390_g1,c131638_g2,c153111_g1,c231661_g1,c156159_g1,c118862_g1,c229183_g1,c1087_g1,c135538_g1,c94593_g1,c162755_g4,c78847_g1,c1…
GO:0009167	purine ribonucleoside monophosphate metabolic process	biological_process	0.00032066	0.017083	97	2512	2761	108378	c144337_g1,c145634_g1,c135778_g2,c167388_g1,c229877_g1,c142241_g1,c153134_g1,c290121_g1,c164573_g1,c132478_g1,c70606_g1,c107569_g1,c164416_g3,c158301_g2,c120234_g2,c140278_g1,c116716_g2,c139562_g1,c135283_g1,c125245_g1,c169031_g3,c25055_g1,c119077_g1,c205010_g1,c135710_g1,c141823_g2,c148834_g1,c167114_g5,c89527_g2,c153866_g2,c140506_g1,c126261_g1,c128316_g1,c44242_g1,c138666_g1,c118943_g1,c150461…
GO:0032502	developmental process	biological_process	0.00034929	0.018445	62	2512	1555	108378	c78847_g1,c180932_g1,c110553_g2,c151573_g1,c120300_g2,c64902_g1,c66038_g1,c162790_g1,c169984_g1,c138266_g1,c167114_g5,c82796_g1,c151838_g1,c139628_g1,c143609_g1,c154002_g1,c148446_g1,c158041_g3,c103007_g2,c133890_g1,c148446_g2,c144710_g1,c57892_g1,c212270_g1,c137327_g1,c163983_g10,c62973_g1,c157806_g1,c2966_g1,c150055_g1,c149718_g2,c123289_g1,c284414_g1,c111706_g1,c1114_g1,c177103_g2,c145507_g1,c…
GO:0016628	oxidoreductase activity, acting on the CH-CH group of donors, NAD or NADP as acceptor	molecular_function	0.00035719	0.018698	20	2512	288	108378	c23760_g1,c136703_g1,c129732_g1,c159240_g1,c137888_g2,c162805_g2,c123263_g1,c141652_g1,c110810_g1,c149798_g1,c169503_g2,c83746_g1,c126422_g1,c162805_g3,c144413_g1,c152932_g1,c158689_g1,c20657_g1,c144384_g1,c156729_g1
GO:0046034	ATP metabolic process	biological_process	0.00036866	0.019132	94	2512	2658	108378	c116716_g2,c139562_g1,c135283_g1,c125245_g1,c169031_g3,c25055_g1,c119077_g1,c205010_g1,c70606_g1,c107569_g1,c164416_g3,c120234_g2,c158301_g2,c140278_g1,c142241_g1,c229877_g1,c167388_g1,c153134_g1,c290121_g1,c132478_g1,c164573_g1,c145634_g1,c144337_g1,c135778_g2,c159310_g1,c133162_g1,c106330_g1,c137721_g1,c110679_g2,c88033_g1,c177507_g1,c134674_g1,c133564_g1,c133599_g1,c166805_g1,c135251_g1,c14050…
GO:0043623	cellular protein complex assembly	biological_process	0.00037612	0.019352	43	2512	998	108378	c105924_g2,c168808_g5,c161753_g1,c141085_g1,c166452_g8,c159834_g2,c83031_g1,c286794_g1,c166452_g1,c120826_g1,c166452_g6,c168808_g1,c168793_g1,c83136_g1,c147399_g1,c186914_g1,c205172_g1,c154165_g1,c162927_g2,c178617_g1,c135971_g1,c113163_g1,c231560_g1,c123045_g1,c177103_g2,c167137_g2,c124867_g1,c162153_g1,c167137_g1,c154539_g5,c177103_g4,c140506_g1,c92158_g1,c138124_g1,c207814_g1,c162153_g6,c15492…
GO:0009116	nucleoside metabolic process	biological_process	0.00038794	0.019694	113	2512	3328	108378	c135538_g1,c114168_g1,c94593_g1,c162755_g4,c123010_g1,c78847_g1,c141457_g1,c141851_g2,c103222_g1,c137664_g1,c151942_g2,c19837_g1,c133839_g1,c233492_g1,c130184_g1,c153111_g1,c131638_g2,c231661_g1,c303292_g1,c156159_g1,c118862_g1,c1087_g1,c229183_g1,c97554_g1,c86406_g2,c145576_g1,c173390_g3,c146153_g1,c149049_g1,c151481_g1,c66629_g1,c146702_g1,c156942_g1,c152258_g3,c130532_g2,c147848_g1,c116390_g1,…
GO:0006163	purine nucleotide metabolic process	biological_process	0.00038931	0.019694	104	2512	3022	108378	c118862_g1,c303292_g1,c156159_g1,c229183_g1,c1087_g1,c131638_g2,c153111_g1,c231661_g1,c19837_g1,c103222_g1,c137664_g1,c151942_g2,c122424_g1,c141851_g2,c141457_g1,c130184_g1,c233492_g1,c133839_g1,c94593_g1,c135538_g1,c78847_g1,c162755_g4,c106939_g1,c88917_g1,c143695_g1,c1783_g1,c123328_g1,c144140_g2,c304058_g1,c145923_g1,c167099_g1,c160185_g1,c137433_g2,c139861_g2,c132764_g1,c146860_g1,c126273_g1,…
GO:0019318	hexose metabolic process	biological_process	0.00040562	0.020281	51	2512	1276	108378	c159310_g1,c133162_g1,c153111_g1,c128817_g1,c178486_g3,c281421_g1,c28545_g1,c174677_g1,c110679_g2,c128192_g1,c231661_g1,c238653_g1,c84720_g1,c1087_g1,c61643_g1,c135251_g1,c140506_g1,c118943_g1,c186108_g1,c151942_g2,c118775_g1,c261217_g1,c149589_g1,c115384_g1,c121668_g1,c205698_g1,c152436_g1,c139562_g1,c135283_g1,c158223_g1,c25055_g1,c127867_g1,c132764_g1,c146958_g1,c169503_g2,c155817_g1,c145683_g…
GO:1901657	glycosyl compound metabolic process	biological_process	0.00040764	0.020281	120	2512	3561	108378	c137721_g1,c149832_g2,c106330_g1,c133162_g1,c123477_g1,c159310_g1,c170669_g2,c141617_g1,c145182_g1,c88033_g1,c110679_g2,c155594_g1,c134674_g1,c177507_g1,c135251_g1,c166805_g1,c133599_g1,c81934_g1,c133564_g1,c118943_g1,c44242_g1,c140506_g1,c126261_g1,c128316_g1,c150461_g1,c109739_g1,c144384_g1,c141823_g2,c159641_g1,c135710_g1,c143741_g1,c89527_g2,c153866_g2,c167114_g5,c230909_g1,c148834_g1,c25055_…
GO:0006508	proteolysis	biological_process	0.00041624	0.020539	158	2512	4973	108378	c162790_g1,c151947_g1,c158231_g1,c145527_g1,c167965_g3,c117481_g1,c117982_g1,c131339_g1,c145705_g1,c143609_g1,c169412_g1,c111105_g1,c133703_g1,c147616_g1,c118977_g1,c132614_g1,c132372_g1,c118862_g1,c169405_g3,c253255_g1,c134468_g1,c234158_g1,c149718_g2,c124719_g1,c157358_g2,c144630_g1,c126610_g2,c153400_g1,c134503_g1,c157236_g1,c142133_g2,c65847_g1,c138301_g1,c171930_g2,c147165_g1,c152040_g3,c867…
GO:0044699	single-organism process	biological_process	0.00044898	0.021975	1124	2512	43091	108378	c33030_g1,c120227_g1,c147530_g1,c145501_g1,c134867_g2,c120737_g1,c87647_g1,c132661_g1,c162299_g1,c154172_g1,c148253_g1,c112642_g1,c156923_g1,c16073_g1,c81575_g1,c64355_g1,c110869_g1,c43875_g1,c106943_g1,c151135_g2,c143122_g1,c151292_g1,c144365_g1,c130838_g1,c89527_g2,c157553_g1,c302689_g1,c117019_g1,c144000_g1,c124215_g1,c110553_g2,c161765_g2,c177101_g2,c176468_g1,c35530_g1,c43925_g1,c134598_g1,c…
GO:0009161	ribonucleoside monophosphate metabolic process	biological_process	0.00045354	0.022019	99	2512	2857	108378	c156159_g1,c118862_g1,c229183_g1,c1087_g1,c131638_g2,c153111_g1,c231661_g1,c141457_g1,c141851_g2,c143339_g1,c19837_g1,c137664_g1,c151942_g2,c103222_g1,c133839_g1,c130184_g1,c233492_g1,c135538_g1,c94593_g1,c162755_g4,c78847_g1,c88917_g1,c106939_g1,c143695_g1,c1783_g1,c123328_g1,c167099_g1,c145923_g1,c160185_g1,c304058_g1,c144140_g2,c132764_g1,c146860_g1,c137433_g2,c139861_g2,c66629_g1,c151481_g1,c…
GO:0003746	translation elongation factor activity	molecular_function	0.00045874	0.022093	14	2512	220	108378	c148766_g1,c83584_g1,c186485_g1,c257905_g1,c159755_g1,c110783_g1,c149319_g1,c156665_g1,c144148_g1,c89497_g1,c160589_g1,c258511_g1,c137327_g1,c127074_g1
GO:0016043	cellular component organization	biological_process	0.00047731	0.022782	189	2512	6067	108378	c142696_g1,c140592_g1,c162927_g2,c154739_g5,c177103_g2,c4289_g1,c151628_g1,c146404_g2,c159008_g2,c2966_g1,c122001_g1,c278718_g1,c64902_g1,c140506_g1,c147701_g1,c140930_g1,c305844_g1,c138124_g1,c186485_g1,c128730_g1,c257905_g1,c43156_g1,c113952_g1,c167467_g1,c89497_g1,c163511_g1,c77990_g1,c305728_g1,c162153_g6,c136854_g1,c158309_g1,c95135_g1,c259619_g1,c54523_g1,c83031_g1,c160896_g1,c6067_g1,c1456…
GO:0003779	actin binding	molecular_function	0.00048061	0.022782	43	2512	1083	108378	c205172_g1,c110732_g1,c29352_g1,c138888_g2,c163823_g1,c119822_g1,c160601_g2,c112896_g1,c155559_g1,c150625_g1,c109694_g1,c149454_g2,c151467_g1,c43925_g1,c84918_g1,c151044_g1,c23203_g1,c82946_g2,c95135_g1,c122182_g1,c155748_g1,c125105_g1,c147079_g1,c150296_g1,c182104_g1,c127902_g2,c162790_g1,c129901_g1,c113957_g1,c91703_g1,c150018_g1,c146404_g2,c136362_g1,c130248_g1,c118858_g1,c120061_g1,c119150_g1…
GO:0009150	purine ribonucleotide metabolic process	biological_process	0.00048487	0.022804	102	2512	2962	108378	c205010_g1,c139562_g1,c116716_g2,c135283_g1,c125245_g1,c169031_g3,c25055_g1,c119077_g1,c120234_g2,c158301_g2,c164416_g3,c140278_g1,c107569_g1,c70606_g1,c120227_g1,c132478_g1,c164573_g1,c153134_g1,c229877_g1,c142241_g1,c167388_g1,c290121_g1,c144337_g1,c145634_g1,c135778_g2,c88033_g1,c110679_g2,c159310_g1,c133162_g1,c123477_g1,c137721_g1,c106330_g1,c133564_g1,c135251_g1,c166805_g1,c133599_g1,c13467…
GO:0009123	nucleoside monophosphate metabolic process	biological_process	0.00050901	0.023754	100	2512	2908	108378	c135538_g1,c94593_g1,c162755_g4,c134809_g2,c78847_g1,c141851_g2,c141457_g1,c143339_g1,c137664_g1,c103222_g1,c151942_g2,c19837_g1,c133839_g1,c233492_g1,c130184_g1,c153111_g1,c131638_g2,c231661_g1,c156159_g1,c118862_g1,c1087_g1,c229183_g1,c97554_g1,c86406_g2,c145576_g1,c173390_g3,c149049_g1,c151481_g1,c66629_g1,c156942_g1,c126273_g1,c147848_g1,c130532_g2,c116390_g1,c160185_g1,c167099_g1,c145923_g1,…
GO:0048037	cofactor binding	molecular_function	0.00058789	0.027224	103	2512	3005	108378	c77610_g1,c159399_g1,c163876_g1,c319229_g1,c137908_g1,c81988_g1,c107024_g1,c156729_g1,c173202_g1,c159240_g1,c148887_g1,c143695_g1,c133733_g1,c130254_g1,c147609_g2,c82823_g1,c146343_g2,c162805_g2,c166460_g5,c152273_g1,c132764_g1,c159715_g2,c144255_g1,c151926_g1,c123006_g1,c139858_g1,c98243_g1,c173544_g1,c80893_g1,c320135_g1,c161510_g1,c140940_g1,c144413_g1,c98411_g1,c177578_g1,c129732_g1,c255674_g…
GO:0005996	monosaccharide metabolic process	biological_process	0.00063071	0.028984	52	2512	1329	108378	c66629_g1,c144337_g1,c143608_g2,c149161_g1,c163876_g1,c165744_g2,c107024_g1,c229877_g1,c142241_g1,c167388_g1,c124466_g1,c319229_g1,c16073_g1,c155817_g1,c145683_g2,c123328_g1,c152436_g1,c135283_g1,c139562_g1,c158223_g1,c25055_g1,c127867_g1,c132764_g1,c169503_g2,c146958_g1,c151942_g2,c118775_g1,c261217_g1,c149589_g1,c205698_g1,c121668_g1,c115384_g1,c140506_g1,c118943_g1,c137237_g1,c186108_g1,c23865…
GO:0007186	G-protein coupled receptor signaling pathway	biological_process	0.00064729	0.02952	66	2512	1913	108378	c105929_g1,c158258_g1,c175033_g1,c147175_g1,c141781_g1,c155817_g1,c113873_g1,c129665_g1,c156840_g2,c123546_g2,c319229_g1,c134858_g1,c207728_g1,c18927_g1,c172364_g1,c125844_g1,c97350_g1,c143554_g2,c109364_g1,c145859_g1,c131292_g1,c151084_g1,c145355_g1,c109557_g1,c161202_g1,c89004_g1,c179752_g1,c155943_g1,c160009_g5,c66637_g1,c181345_g1,c69804_g1,c116716_g2,c157856_g1,c280966_g1,c130234_g1,c140228_…
GO:0036094	small molecule binding	molecular_function	0.00066283	0.030002	476	2512	17378	108378	c108825_g1,c152865_g1,c204784_g1,c163876_g1,c146702_g1,c134858_g1,c186979_g1,c45507_g1,c279250_g1,c148646_g1,c319229_g1,c137908_g1,c129665_g1,c133445_g1,c166896_g1,c155817_g1,c302471_g1,c97983_g1,c105924_g2,c147175_g1,c159834_g2,c212024_g1,c134893_g1,c120833_g1,c147864_g1,c115384_g1,c122424_g1,c115511_g1,c141851_g2,c151926_g1,c159715_g2,c164414_g2,c140907_g1,c134797_g1,c140940_g1,c114388_g1,c2675…
GO:0009259	ribonucleotide metabolic process	biological_process	0.00067877	0.030283	104	2512	3062	108378	c231661_g1,c153111_g1,c131638_g2,c1087_g1,c229183_g1,c118862_g1,c156159_g1,c303292_g1,c78847_g1,c162755_g4,c135538_g1,c94593_g1,c233492_g1,c130184_g1,c133839_g1,c151942_g2,c137664_g1,c103222_g1,c19837_g1,c141457_g1,c141851_g2,c143339_g1,c139861_g2,c137433_g2,c146860_g1,c132764_g1,c144140_g2,c304058_g1,c160185_g1,c145923_g1,c167099_g1,c123328_g1,c1783_g1,c143695_g1,c88917_g1,c106939_g1,c149049_g1,…
GO:0009066	aspartate family amino acid metabolic process	biological_process	0.00067909	0.030283	55	2512	1442	108378	c98411_g1,c144384_g1,c177103_g4,c123010_g1,c138666_g1,c173544_g1,c131983_g1,c148351_g1,c158689_g1,c128316_g1,c144413_g1,c64902_g1,c163493_g2,c114168_g1,c230909_g1,c154922_g1,c118831_g1,c162805_g3,c122424_g1,c123126_g1,c83746_g1,c149798_g1,c155594_g1,c89971_g1,c106696_g1,c136441_g1,c129732_g1,c137888_g2,c159910_g1,c145574_g1,c133038_g1,c139898_g2,c139783_g1,c162805_g4,c64990_g1,c151318_g1,c154165_…
GO:0008610	lipid biosynthetic process	biological_process	0.00079425	0.035157	96	2512	2541	108378	c159892_g1,c150018_g1,c151084_g1,c118350_g1,c152880_g1,c142053_g1,c90316_g1,c142159_g1,c8838_g1,c151033_g2,c181225_g1,c150563_g1,c141908_g1,c256501_g1,c146131_g1,c127990_g1,c138298_g1,c154529_g1,c183359_g1,c114168_g1,c173544_g1,c267508_g1,c145048_g1,c161510_g1,c123010_g1,c98411_g1,c123627_g1,c131171_g1,c165035_g1,c148887_g1,c159240_g1,c85903_g1,c82823_g1,c136874_g1,c255868_g1,c141652_g1,c119276_g…
GO:0016620	oxidoreductase activity, acting on the aldehyde or oxo group of donors, NAD or NADP as acceptor	molecular_function	0.00080458	0.035354	18	2512	297	108378	c144702_g4,c152280_g2,c90316_g1,c82823_g1,c137036_g1,c129732_g1,c23760_g1,c136703_g1,c130254_g1,c174300_g1,c83746_g1,c152852_g5,c132940_g1,c140907_g1,c77610_g1,c158689_g1,c144413_g1,c82075_g1
GO:0070011	peptidase activity, acting on L-amino acid peptides	molecular_function	0.00081311	0.03547	142	2512	4423	108378	c42484_g1,c230064_g1,c138357_g1,c107968_g1,c156754_g1,c143511_g1,c136101_g1,c131218_g2,c151154_g1,c167225_g1,c145027_g1,c67463_g1,c54422_g1,c93019_g1,c117089_g1,c134047_g1,c159994_g2,c153866_g2,c302873_g1,c164460_g1,c18273_g1,c139495_g1,c13837_g1,c133921_g1,c145091_g2,c128869_g1,c128192_g1,c160412_g2,c159292_g1,c152040_g3,c147165_g1,c143847_g1,c137866_g1,c86738_g1,c126610_g2,c134503_g1,c153400_g1…
GO:0007264	small GTPase mediated signal transduction	biological_process	0.00086063	0.037273	70	2512	2309	108378	c131815_g1,c94766_g1,c159755_g1,c24800_g1,c140930_g1,c268845_g1,c125840_g1,c130838_g1,c174524_g4,c143540_g2,c93326_g1,c123312_g1,c137765_g1,c174677_g1,c163745_g2,c8179_g1,c262359_g1,c119633_g1,c122001_g1,c138037_g1,c172364_g6,c170225_g4,c64355_g1,c16073_g1,c110594_g1,c173616_g1,c158217_g3,c121686_g1,c177468_g2,c112642_g1,c147201_g1,c280966_g1,c148124_g1,c69804_g1,c132661_g1,c147644_g1,c44495_g1,c…
GO:0055086	nucleobase-containing small molecule metabolic process	biological_process	0.00096812	0.041629	186	2512	6071	108378	c123010_g1,c23163_g1,c78847_g1,c94593_g1,c114388_g1,c140940_g1,c133839_g1,c156279_g1,c141457_g1,c141851_g2,c115511_g1,c122424_g1,c103222_g1,c151942_g2,c122226_g2,c131638_g2,c150859_g1,c148900_g2,c147594_g1,c152773_g2,c303292_g1,c153324_g1,c108668_g1,c149049_g1,c150525_g1,c97554_g1,c173390_g3,c147848_g1,c130532_g2,c163876_g1,c116390_g1,c151481_g1,c146702_g1,c146860_g1,c139861_g2,c141555_g1,c160185…
GO:0016903	oxidoreductase activity, acting on the aldehyde or oxo group of donors	molecular_function	0.0010427	0.044516	22	2512	415	108378	c129732_g1,c137036_g1,c174300_g1,c23760_g1,c136703_g1,c130254_g1,c160899_g1,c144702_g4,c90316_g1,c152280_g2,c82823_g1,c150563_g1,c140326_g1,c83746_g1,c140907_g1,c132940_g1,c77610_g1,c152852_g5,c158689_g1,c144413_g1,c82075_g1,c28712_g1
GO:0016051	carbohydrate biosynthetic process	biological_process	0.0010553	0.044738	78	2512	2056	108378	c232504_g1,c183107_g1,c147530_g1,c145683_g2,c152906_g1,c25055_g1,c135283_g1,c152684_g1,c124000_g1,c172206_g3,c173331_g1,c163309_g2,c149161_g1,c169732_g6,c144337_g1,c156923_g1,c147791_g1,c118411_g1,c93915_g1,c167388_g1,c229877_g1,c142241_g1,c135251_g1,c149487_g1,c141617_g1,c96379_g1,c145182_g1,c146673_g1,c165575_g1,c110679_g2,c149832_g2,c151292_g1,c159310_g1,c133162_g1,c118896_g1,c121668_g1,c20569…
GO:0006448	regulation of translational elongation	biological_process	0.0010791	0.045429	14	2512	240	108378	c83584_g1,c148766_g1,c149319_g1,c156665_g1,c110783_g1,c159755_g1,c257905_g1,c186485_g1,c89497_g1,c144148_g1,c127074_g1,c258511_g1,c137327_g1,c160589_g1
GO:0043168	anion binding	molecular_function	0.001184	0.049497	453	2512	16524	108378	c148008_g1,c162509_g1,c144192_g1,c171357_g2,c152258_g3,c168808_g1,c110641_g1,c135202_g1,c24151_g1,c133511_g1,c34258_g1,c123389_g1,c82105_g1,c286794_g1,c133733_g1,c88917_g1,c173202_g1,c154501_g1,c143695_g1,c141781_g1,c100188_g1,c144323_g1,c109717_g1,c149524_g1,c161510_g1,c320135_g1,c171566_g4,c177103_g4,c255949_g1,c139023_g1,c132431_g1,c98411_g1,c254604_g1,c156509_g1,c49765_g1,c66637_g1,c305806_g1…
GO:0044767	single-organism developmental process	biological_process	0.001288	0.053476	57	2512	1478	108378	c95135_g1,c157616_g3,c90724_g1,c164363_g3,c156206_g1,c179166_g2,c15946_g1,c177875_g1,c281208_g1,c138497_g1,c24874_g1,c145595_g1,c97554_g1,c124466_g1,c115514_g2,c145507_g1,c166315_g2,c145082_g2,c172767_g4,c107968_g1,c148253_g1,c146090_g1,c163309_g2,c160589_g1,c141138_g1,c212270_g1,c57892_g1,c133890_g1,c103007_g2,c177103_g2,c111706_g1,c284414_g1,c1114_g1,c123289_g1,c2966_g1,c150055_g1,c149718_g2,c6…
GO:0004857	enzyme inhibitor activity	molecular_function	0.0014345	0.05915	31	2512	697	108378	c107260_g1,c144302_g1,c100385_g1,c131983_g1,c97076_g1,c146153_g1,c151518_g1,c149621_g1,c139628_g1,c25036_g1,c126554_g1,c156171_g1,c150913_g1,c104795_g1,c282187_g1,c58423_g1,c174271_g1,c132440_g1,c123801_g1,c130602_g1,c6844_g1,c148499_g1,c123126_g1,c134074_g1,c88917_g1,c253255_g1,c136397_g1,c16102_g1,c159008_g2,c118552_g1,c154232_g1
GO:0009117	nucleotide metabolic process	biological_process	0.0014794	0.060583	132	2512	4121	108378	c128316_g1,c126261_g1,c109197_g1,c135710_g1,c148834_g1,c167114_g5,c89527_g2,c153866_g2,c123477_g1,c138296_g1,c137721_g1,c88033_g1,c141617_g1,c159910_g1,c134674_g1,c133564_g1,c166805_g1,c133599_g1,c229877_g1,c142241_g1,c147791_g1,c132478_g1,c144337_g1,c163309_g2,c125245_g1,c116716_g2,c25055_g1,c119077_g1,c145662_g2,c169031_g3,c169503_g2,c70606_g1,c107569_g1,c120227_g1,c164416_g3,c120234_g2,c140278…
GO:0033014	tetrapyrrole biosynthetic process	biological_process	0.0015014	0.060695	41	2512	927	108378	c89971_g1,c123263_g1,c141908_g1,c149798_g1,c123137_g1,c137888_g2,c279377_g1,c140806_g1,c163761_g2,c13522_g1,c142651_g1,c144189_g1,c78847_g1,c20657_g1,c162805_g3,c158038_g4,c132103_g1,c162805_g2,c110810_g1,c212024_g1,c169805_g1,c106199_g1,c159240_g1,c150335_g2,c261296_g1,c136874_g1,c141895_g1,c134867_g3,c152932_g1,c128700_g1,c123322_g2,c136162_g1,c88422_g2,c156729_g1,c119561_g1,c126422_g1,c140284_…
GO:0022626	cytosolic ribosome	cellular_component	0.0015023	0.060695	12	2512	208	108378	c14620_g1,c142693_g1,c106292_g1,c146312_g2,c103214_g1,c95507_g2,c157896_g3,c83424_g1,c157616_g3,c278571_g1,c135673_g1,c141509_g1
GO:0005976	polysaccharide metabolic process	biological_process	0.0015364	0.061659	73	2512	1825	108378	c255868_g1,c16102_g1,c85903_g1,c154232_g1,c159066_g1,c148887_g1,c103398_g1,c126072_g2,c19023_g2,c119276_g3,c158223_g1,c141652_g1,c143352_g1,c94409_g1,c144192_g1,c279250_g1,c148646_g1,c124466_g1,c123322_g2,c151084_g1,c118350_g1,c142053_g1,c134074_g1,c150018_g1,c159892_g1,c238653_g1,c146131_g1,c151033_g2,c8838_g1,c154529_g1,c127990_g1,c123627_g1,c186108_g1,c183359_g1,c267508_g1,c232504_g1,c281208_g…
GO:0019752	carboxylic acid metabolic process	biological_process	0.00155	0.061793	196	2512	6530	108378	c151318_g1,c114188_g1,c64990_g1,c66629_g1,c77610_g1,c126273_g1,c171930_g2,c152258_g3,c70854_g1,c119157_g1,c122619_g1,c142133_g2,c87584_g1,c131171_g1,c165035_g1,c173202_g1,c154501_g1,c159240_g1,c106199_g1,c132764_g1,c66362_g1,c152852_g5,c123006_g1,c154529_g1,c171755_g5,c127990_g1,c143609_g1,c154739_g7,c91531_g1,c177103_g4,c132431_g1,c98411_g1,c156509_g1,c183359_g1,c144413_g1,c13522_g1,c114168_g1,c…
GO:0044723	single-organism carbohydrate metabolic process	biological_process	0.0015861	0.062819	131	2512	3822	108378	c127867_g1,c139562_g1,c152684_g1,c135283_g1,c232504_g1,c183107_g1,c108331_g1,c145683_g2,c143878_g1,c165744_g2,c167388_g1,c124000_g1,c172206_g3,c174677_g1,c165575_g1,c110679_g2,c172026_g2,c145182_g1,c159310_g1,c133162_g1,c178486_g3,c149832_g2,c281421_g1,c159008_g2,c135251_g1,c84720_g1,c128899_g1,c176416_g1,c72631_g1,c144384_g1,c140506_g1,c118943_g1,c141813_g1,c164781_g5,c205698_g1,c163511_g1,c1469…
GO:0033692	cellular polysaccharide biosynthetic process	biological_process	0.0017003	0.066899	48	2512	1086	108378	c72631_g1,c123627_g1,c144384_g1,c183359_g1,c267508_g1,c154529_g1,c127990_g1,c146673_g1,c165575_g1,c146131_g1,c141617_g1,c96379_g1,c145182_g1,c118896_g1,c149832_g2,c151033_g2,c151292_g1,c8838_g1,c151084_g1,c118350_g1,c142053_g1,c150018_g1,c159892_g1,c144192_g1,c156923_g1,c279250_g1,c148646_g1,c93915_g1,c147791_g1,c123322_g2,c118411_g1,c163309_g2,c124000_g1,c169732_g6,c94409_g1,c103398_g1,c152906_g…
GO:0015629	actin cytoskeleton	cellular_component	0.0017501	0.068412	28	2512	683	108378	c113957_g1,c113163_g1,c135326_g1,c123045_g1,c177103_g2,c118858_g1,c154501_g1,c136362_g1,c106605_g1,c43925_g1,c163745_g3,c108825_g1,c24151_g1,c154922_g1,c148743_g1,c305806_g1,c205172_g1,c186914_g1,c147399_g1,c42203_g1,c154165_g1,c177103_g4,c134896_g1,c172927_g2,c180932_g1,c183359_g1,c153134_g1,c138124_g1
GO:0015935	small ribosomal subunit	cellular_component	0.0017661	0.068592	11	2512	175	108378	c45761_g1,c278571_g1,c157896_g3,c95507_g2,c157896_g4,c151740_g4,c157183_g1,c154474_g1,c149638_g2,c151740_g3,c151088_g1
GO:0033178	proton-transporting two-sector ATPase complex, catalytic domain	cellular_component	0.0018201	0.069236	22	2512	440	108378	c126261_g1,c128316_g1,c135538_g1,c94593_g1,c162755_g4,c141823_g2,c141851_g2,c130184_g1,c89527_g2,c147848_g1,c130532_g2,c106330_g1,c144140_g2,c137721_g1,c155657_g1,c147314_g1,c156159_g3,c156159_g1,c70606_g1,c134674_g1,c166805_g1,c158301_g2
GO:0006452	translational frameshifting	biological_process	0.0018402	0.069236	6	2512	58	108378	c89497_g1,c110783_g1,c127074_g1,c160589_g1,c186485_g1,c257905_g1
GO:0043243	positive regulation of protein complex disassembly	biological_process	0.0018402	0.069236	6	2512	58	108378	c186485_g1,c257905_g1,c160589_g1,c110783_g1,c127074_g1,c89497_g1
GO:0045901	positive regulation of translational elongation	biological_process	0.0018402	0.069236	6	2512	58	108378	c127074_g1,c110783_g1,c186485_g1,c257905_g1,c160589_g1,c89497_g1
GO:0045905	positive regulation of translational termination	biological_process	0.0018402	0.069236	6	2512	58	108378	c89497_g1,c186485_g1,c257905_g1,c160589_g1,c110783_g1,c127074_g1
GO:0034250	positive regulation of cellular amide metabolic process	biological_process	0.0019231	0.071463	6	2512	59	108378	c186485_g1,c257905_g1,c160589_g1,c110783_g1,c127074_g1,c89497_g1
GO:0045727	positive regulation of translation	biological_process	0.0019231	0.071463	6	2512	59	108378	c89497_g1,c110783_g1,c127074_g1,c186485_g1,c160589_g1,c257905_g1
GO:0000271	polysaccharide biosynthetic process	biological_process	0.0019578	0.072307	49	2512	1125	108378	c94409_g1,c143352_g1,c169732_g6,c163309_g2,c124000_g1,c148646_g1,c93915_g1,c147791_g1,c123322_g2,c118411_g1,c144192_g1,c279250_g1,c156923_g1,c148887_g1,c147530_g1,c232504_g1,c255868_g1,c183107_g1,c16102_g1,c85903_g1,c152684_g1,c119276_g3,c141652_g1,c103398_g1,c152906_g1,c126072_g2,c127990_g1,c154529_g1,c183359_g1,c267508_g1,c123627_g1,c72631_g1,c144384_g1,c150018_g1,c159892_g1,c151084_g1,c118350_…
GO:0043190	ATP-binding cassette (ABC) transporter complex	cellular_component	0.0020834	0.076478	3	2512	13	108378	c282187_g1,c150461_g1,c128318_g2
GO:0071203	WASH complex	cellular_component	0.0021172	0.077246	12	2512	195	108378	c113957_g1,c132215_g1,c205172_g1,c136362_g1,c159123_g1,c118858_g1,c139934_g1,c128730_g1,c43925_g1,c160185_g1,c154550_g1,c42705_g1
GO:0043436	oxoacid metabolic process	biological_process	0.0021694	0.078674	196	2512	6574	108378	c81929_g1,c163493_g2,c128316_g1,c158689_g1,c78793_g1,c126452_g1,c90855_g1,c118831_g1,c302689_g1,c154922_g1,c121668_g1,c133946_g1,c128869_g1,c151135_g2,c126256_g2,c132215_g1,c143545_g1,c145574_g1,c159910_g1,c106155_g1,c106696_g1,c229877_g1,c139783_g1,c142241_g1,c162805_g4,c144337_g1,c126422_g1,c125585_g1,c149161_g1,c143568_g1,c154165_g1,c137059_g3,c162196_g1,c125661_g1,c139354_g1,c87647_g1,c25055_…
GO:0032984	macromolecular complex disassembly	biological_process	0.0022177	0.078793	12	2512	180	108378	c127074_g1,c160589_g1,c258511_g1,c154584_g1,c255458_g1,c89497_g1,c137921_g1,c110783_g1,c257905_g1,c306317_g1,c186485_g1,c305844_g1
GO:0006417	regulation of translation	biological_process	0.002228	0.078793	33	2512	853	108378	c159755_g1,c186485_g1,c257905_g1,c156665_g1,c305844_g1,c153188_g1,c136219_g1,c153321_g1,c147864_g1,c144148_g1,c89497_g1,c159826_g3,c159826_g1,c156310_g1,c148766_g1,c83584_g1,c159826_g2,c137327_g1,c137182_g1,c110783_g1,c160589_g1,c145308_g1,c127074_g1,c137921_g1,c176333_g2,c149319_g1,c146341_g1,c258511_g1,c125464_g2,c166896_g1,c150978_g1,c255458_g1,c154584_g1
GO:0034248	regulation of cellular amide metabolic process	biological_process	0.002228	0.078793	33	2512	853	108378	c305844_g1,c153188_g1,c159755_g1,c186485_g1,c257905_g1,c156665_g1,c144148_g1,c89497_g1,c136219_g1,c153321_g1,c147864_g1,c148766_g1,c83584_g1,c159826_g2,c159826_g3,c159826_g1,c156310_g1,c137327_g1,c137182_g1,c110783_g1,c137921_g1,c176333_g2,c160589_g1,c145308_g1,c127074_g1,c146341_g1,c149319_g1,c150978_g1,c166896_g1,c255458_g1,c154584_g1,c258511_g1,c125464_g2
GO:0020037	heme binding	molecular_function	0.0022388	0.078793	54	2512	1378	108378	c109975_g1,c254844_g1,c155271_g4,c159544_g1,c228810_g1,c152837_g1,c66386_g1,c177507_g1,c106155_g1,c147550_g1,c118284_g1,c153359_g1,c168408_g1,c95393_g1,c166732_g1,c23163_g1,c20657_g1,c175980_g1,c117025_g1,c133230_g1,c125227_g1,c162474_g1,c176416_g1,c162690_g1,c136042_g1,c171856_g1,c148471_g1,c106935_g1,c176416_g2,c152932_g2,c173362_g3,c19023_g2,c139861_g2,c148852_g1,c131163_g1,c168100_g1,c151957_…
GO:0006082	organic acid metabolic process	biological_process	0.0022669	0.078793	196	2512	6580	108378	c131171_g1,c159240_g1,c165035_g1,c173202_g1,c154501_g1,c132764_g1,c106199_g1,c151318_g1,c114188_g1,c64990_g1,c77610_g1,c66629_g1,c70854_g1,c152258_g3,c171930_g2,c126273_g1,c119157_g1,c142133_g2,c122619_g1,c87584_g1,c1087_g1,c152280_g2,c133038_g1,c253255_g1,c175113_g2,c101964_g1,c151674_g1,c231661_g1,c153111_g1,c151033_g2,c66362_g1,c123006_g1,c154529_g1,c152852_g5,c171755_g5,c127990_g1,c154739_g7,…
GO:0019354	siroheme biosynthetic process	biological_process	0.0022774	0.078793	11	2512	130	108378	c149798_g1,c156729_g1,c20657_g1,c152932_g1,c162805_g2,c110810_g1,c123263_g1,c162805_g3,c126422_g1,c159240_g1,c137888_g2
GO:0043115	precorrin-2 dehydrogenase activity	molecular_function	0.0022774	0.078793	11	2512	130	108378	c149798_g1,c20657_g1,c156729_g1,c152932_g1,c162805_g2,c110810_g1,c123263_g1,c126422_g1,c162805_g3,c137888_g2,c159240_g1
GO:0046156	siroheme metabolic process	biological_process	0.0022774	0.078793	11	2512	130	108378	c137888_g2,c159240_g1,c162805_g3,c126422_g1,c20657_g1,c156729_g1,c149798_g1,c110810_g1,c123263_g1,c152932_g1,c162805_g2
GO:0000166	nucleotide binding	molecular_function	0.0023186	0.079306	458	2512	16950	108378	c125840_g1,c166767_g4,c72631_g1,c132802_g1,c114328_g1,c110703_g1,c123312_g1,c141813_g1,c8179_g1,c142696_g1,c282187_g1,c178486_g3,c147796_g1,c139364_g1,c151161_g1,c162927_g2,c174677_g1,c165575_g1,c255185_g1,c170225_g4,c94398_g1,c151628_g1,c137888_g2,c131897_g1,c108841_g1,c140806_g1,c279377_g1,c135937_g1,c153134_g1,c152932_g1,c118843_g1,c110594_g1,c137182_g1,c140677_g1,c159102_g1,c135778_g2,c161144…
GO:1901265	nucleoside phosphate binding	molecular_function	0.0023186	0.079306	458	2512	16950	108378	c154057_g1,c138037_g1,c159910_g1,c146673_g1,c148897_g1,c151292_g1,c262359_g1,c205165_g1,c123477_g1,c155208_g1,c130838_g1,c89527_g2,c174524_g4,c164414_g1,c158041_g3,c90855_g1,c127154_g1,c159755_g1,c155562_g2,c278958_g1,c124748_g1,c154539_g5,c163493_g2,c23711_g1,c131228_g1,c146770_g1,c134431_g1,c130234_g1,c147530_g1,c120227_g1,c174300_g1,c152109_g1,c140228_g2,c147201_g1,c113883_g1,c207856_g1,c13486…
GO:0004867	serine-type endopeptidase inhibitor activity	molecular_function	0.0024564	0.083544	11	2512	168	108378	c123126_g1,c148499_g1,c130602_g1,c100385_g1,c107260_g1,c282187_g1,c150913_g1,c126554_g1,c25036_g1,c136397_g1,c139628_g1
GO:0006753	nucleoside phosphate metabolic process	biological_process	0.0024899	0.084208	133	2512	4230	108378	c110679_g2,c145182_g1,c119000_g1,c159310_g1,c133162_g1,c106330_g1,c149832_g2,c178486_g3,c135251_g1,c177507_g1,c144384_g1,c109739_g1,c150461_g1,c140506_g1,c44242_g1,c138666_g1,c131983_g1,c118943_g1,c141813_g1,c123557_g2,c141823_g2,c205010_g1,c139562_g1,c135283_g1,c158301_g2,c164573_g1,c167388_g1,c153134_g1,c290121_g1,c124000_g1,c145634_g1,c135778_g2,c131638_g2,c303292_g1,c78847_g1,c140940_g1,c9459…
GO:0008233	peptidase activity	molecular_function	0.002591	0.087138	151	2512	4876	108378	c136255_g1,c131218_g1,c150548_g1,c139007_g1,c160877_g3,c154903_g1,c95535_g1,c89072_g1,c151416_g1,c161526_g1,c164035_g1,c152570_g2,c147273_g1,c125678_g1,c118093_g2,c115599_g2,c163121_g2,c162875_g1,c154870_g1,c110703_g1,c140612_g1,c115386_g1,c118768_g1,c144302_g1,c118441_g1,c157992_g1,c156270_g1,c138922_g1,c120287_g1,c151573_g1,c284414_g1,c164363_g1,c157806_g1,c156202_g1,c164460_g2,c120061_g1,c1550…
GO:0022411	cellular component disassembly	biological_process	0.0027477	0.091896	12	2512	186	108378	c305844_g1,c110783_g1,c257905_g1,c306317_g1,c186485_g1,c154584_g1,c255458_g1,c89497_g1,c137921_g1,c127074_g1,c160589_g1,c258511_g1
GO:0044262	cellular carbohydrate metabolic process	biological_process	0.002853	0.09489	87	2512	2357	108378	c141652_g1,c158223_g1,c119276_g3,c19023_g2,c126072_g2,c103398_g1,c132764_g1,c148887_g1,c154232_g1,c123328_g1,c85903_g1,c16102_g1,c255868_g1,c81361_g1,c123322_g2,c124466_g1,c148646_g1,c279250_g1,c144192_g1,c94409_g1,c77610_g1,c8838_g1,c151033_g2,c231661_g1,c146131_g1,c238653_g1,c159892_g1,c111713_g1,c150018_g1,c134074_g1,c142053_g1,c118350_g1,c151084_g1,c267508_g1,c80893_g1,c183359_g1,c140940_g1,c…
GO:0043169	cation binding	molecular_function	0.0029764	0.098449	350	2512	12143	108378	c111108_g1,c144790_g1,c153204_g2,c123137_g1,c145303_g1,c151292_g1,c143122_g1,c154057_g1,c118284_g1,c136482_g2,c159012_g1,c159910_g1,c143545_g1,c140141_g1,c1114_g1,c123122_g2,c161765_g2,c208035_g1,c124215_g1,c135406_g1,c146770_g1,c131228_g1,c128240_g1,c157553_g1,c41427_g1,c123444_g1,c138207_g1,c159994_g2,c90855_g1,c144000_g1,c58901_g1,c155173_g1,c50865_g1,c167074_g1,c162299_g1,c87647_g1,c172364_g7…
GO:0016469	proton-transporting two-sector ATPase complex	cellular_component	0.0030265	0.099182	63	2512	1809	108378	c106330_g1,c137721_g1,c148446_g2,c145691_g1,c147314_g1,c88033_g1,c144710_g1,c131993_g1,c156159_g1,c177507_g1,c134674_g1,c144710_g2,c153324_g1,c133564_g1,c148900_g2,c166805_g1,c133599_g1,c128316_g1,c133369_g1,c126261_g1,c153085_g2,c94593_g1,c135538_g1,c44242_g1,c162755_g4,c138309_g3,c109739_g1,c141851_g2,c148446_g1,c167467_g1,c135710_g1,c137664_g1,c141823_g2,c133839_g1,c130184_g1,c233492_g1,c89527…
GO:0044264	cellular polysaccharide metabolic process	biological_process	0.0030405	0.099182	68	2512	1721	108378	c169732_g6,c163309_g2,c124000_g1,c142241_g1,c93915_g1,c118411_g1,c147791_g1,c156923_g1,c108331_g1,c147530_g1,c183107_g1,c281208_g1,c232504_g1,c132789_g1,c159023_g1,c152684_g1,c152906_g1,c169503_g2,c164781_g5,c144384_g1,c72631_g1,c84720_g1,c159008_g2,c135251_g1,c61643_g1,c118896_g1,c128817_g1,c151292_g1,c149832_g2,c128192_g1,c165575_g1,c146673_g1,c145182_g1,c96379_g1,c141617_g1,c94409_g1,c148646_g…
GO:0051130	positive regulation of cellular component organization	biological_process	0.0030606	0.099182	11	2512	171	108378	c138124_g1,c110783_g1,c257905_g1,c186485_g1,c186914_g1,c89497_g1,c42203_g1,c127074_g1,c113163_g1,c160589_g1,c123045_g1
GO:0044421	extracellular region part	cellular_component	0.0030644	0.099182	45	2512	1176	108378	c117870_g1,c126261_g1,c151518_g1,c132385_g1,c177103_g4,c147513_g1,c163511_g1,c144000_g1,c173668_g1,c152773_g3,c154922_g1,c41427_g1,c159055_g1,c106243_g1,c138520_g1,c169068_g1,c151674_g1,c160009_g6,c137036_g1,c170531_g1,c177103_g2,c152773_g2,c158049_g1,c165066_g1,c120826_g1,c174984_g2,c146711_g1,c154165_g1,c145752_g1,c147399_g1,c205172_g1,c156171_g1,c118384_g1,c161166_g6,c145752_g2,c86612_g1,c1617…
GO:0010608	posttranscriptional regulation of gene expression	biological_process	0.0031671	0.10196	33	2512	869	108378	c159826_g3,c159826_g1,c156310_g1,c148766_g1,c83584_g1,c159826_g2,c137327_g1,c159755_g1,c186485_g1,c257905_g1,c156665_g1,c305844_g1,c153188_g1,c136219_g1,c153321_g1,c147864_g1,c144148_g1,c89497_g1,c149319_g1,c146341_g1,c258511_g1,c125464_g2,c150978_g1,c166896_g1,c255458_g1,c154584_g1,c137182_g1,c110783_g1,c160589_g1,c145308_g1,c127074_g1,c137921_g1,c176333_g2
GO:0046906	tetrapyrrole binding	molecular_function	0.003243	0.10385	56	2512	1469	108378	c228810_g1,c159544_g1,c155271_g4,c254844_g1,c109975_g1,c95393_g1,c153359_g1,c118284_g1,c168408_g1,c106155_g1,c147550_g1,c66386_g1,c177507_g1,c152837_g1,c176416_g1,c162474_g1,c117025_g1,c175980_g1,c133230_g1,c125227_g1,c20657_g1,c23163_g1,c166732_g1,c152932_g2,c66362_g1,c176416_g2,c106935_g1,c148471_g1,c171856_g1,c136042_g1,c162690_g1,c131163_g1,c168100_g1,c148852_g1,c139861_g2,c19023_g2,c173362_g…
GO:0006818	hydrogen transport	biological_process	0.0033567	0.10635	90	2512	2760	108378	c148900_g2,c229183_g1,c153324_g1,c144710_g2,c156159_g1,c118862_g1,c131993_g1,c147314_g1,c144710_g1,c233492_g1,c133839_g1,c137664_g1,c103222_g1,c141457_g1,c148446_g1,c141851_g2,c162755_g4,c135538_g1,c94593_g1,c1783_g1,c106939_g1,c88917_g1,c143695_g1,c139861_g2,c155657_g1,c169805_g1,c146860_g1,c304058_g1,c144140_g2,c146850_g1,c167099_g1,c145923_g1,c160185_g1,c116390_g1,c130532_g2,c147848_g1,c156942…
GO:0015992	proton transport	biological_process	0.0033567	0.10635	90	2512	2760	108378	c153866_g2,c89527_g2,c167114_g5,c135710_g1,c141823_g2,c167467_g1,c138309_g3,c109739_g1,c128316_g1,c133369_g1,c126261_g1,c44242_g1,c153085_g2,c166805_g1,c133599_g1,c133564_g1,c134674_g1,c177507_g1,c145691_g1,c148446_g2,c88033_g1,c106330_g1,c137721_g1,c135778_g2,c205172_g1,c164573_g1,c132478_g1,c290121_g1,c153134_g1,c140278_g1,c164416_g3,c120234_g2,c158301_g2,c156159_g3,c70606_g1,c107569_g1,c205010…
GO:0006629	lipid metabolic process	biological_process	0.0034179	0.10773	148	2512	4401	108378	c173202_g1,c165035_g1,c159240_g1,c148887_g1,c131171_g1,c85903_g1,c178372_g2,c255868_g1,c144863_g1,c65440_g1,c126072_g2,c147290_g1,c103398_g1,c131163_g1,c171930_g2,c25036_g1,c77610_g1,c103653_g1,c123322_g2,c126568_g1,c144192_g1,c142053_g1,c142159_g1,c118350_g1,c151033_g2,c106659_g1,c231661_g1,c146131_g1,c135265_g1,c141908_g1,c138298_g1,c171002_g1,c127990_g1,c154529_g1,c161510_g1,c183359_g1,c114168…
GO:1902600	hydrogen ion transmembrane transport	biological_process	0.003547	0.11121	62	2512	1782	108378	c156159_g3,c70606_g1,c140278_g1,c158301_g2,c90389_g1,c259619_g1,c144140_g2,c139562_g1,c145923_g1,c167099_g1,c146850_g1,c125245_g1,c155657_g1,c169805_g1,c146860_g1,c96839_g1,c120947_g1,c231003_g1,c205172_g1,c116390_g1,c147848_g1,c130532_g2,c145576_g1,c86406_g2,c153134_g1,c149049_g1,c144710_g2,c153324_g1,c134674_g1,c177507_g1,c156159_g1,c166805_g1,c133599_g1,c133564_g1,c148900_g2,c137721_g1,c106330…
GO:0022625	cytosolic large ribosomal subunit	cellular_component	0.0035978	0.11176	6	2512	72	108378	c142693_g1,c157616_g3,c106292_g1,c146312_g2,c103214_g1,c135673_g1
GO:0001848	complement binding	molecular_function	0.0036015	0.11176	3	2512	13	108378	c145752_g2,c86612_g1,c145752_g1
GO:0004018	N6-(1,2-dicarboxyethyl)AMP AMP-lyase (fumarate-forming) activity	molecular_function	0.0036787	0.11282	4	2512	25	108378	c128316_g1,c159910_g1,c126273_g1,c138666_g1
GO:0016842	amidine-lyase activity	molecular_function	0.0036787	0.11282	4	2512	25	108378	c128316_g1,c159910_g1,c138666_g1,c126273_g1
GO:0043241	protein complex disassembly	biological_process	0.0037106	0.11282	10	2512	149	108378	c127074_g1,c160589_g1,c154584_g1,c89497_g1,c255458_g1,c137921_g1,c110783_g1,c186485_g1,c257905_g1,c305844_g1
GO:0043244	regulation of protein complex disassembly	biological_process	0.0037106	0.11282	10	2512	149	108378	c257905_g1,c186485_g1,c110783_g1,c305844_g1,c160589_g1,c127074_g1,c137921_g1,c154584_g1,c255458_g1,c89497_g1
GO:0006783	heme biosynthetic process	biological_process	0.0038608	0.11679	13	2512	193	108378	c152932_g1,c162805_g2,c110810_g1,c123263_g1,c89971_g1,c149798_g1,c20657_g1,c156729_g1,c126422_g1,c162805_g3,c137888_g2,c159240_g1,c141895_g1
GO:0006790	sulfur compound metabolic process	biological_process	0.0039505	0.11891	44	2512	1168	108378	c21954_g1,c18652_g1,c141598_g1,c133196_g1,c173202_g1,c141555_g1,c145501_g1,c151924_g1,c155338_g1,c162805_g2,c64990_g1,c163876_g1,c151318_g1,c29112_g1,c120246_g1,c152258_g3,c125585_g1,c126422_g1,c83394_g1,c107024_g1,c162805_g4,c229877_g1,c156896_g1,c81934_g1,c128997_g1,c159892_g1,c155594_g1,c149798_g1,c178486_g3,c41022_g1,c145603_g1,c170669_g2,c230909_g1,c66362_g1,c154739_g7,c159641_g1,c143741_g1,…
GO:0046872	metal ion binding	molecular_function	0.0040181	0.11983	343	2512	11938	108378	c185600_g1,c155714_g1,c19023_g2,c134072_g1,c38530_g1,c311118_g1,c121995_g1,c150978_g1,c261296_g1,c87505_g1,c228938_g1,c154036_g1,c103653_g1,c1132_g1,c146711_g1,c80517_g1,c231021_g1,c153111_g1,c149291_g1,c148837_g2,c143043_g2,c118977_g1,c144451_g1,c139748_g1,c137036_g1,c229183_g1,c144165_g1,c143693_g1,c166636_g1,c162655_g1,c170028_g2,c144189_g1,c154166_g1,c157093_g1,c173668_g1,c157875_g2,c175261_g…
GO:0006520	cellular amino acid metabolic process	biological_process	0.0040208	0.11983	147	2512	4844	108378	c106199_g1,c165035_g1,c154501_g1,c159240_g1,c87584_g1,c119157_g1,c122619_g1,c77610_g1,c126273_g1,c171930_g2,c70854_g1,c152258_g3,c151318_g1,c114188_g1,c64990_g1,c153111_g1,c151033_g2,c151674_g1,c133038_g1,c101964_g1,c253255_g1,c175113_g2,c152280_g2,c144413_g1,c183359_g1,c114168_g1,c13522_g1,c177103_g4,c132431_g1,c98411_g1,c156509_g1,c171755_g5,c127990_g1,c143609_g1,c154739_g7,c152852_g5,c154529_g…
GO:0033013	tetrapyrrole metabolic process	biological_process	0.0041465	0.12297	43	2512	1038	108378	c13522_g1,c142651_g1,c144189_g1,c20657_g1,c78847_g1,c162805_g3,c158038_g4,c123263_g1,c89971_g1,c149798_g1,c141908_g1,c123137_g1,c140806_g1,c279377_g1,c137888_g2,c163761_g2,c152932_g1,c134867_g3,c123322_g2,c128700_g1,c88422_g2,c136162_g1,c156729_g1,c126422_g1,c119561_g1,c140284_g1,c110641_g1,c186234_g1,c173331_g1,c114188_g1,c162805_g2,c132103_g1,c212024_g1,c110810_g1,c106199_g1,c169805_g1,c126509_…
GO:0031341	regulation of cell killing	biological_process	0.0041801	0.12335	4	2512	23	108378	c116694_g1,c137158_g1,c254809_g1,c66386_g1
GO:0034637	cellular carbohydrate biosynthetic process	biological_process	0.0042009	0.12336	50	2512	1207	108378	c119276_g3,c141652_g1,c152684_g1,c103398_g1,c126072_g2,c152906_g1,c148887_g1,c147530_g1,c232504_g1,c255868_g1,c85903_g1,c16102_g1,c183107_g1,c147791_g1,c118411_g1,c123322_g2,c93915_g1,c148646_g1,c279250_g1,c156923_g1,c144192_g1,c94409_g1,c169732_g6,c124000_g1,c173331_g1,c163309_g2,c151033_g2,c149832_g2,c8838_g1,c151292_g1,c118896_g1,c146131_g1,c141617_g1,c96379_g1,c145182_g1,c146673_g1,c165575_g1…
GO:0097367	carbohydrate derivative binding	molecular_function	0.0042977	0.12559	400	2512	14756	108378	c146153_g1,c170709_g1,c166452_g6,c214047_g1,c123322_g2,c104163_g1,c105895_g1,c138025_g3,c143608_g2,c106199_g1,c168675_g3,c169805_g1,c126072_g2,c137433_g2,c103398_g1,c152436_g1,c118946_g1,c144152_g1,c35530_g1,c85903_g1,c255868_g1,c118638_g1,c176468_g1,c280274_g1,c123389_g2,c166452_g1,c144189_g1,c162755_g4,c157093_g1,c142917_g1,c183359_g1,c118921_g1,c152852_g5,c130184_g1,c154529_g1,c122071_g1,c1279…
GO:0005578	proteinaceous extracellular matrix	cellular_component	0.0047524	0.13821	29	2512	691	108378	c170531_g1,c139039_g1,c137036_g1,c152773_g2,c148669_g4,c177103_g2,c158049_g1,c179610_g1,c159055_g1,c161166_g6,c106243_g1,c152906_g1,c155409_g1,c169068_g1,c138520_g1,c151674_g1,c160009_g6,c147513_g1,c146711_g1,c152773_g3,c205172_g1,c147399_g1,c144000_g1,c41427_g1,c118384_g1,c165066_g1,c117870_g1,c174984_g2,c132385_g1
GO:0010181	FMN binding	molecular_function	0.0050208	0.14201	11	2512	185	108378	c159399_g1,c144255_g1,c143695_g1,c159715_g2,c98243_g1,c139858_g1,c320135_g1,c137908_g1,c255185_g1,c207856_g1,c121422_g1
GO:0004129	cytochrome-c oxidase activity	molecular_function	0.0050247	0.14201	16	2512	333	108378	c120234_g2,c164416_g3,c106939_g1,c118862_g1,c139861_g2,c119077_g1,c304058_g1,c160185_g1,c116716_g2,c153866_g2,c156942_g1,c103222_g1,c141457_g1,c132478_g1,c164573_g1,c97554_g1
GO:0006123	mitochondrial electron transport, cytochrome c to oxygen	biological_process	0.0050247	0.14201	16	2512	333	108378	c106939_g1,c118862_g1,c164416_g3,c120234_g2,c304058_g1,c119077_g1,c116716_g2,c160185_g1,c139861_g2,c103222_g1,c156942_g1,c141457_g1,c153866_g2,c97554_g1,c132478_g1,c164573_g1
GO:0016675	oxidoreductase activity, acting on a heme group of donors	molecular_function	0.0050247	0.14201	16	2512	333	108378	c116716_g2,c160185_g1,c304058_g1,c119077_g1,c139861_g2,c118862_g1,c106939_g1,c164416_g3,c120234_g2,c97554_g1,c164573_g1,c132478_g1,c141457_g1,c103222_g1,c156942_g1,c153866_g2
GO:0016676	oxidoreductase activity, acting on a heme group of donors, oxygen as acceptor	molecular_function	0.0050247	0.14201	16	2512	333	108378	c153866_g2,c103222_g1,c156942_g1,c141457_g1,c164573_g1,c132478_g1,c97554_g1,c164416_g3,c120234_g2,c106939_g1,c118862_g1,c139861_g2,c304058_g1,c119077_g1,c116716_g2,c160185_g1
GO:0045277	respiratory chain complex IV	cellular_component	0.0050247	0.14201	16	2512	333	108378	c164416_g3,c120234_g2,c106939_g1,c118862_g1,c139861_g2,c304058_g1,c119077_g1,c116716_g2,c160185_g1,c153866_g2,c156942_g1,c103222_g1,c141457_g1,c132478_g1,c164573_g1,c97554_g1
GO:0015672	monovalent inorganic cation transport	biological_process	0.0051438	0.1447	112	2512	3556	108378	c151674_g1,c149798_g1,c147314_g1,c144710_g1,c131993_g1,c118862_g1,c156159_g1,c144710_g2,c153324_g1,c148900_g2,c229183_g1,c135538_g1,c94593_g1,c111090_g1,c162755_g4,c186108_g1,c148446_g1,c141851_g2,c141457_g1,c143609_g1,c103222_g1,c137664_g1,c42494_g1,c133839_g1,c233492_g1,c145923_g1,c167099_g1,c146850_g1,c162805_g2,c160185_g1,c144140_g2,c304058_g1,c158223_g1,c146860_g1,c169805_g1,c169087_g1,c1556…
GO:0016616	oxidoreductase activity, acting on the CH-OH group of donors, NAD or NADP as acceptor	molecular_function	0.0054404	0.15171	55	2512	1497	108378	c124000_g1,c163876_g1,c125585_g1,c171930_g2,c143568_g1,c77610_g1,c126422_g1,c156729_g1,c147791_g1,c162805_g4,c106943_g1,c107024_g1,c82823_g1,c148887_g1,c159240_g1,c136703_g1,c130254_g1,c23760_g1,c169503_g2,c141555_g1,c132764_g1,c67291_g1,c110810_g1,c162805_g2,c141813_g1,c144986_g1,c162805_g3,c137389_g1,c151926_g1,c90855_g1,c144384_g1,c98411_g1,c173544_g1,c80893_g1,c158689_g1,c144413_g1,c163493_g2…
GO:0031012	extracellular matrix	cellular_component	0.0054433	0.15171	30	2512	733	108378	c174984_g2,c132385_g1,c117870_g1,c165066_g1,c41427_g1,c118384_g1,c147513_g1,c146711_g1,c205172_g1,c152773_g3,c144000_g1,c147399_g1,c152906_g1,c169068_g1,c155409_g1,c138520_g1,c160009_g6,c151674_g1,c159055_g1,c161166_g6,c106243_g1,c158049_g1,c149718_g2,c179610_g1,c139039_g1,c137036_g1,c170531_g1,c148669_g4,c152773_g2,c177103_g2
GO:0006779	porphyrin-containing compound biosynthetic process	biological_process	0.0055777	0.1544	31	2512	663	108378	c149798_g1,c169805_g1,c141908_g1,c162805_g2,c132103_g1,c123263_g1,c89971_g1,c110810_g1,c136874_g1,c141895_g1,c163761_g2,c140806_g1,c279377_g1,c137888_g2,c150335_g2,c159240_g1,c144189_g1,c156729_g1,c20657_g1,c78847_g1,c152932_g1,c134867_g3,c128700_g1,c110641_g1,c186234_g1,c173331_g1,c162805_g3,c126422_g1,c119561_g1,c158038_g4,c140284_g1
GO:1903509	liposaccharide metabolic process	biological_process	0.0055912	0.1544	49	2512	1193	108378	c150018_g1,c159892_g1,c133921_g1,c118350_g1,c151084_g1,c142053_g1,c118896_g1,c151033_g2,c8838_g1,c151292_g1,c281421_g1,c146673_g1,c165575_g1,c96379_g1,c146131_g1,c127990_g1,c261217_g1,c146912_g1,c154529_g1,c183359_g1,c267508_g1,c123627_g1,c72631_g1,c147530_g1,c86112_g1,c232504_g1,c255868_g1,c85903_g1,c183107_g1,c65440_g1,c152684_g1,c119276_g3,c108702_g1,c141652_g1,c163849_g1,c103398_g1,c152906_g1…
GO:0072593	reactive oxygen species metabolic process	biological_process	0.0056541	0.15542	10	2512	168	108378	c122501_g1,c144472_g2,c208035_g1,c139993_g1,c144472_g1,c131436_g1,c144426_g1,c83646_g1,c228670_g1,c114854_g1
GO:0008135	translation factor activity, RNA binding	molecular_function	0.0057534	0.15699	29	2512	768	108378	c137921_g1,c144148_g1,c176333_g2,c89497_g1,c160589_g1,c147864_g1,c127074_g1,c145308_g1,c153321_g1,c136219_g1,c305844_g1,c153188_g1,c257905_g1,c186485_g1,c159755_g1,c110783_g1,c156665_g1,c137182_g1,c166896_g1,c150978_g1,c154584_g1,c255458_g1,c137327_g1,c258511_g1,c125464_g2,c148766_g1,c146341_g1,c83584_g1,c149319_g1
GO:0048856	anatomical structure development	biological_process	0.0057632	0.15699	36	2512	893	108378	c78847_g1,c180932_g1,c110553_g2,c64902_g1,c162790_g1,c169984_g1,c167114_g5,c82796_g1,c139628_g1,c103007_g2,c133890_g1,c212270_g1,c57892_g1,c163983_g10,c62973_g1,c2966_g1,c150055_g1,c123289_g1,c1114_g1,c177103_g2,c115514_g2,c124466_g1,c97554_g1,c141138_g1,c160589_g1,c146090_g1,c145082_g2,c166315_g2,c164363_g3,c157616_g3,c90724_g1,c95135_g1,c24874_g1,c281208_g1,c177875_g1,c15946_g1
GO:0072522	purine-containing compound biosynthetic process	biological_process	0.0061036	0.16551	47	2512	1320	108378	c133839_g1,c233492_g1,c230909_g1,c130184_g1,c122424_g1,c141823_g2,c137664_g1,c135710_g1,c109739_g1,c78847_g1,c135538_g1,c109197_g1,c44242_g1,c94593_g1,c128316_g1,c138666_g1,c133564_g1,c133599_g1,c177507_g1,c303292_g1,c159910_g1,c88033_g1,c155594_g1,c123477_g1,c137721_g1,c147848_g1,c116390_g1,c146702_g1,c152258_g3,c126273_g1,c146153_g1,c149049_g1,c153134_g1,c148008_g1,c86406_g2,c145576_g1,c158301_…
GO:0005788	endoplasmic reticulum lumen	cellular_component	0.0061846	0.16696	5	2512	36	108378	c122619_g1,c110869_g1,c161717_g1,c154739_g7,c153772_g1
GO:0016627	oxidoreductase activity, acting on the CH-CH group of donors	molecular_function	0.0063541	0.17077	32	2512	788	108378	c144365_g1,c162805_g3,c136042_g1,c144384_g1,c20657_g1,c144413_g1,c151817_g1,c158689_g1,c129732_g1,c137888_g2,c149798_g1,c83746_g1,c123263_g1,c109975_g1,c42932_g1,c126422_g1,c133471_g1,c156729_g1,c229877_g1,c152932_g1,c155078_g1,c113836_g1,c43098_g1,c23760_g1,c136703_g1,c140152_g1,c173202_g1,c159240_g1,c169503_g2,c162805_g2,c141652_g1,c110810_g1
GO:0030597	RNA glycosylase activity	molecular_function	0.0067435	0.17963	4	2512	34	108378	c159826_g2,c156310_g1,c159826_g3,c159826_g1
GO:0030598	rRNA N-glycosylase activity	molecular_function	0.0067435	0.17963	4	2512	34	108378	c159826_g2,c156310_g1,c159826_g1,c159826_g3
GO:0042168	heme metabolic process	biological_process	0.0068118	0.18065	13	2512	207	108378	c137888_g2,c159240_g1,c126422_g1,c162805_g3,c141895_g1,c89971_g1,c123263_g1,c110810_g1,c162805_g2,c152932_g1,c156729_g1,c20657_g1,c149798_g1
GO:0006778	porphyrin-containing compound metabolic process	biological_process	0.0069703	0.18404	36	2512	823	108378	c110641_g1,c186234_g1,c173331_g1,c126422_g1,c119561_g1,c140284_g1,c156729_g1,c152932_g1,c134867_g3,c128700_g1,c141895_g1,c136874_g1,c261296_g1,c117340_g1,c150335_g2,c159240_g1,c106199_g1,c169805_g1,c126509_g1,c162805_g2,c132103_g1,c212024_g1,c110810_g1,c162805_g3,c158038_g4,c144189_g1,c78847_g1,c20657_g1,c163761_g2,c279377_g1,c140806_g1,c137888_g2,c149798_g1,c141908_g1,c89971_g1,c123263_g1
GO:0051186	cofactor metabolic process	biological_process	0.007136	0.18747	102	2512	3127	108378	c117340_g1,c150335_g2,c141895_g1,c141598_g1,c18652_g1,c21954_g1,c139354_g1,c135283_g1,c132103_g1,c25055_g1,c169031_g3,c110810_g1,c145662_g2,c151924_g1,c126509_g1,c169503_g2,c144337_g1,c126422_g1,c186234_g1,c173331_g1,c229877_g1,c142241_g1,c162805_g4,c167388_g1,c152932_g1,c134867_g3,c83394_g1,c128700_g1,c290121_g1,c279377_g1,c140806_g1,c137888_g2,c81934_g1,c163761_g2,c156896_g1,c135251_g1,c145603_…
GO:0006522	alanine metabolic process	biological_process	0.0071936	0.18747	13	2512	246	108378	c146343_g2,c148351_g1,c138666_g1,c139783_g1,c128316_g1,c126273_g1,c159910_g1,c122424_g1,c159102_g1,c136441_g1,c162196_g1,c204784_g1,c144426_g1
GO:0009078	pyruvate family amino acid metabolic process	biological_process	0.0071936	0.18747	13	2512	246	108378	c159102_g1,c122424_g1,c159910_g1,c126273_g1,c144426_g1,c136441_g1,c204784_g1,c162196_g1,c139783_g1,c128316_g1,c148351_g1,c146343_g2,c138666_g1
GO:0009252	peptidoglycan biosynthetic process	biological_process	0.0072538	0.18757	10	2512	167	108378	c146343_g2,c137526_g1,c119157_g1,c132354_g1,c157472_g1,c144426_g1,c162196_g1,c47066_g1,c204784_g1,c110650_g1
GO:0015093	ferrous iron transmembrane transporter activity	molecular_function	0.007291	0.18757	18	2512	360	108378	c253446_g1,c132661_g1,c280966_g1,c148124_g1,c140228_g2,c143226_g1,c150859_g1,c173616_g1,c140930_g1,c125840_g1,c94766_g1,c24800_g1,c159755_g1,c89675_g1,c93326_g1,c307256_g1,c121686_g1,c174524_g4
GO:0015684	ferrous iron transport	biological_process	0.007291	0.18757	18	2512	360	108378	c24800_g1,c159755_g1,c94766_g1,c125840_g1,c140930_g1,c173616_g1,c174524_g4,c121686_g1,c307256_g1,c89675_g1,c93326_g1,c280966_g1,c148124_g1,c132661_g1,c253446_g1,c150859_g1,c143226_g1,c140228_g2
GO:0019491	ectoine biosynthetic process	biological_process	0.0074152	0.18835	2	2512	6	108378	c78793_g1,c149725_g1
GO:0033990	ectoine synthase activity	molecular_function	0.0074152	0.18835	2	2512	6	108378	c149725_g1,c78793_g1
GO:0042399	ectoine metabolic process	biological_process	0.0074152	0.18835	2	2512	6	108378	c78793_g1,c149725_g1
GO:0030880	RNA polymerase complex	cellular_component	0.007463	0.18877	31	2512	742	108378	c214047_g1,c140380_g1,c163493_g2,c150525_g1,c145942_g1,c66985_g2,c23163_g1,c163678_g1,c155743_g1,c158927_g1,c88240_g1,c135790_g1,c122226_g2,c150415_g1,c139087_g1,c97181_g1,c137891_g1,c181345_g1,c120737_g1,c161166_g6,c164035_g1,c158897_g2,c108668_g1,c134468_g1,c153324_g1,c150859_g1,c156876_g3,c108082_g1,c959_g1,c161401_g1,c135760_g1
GO:0006334	nucleosome assembly	biological_process	0.0077124	0.19265	11	2512	187	108378	c150130_g1,c139087_g1,c110553_g2,c154739_g5,c110553_g1,c77990_g1,c115511_g1,c229485_g1,c137295_g1,c154739_g4,c132009_g2
GO:0031497	chromatin assembly	biological_process	0.0077124	0.19265	11	2512	187	108378	c229485_g1,c137295_g1,c132009_g2,c154739_g4,c77990_g1,c115511_g1,c110553_g2,c154739_g5,c110553_g1,c150130_g1,c139087_g1
GO:0034728	nucleosome organization	biological_process	0.0077124	0.19265	11	2512	187	108378	c154739_g4,c132009_g2,c137295_g1,c229485_g1,c115511_g1,c77990_g1,c110553_g1,c154739_g5,c110553_g2,c139087_g1,c150130_g1
GO:0009273	peptidoglycan-based cell wall biogenesis	biological_process	0.007947	0.19769	10	2512	170	108378	c157472_g1,c144426_g1,c204784_g1,c47066_g1,c162196_g1,c110650_g1,c146343_g2,c137526_g1,c119157_g1,c132354_g1
GO:0006801	superoxide metabolic process	biological_process	0.0081674	0.20234	9	2512	154	108378	c139993_g1,c144472_g2,c122501_g1,c208035_g1,c144472_g1,c131436_g1,c144426_g1,c228670_g1,c83646_g1
GO:0003723	RNA binding	molecular_function	0.008277	0.20421	151	2512	4817	108378	c138037_g1,c138296_g1,c45761_g1,c143570_g1,c170888_g2,c135673_g1,c163745_g2,c135710_g1,c151740_g3,c162986_g1,c158041_g3,c308234_g1,c204936_g1,c157896_g4,c143540_g2,c93566_g1,c159598_g1,c159755_g1,c124215_g1,c155541_g1,c149792_g1,c131815_g1,c177442_g1,c106993_g1,c134896_g1,c155504_g1,c141971_g1,c258511_g1,c170888_g1,c179610_g1,c120737_g1,c132103_g1,c130819_g1,c177468_g2,c176333_g2,c137059_g3,c1605…
GO:0043234	protein complex	cellular_component	0.0083937	0.20624	440	2512	15977	108378	c133369_g1,c44242_g1,c156665_g1,c98867_g1,c109739_g1,c133011_g1,c167467_g1,c77990_g1,c164444_g3,c140612_g1,c305728_g1,c282187_g1,c159310_g1,c281421_g1,c80868_g1,c137891_g1,c179488_g1,c139364_g1,c148446_g2,c120061_g1,c162927_g2,c169068_g1,c4289_g1,c177103_g2,c177507_g1,c279377_g1,c140806_g1,c159078_g2,c177873_g1,c171322_g2,c137327_g1,c122597_g1,c153134_g1,c118843_g1,c137158_g1,c164573_g1,c135793_g…
GO:0015002	heme-copper terminal oxidase activity	molecular_function	0.0090152	0.22059	16	2512	355	108378	c153866_g2,c141457_g1,c103222_g1,c156942_g1,c164573_g1,c132478_g1,c97554_g1,c164416_g3,c120234_g2,c118862_g1,c106939_g1,c139861_g2,c116716_g2,c160185_g1,c304058_g1,c119077_g1
GO:0070069	cytochrome complex	cellular_component	0.0090507	0.22059	22	2512	543	108378	c160733_g1,c153866_g2,c141457_g1,c103222_g1,c156942_g1,c132478_g1,c164573_g1,c131149_g1,c97554_g1,c164416_g3,c120234_g2,c118862_g1,c160896_g1,c106939_g1,c173996_g6,c135631_g1,c139861_g2,c116716_g2,c131638_g2,c160185_g1,c304058_g1,c119077_g1
GO:0004315	3-oxoacyl-[acyl-carrier-protein] synthase activity	molecular_function	0.0094196	0.22865	6	2512	51	108378	c181225_g1,c145048_g1,c81929_g1,c131171_g1,c164444_g3,c152880_g1
GO:0009847	spore germination	biological_process	0.0094919	0.22948	5	2512	47	108378	c147557_g1,c148446_g1,c151573_g1,c148446_g2,c144710_g1
GO:0007015	actin filament organization	biological_process	0.0096898	0.23333	9	2512	155	108378	c186914_g1,c42203_g1,c164414_g2,c176162_g1,c113163_g1,c123045_g1,c135971_g1,c138124_g1,c141085_g1
GO:0005886	plasma membrane	cellular_component	0.0099471	0.23857	53	2512	1518	108378	c146153_g1,c136101_g1,c141509_g1,c89072_g1,c303044_g1,c83445_g1,c319229_g1,c135269_g2,c83737_g1,c157896_g3,c145220_g1,c160877_g3,c280613_g1,c106292_g1,c133471_g1,c205172_g1,c135961_g1,c205153_g1,c151109_g2,c175033_g1,c157616_g3,c33030_g1,c281208_g1,c158301_g2,c198564_g1,c4371_g1,c6067_g1,c143118_g1,c150461_g1,c177101_g2,c137237_g1,c128318_g2,c305844_g1,c144108_g2,c154529_g1,c42494_g1,c93094_g1,c3…
GO:0008092	cytoskeletal protein binding	molecular_function	0.010068	0.24052	56	2512	1714	108378	c163823_g1,c138888_g2,c205172_g1,c147399_g1,c29352_g1,c110732_g1,c154165_g1,c148743_g1,c82946_g2,c23203_g1,c151044_g1,c95135_g1,c151467_g1,c109694_g1,c149454_g2,c84918_g1,c43925_g1,c155559_g1,c154501_g1,c150625_g1,c119822_g1,c112896_g1,c160601_g2,c127902_g2,c162790_g1,c129901_g1,c182104_g1,c177103_g4,c147079_g1,c125105_g1,c172927_g2,c155748_g1,c150296_g1,c82163_g1,c167467_g1,c122182_g1,c175261_g2…
GO:0006022	aminoglycan metabolic process	biological_process	0.010451	0.24867	22	2512	503	108378	c119157_g1,c159151_g3,c132354_g1,c149621_g1,c165744_g2,c171333_g6,c162558_g1,c261217_g1,c128408_g1,c162196_g1,c204784_g1,c123711_g1,c106980_g1,c146343_g2,c137526_g1,c281421_g1,c144426_g1,c47066_g1,c110650_g1,c171333_g1,c157472_g1,c161569_g4
GO:0032553	ribonucleotide binding	molecular_function	0.011024	0.26128	387	2512	14474	108378	c150335_g2,c135068_g1,c145683_g2,c148646_g2,c83921_g1,c172205_g6,c44495_g1,c168229_g2,c253446_g1,c148124_g1,c89675_g1,c167990_g1,c205172_g1,c158217_g3,c119134_g1,c121686_g1,c173616_g1,c157479_g1,c134867_g3,c143659_g2,c179190_g1,c149097_g1,c152028_g1,c29187_g1,c114854_g1,c124227_g1,c163761_g2,c122001_g1,c156714_g1,c165883_g1,c106330_g1,c119000_g1,c158009_g1,c119150_g1,c93326_g1,c162153_g6,c161839_…
GO:0005507	copper ion binding	molecular_function	0.011322	0.26728	23	2512	520	108378	c159012_g1,c256061_g1,c154583_g1,c136482_g2,c123122_g1,c158301_g2,c87505_g1,c120234_g2,c134072_g1,c155714_g1,c163121_g2,c155769_g1,c147344_g1,c80517_g1,c156648_g1,c154985_g2,c128240_g1,c176083_g1,c319229_g1,c149005_g1,c123122_g2,c161765_g2,c132478_g1
GO:0006006	glucose metabolic process	biological_process	0.011467	0.26965	28	2512	744	108378	c1087_g1,c123328_g1,c135251_g1,c145683_g2,c110679_g2,c132764_g1,c231661_g1,c135283_g1,c153111_g1,c133162_g1,c152436_g1,c159310_g1,c25055_g1,c178486_g3,c115384_g1,c121668_g1,c205698_g1,c163876_g1,c144337_g1,c66629_g1,c149161_g1,c151942_g2,c140506_g1,c229877_g1,c142241_g1,c167388_g1,c107024_g1,c118943_g1
GO:0007160	cell-matrix adhesion	biological_process	0.011847	0.2751	4	2512	37	108378	c97554_g1,c124241_g1,c132990_g1,c134958_g1
GO:0031589	cell-substrate adhesion	biological_process	0.011847	0.2751	4	2512	37	108378	c124241_g1,c97554_g1,c134958_g1,c132990_g1
GO:0044038	cell wall macromolecule biosynthetic process	biological_process	0.011881	0.2751	10	2512	179	108378	c47066_g1,c204784_g1,c110650_g1,c162196_g1,c144426_g1,c157472_g1,c132354_g1,c119157_g1,c137526_g1,c146343_g2
GO:0070589	cellular component macromolecule biosynthetic process	biological_process	0.011881	0.2751	10	2512	179	108378	c47066_g1,c204784_g1,c162196_g1,c110650_g1,c144426_g1,c157472_g1,c119157_g1,c132354_g1,c146343_g2,c137526_g1
GO:0016614	oxidoreductase activity, acting on CH-OH group of donors	molecular_function	0.012201	0.28099	56	2512	1608	108378	c131897_g1,c255674_g1,c137888_g2,c129732_g1,c63862_g1,c144702_g4,c90316_g1,c148837_g2,c123263_g1,c149832_g2,c178486_g3,c128869_g1,c149798_g1,c151135_g2,c145182_g1,c83746_g1,c141617_g1,c162805_g3,c137389_g1,c151926_g1,c90855_g1,c23548_g1,c144986_g1,c141813_g1,c144413_g1,c140940_g1,c163493_g2,c80893_g1,c173544_g1,c158689_g1,c98411_g1,c144384_g1,c136703_g1,c23760_g1,c130254_g1,c148887_g1,c159240_g1,…
GO:0046500	S-adenosylmethionine metabolic process	biological_process	0.012229	0.28099	12	2512	228	108378	c230909_g1,c141598_g1,c18652_g1,c81934_g1,c159641_g1,c152258_g3,c143741_g1,c151924_g1,c155594_g1,c123010_g1,c170669_g2,c114168_g1
GO:0000015	phosphopyruvate hydratase complex	cellular_component	0.012495	0.28292	5	2512	60	108378	c25055_g1,c151942_g2,c135283_g1,c167388_g1,c153111_g1
GO:0004634	phosphopyruvate hydratase activity	molecular_function	0.012495	0.28292	5	2512	60	108378	c25055_g1,c151942_g2,c153111_g1,c135283_g1,c167388_g1
GO:0018995	host	cellular_component	0.012642	0.28292	28	2512	704	108378	c133511_g1,c170669_g2,c254809_g1,c79501_g1,c170494_g1,c154395_g1,c106199_g1,c123137_g1,c145182_g1,c207484_g1,c66386_g1,c168860_g2,c155806_g1,c279377_g1,c157917_g1,c139657_g1,c13522_g1,c44630_g1,c140380_g1,c147701_g1,c207104_g1,c118290_g1,c131276_g1,c123355_g1,c270894_g1,c164561_g1,c123006_g1,c26906_g1
GO:0043657	host cell	cellular_component	0.012642	0.28292	28	2512	704	108378	c26906_g1,c123006_g1,c164561_g1,c270894_g1,c123355_g1,c118290_g1,c131276_g1,c207104_g1,c147701_g1,c140380_g1,c44630_g1,c13522_g1,c139657_g1,c157917_g1,c279377_g1,c155806_g1,c66386_g1,c168860_g2,c145182_g1,c207484_g1,c123137_g1,c106199_g1,c154395_g1,c79501_g1,c170494_g1,c254809_g1,c170669_g2,c133511_g1
GO:0044215	other organism	cellular_component	0.012642	0.28292	28	2512	704	108378	c147701_g1,c13522_g1,c140380_g1,c44630_g1,c207104_g1,c123355_g1,c131276_g1,c118290_g1,c123006_g1,c26906_g1,c164561_g1,c270894_g1,c254809_g1,c79501_g1,c170494_g1,c133511_g1,c170669_g2,c123137_g1,c207484_g1,c145182_g1,c154395_g1,c106199_g1,c279377_g1,c66386_g1,c168860_g2,c155806_g1,c157917_g1,c139657_g1
GO:0044216	other organism cell	cellular_component	0.012642	0.28292	28	2512	704	108378	c170494_g1,c79501_g1,c254809_g1,c170669_g2,c133511_g1,c207484_g1,c145182_g1,c123137_g1,c106199_g1,c154395_g1,c279377_g1,c155806_g1,c66386_g1,c168860_g2,c139657_g1,c157917_g1,c147701_g1,c140380_g1,c44630_g1,c13522_g1,c207104_g1,c123355_g1,c118290_g1,c131276_g1,c26906_g1,c123006_g1,c164561_g1,c270894_g1
GO:0044217	other organism part	cellular_component	0.012642	0.28292	28	2512	704	108378	c123355_g1,c118290_g1,c131276_g1,c123006_g1,c26906_g1,c164561_g1,c270894_g1,c147701_g1,c13522_g1,c44630_g1,c140380_g1,c207104_g1,c279377_g1,c66386_g1,c168860_g2,c155806_g1,c157917_g1,c139657_g1,c254809_g1,c170494_g1,c79501_g1,c133511_g1,c170669_g2,c123137_g1,c207484_g1,c145182_g1,c154395_g1,c106199_g1
GO:0006333	chromatin assembly or disassembly	biological_process	0.013168	0.29287	11	2512	204	108378	c229485_g1,c137295_g1,c132009_g2,c154739_g4,c77990_g1,c115511_g1,c110553_g2,c154739_g5,c110553_g1,c150130_g1,c139087_g1
GO:0003824	catalytic activity	molecular_function	0.013184	0.29287	1232	2512	48268	108378	c151924_g1,c132440_g1,c139562_g1,c118093_g2,c31783_g2,c181345_g1,c162991_g1,c158301_g2,c175321_g1,c138782_g1,c23760_g1,c164035_g1,c161526_g1,c118524_g1,c172206_g3,c140677_g1,c118753_g1,c171759_g4,c126063_g1,c145603_g1,c178486_g3,c137526_g1,c135937_g1,c142234_g1,c156202_g1,c1071_g1,c4289_g1,c131897_g1,c284414_g1,c140806_g1,c151573_g1,c176416_g1,c72631_g1,c125840_g1,c139993_g1,c166767_g4,c118943_g1…
GO:0042546	cell wall biogenesis	biological_process	0.013261	0.29334	13	2512	263	108378	c47066_g1,c110650_g1,c204784_g1,c162196_g1,c144426_g1,c169646_g1,c157472_g1,c113952_g1,c132354_g1,c144790_g1,c119157_g1,c137526_g1,c146343_g2
GO:0050662	coenzyme binding	molecular_function	0.013303	0.29334	71	2512	2172	108378	c140940_g1,c173544_g1,c80893_g1,c320135_g1,c177578_g1,c98411_g1,c144255_g1,c151926_g1,c159715_g2,c139858_g1,c98243_g1,c150563_g1,c109975_g1,c255674_g1,c90316_g1,c81988_g1,c107024_g1,c319229_g1,c137908_g1,c77610_g1,c159399_g1,c163876_g1,c146343_g2,c132764_g1,c166460_g5,c147609_g2,c173202_g1,c143695_g1,c148887_g1,c82823_g1,c163493_g2,c28712_g1,c144384_g1,c121422_g1,c20657_g1,c110703_g1,c137389_g1,c…
GO:0043900	regulation of multi-organism process	biological_process	0.013621	0.29515	10	2512	189	108378	c87103_g1,c169423_g6,c296617_g1,c147498_g1,c254809_g1,c107235_g1,c155769_g1,c66386_g1,c42932_g1,c109840_g1
GO:0005853	eukaryotic translation elongation factor 1 complex	cellular_component	0.01384	0.29515	6	2512	87	108378	c137327_g1,c258511_g1,c156665_g1,c148766_g1,c144148_g1,c83584_g1
GO:0051246	regulation of protein metabolic process	biological_process	0.013842	0.29515	43	2512	1310	108378	c137327_g1,c175113_g2,c156310_g1,c159826_g1,c159826_g3,c159826_g2,c83584_g1,c148766_g1,c147864_g1,c153321_g1,c136219_g1,c89497_g1,c144148_g1,c115354_g1,c151573_g1,c139934_g1,c156665_g1,c186485_g1,c257905_g1,c159755_g1,c153188_g1,c305844_g1,c125464_g2,c258511_g1,c154584_g1,c255458_g1,c166896_g1,c150978_g1,c88917_g1,c149319_g1,c133511_g1,c146341_g1,c67291_g1,c127074_g1,c145308_g1,c160589_g1,c176333…
GO:0006164	purine nucleotide biosynthetic process	biological_process	0.013917	0.29515	42	2512	1200	108378	c126273_g1,c146702_g1,c116390_g1,c147848_g1,c145576_g1,c86406_g2,c153134_g1,c149049_g1,c146153_g1,c120227_g1,c70606_g1,c140278_g1,c158301_g2,c144140_g2,c139562_g1,c145923_g1,c167099_g1,c125245_g1,c146860_g1,c135710_g1,c141823_g2,c137664_g1,c122424_g1,c130184_g1,c233492_g1,c133839_g1,c138666_g1,c128316_g1,c109197_g1,c135538_g1,c94593_g1,c44242_g1,c78847_g1,c109739_g1,c303292_g1,c159910_g1,c177507_…
GO:0035639	purine ribonucleoside triphosphate binding	molecular_function	0.014079	0.29515	374	2512	14027	108378	c168808_g5,c280966_g1,c255293_g1,c152906_g1,c162743_g2,c70606_g1,c303303_g1,c177481_g2,c148455_g1,c137942_g1,c93915_g1,c139783_g1,c118411_g1,c169732_g6,c146426_g1,c133471_g1,c154165_g1,c151557_g1,c168793_g1,c162196_g1,c163745_g2,c139467_g1,c96379_g1,c159826_g3,c172364_g6,c131297_g2,c86345_g1,c304800_g1,c60871_g1,c82105_g2,c119633_g1,c166805_g1,c150452_g1,c128318_g2,c134896_g1,c131815_g1,c159876_g…
GO:0006457	protein folding	biological_process	0.014251	0.29515	41	2512	1308	108378	c144165_g1,c124227_g1,c152625_g1,c114854_g1,c126063_g1,c21279_g1,c165883_g1,c148897_g1,c305728_g1,c159342_g1,c140907_g1,c205110_g1,c170028_g2,c133400_g1,c118921_g1,c158632_g1,c176162_g1,c131965_g1,c122665_g1,c97983_g1,c50865_g1,c151467_g1,c130248_g2,c302471_g1,c157595_g1,c174007_g1,c103007_g1,c132103_g1,c161753_g1,c132904_g1,c139572_g1,c140896_g1,c120737_g1,c145082_g2,c79315_g1,c150807_g3,c205172…
GO:0019089	transmission of virus	biological_process	0.014414	0.29515	5	2512	54	108378	c165066_g1,c123511_g1,c205172_g1,c145923_g1,c167467_g1
GO:0044007	dissemination or transmission of symbiont from host	biological_process	0.014414	0.29515	5	2512	54	108378	c167467_g1,c205172_g1,c145923_g1,c123511_g1,c165066_g1
GO:0051821	dissemination or transmission of organism from other organism involved in symbiotic interaction	biological_process	0.014414	0.29515	5	2512	54	108378	c167467_g1,c145923_g1,c205172_g1,c123511_g1,c165066_g1
GO:0009089	lysine biosynthetic process via diaminopimelate	biological_process	0.014503	0.29515	8	2512	120	108378	c139898_g2,c83746_g1,c144384_g1,c144413_g1,c158689_g1,c136703_g1,c23760_g1,c129732_g1
GO:0046451	diaminopimelate metabolic process	biological_process	0.014503	0.29515	8	2512	120	108378	c139898_g2,c83746_g1,c144384_g1,c144413_g1,c158689_g1,c23760_g1,c136703_g1,c129732_g1
GO:0012502	induction of programmed cell death	biological_process	0.014513	0.29515	2	2512	8	108378	c254809_g1,c66386_g1
GO:0019051	induction by virus of host apoptotic process	biological_process	0.014513	0.29515	2	2512	8	108378	c254809_g1,c66386_g1
GO:0031343	positive regulation of cell killing	biological_process	0.014513	0.29515	2	2512	8	108378	c254809_g1,c66386_g1
GO:0043902	positive regulation of multi-organism process	biological_process	0.014513	0.29515	2	2512	8	108378	c254809_g1,c66386_g1
GO:0044533	positive regulation of apoptotic process in other organism	biological_process	0.014513	0.29515	2	2512	8	108378	c254809_g1,c66386_g1
GO:0051709	regulation of killing of cells of other organism	biological_process	0.014513	0.29515	2	2512	8	108378	c254809_g1,c66386_g1
GO:0051712	positive regulation of killing of cells of other organism	biological_process	0.014513	0.29515	2	2512	8	108378	c254809_g1,c66386_g1
GO:0052042	positive regulation by symbiont of host programmed cell death	biological_process	0.014513	0.29515	2	2512	8	108378	c254809_g1,c66386_g1
GO:0052151	positive regulation by symbiont of host apoptotic process	biological_process	0.014513	0.29515	2	2512	8	108378	c254809_g1,c66386_g1
GO:0052330	positive regulation by organism of programmed cell death in other organism involved in symbiotic interaction	biological_process	0.014513	0.29515	2	2512	8	108378	c66386_g1,c254809_g1
GO:0052501	positive regulation by organism of apoptotic process in other organism involved in symbiotic interaction	biological_process	0.014513	0.29515	2	2512	8	108378	c66386_g1,c254809_g1
GO:0060139	positive regulation of apoptotic process by virus	biological_process	0.014513	0.29515	2	2512	8	108378	c66386_g1,c254809_g1
GO:1901681	sulfur compound binding	molecular_function	0.014872	0.30144	13	2512	288	108378	c134797_g2,c147609_g2,c273779_g1,c170531_g1,c6997_g1,c134797_g1,c81988_g1,c173544_g1,c144805_g1,c150563_g1,c143747_g1,c132385_g1,c28712_g1
GO:0046148	pigment biosynthetic process	biological_process	0.015032	0.30367	33	2512	772	108378	c162805_g2,c132103_g1,c110810_g1,c150335_g2,c159240_g1,c136874_g1,c141895_g1,c134867_g3,c152932_g1,c148008_g1,c128700_g1,c156729_g1,c119561_g1,c126422_g1,c143568_g1,c140284_g1,c110641_g1,c173331_g1,c89971_g1,c123263_g1,c149798_g1,c141908_g1,c140806_g1,c279377_g1,c137888_g2,c163761_g2,c163493_g2,c144189_g1,c20657_g1,c78847_g1,c162805_g3,c23548_g1,c158038_g4
GO:0098533	ATPase dependent transmembrane transport complex	cellular_component	0.015257	0.30616	4	2512	39	108378	c128318_g2,c150461_g1,c282187_g1,c135961_g1
GO:1904564	Nbp35-Cfd1 ATPase complex	cellular_component	0.015257	0.30616	4	2512	39	108378	c128318_g2,c150461_g1,c135961_g1,c282187_g1
GO:0016053	organic acid biosynthetic process	biological_process	0.015385	0.30668	68	2512	2029	108378	c171930_g2,c77610_g1,c87584_g1,c119157_g1,c139898_g2,c154501_g1,c159240_g1,c131171_g1,c141652_g1,c162805_g2,c160185_g1,c142560_g1,c149725_g1,c151942_g2,c154739_g7,c152852_g5,c66362_g1,c173544_g1,c145048_g1,c144413_g1,c98411_g1,c129732_g1,c15946_g2,c90316_g1,c152280_g2,c152880_g1,c181225_g1,c143010_g2,c153111_g1,c256501_g1,c66873_g1,c149798_g1,c143568_g1,c126422_g1,c148134_g1,c229877_g1,c139783_g1…
GO:0046394	carboxylic acid biosynthetic process	biological_process	0.015385	0.30668	68	2512	2029	108378	c131171_g1,c154501_g1,c159240_g1,c142560_g1,c162805_g2,c160185_g1,c141652_g1,c77610_g1,c171930_g2,c119157_g1,c139898_g2,c87584_g1,c152880_g1,c152280_g2,c90316_g1,c15946_g2,c129732_g1,c149798_g1,c66873_g1,c256501_g1,c153111_g1,c143010_g2,c181225_g1,c66362_g1,c152852_g5,c149725_g1,c154739_g7,c151942_g2,c98411_g1,c144413_g1,c173544_g1,c145048_g1,c174300_g1,c136703_g1,c23760_g1,c145501_g1,c169503_g2,…
GO:0006812	cation transport	biological_process	0.01559	0.30943	158	2512	5426	108378	c153134_g1,c290121_g1,c173616_g1,c164573_g1,c205172_g1,c123355_g1,c89675_g1,c135778_g2,c164561_g1,c121686_g1,c139562_g1,c253446_g1,c259619_g1,c96839_g1,c148124_g1,c205010_g1,c156159_g3,c158301_g2,c133369_g1,c125840_g1,c44242_g1,c140930_g1,c148803_g1,c28044_g1,c144384_g1,c24800_g1,c94766_g1,c109739_g1,c162805_g3,c167467_g1,c141823_g2,c93326_g1,c109840_g1,c106330_g1,c123263_g1,c148446_g2,c177507_g1…
GO:0033643	host cell part	cellular_component	0.015634	0.30943	27	2512	688	108378	c140380_g1,c44630_g1,c13522_g1,c147701_g1,c207104_g1,c118290_g1,c131276_g1,c123355_g1,c164561_g1,c270894_g1,c26906_g1,c123006_g1,c170669_g2,c133511_g1,c170494_g1,c79501_g1,c254809_g1,c106199_g1,c154395_g1,c207484_g1,c123137_g1,c155806_g1,c66386_g1,c168860_g2,c279377_g1,c139657_g1,c157917_g1
GO:0032268	regulation of cellular protein metabolic process	biological_process	0.015677	0.30943	42	2512	1282	108378	c148766_g1,c159826_g2,c83584_g1,c159826_g1,c159826_g3,c156310_g1,c175113_g2,c137327_g1,c305844_g1,c153188_g1,c257905_g1,c186485_g1,c159755_g1,c151573_g1,c139934_g1,c156665_g1,c144148_g1,c115354_g1,c89497_g1,c147864_g1,c136219_g1,c153321_g1,c146341_g1,c133511_g1,c149319_g1,c150978_g1,c88917_g1,c166896_g1,c154584_g1,c255458_g1,c258511_g1,c125464_g2,c157717_g1,c149621_g1,c110783_g1,c135793_g1,c13718…
GO:0072524	pyridine-containing compound metabolic process	biological_process	0.016448	0.32358	34	2512	946	108378	c178486_g3,c159310_g1,c133162_g1,c153111_g1,c231661_g1,c110679_g2,c135251_g1,c1087_g1,c118943_g1,c80893_g1,c140940_g1,c140506_g1,c144384_g1,c98411_g1,c151942_g2,c144255_g1,c98243_g1,c141813_g1,c25055_g1,c145662_g2,c135283_g1,c169503_g2,c141555_g1,c132764_g1,c123328_g1,c107024_g1,c167388_g1,c229877_g1,c142241_g1,c110877_g1,c144337_g1,c66629_g1,c77610_g1,c163876_g1
GO:0015078	hydrogen ion transmembrane transporter activity	molecular_function	0.016501	0.32358	71	2512	2288	108378	c133839_g1,c233492_g1,c148446_g1,c141457_g1,c137664_g1,c103222_g1,c135538_g1,c94593_g1,c148900_g2,c229183_g1,c118862_g1,c144710_g2,c153324_g1,c144710_g1,c131993_g1,c147848_g1,c116390_g1,c231003_g1,c156942_g1,c149049_g1,c97554_g1,c145576_g1,c86406_g2,c106939_g1,c169805_g1,c146860_g1,c139861_g2,c160185_g1,c167099_g1,c146850_g1,c145923_g1,c144140_g2,c304058_g1,c153866_g2,c167467_g1,c141823_g2,c13571…
GO:0006023	aminoglycan biosynthetic process	biological_process	0.016621	0.32486	11	2512	209	108378	c119157_g1,c132354_g1,c162558_g1,c146343_g2,c137526_g1,c144426_g1,c204784_g1,c47066_g1,c162196_g1,c110650_g1,c157472_g1
GO:0016052	carbohydrate catabolic process	biological_process	0.016852	0.32831	26	2512	656	108378	c54523_g1,c169503_g2,c172026_g2,c231661_g1,c132764_g1,c110679_g2,c25055_g1,c159310_g1,c133162_g1,c153111_g1,c159023_g1,c19023_g2,c135283_g1,c135251_g1,c123328_g1,c1087_g1,c159066_g1,c118943_g1,c142241_g1,c229877_g1,c167388_g1,c140506_g1,c175725_g5,c151942_g2,c66629_g1,c144337_g1
GO:0098655	cation transmembrane transport	biological_process	0.017068	0.33039	67	2512	2099	108378	c94593_g1,c135538_g1,c162755_g4,c137664_g1,c143609_g1,c141851_g2,c148446_g1,c233492_g1,c133839_g1,c131993_g1,c147314_g1,c144710_g1,c151674_g1,c144710_g2,c153324_g1,c156159_g1,c148900_g2,c145576_g1,c86406_g2,c149049_g1,c231003_g1,c116390_g1,c130532_g2,c147848_g1,c144140_g2,c146850_g1,c167099_g1,c145923_g1,c155657_g1,c146860_g1,c169805_g1,c169087_g1,c153085_g2,c44242_g1,c128316_g1,c133369_g1,c12626…
GO:0098662	inorganic cation transmembrane transport	biological_process	0.017068	0.33039	67	2512	2099	108378	c205172_g1,c153134_g1,c140278_g1,c158301_g2,c156159_g3,c70606_g1,c96839_g1,c120947_g1,c259619_g1,c90389_g1,c125245_g1,c139562_g1,c89527_g2,c135710_g1,c141823_g2,c167467_g1,c126452_g1,c138309_g3,c109739_g1,c28044_g1,c128316_g1,c133369_g1,c126261_g1,c44242_g1,c153085_g2,c133599_g1,c166805_g1,c133564_g1,c177507_g1,c134674_g1,c148446_g2,c145691_g1,c88033_g1,c106330_g1,c137721_g1,c116390_g1,c130532_g2…
GO:0005381	iron ion transmembrane transporter activity	molecular_function	0.017162	0.33112	18	2512	398	108378	c253446_g1,c132661_g1,c148124_g1,c280966_g1,c140228_g2,c143226_g1,c150859_g1,c140930_g1,c173616_g1,c125840_g1,c94766_g1,c159755_g1,c24800_g1,c93326_g1,c89675_g1,c307256_g1,c121686_g1,c174524_g4
GO:0009653	anatomical structure morphogenesis	biological_process	0.01724	0.33112	25	2512	599	108378	c2966_g1,c62973_g1,c163983_g10,c24874_g1,c15946_g1,c123289_g1,c177875_g1,c1114_g1,c164363_g3,c103007_g2,c57892_g1,c212270_g1,c157616_g3,c95135_g1,c146090_g1,c82796_g1,c145082_g2,c160589_g1,c167114_g5,c166315_g2,c139628_g1,c180932_g1,c162790_g1,c64902_g1,c124466_g1
GO:0030248	cellulose binding	molecular_function	0.017434	0.33112	4	2512	43	108378	c147616_g1,c147347_g1,c157120_g1,c118823_g1
GO:0000270	peptidoglycan metabolic process	biological_process	0.017507	0.33112	11	2512	226	108378	c146343_g2,c137526_g1,c119157_g1,c132354_g1,c149621_g1,c157472_g1,c144426_g1,c162196_g1,c47066_g1,c204784_g1,c110650_g1
GO:0017076	purine nucleotide binding	molecular_function	0.017537	0.33112	389	2512	14732	108378	c115511_g1,c122424_g1,c141851_g2,c164414_g2,c140907_g1,c147864_g1,c115384_g1,c114388_g1,c267508_g1,c167137_g2,c150018_g1,c150663_g1,c78724_g1,c139917_g1,c151084_g1,c144426_g1,c8838_g1,c143010_g2,c97350_g1,c143554_g2,c157479_g2,c123126_g1,c146702_g1,c108825_g1,c152865_g1,c204784_g1,c148646_g1,c319229_g1,c134858_g1,c186979_g1,c45507_g1,c279250_g1,c129665_g1,c133445_g1,c166896_g1,c155817_g1,c147175_…
GO:0006165	nucleoside diphosphate phosphorylation	biological_process	0.017684	0.33112	23	2512	596	108378	c120227_g1,c303292_g1,c135251_g1,c123328_g1,c1087_g1,c25055_g1,c159310_g1,c133162_g1,c123477_g1,c153111_g1,c135283_g1,c231661_g1,c132764_g1,c110679_g2,c151942_g2,c144337_g1,c66629_g1,c146702_g1,c118943_g1,c229877_g1,c167388_g1,c142241_g1,c140506_g1
GO:0009152	purine ribonucleotide biosynthetic process	biological_process	0.017713	0.33112	40	2512	1141	108378	c137721_g1,c123477_g1,c88033_g1,c303292_g1,c159910_g1,c177507_g1,c133599_g1,c133564_g1,c138666_g1,c128316_g1,c135538_g1,c44242_g1,c94593_g1,c78847_g1,c109739_g1,c135710_g1,c141823_g2,c137664_g1,c130184_g1,c233492_g1,c133839_g1,c144140_g2,c139562_g1,c167099_g1,c145923_g1,c125245_g1,c146860_g1,c120227_g1,c70606_g1,c140278_g1,c158301_g2,c86406_g2,c145576_g1,c153134_g1,c149049_g1,c146153_g1,c126273_g…
GO:0009260	ribonucleotide biosynthetic process	biological_process	0.017753	0.33112	43	2512	1244	108378	c133564_g1,c133599_g1,c177507_g1,c159910_g1,c303292_g1,c88033_g1,c119000_g1,c123477_g1,c137721_g1,c133839_g1,c233492_g1,c130184_g1,c143339_g1,c141823_g2,c137664_g1,c135710_g1,c109739_g1,c78847_g1,c135538_g1,c44242_g1,c94593_g1,c128316_g1,c138666_g1,c158301_g2,c140278_g1,c70606_g1,c120227_g1,c146860_g1,c139562_g1,c167099_g1,c125245_g1,c145923_g1,c144140_g2,c147848_g1,c116390_g1,c146702_g1,c126273_…
GO:0046390	ribose phosphate biosynthetic process	biological_process	0.017753	0.33112	43	2512	1244	108378	c128316_g1,c44242_g1,c135538_g1,c94593_g1,c138666_g1,c78847_g1,c109739_g1,c143339_g1,c135710_g1,c141823_g2,c137664_g1,c133839_g1,c130184_g1,c233492_g1,c123477_g1,c137721_g1,c88033_g1,c119000_g1,c303292_g1,c159910_g1,c177507_g1,c133564_g1,c133599_g1,c229877_g1,c153134_g1,c86406_g2,c145576_g1,c146153_g1,c149049_g1,c146702_g1,c126273_g1,c147848_g1,c116390_g1,c145923_g1,c139562_g1,c167099_g1,c125245_…
GO:0009145	purine nucleoside triphosphate biosynthetic process	biological_process	0.017854	0.33112	35	2512	978	108378	c94593_g1,c135538_g1,c44242_g1,c78847_g1,c109739_g1,c135710_g1,c141823_g2,c137664_g1,c133839_g1,c130184_g1,c233492_g1,c123477_g1,c137721_g1,c88033_g1,c303292_g1,c177507_g1,c133564_g1,c133599_g1,c153134_g1,c145576_g1,c86406_g2,c149049_g1,c146702_g1,c147848_g1,c116390_g1,c167099_g1,c139562_g1,c125245_g1,c145923_g1,c144140_g2,c146860_g1,c70606_g1,c120227_g1,c158301_g2,c140278_g1
GO:0009206	purine ribonucleoside triphosphate biosynthetic process	biological_process	0.017854	0.33112	35	2512	978	108378	c146860_g1,c144140_g2,c145923_g1,c139562_g1,c167099_g1,c125245_g1,c140278_g1,c158301_g2,c120227_g1,c70606_g1,c149049_g1,c145576_g1,c86406_g2,c153134_g1,c116390_g1,c147848_g1,c146702_g1,c88033_g1,c137721_g1,c123477_g1,c133599_g1,c133564_g1,c177507_g1,c303292_g1,c109739_g1,c78847_g1,c135538_g1,c94593_g1,c44242_g1,c233492_g1,c130184_g1,c133839_g1,c141823_g2,c137664_g1,c135710_g1
GO:0098660	inorganic ion transmembrane transport	biological_process	0.018064	0.33112	67	2512	2103	108378	c147314_g1,c144710_g1,c151674_g1,c131993_g1,c156159_g1,c144710_g2,c153324_g1,c148900_g2,c135538_g1,c94593_g1,c162755_g4,c148446_g1,c141851_g2,c137664_g1,c143609_g1,c133839_g1,c233492_g1,c146850_g1,c145923_g1,c167099_g1,c144140_g2,c169805_g1,c146860_g1,c169087_g1,c155657_g1,c145576_g1,c86406_g2,c149049_g1,c231003_g1,c147848_g1,c130532_g2,c116390_g1,c137721_g1,c106330_g1,c88033_g1,c148446_g2,c14569…
GO:0043022	ribosome binding	molecular_function	0.01812	0.33112	6	2512	90	108378	c89497_g1,c186485_g1,c257905_g1,c160589_g1,c127074_g1,c110783_g1
GO:0005885	Arp2/3 protein complex	cellular_component	0.018316	0.33112	5	2512	66	108378	c138124_g1,c42203_g1,c186914_g1,c123045_g1,c113163_g1
GO:0010638	positive regulation of organelle organization	biological_process	0.018316	0.33112	5	2512	66	108378	c138124_g1,c42203_g1,c186914_g1,c123045_g1,c113163_g1
GO:0030838	positive regulation of actin filament polymerization	biological_process	0.018316	0.33112	5	2512	66	108378	c113163_g1,c123045_g1,c186914_g1,c42203_g1,c138124_g1
GO:0031334	positive regulation of protein complex assembly	biological_process	0.018316	0.33112	5	2512	66	108378	c186914_g1,c42203_g1,c138124_g1,c113163_g1,c123045_g1
GO:0032273	positive regulation of protein polymerization	biological_process	0.018316	0.33112	5	2512	66	108378	c113163_g1,c123045_g1,c42203_g1,c186914_g1,c138124_g1
GO:0034314	Arp2/3 complex-mediated actin nucleation	biological_process	0.018316	0.33112	5	2512	66	108378	c138124_g1,c42203_g1,c186914_g1,c123045_g1,c113163_g1
GO:0044089	positive regulation of cellular component biogenesis	biological_process	0.018316	0.33112	5	2512	66	108378	c138124_g1,c186914_g1,c42203_g1,c123045_g1,c113163_g1
GO:0045010	actin nucleation	biological_process	0.018316	0.33112	5	2512	66	108378	c113163_g1,c123045_g1,c42203_g1,c186914_g1,c138124_g1
GO:0051495	positive regulation of cytoskeleton organization	biological_process	0.018316	0.33112	5	2512	66	108378	c113163_g1,c123045_g1,c42203_g1,c186914_g1,c138124_g1
GO:0006109	regulation of carbohydrate metabolic process	biological_process	0.018422	0.33173	5	2512	63	108378	c134896_g1,c108825_g1,c143540_g2,c158041_g3,c144710_g2
GO:0015988	energy coupled proton transmembrane transport, against electrochemical gradient	biological_process	0.018515	0.33173	35	2512	1014	108378	c106330_g1,c131993_g1,c148446_g2,c145691_g1,c144710_g1,c147314_g1,c144710_g2,c153324_g1,c156159_g1,c134674_g1,c166805_g1,c148900_g2,c133369_g1,c128316_g1,c126261_g1,c153085_g2,c138309_g3,c162755_g4,c141851_g2,c148446_g1,c167467_g1,c89527_g2,c259619_g1,c90389_g1,c146850_g1,c155657_g1,c120947_g1,c96839_g1,c169805_g1,c156159_g3,c70606_g1,c158301_g2,c205172_g1,c231003_g1,c130532_g2
GO:0015991	ATP hydrolysis coupled proton transport	biological_process	0.018515	0.33173	35	2512	1014	108378	c130532_g2,c231003_g1,c205172_g1,c169805_g1,c96839_g1,c120947_g1,c155657_g1,c146850_g1,c90389_g1,c259619_g1,c158301_g2,c70606_g1,c156159_g3,c162755_g4,c138309_g3,c153085_g2,c126261_g1,c133369_g1,c128316_g1,c89527_g2,c148446_g1,c167467_g1,c141851_g2,c144710_g1,c147314_g1,c148446_g2,c145691_g1,c131993_g1,c106330_g1,c148900_g2,c166805_g1,c134674_g1,c156159_g1,c144710_g2,c153324_g1
GO:0019319	hexose biosynthetic process	biological_process	0.018919	0.33796	26	2512	710	108378	c152436_g1,c133162_g1,c159310_g1,c153111_g1,c135283_g1,c25055_g1,c28545_g1,c110679_g2,c132764_g1,c231661_g1,c145683_g2,c1087_g1,c123328_g1,c135251_g1,c142241_g1,c229877_g1,c167388_g1,c140506_g1,c118943_g1,c144337_g1,c66629_g1,c151942_g2,c149161_g1,c205698_g1,c115384_g1,c121668_g1
GO:0009201	ribonucleoside triphosphate biosynthetic process	biological_process	0.018981	0.33807	35	2512	984	108378	c146860_g1,c125245_g1,c139562_g1,c145923_g1,c167099_g1,c144140_g2,c158301_g2,c140278_g1,c70606_g1,c120227_g1,c149049_g1,c153134_g1,c145576_g1,c86406_g2,c147848_g1,c116390_g1,c146702_g1,c88033_g1,c123477_g1,c137721_g1,c133564_g1,c133599_g1,c303292_g1,c177507_g1,c78847_g1,c109739_g1,c135538_g1,c94593_g1,c44242_g1,c133839_g1,c130184_g1,c233492_g1,c135710_g1,c137664_g1,c141823_g2
GO:0046364	monosaccharide biosynthetic process	biological_process	0.019219	0.34127	26	2512	711	108378	c110679_g2,c132764_g1,c231661_g1,c135283_g1,c133162_g1,c159310_g1,c152436_g1,c153111_g1,c28545_g1,c25055_g1,c1087_g1,c123328_g1,c135251_g1,c145683_g2,c140506_g1,c229877_g1,c167388_g1,c142241_g1,c118943_g1,c115384_g1,c205698_g1,c121668_g1,c144337_g1,c66629_g1,c149161_g1,c151942_g2
GO:0009142	nucleoside triphosphate biosynthetic process	biological_process	0.019275	0.34127	35	2512	986	108378	c133599_g1,c133564_g1,c303292_g1,c177507_g1,c88033_g1,c137721_g1,c123477_g1,c130184_g1,c233492_g1,c133839_g1,c135710_g1,c141823_g2,c137664_g1,c78847_g1,c109739_g1,c44242_g1,c135538_g1,c94593_g1,c140278_g1,c158301_g2,c120227_g1,c70606_g1,c146860_g1,c144140_g2,c125245_g1,c139562_g1,c167099_g1,c145923_g1,c116390_g1,c147848_g1,c146702_g1,c149049_g1,c145576_g1,c86406_g2,c153134_g1
GO:0019362	pyridine nucleotide metabolic process	biological_process	0.019742	0.34853	32	2512	892	108378	c142241_g1,c167388_g1,c229877_g1,c107024_g1,c77610_g1,c144337_g1,c66629_g1,c110877_g1,c163876_g1,c135283_g1,c25055_g1,c145662_g2,c132764_g1,c141555_g1,c169503_g2,c123328_g1,c140506_g1,c140940_g1,c80893_g1,c118943_g1,c144384_g1,c98411_g1,c151942_g2,c141813_g1,c153111_g1,c133162_g1,c159310_g1,c178486_g3,c110679_g2,c231661_g1,c1087_g1,c135251_g1
GO:0003995	acyl-CoA dehydrogenase activity	molecular_function	0.019903	0.35035	8	2512	130	108378	c109975_g1,c155078_g1,c151817_g1,c133471_g1,c140152_g1,c136042_g1,c144365_g1,c113836_g1
GO:0005783	endoplasmic reticulum	cellular_component	0.020361	0.35571	54	2512	1675	108378	c141159_g1,c141604_g1,c26906_g1,c259035_g1,c123186_g2,c28513_g1,c135710_g1,c154739_g7,c153294_g1,c186108_g1,c107643_g1,c124215_g1,c134480_g1,c170028_g2,c143010_g1,c255187_g1,c178094_g2,c166767_g4,c13522_g1,c148182_g1,c61643_g1,c144165_g1,c84720_g1,c128899_g1,c238653_g1,c128192_g1,c72852_g1,c88033_g1,c133374_g1,c147366_g1,c128817_g1,c230064_g1,c150807_g3,c122619_g1,c171357_g2,c110869_g1,c144962_g1…
GO:0046939	nucleotide phosphorylation	biological_process	0.020367	0.35571	23	2512	602	108378	c25055_g1,c135283_g1,c123477_g1,c133162_g1,c159310_g1,c153111_g1,c231661_g1,c132764_g1,c110679_g2,c120227_g1,c303292_g1,c135251_g1,c123328_g1,c1087_g1,c118943_g1,c167388_g1,c229877_g1,c142241_g1,c140506_g1,c151942_g2,c146702_g1,c66629_g1,c144337_g1
GO:0001882	nucleoside binding	molecular_function	0.020532	0.35571	379	2512	14330	108378	c118638_g1,c255868_g1,c85903_g1,c35530_g1,c176468_g1,c280274_g1,c166452_g1,c123389_g2,c106199_g1,c168675_g3,c103398_g1,c137433_g2,c126072_g2,c118946_g1,c144152_g1,c152436_g1,c105895_g1,c104163_g1,c138025_g3,c143608_g2,c146153_g1,c170709_g1,c214047_g1,c166452_g6,c123322_g2,c118350_g1,c173521_g4,c139748_g1,c133038_g1,c158401_g1,c156159_g1,c137036_g1,c144856_g2,c156528_g1,c128744_g1,c178617_g1,c1545…
GO:0004013	adenosylhomocysteinase activity	molecular_function	0.020666	0.35571	5	2512	74	108378	c162805_g2,c162805_g3,c126422_g1,c162805_g4,c149798_g1
GO:0016801	hydrolase activity, acting on ether bonds	molecular_function	0.020666	0.35571	5	2512	74	108378	c162805_g3,c126422_g1,c162805_g2,c162805_g4,c149798_g1
GO:0016802	trialkylsulfonium hydrolase activity	molecular_function	0.020666	0.35571	5	2512	74	108378	c162805_g3,c162805_g2,c126422_g1,c162805_g4,c149798_g1
GO:0070469	respiratory chain	cellular_component	0.020675	0.35571	20	2512	520	108378	c141457_g1,c103222_g1,c156942_g1,c207178_g1,c153866_g2,c97554_g1,c164573_g1,c132478_g1,c118862_g1,c106939_g1,c164416_g3,c104097_g1,c158301_g2,c120234_g2,c131638_g2,c116716_g2,c160185_g1,c304058_g1,c119077_g1,c139861_g2
GO:0005835	fatty acid synthase complex	cellular_component	0.02079	0.35571	6	2512	63	108378	c131171_g1,c81929_g1,c145048_g1,c181225_g1,c152880_g1,c164444_g3
GO:0015886	heme transport	biological_process	0.02084	0.35571	6	2512	89	108378	c152852_g5,c83136_g1,c136854_g1,c140506_g1,c124867_g1,c173931_g1
GO:1901678	iron coordination entity transport	biological_process	0.02084	0.35571	6	2512	89	108378	c152852_g5,c83136_g1,c136854_g1,c140506_g1,c124867_g1,c173931_g1
GO:0044283	small molecule biosynthetic process	biological_process	0.020872	0.35571	94	2512	2976	108378	c153111_g1,c181225_g1,c143010_g2,c149798_g1,c256501_g1,c66873_g1,c15946_g2,c129732_g1,c152880_g1,c152280_g2,c90316_g1,c144413_g1,c13522_g1,c173544_g1,c145048_g1,c142651_g1,c98411_g1,c144255_g1,c149725_g1,c154739_g7,c151942_g2,c66362_g1,c98243_g1,c152852_g5,c162805_g2,c160185_g1,c212024_g1,c141652_g1,c106199_g1,c142560_g1,c131171_g1,c154501_g1,c159240_g1,c143695_g1,c148887_g1,c1783_g1,c87584_g1,c1…
GO:0009156	ribonucleoside monophosphate biosynthetic process	biological_process	0.020917	0.35571	38	2512	1089	108378	c149049_g1,c153134_g1,c229877_g1,c145576_g1,c86406_g2,c147848_g1,c116390_g1,c126273_g1,c146860_g1,c139562_g1,c167099_g1,c145923_g1,c125245_g1,c144140_g2,c158301_g2,c140278_g1,c70606_g1,c109739_g1,c78847_g1,c135538_g1,c44242_g1,c94593_g1,c128316_g1,c138666_g1,c133839_g1,c233492_g1,c130184_g1,c143339_g1,c141823_g2,c137664_g1,c135710_g1,c88033_g1,c119000_g1,c137721_g1,c133564_g1,c133599_g1,c177507_g…
GO:0009127	purine nucleoside monophosphate biosynthetic process	biological_process	0.02122	0.35768	35	2512	990	108378	c233492_g1,c130184_g1,c133839_g1,c137664_g1,c141823_g2,c135710_g1,c109739_g1,c78847_g1,c138666_g1,c94593_g1,c135538_g1,c44242_g1,c128316_g1,c133599_g1,c133564_g1,c177507_g1,c159910_g1,c88033_g1,c137721_g1,c116390_g1,c147848_g1,c126273_g1,c149049_g1,c145576_g1,c86406_g2,c153134_g1,c140278_g1,c158301_g2,c70606_g1,c146860_g1,c144140_g2,c139562_g1,c145923_g1,c125245_g1,c167099_g1
GO:0009168	purine ribonucleoside monophosphate biosynthetic process	biological_process	0.02122	0.35768	35	2512	990	108378	c88033_g1,c137721_g1,c133599_g1,c133564_g1,c177507_g1,c159910_g1,c109739_g1,c78847_g1,c138666_g1,c135538_g1,c94593_g1,c44242_g1,c128316_g1,c233492_g1,c130184_g1,c133839_g1,c141823_g2,c137664_g1,c135710_g1,c146860_g1,c144140_g2,c139562_g1,c145923_g1,c125245_g1,c167099_g1,c140278_g1,c158301_g2,c70606_g1,c149049_g1,c145576_g1,c86406_g2,c153134_g1,c116390_g1,c147848_g1,c126273_g1
GO:0098796	membrane protein complex	cellular_component	0.021316	0.35768	146	2512	5032	108378	c150461_g1,c109739_g1,c44242_g1,c133369_g1,c134790_g1,c305728_g1,c167467_g1,c133011_g1,c141823_g2,c164815_g1,c156861_g1,c148446_g2,c282187_g1,c139364_g1,c80868_g1,c106330_g1,c122597_g1,c171322_g2,c4289_g1,c177507_g1,c128899_g1,c164573_g1,c179229_g1,c153134_g1,c280613_g1,c205172_g1,c96839_g1,c147269_g1,c139739_g2,c139562_g1,c259619_g1,c158301_g2,c145038_g1,c6067_g1,c156159_g3,c94593_g1,c178094_g2,…
GO:0008839	4-hydroxy-tetrahydrodipicolinate reductase	molecular_function	0.021391	0.35768	7	2512	105	108378	c144413_g1,c23760_g1,c136703_g1,c129732_g1,c158689_g1,c144384_g1,c83746_g1
GO:0090066	regulation of anatomical structure size	biological_process	0.021511	0.35768	9	2512	174	108378	c138124_g1,c141085_g1,c106638_g1,c135971_g1,c72631_g1,c186914_g1,c42203_g1,c123045_g1,c113163_g1
GO:0042451	purine nucleoside biosynthetic process	biological_process	0.021667	0.35768	39	2512	1143	108378	c133564_g1,c133599_g1,c177507_g1,c303292_g1,c88033_g1,c155594_g1,c123477_g1,c137721_g1,c133839_g1,c233492_g1,c230909_g1,c130184_g1,c141823_g2,c137664_g1,c135710_g1,c109739_g1,c78847_g1,c135538_g1,c44242_g1,c94593_g1,c158301_g2,c140278_g1,c141598_g1,c70606_g1,c120227_g1,c146860_g1,c125245_g1,c139562_g1,c167099_g1,c145923_g1,c144140_g2,c147848_g1,c116390_g1,c146702_g1,c152258_g3,c149049_g1,c153134_…
GO:0046129	purine ribonucleoside biosynthetic process	biological_process	0.021667	0.35768	39	2512	1143	108378	c133839_g1,c230909_g1,c130184_g1,c233492_g1,c135710_g1,c137664_g1,c141823_g2,c78847_g1,c109739_g1,c135538_g1,c44242_g1,c94593_g1,c133564_g1,c133599_g1,c303292_g1,c177507_g1,c155594_g1,c88033_g1,c123477_g1,c137721_g1,c147848_g1,c116390_g1,c146702_g1,c152258_g3,c149049_g1,c153134_g1,c86406_g2,c145576_g1,c158301_g2,c141598_g1,c140278_g1,c70606_g1,c120227_g1,c146860_g1,c139562_g1,c125245_g1,c167099_g…
GO:0009135	purine nucleoside diphosphate metabolic process	biological_process	0.021687	0.35768	20	2512	501	108378	c110679_g2,c132764_g1,c231661_g1,c159310_g1,c133162_g1,c153111_g1,c135283_g1,c25055_g1,c1087_g1,c135251_g1,c123328_g1,c78847_g1,c142241_g1,c229877_g1,c167388_g1,c140506_g1,c118943_g1,c66629_g1,c144337_g1,c151942_g2
GO:0009179	purine ribonucleoside diphosphate metabolic process	biological_process	0.021687	0.35768	20	2512	501	108378	c66629_g1,c144337_g1,c151942_g2,c229877_g1,c167388_g1,c140506_g1,c142241_g1,c118943_g1,c78847_g1,c1087_g1,c123328_g1,c135251_g1,c135283_g1,c133162_g1,c159310_g1,c153111_g1,c25055_g1,c110679_g2,c132764_g1,c231661_g1
GO:0009185	ribonucleoside diphosphate metabolic process	biological_process	0.021687	0.35768	20	2512	501	108378	c151942_g2,c66629_g1,c144337_g1,c78847_g1,c118943_g1,c167388_g1,c229877_g1,c140506_g1,c142241_g1,c123328_g1,c135251_g1,c1087_g1,c231661_g1,c132764_g1,c110679_g2,c25055_g1,c135283_g1,c153111_g1,c133162_g1,c159310_g1
GO:0046031	ADP metabolic process	biological_process	0.021687	0.35768	20	2512	501	108378	c151942_g2,c66629_g1,c144337_g1,c78847_g1,c118943_g1,c140506_g1,c229877_g1,c142241_g1,c167388_g1,c135251_g1,c123328_g1,c1087_g1,c231661_g1,c110679_g2,c132764_g1,c25055_g1,c133162_g1,c153111_g1,c159310_g1,c135283_g1
GO:1901605	alpha-amino acid metabolic process	biological_process	0.02227	0.3663	120	2512	4084	108378	c211204_g1,c136703_g1,c153946_g1,c23760_g1,c106860_g1,c150625_g1,c141598_g1,c148455_g1,c125661_g1,c139354_g1,c152684_g1,c135283_g1,c110810_g1,c25055_g1,c151924_g1,c50865_g1,c145501_g1,c147201_g1,c169503_g2,c126422_g1,c205172_g1,c159102_g1,c143568_g1,c154165_g1,c123841_g1,c162196_g1,c162805_g4,c229877_g1,c139783_g1,c167388_g1,c126539_g1,c228658_g1,c145574_g1,c106155_g1,c159910_g1,c132215_g1,c12625…
GO:0006094	gluconeogenesis	biological_process	0.022394	0.36734	25	2512	685	108378	c25055_g1,c135283_g1,c133162_g1,c159310_g1,c152436_g1,c153111_g1,c231661_g1,c132764_g1,c110679_g2,c145683_g2,c135251_g1,c123328_g1,c1087_g1,c118943_g1,c229877_g1,c142241_g1,c167388_g1,c140506_g1,c149161_g1,c151942_g2,c66629_g1,c144337_g1,c205698_g1,c121668_g1,c115384_g1
GO:0032787	monocarboxylic acid metabolic process	biological_process	0.022587	0.36931	68	2512	2116	108378	c144384_g1,c78793_g1,c118943_g1,c140506_g1,c163493_g2,c166767_g4,c81929_g1,c164444_g3,c141813_g1,c153514_g2,c162805_g3,c126452_g1,c110679_g2,c151161_g1,c133162_g1,c159310_g1,c135251_g1,c137888_g2,c147695_g1,c148134_g1,c162805_g4,c229877_g1,c142241_g1,c167388_g1,c143568_g1,c147773_g1,c126422_g1,c144337_g1,c169503_g2,c137355_g1,c25055_g1,c87647_g1,c172364_g7,c110810_g1,c135283_g1,c98411_g1,c91531_g…
GO:0044763	single-organism cellular process	biological_process	0.022637	0.36931	867	2512	33792	108378	c118638_g1,c35530_g1,c176468_g1,c280274_g1,c139117_g1,c149454_g2,c132764_g1,c134598_g1,c43925_g1,c65440_g1,c19023_g2,c167099_g1,c143847_g1,c135961_g1,c96736_g1,c155805_g1,c146711_g1,c126273_g1,c306700_g1,c146153_g1,c145507_g1,c87584_g1,c166452_g6,c124466_g1,c123322_g2,c229183_g1,c118350_g1,c150938_g1,c97732_g1,c118862_g1,c137036_g1,c134468_g1,c101964_g1,c123289_g1,c131993_g1,c18927_g1,c118775_g1,…
GO:0004312	fatty acid synthase activity	molecular_function	0.022926	0.37123	6	2512	64	108378	c152880_g1,c164444_g3,c81929_g1,c131171_g1,c145048_g1,c181225_g1
GO:0008716	D-alanine-D-alanine ligase activity	molecular_function	0.023001	0.37123	4	2512	39	108378	c146343_g2,c204784_g1,c162196_g1,c144426_g1
GO:0046144	D-alanine family amino acid metabolic process	biological_process	0.023001	0.37123	4	2512	39	108378	c146343_g2,c204784_g1,c162196_g1,c144426_g1
GO:0046436	D-alanine metabolic process	biological_process	0.023001	0.37123	4	2512	39	108378	c144426_g1,c204784_g1,c162196_g1,c146343_g2
GO:0098803	respiratory chain complex	cellular_component	0.023182	0.37314	19	2512	490	108378	c118862_g1,c106939_g1,c164416_g3,c120234_g2,c104097_g1,c158301_g2,c131638_g2,c116716_g2,c160185_g1,c304058_g1,c119077_g1,c139861_g2,c141457_g1,c103222_g1,c156942_g1,c153866_g2,c97554_g1,c164573_g1,c132478_g1
GO:0032555	purine ribonucleotide binding	molecular_function	0.024027	0.38571	377	2512	14291	108378	c152280_g2,c142053_g1,c109364_g1,c162153_g1,c144710_g2,c175113_g2,c167137_g1,c162743_g1,c146131_g1,c135971_g1,c172364_g1,c141929_g1,c158789_g1,c151033_g2,c207814_g1,c153399_g2,c143339_g1,c104394_g1,c305806_g1,c66637_g1,c171755_g5,c154739_g7,c138298_g1,c255949_g1,c139023_g1,c177103_g4,c171566_g4,c49765_g1,c156509_g1,c254604_g1,c132431_g1,c149524_g1,c109717_g1,c144323_g1,c286794_g1,c141781_g1,c1001…
GO:0006024	glycosaminoglycan biosynthetic process	biological_process	0.024201	0.38748	10	2512	195	108378	c146343_g2,c137526_g1,c119157_g1,c132354_g1,c157472_g1,c47066_g1,c204784_g1,c110650_g1,c162196_g1,c144426_g1
GO:0032270	positive regulation of cellular protein metabolic process	biological_process	0.024588	0.39159	7	2512	120	108378	c110783_g1,c127074_g1,c160589_g1,c186485_g1,c257905_g1,c89497_g1,c175113_g2
GO:0051247	positive regulation of protein metabolic process	biological_process	0.024588	0.39159	7	2512	120	108378	c186485_g1,c257905_g1,c160589_g1,c127074_g1,c110783_g1,c175113_g2,c89497_g1
GO:0006826	iron ion transport	biological_process	0.025372	0.403	18	2512	417	108378	c173616_g1,c140930_g1,c125840_g1,c94766_g1,c159755_g1,c24800_g1,c89675_g1,c93326_g1,c307256_g1,c121686_g1,c174524_g4,c253446_g1,c132661_g1,c148124_g1,c280966_g1,c140228_g2,c143226_g1,c150859_g1
GO:0006553	lysine metabolic process	biological_process	0.025669	0.40665	21	2512	513	108378	c98411_g1,c144384_g1,c139898_g2,c123010_g1,c173544_g1,c158689_g1,c144413_g1,c163493_g2,c114168_g1,c143568_g1,c171930_g2,c83746_g1,c169503_g2,c50865_g1,c110810_g1,c129732_g1,c159240_g1,c137888_g2,c145574_g1,c23760_g1,c136703_g1
GO:0004450	isocitrate dehydrogenase (NADP+) activity	molecular_function	0.025757	0.40677	3	2512	33	108378	c90855_g1,c125585_g1,c141555_g1
GO:0044781	bacterial-type flagellum organization	biological_process	0.025922	0.40677	6	2512	87	108378	c155657_g1,c140930_g1,c145923_g1,c133038_g1,c135287_g1,c160896_g1
GO:0001883	purine nucleoside binding	molecular_function	0.025947	0.40677	376	2512	14274	108378	c177103_g4,c171566_g4,c139023_g1,c255949_g1,c132431_g1,c156509_g1,c254604_g1,c49765_g1,c149524_g1,c207814_g1,c153399_g2,c305806_g1,c171755_g5,c66637_g1,c104394_g1,c143339_g1,c138298_g1,c154739_g7,c146131_g1,c172364_g1,c141929_g1,c135971_g1,c151033_g2,c158789_g1,c142053_g1,c152280_g2,c109364_g1,c162743_g1,c167137_g1,c144710_g2,c162153_g1,c175113_g2,c162509_g1,c144192_g1,c171357_g2,c148008_g1,c1352…
GO:0032550	purine ribonucleoside binding	molecular_function	0.025947	0.40677	376	2512	14274	108378	c149524_g1,c132431_g1,c156509_g1,c254604_g1,c49765_g1,c171566_g4,c177103_g4,c255949_g1,c139023_g1,c138298_g1,c154739_g7,c66637_g1,c305806_g1,c171755_g5,c104394_g1,c143339_g1,c153399_g2,c207814_g1,c158789_g1,c151033_g2,c172364_g1,c141929_g1,c135971_g1,c146131_g1,c162743_g1,c167137_g1,c144710_g2,c162153_g1,c175113_g2,c109364_g1,c142053_g1,c152280_g2,c148008_g1,c171357_g2,c162509_g1,c144192_g1,c1522…
GO:0032549	ribonucleoside binding	molecular_function	0.02641	0.41294	376	2512	14285	108378	c118946_g1,c144152_g1,c152436_g1,c168675_g3,c106199_g1,c137433_g2,c126072_g2,c103398_g1,c280274_g1,c123389_g2,c166452_g1,c85903_g1,c35530_g1,c118638_g1,c255868_g1,c176468_g1,c166452_g6,c214047_g1,c123322_g2,c146153_g1,c170709_g1,c104163_g1,c105895_g1,c138025_g3,c143608_g2,c178617_g1,c156528_g1,c128744_g1,c133038_g1,c158401_g1,c156159_g1,c139748_g1,c173521_g4,c144856_g2,c137036_g1,c118350_g1,c1429…
GO:0042440	pigment metabolic process	biological_process	0.026478	0.41294	35	2512	866	108378	c163493_g2,c144189_g1,c20657_g1,c78847_g1,c23548_g1,c162805_g3,c158038_g4,c123263_g1,c89971_g1,c141908_g1,c149798_g1,c137888_g2,c279377_g1,c140806_g1,c163761_g2,c134867_g3,c148008_g1,c152932_g1,c128700_g1,c156729_g1,c126422_g1,c119561_g1,c140284_g1,c143568_g1,c110641_g1,c173331_g1,c132103_g1,c162805_g2,c110810_g1,c126509_g1,c159240_g1,c150335_g2,c117340_g1,c136874_g1,c141895_g1
GO:0008652	cellular amino acid biosynthetic process	biological_process	0.026886	0.41823	44	2512	1286	108378	c144384_g1,c144413_g1,c158689_g1,c152852_g5,c162805_g3,c154739_g7,c151942_g2,c302689_g1,c149798_g1,c83746_g1,c153111_g1,c143010_g2,c128869_g1,c137526_g1,c90316_g1,c136441_g1,c152280_g2,c126256_g2,c106155_g1,c228658_g1,c15946_g2,c129732_g1,c157472_g1,c119157_g1,c139898_g2,c162805_g4,c229877_g1,c167388_g1,c87584_g1,c139783_g1,c126422_g1,c77610_g1,c169503_g2,c145501_g1,c160185_g1,c135283_g1,c139354_…
GO:0006575	cellular modified amino acid metabolic process	biological_process	0.027507	0.4247	41	2512	1226	108378	c162805_g4,c87584_g1,c107024_g1,c126539_g1,c77610_g1,c126422_g1,c125585_g1,c152258_g3,c120246_g1,c29112_g1,c151318_g1,c163876_g1,c162805_g2,c139354_g1,c155338_g1,c151924_g1,c169503_g2,c141555_g1,c211204_g1,c141598_g1,c18652_g1,c166767_g4,c114168_g1,c31063_g1,c123010_g1,c98411_g1,c162805_g3,c90855_g1,c143741_g1,c302689_g1,c159641_g1,c154739_g7,c153514_g2,c230909_g1,c170669_g2,c178486_g3,c149798_g1…
GO:0033647	host intracellular organelle	cellular_component	0.027514	0.4247	17	2512	412	108378	c106199_g1,c123137_g1,c207484_g1,c170669_g2,c254809_g1,c157917_g1,c139657_g1,c66386_g1,c168860_g2,c279377_g1,c207104_g1,c13522_g1,c140380_g1,c147701_g1,c26906_g1,c131276_g1,c118290_g1
GO:0033648	host intracellular membrane-bounded organelle	cellular_component	0.027514	0.4247	17	2512	412	108378	c168860_g2,c66386_g1,c279377_g1,c157917_g1,c139657_g1,c170669_g2,c254809_g1,c106199_g1,c123137_g1,c207484_g1,c131276_g1,c118290_g1,c26906_g1,c13522_g1,c140380_g1,c147701_g1,c207104_g1
GO:0015934	large ribosomal subunit	cellular_component	0.027962	0.43051	7	2512	143	108378	c142693_g1,c118149_g1,c157616_g3,c106292_g1,c135673_g1,c103214_g1,c146312_g2
GO:0045116	protein neddylation	biological_process	0.028136	0.4318	3	2512	27	108378	c147811_g1,c166767_g4,c108841_g1
GO:0032403	protein complex binding	molecular_function	0.028227	0.4318	36	2512	1128	108378	c105929_g1,c147175_g1,c69804_g1,c280966_g1,c154501_g1,c130234_g1,c141781_g1,c155817_g1,c129665_g1,c156840_g2,c140228_g2,c119822_g1,c147644_g1,c319229_g1,c173616_g1,c16073_g1,c134858_g1,c158217_g3,c148743_g1,c207728_g1,c121686_g1,c151161_g1,c172364_g1,c97350_g1,c143554_g2,c174677_g1,c163745_g2,c138037_g1,c109364_g1,c125840_g1,c131228_g1,c82163_g1,c93326_g1,c133011_g1,c66637_g1,c154529_g1
GO:0009165	nucleotide biosynthetic process	biological_process	0.02826	0.4318	49	2512	1527	108378	c149049_g1,c146153_g1,c145576_g1,c86406_g2,c153134_g1,c229877_g1,c116390_g1,c147848_g1,c126273_g1,c110877_g1,c146702_g1,c137433_g2,c146860_g1,c144140_g2,c139562_g1,c145923_g1,c167099_g1,c125245_g1,c140278_g1,c158301_g2,c120227_g1,c70606_g1,c109739_g1,c78847_g1,c138666_g1,c135538_g1,c109197_g1,c44242_g1,c94593_g1,c128316_g1,c233492_g1,c130184_g1,c148834_g1,c133839_g1,c137664_g1,c141823_g2,c135710_…
GO:0042025	host cell nucleus	cellular_component	0.028895	0.44038	16	2512	388	108378	c254809_g1,c170669_g2,c207484_g1,c123137_g1,c106199_g1,c279377_g1,c66386_g1,c168860_g2,c139657_g1,c157917_g1,c147701_g1,c140380_g1,c13522_g1,c207104_g1,c131276_g1,c118290_g1
GO:0009132	nucleoside diphosphate metabolic process	biological_process	0.02977	0.45153	24	2512	663	108378	c1087_g1,c135251_g1,c123328_g1,c303292_g1,c120227_g1,c110679_g2,c132764_g1,c231661_g1,c159310_g1,c133162_g1,c153111_g1,c123477_g1,c135283_g1,c25055_g1,c66629_g1,c146702_g1,c144337_g1,c151942_g2,c78847_g1,c229877_g1,c167388_g1,c140506_g1,c142241_g1,c118943_g1
GO:0008290	F-actin capping protein complex	cellular_component	0.029798	0.45153	5	2512	71	108378	c205172_g1,c136362_g1,c118858_g1,c113957_g1,c43925_g1
GO:0046496	nicotinamide nucleotide metabolic process	biological_process	0.029852	0.45153	30	2512	849	108378	c163876_g1,c141813_g1,c151942_g2,c110877_g1,c66629_g1,c144337_g1,c77610_g1,c98411_g1,c144384_g1,c118943_g1,c80893_g1,c107024_g1,c229877_g1,c167388_g1,c140506_g1,c140940_g1,c142241_g1,c123328_g1,c135251_g1,c1087_g1,c169503_g2,c231661_g1,c110679_g2,c132764_g1,c25055_g1,c178486_g3,c159310_g1,c133162_g1,c153111_g1,c135283_g1
GO:0000746	conjugation	biological_process	0.02999	0.45248	7	2512	130	108378	c123495_g1,c133564_g2,c143271_g1,c145540_g1,c155769_g1,c150415_g1,c109840_g1
GO:0015144	carbohydrate transmembrane transporter activity	molecular_function	0.030397	0.45633	13	2512	280	108378	c134896_g1,c82052_g1,c143794_g1,c164238_g1,c134598_g1,c138964_g1,c100385_g1,c41427_g1,c110877_g1,c93326_g1,c109932_g2,c78724_g1,c146711_g1
GO:1901476	carbohydrate transporter activity	molecular_function	0.030397	0.45633	13	2512	280	108378	c41427_g1,c110877_g1,c78724_g1,c93326_g1,c146711_g1,c109932_g2,c164238_g1,c134598_g1,c82052_g1,c134896_g1,c143794_g1,c138964_g1,c100385_g1
GO:1901659	glycosyl compound biosynthetic process	biological_process	0.030543	0.45738	48	2512	1479	108378	c144140_g2,c139562_g1,c125245_g1,c167099_g1,c145923_g1,c146860_g1,c120227_g1,c148887_g1,c70606_g1,c141598_g1,c140278_g1,c158301_g2,c86406_g2,c147791_g1,c145576_g1,c142241_g1,c229877_g1,c153134_g1,c149049_g1,c152258_g3,c146702_g1,c116390_g1,c124000_g1,c147848_g1,c149832_g2,c137721_g1,c123477_g1,c145182_g1,c141617_g1,c155594_g1,c88033_g1,c303292_g1,c177507_g1,c133599_g1,c133564_g1,c135538_g1,c44242…
GO:0044798	nuclear transcription factor complex	cellular_component	0.030647	0.4578	14	2512	293	108378	c959_g1,c161401_g1,c135760_g1,c150415_g1,c158897_g2,c135790_g1,c97181_g1,c140380_g1,c139087_g1,c163493_g2,c145942_g1,c18927_g1,c137891_g1,c66985_g2
GO:0019855	calcium channel inhibitor activity	molecular_function	0.030944	0.4611	4	2512	47	108378	c162743_g2,c156972_g1,c138497_g1,c141011_g1
GO:0016591	DNA-directed RNA polymerase II, holoenzyme	cellular_component	0.031107	0.46195	14	2512	295	108378	c139087_g1,c140380_g1,c97181_g1,c163493_g2,c145942_g1,c137891_g1,c66985_g2,c158897_g2,c108668_g1,c135790_g1,c161401_g1,c135760_g1,c959_g1,c150415_g1
GO:0009124	nucleoside monophosphate biosynthetic process	biological_process	0.031154	0.46195	38	2512	1127	108378	c146860_g1,c144140_g2,c167099_g1,c139562_g1,c145923_g1,c125245_g1,c140278_g1,c158301_g2,c70606_g1,c149049_g1,c145576_g1,c86406_g2,c229877_g1,c153134_g1,c116390_g1,c147848_g1,c126273_g1,c119000_g1,c88033_g1,c137721_g1,c133599_g1,c133564_g1,c159910_g1,c177507_g1,c78847_g1,c109739_g1,c138666_g1,c128316_g1,c44242_g1,c135538_g1,c94593_g1,c130184_g1,c233492_g1,c133839_g1,c135710_g1,c141823_g2,c137664_g…
GO:0009712	catechol-containing compound metabolic process	biological_process	0.031622	0.46318	2	2512	14	108378	c151161_g1,c172364_g7
GO:0018576	catechol 1,2-dioxygenase activity	molecular_function	0.031622	0.46318	2	2512	14	108378	c151161_g1,c172364_g7
GO:0018884	carbazole metabolic process	biological_process	0.031622	0.46318	2	2512	14	108378	c172364_g7,c151161_g1
GO:0019114	catechol dioxygenase activity	molecular_function	0.031622	0.46318	2	2512	14	108378	c172364_g7,c151161_g1
GO:0046232	carbazole catabolic process	biological_process	0.031622	0.46318	2	2512	14	108378	c172364_g7,c151161_g1
GO:0043903	regulation of symbiosis, encompassing mutualism through parasitism	biological_process	0.031786	0.46444	5	2512	68	108378	c66386_g1,c296617_g1,c169423_g6,c254809_g1,c107235_g1
GO:0044106	cellular amine metabolic process	biological_process	0.031953	0.46533	35	2512	1045	108378	c133946_g1,c143010_g2,c153111_g1,c97350_g1,c150663_g1,c137888_g2,c126256_g2,c170225_g4,c228658_g1,c122001_g1,c268845_g1,c173544_g1,c114388_g1,c163493_g2,c98411_g1,c159755_g1,c91956_g1,c93326_g1,c151942_g2,c66362_g1,c143540_g2,c25055_g1,c110810_g1,c212024_g1,c141652_g1,c160185_g1,c132661_g1,c135283_g1,c169503_g2,c159240_g1,c142768_g1,c167388_g1,c143568_g1,c112642_g1,c171930_g2
GO:0008061	chitin binding	molecular_function	0.032001	0.46533	7	2512	123	108378	c159151_g3,c171333_g1,c108331_g1,c161569_g4,c171333_g6,c106980_g1,c123711_g1
GO:0005544	calcium-dependent phospholipid binding	molecular_function	0.032149	0.46635	6	2512	89	108378	c80517_g1,c239095_g1,c114239_g1,c121995_g1,c256472_g1,c142806_g1
GO:0006576	cellular biogenic amine metabolic process	biological_process	0.03226	0.46669	34	2512	1015	108378	c97350_g1,c133946_g1,c143010_g2,c153111_g1,c122001_g1,c150663_g1,c137888_g2,c228658_g1,c170225_g4,c126256_g2,c98411_g1,c159755_g1,c91956_g1,c268845_g1,c173544_g1,c163493_g2,c114388_g1,c143540_g2,c151942_g2,c93326_g1,c169503_g2,c212024_g1,c141652_g1,c25055_g1,c110810_g1,c135283_g1,c132661_g1,c160185_g1,c142768_g1,c159240_g1,c167388_g1,c143568_g1,c171930_g2,c112642_g1
GO:0009085	lysine biosynthetic process	biological_process	0.032327	0.46669	8	2512	142	108378	c23760_g1,c136703_g1,c129732_g1,c144413_g1,c158689_g1,c139898_g2,c144384_g1,c83746_g1
GO:0016459	myosin complex	cellular_component	0.032512	0.46824	17	2512	459	108378	c163745_g3,c154501_g1,c177103_g2,c180932_g1,c134896_g1,c177103_g4,c172927_g2,c183359_g1,c153134_g1,c24151_g1,c154922_g1,c148743_g1,c108825_g1,c154165_g1,c305806_g1,c205172_g1,c147399_g1
GO:0009163	nucleoside biosynthetic process	biological_process	0.033103	0.47446	40	2512	1214	108378	c78847_g1,c109739_g1,c135538_g1,c44242_g1,c94593_g1,c230909_g1,c130184_g1,c233492_g1,c133839_g1,c135710_g1,c141823_g2,c137664_g1,c155594_g1,c88033_g1,c137721_g1,c123477_g1,c133599_g1,c133564_g1,c303292_g1,c177507_g1,c149049_g1,c145576_g1,c86406_g2,c229877_g1,c153134_g1,c116390_g1,c147848_g1,c152258_g3,c146702_g1,c146860_g1,c144140_g2,c139562_g1,c145923_g1,c125245_g1,c167099_g1,c141598_g1,c140278_…
GO:0042455	ribonucleoside biosynthetic process	biological_process	0.033103	0.47446	40	2512	1214	108378	c70606_g1,c120227_g1,c158301_g2,c140278_g1,c141598_g1,c139562_g1,c125245_g1,c167099_g1,c145923_g1,c144140_g2,c146860_g1,c146702_g1,c152258_g3,c147848_g1,c116390_g1,c153134_g1,c229877_g1,c86406_g2,c145576_g1,c149049_g1,c177507_g1,c303292_g1,c133564_g1,c133599_g1,c123477_g1,c137721_g1,c88033_g1,c155594_g1,c141823_g2,c137664_g1,c135710_g1,c133839_g1,c233492_g1,c130184_g1,c230909_g1,c135538_g1,c94593…
GO:0045261	proton-transporting ATP synthase complex, catalytic core F(1)	cellular_component	0.033191	0.47446	8	2512	161	108378	c137721_g1,c144140_g2,c135538_g1,c94593_g1,c130184_g1,c158301_g2,c147848_g1,c141823_g2
GO:0000428	DNA-directed RNA polymerase complex	cellular_component	0.033338	0.47446	15	2512	336	108378	c145942_g1,c140380_g1,c97181_g1,c163493_g2,c139087_g1,c66985_g2,c137891_g1,c23163_g1,c158897_g2,c135790_g1,c108668_g1,c161401_g1,c135760_g1,c959_g1,c150415_g1
GO:0055029	nuclear DNA-directed RNA polymerase complex	cellular_component	0.033338	0.47446	15	2512	336	108378	c158897_g2,c108668_g1,c135790_g1,c161401_g1,c959_g1,c135760_g1,c150415_g1,c140380_g1,c97181_g1,c163493_g2,c139087_g1,c145942_g1,c137891_g1,c66985_g2,c23163_g1
GO:0004719	protein-L-isoaspartate (D-aspartate) O-methyltransferase activity	molecular_function	0.033547	0.4763	8	2512	135	108378	c151924_g1,c123010_g1,c170669_g2,c114168_g1,c18652_g1,c81934_g1,c159641_g1,c143741_g1
GO:0006754	ATP biosynthetic process	biological_process	0.033863	0.47846	31	2512	880	108378	c135710_g1,c141823_g2,c137664_g1,c147848_g1,c133839_g1,c116390_g1,c130184_g1,c233492_g1,c44242_g1,c94593_g1,c153134_g1,c135538_g1,c145576_g1,c86406_g2,c78847_g1,c149049_g1,c109739_g1,c70606_g1,c177507_g1,c133564_g1,c158301_g2,c133599_g1,c140278_g1,c125245_g1,c139562_g1,c145923_g1,c167099_g1,c144140_g2,c137721_g1,c146860_g1,c88033_g1
GO:0006542	glutamine biosynthetic process	biological_process	0.033957	0.47846	3	2512	27	108378	c119157_g1,c157472_g1,c137526_g1
GO:0003747	translation release factor activity	molecular_function	0.034097	0.47846	4	2512	49	108378	c305844_g1,c137921_g1,c255458_g1,c154584_g1
GO:0008079	translation termination factor activity	molecular_function	0.034097	0.47846	4	2512	49	108378	c305844_g1,c137921_g1,c255458_g1,c154584_g1
GO:0018444	translation release factor complex	cellular_component	0.034097	0.47846	4	2512	49	108378	c137921_g1,c305844_g1,c154584_g1,c255458_g1
GO:0009306	protein secretion	biological_process	0.034224	0.47913	10	2512	185	108378	c135937_g1,c123524_g1,c154739_g7,c151957_g1,c110869_g1,c155541_g1,c122619_g1,c54523_g1,c153772_g1,c161717_g1
GO:0006541	glutamine metabolic process	biological_process	0.034356	0.47987	6	2512	96	108378	c137526_g1,c157472_g1,c142651_g1,c114188_g1,c144426_g1,c119157_g1
GO:0045259	proton-transporting ATP synthase complex	cellular_component	0.03497	0.48731	30	2512	846	108378	c141823_g2,c137664_g1,c135710_g1,c233492_g1,c116390_g1,c130184_g1,c133839_g1,c147848_g1,c145576_g1,c86406_g2,c44242_g1,c153134_g1,c94593_g1,c135538_g1,c149049_g1,c109739_g1,c177507_g1,c70606_g1,c140278_g1,c133599_g1,c158301_g2,c133564_g1,c137721_g1,c144140_g2,c145923_g1,c139562_g1,c167099_g1,c125245_g1,c88033_g1,c146860_g1
GO:0048869	cellular developmental process	biological_process	0.035825	0.49807	24	2512	612	108378	c62973_g1,c24874_g1,c163983_g10,c2966_g1,c149718_g2,c177875_g1,c123289_g1,c284414_g1,c15946_g1,c103007_g2,c164363_g3,c57892_g1,c212270_g1,c138266_g1,c167114_g5,c82796_g1,c145082_g2,c139628_g1,c166315_g2,c145507_g1,c120300_g2,c124466_g1,c64902_g1,c162790_g1
GO:0033646	host intracellular part	cellular_component	0.036046	0.49885	18	2512	453	108378	c118290_g1,c131276_g1,c26906_g1,c13522_g1,c140380_g1,c44630_g1,c147701_g1,c207104_g1,c168860_g2,c66386_g1,c279377_g1,c157917_g1,c139657_g1,c170669_g2,c254809_g1,c106199_g1,c123137_g1,c207484_g1
GO:0043656	intracellular region of host	cellular_component	0.036046	0.49885	18	2512	453	108378	c139657_g1,c157917_g1,c279377_g1,c66386_g1,c168860_g2,c207484_g1,c123137_g1,c106199_g1,c254809_g1,c170669_g2,c26906_g1,c118290_g1,c131276_g1,c207104_g1,c147701_g1,c140380_g1,c44630_g1,c13522_g1
GO:0090575	RNA polymerase II transcription factor complex	cellular_component	0.036155	0.49921	13	2512	272	108378	c150415_g1,c959_g1,c161401_g1,c135760_g1,c135790_g1,c158897_g2,c137891_g1,c66985_g2,c139087_g1,c140380_g1,c97181_g1,c163493_g2,c145942_g1
GO:1901293	nucleoside phosphate biosynthetic process	biological_process	0.036373	0.50042	49	2512	1561	108378	c116390_g1,c147848_g1,c126273_g1,c110877_g1,c146702_g1,c149049_g1,c146153_g1,c86406_g2,c145576_g1,c153134_g1,c229877_g1,c140278_g1,c158301_g2,c120227_g1,c70606_g1,c137433_g2,c146860_g1,c144140_g2,c125245_g1,c139562_g1,c167099_g1,c145923_g1,c233492_g1,c130184_g1,c133839_g1,c148834_g1,c141823_g2,c137664_g1,c135710_g1,c143339_g1,c122424_g1,c109739_g1,c78847_g1,c138666_g1,c135538_g1,c109197_g1,c44242…
GO:0006897	endocytosis	biological_process	0.036409	0.50042	5	2512	70	108378	c174853_g2,c120953_g1,c164414_g2,c18927_g1,c176162_g1
GO:0006096	glycolytic process	biological_process	0.036859	0.50429	19	2512	498	108378	c110679_g2,c132764_g1,c231661_g1,c135283_g1,c133162_g1,c153111_g1,c159310_g1,c25055_g1,c1087_g1,c123328_g1,c135251_g1,c229877_g1,c167388_g1,c142241_g1,c140506_g1,c118943_g1,c66629_g1,c144337_g1,c151942_g2
GO:0006757	ATP generation from ADP	biological_process	0.036859	0.50429	19	2512	498	108378	c140506_g1,c229877_g1,c142241_g1,c167388_g1,c118943_g1,c66629_g1,c144337_g1,c151942_g2,c159310_g1,c133162_g1,c153111_g1,c135283_g1,c25055_g1,c132764_g1,c110679_g2,c231661_g1,c1087_g1,c135251_g1,c123328_g1
GO:0004601	peroxidase activity	molecular_function	0.037295	0.50795	16	2512	360	108378	c31063_g1,c137165_g1,c29112_g1,c81709_g1,c154739_g7,c148471_g1,c254844_g1,c155271_g4,c173362_g3,c19023_g2,c144315_g2,c142768_g1,c151957_g1,c152837_g1,c138724_g1,c168459_g1
GO:0006804	obsolete peroxidase reaction	biological_process	0.037295	0.50795	16	2512	360	108378	c144315_g2,c142768_g1,c151957_g1,c152837_g1,c138724_g1,c168459_g1,c254844_g1,c155271_g4,c173362_g3,c19023_g2,c29112_g1,c154739_g7,c81709_g1,c148471_g1,c31063_g1,c137165_g1
GO:0009452	7-methylguanosine RNA capping	biological_process	0.037566	0.50934	7	2512	103	108378	c82823_g1,c123010_g1,c144249_g1,c163678_g1,c136629_g1,c277958_g1,c132594_g1
GO:0036260	RNA capping	biological_process	0.037566	0.50934	7	2512	103	108378	c132594_g1,c277958_g1,c136629_g1,c163678_g1,c144249_g1,c123010_g1,c82823_g1
GO:0018948	xylene metabolic process	biological_process	0.038103	0.50974	2	2512	16	108378	c151161_g1,c172364_g7
GO:0018970	toluene metabolic process	biological_process	0.038103	0.50974	2	2512	16	108378	c172364_g7,c151161_g1
GO:0042184	xylene catabolic process	biological_process	0.038103	0.50974	2	2512	16	108378	c172364_g7,c151161_g1
GO:0042203	toluene catabolic process	biological_process	0.038103	0.50974	2	2512	16	108378	c172364_g7,c151161_g1
GO:0072490	toluene-containing compound metabolic process	biological_process	0.038103	0.50974	2	2512	16	108378	c172364_g7,c151161_g1
GO:0072491	toluene-containing compound catabolic process	biological_process	0.038103	0.50974	2	2512	16	108378	c172364_g7,c151161_g1
GO:0003942	N-acetyl-gamma-glutamyl-phosphate reductase activity	molecular_function	0.038356	0.51055	3	2512	25	108378	c174300_g1,c152852_g5,c152280_g2
GO:0004448	isocitrate dehydrogenase activity	molecular_function	0.038358	0.51055	3	2512	38	108378	c141555_g1,c125585_g1,c90855_g1
GO:0046416	D-amino acid metabolic process	biological_process	0.038418	0.51055	4	2512	49	108378	c146343_g2,c144426_g1,c162196_g1,c204784_g1
GO:0046916	cellular transition metal ion homeostasis	biological_process	0.03893	0.5162	5	2512	77	108378	c158699_g3,c82928_g1,c256061_g1,c158699_g2,c98867_g1
GO:0030234	enzyme regulator activity	molecular_function	0.039269	0.51956	43	2512	1349	108378	c104795_g1,c133511_g1,c132440_g1,c67291_g1,c148499_g1,c88917_g1,c16102_g1,c118552_g1,c154232_g1,c107260_g1,c113951_g1,c135793_g1,c146153_g1,c149621_g1,c205172_g1,c25036_g1,c156171_g1,c150913_g1,c58423_g1,c174271_g1,c282187_g1,c123801_g1,c130602_g1,c135265_g1,c6844_g1,c123126_g1,c45955_g1,c134074_g1,c282948_g1,c136397_g1,c253255_g1,c159008_g2,c144302_g1,c100385_g1,c131983_g1,c97076_g1,c139934_g1,c…
GO:0006013	mannose metabolic process	biological_process	0.039412	0.52031	17	2512	447	108378	c149589_g1,c118775_g1,c143608_g2,c16073_g1,c319229_g1,c118943_g1,c123328_g1,c1087_g1,c155817_g1,c231661_g1,c169503_g2,c146958_g1,c174677_g1,c127867_g1,c28545_g1,c139562_g1,c133162_g1
GO:0005537	mannose binding	molecular_function	0.039547	0.52085	2	2512	12	108378	c42932_g1,c147498_g1
GO:0035556	intracellular signal transduction	biological_process	0.040259	0.52085	87	2512	3264	108378	c158041_g3,c137765_g1,c123312_g1,c93326_g1,c160563_g1,c143540_g2,c174524_g4,c156564_g2,c130838_g1,c125840_g1,c268845_g1,c140930_g1,c134896_g1,c24800_g1,c159755_g1,c94766_g1,c131815_g1,c172364_g6,c170225_g4,c138037_g1,c122001_g1,c119633_g1,c262359_g1,c205165_g1,c8179_g1,c137891_g1,c163745_g2,c174677_g1,c112642_g1,c177468_g2,c121686_g1,c158217_g3,c173616_g1,c110594_g1,c16073_g1,c64355_g1,c256061_g1…
GO:0006188	IMP biosynthetic process	biological_process	0.040314	0.52085	4	2512	53	108378	c128316_g1,c159910_g1,c126273_g1,c138666_g1
GO:0046040	IMP metabolic process	biological_process	0.040314	0.52085	4	2512	53	108378	c159910_g1,c128316_g1,c126273_g1,c138666_g1
GO:0008064	regulation of actin polymerization or depolymerization	biological_process	0.040664	0.52085	7	2512	139	108378	c123045_g1,c113163_g1,c141085_g1,c138124_g1,c42203_g1,c135971_g1,c186914_g1
GO:0008154	actin polymerization or depolymerization	biological_process	0.040664	0.52085	7	2512	139	108378	c123045_g1,c113163_g1,c141085_g1,c138124_g1,c135971_g1,c42203_g1,c186914_g1
GO:0030041	actin filament polymerization	biological_process	0.040664	0.52085	7	2512	139	108378	c113163_g1,c123045_g1,c186914_g1,c135971_g1,c42203_g1,c138124_g1,c141085_g1
GO:0030832	regulation of actin filament length	biological_process	0.040664	0.52085	7	2512	139	108378	c186914_g1,c135971_g1,c42203_g1,c138124_g1,c141085_g1,c113163_g1,c123045_g1
GO:0030833	regulation of actin filament polymerization	biological_process	0.040664	0.52085	7	2512	139	108378	c186914_g1,c42203_g1,c135971_g1,c138124_g1,c141085_g1,c113163_g1,c123045_g1
GO:0032271	regulation of protein polymerization	biological_process	0.040664	0.52085	7	2512	139	108378	c138124_g1,c141085_g1,c186914_g1,c42203_g1,c135971_g1,c123045_g1,c113163_g1
GO:0032535	regulation of cellular component size	biological_process	0.040664	0.52085	7	2512	139	108378	c138124_g1,c141085_g1,c186914_g1,c42203_g1,c135971_g1,c123045_g1,c113163_g1
GO:0032956	regulation of actin cytoskeleton organization	biological_process	0.040664	0.52085	7	2512	139	108378	c135971_g1,c42203_g1,c186914_g1,c141085_g1,c138124_g1,c113163_g1,c123045_g1
GO:0032970	regulation of actin filament-based process	biological_process	0.040664	0.52085	7	2512	139	108378	c113163_g1,c123045_g1,c186914_g1,c135971_g1,c42203_g1,c138124_g1,c141085_g1
GO:0043254	regulation of protein complex assembly	biological_process	0.040664	0.52085	7	2512	139	108378	c186914_g1,c135971_g1,c42203_g1,c138124_g1,c141085_g1,c113163_g1,c123045_g1
GO:0044724	single-organism carbohydrate catabolic process	biological_process	0.040776	0.52117	21	2512	566	108378	c151942_g2,c66629_g1,c144337_g1,c118943_g1,c140506_g1,c229877_g1,c167388_g1,c142241_g1,c135251_g1,c123328_g1,c1087_g1,c25055_g1,c135283_g1,c159310_g1,c133162_g1,c153111_g1,c231661_g1,c172026_g2,c169503_g2,c132764_g1,c110679_g2
GO:0051181	cofactor transport	biological_process	0.041145	0.52477	6	2512	105	108378	c83136_g1,c152852_g5,c136854_g1,c173931_g1,c140506_g1,c124867_g1
GO:0004665	prephenate dehydrogenase (NADP+) activity	molecular_function	0.041767	0.53046	2	2512	12	108378	c141652_g1,c169503_g2
GO:0008977	prephenate dehydrogenase activity	molecular_function	0.041767	0.53046	2	2512	12	108378	c141652_g1,c169503_g2
GO:0018912	1,4-dichlorobenzene metabolic process	biological_process	0.042219	0.5338	2	2512	15	108378	c172364_g7,c151161_g1
GO:0019261	1,4-dichlorobenzene catabolic process	biological_process	0.042219	0.5338	2	2512	15	108378	c151161_g1,c172364_g7
GO:0071944	cell periphery	cellular_component	0.042468	0.5338	73	2512	2360	108378	c153688_g1,c153324_g1,c114322_g1,c152234_g1,c204838_g1,c94744_g1,c18927_g1,c154529_g1,c303316_g1,c42494_g1,c93094_g1,c157735_g1,c143118_g1,c137237_g1,c144108_g2,c66038_g1,c162790_g1,c151353_g1,c154232_g1,c175033_g1,c157616_g3,c87926_g1,c106292_g1,c135961_g1,c146153_g1,c303044_g1,c83445_g1,c319229_g1,c135269_g2,c145595_g1,c157896_g3,c231560_g1,c159008_g2,c134674_g1,c4289_g1,c164363_g1,c123137_g1,c…
GO:0004564	beta-fructofuranosidase activity	molecular_function	0.042473	0.5338	8	2512	155	108378	c84720_g1,c238653_g1,c61643_g1,c128817_g1,c158223_g1,c124466_g1,c128192_g1,c186108_g1
GO:0004575	sucrose alpha-glucosidase activity	molecular_function	0.042473	0.5338	8	2512	155	108378	c61643_g1,c84720_g1,c238653_g1,c186108_g1,c128192_g1,c124466_g1,c158223_g1,c128817_g1
GO:0004386	helicase activity	molecular_function	0.043149	0.54116	56	2512	1670	108378	c279377_g1,c140806_g1,c122001_g1,c163761_g2,c135937_g1,c147796_g1,c205165_g1,c156528_g1,c163745_g2,c97350_g1,c158038_g4,c164414_g2,c142961_g1,c164414_g1,c66637_g1,c153399_g2,c143540_g2,c111090_g1,c114388_g1,c95507_g2,c124048_g1,c254604_g1,c159876_g1,c159755_g1,c144189_g1,c150335_g2,c133445_g1,c256061_g1,c118638_g1,c136874_g1,c44495_g1,c34258_g1,c145213_g1,c163745_g3,c1940_g1,c132103_g1,c147175_g1…
GO:0017148	negative regulation of translation	biological_process	0.04333	0.54118	4	2512	62	108378	c159826_g3,c159826_g1,c156310_g1,c159826_g2
GO:0034249	negative regulation of cellular amide metabolic process	biological_process	0.04333	0.54118	4	2512	62	108378	c159826_g2,c156310_g1,c159826_g3,c159826_g1
GO:0017177	glucosidase II complex	cellular_component	0.043784	0.54571	8	2512	157	108378	c124466_g1,c158223_g1,c128817_g1,c186108_g1,c128192_g1,c84720_g1,c238653_g1,c61643_g1
GO:0030030	cell projection organization	biological_process	0.044571	0.55437	9	2512	195	108378	c133038_g1,c160896_g1,c141895_g1,c142696_g1,c145923_g1,c135287_g1,c140930_g1,c127154_g1,c155657_g1
GO:0032801	receptor catabolic process	biological_process	0.044828	0.55642	6	2512	93	108378	c270894_g1,c164561_g1,c170494_g1,c123355_g1,c133511_g1,c155806_g1
GO:0001906	cell killing	biological_process	0.046058	0.57051	6	2512	103	108378	c151109_g2,c116694_g1,c118946_g1,c66386_g1,c254809_g1,c137158_g1
GO:0006000	fructose metabolic process	biological_process	0.047129	0.58258	15	2512	391	108378	c143608_g2,c155817_g1,c123328_g1,c118775_g1,c1087_g1,c319229_g1,c28545_g1,c118943_g1,c139562_g1,c133162_g1,c231661_g1,c16073_g1,c169503_g2,c127867_g1,c174677_g1
GO:0006084	acetyl-CoA metabolic process	biological_process	0.04738	0.58449	4	2512	63	108378	c21954_g1,c156896_g1,c145603_g1,c83394_g1
GO:0005543	phospholipid binding	molecular_function	0.047717	0.58744	15	2512	363	108378	c152188_g1,c114239_g1,c239095_g1,c80517_g1,c133564_g1,c150055_g1,c152586_g1,c142806_g1,c121668_g1,c127807_g1,c256472_g1,c143034_g1,c121995_g1,c94766_g1,c123137_g1
GO:0015985	energy coupled proton transport, down electrochemical gradient	biological_process	0.047939	0.58776	29	2512	834	108378	c140278_g1,c133599_g1,c158301_g2,c133564_g1,c177507_g1,c70606_g1,c88033_g1,c146860_g1,c137721_g1,c144140_g2,c139562_g1,c167099_g1,c145923_g1,c125245_g1,c233492_g1,c116390_g1,c133839_g1,c147848_g1,c137664_g1,c141823_g2,c135710_g1,c149049_g1,c109739_g1,c86406_g2,c145576_g1,c153134_g1,c135538_g1,c94593_g1,c44242_g1
GO:0015986	ATP synthesis coupled proton transport	biological_process	0.047939	0.58776	29	2512	834	108378	c177507_g1,c70606_g1,c140278_g1,c133599_g1,c158301_g2,c133564_g1,c137721_g1,c144140_g2,c139562_g1,c145923_g1,c125245_g1,c167099_g1,c88033_g1,c146860_g1,c137664_g1,c141823_g2,c135710_g1,c233492_g1,c116390_g1,c133839_g1,c147848_g1,c86406_g2,c145576_g1,c153134_g1,c135538_g1,c44242_g1,c94593_g1,c149049_g1,c109739_g1
GO:0000444	MIS12/MIND type complex	cellular_component	0.048071	0.58807	2	2512	16	108378	c123524_g1,c79954_g1
GO:0018149	peptide cross-linking	biological_process	0.048265	0.58807	3	2512	30	108378	c164099_g1,c158326_g1,c42836_g1
GO:0019742	pentacyclic triterpenoid metabolic process	biological_process	0.048355	0.58807	1	2512	1	108378	c144962_g1
GO:0019745	pentacyclic triterpenoid biosynthetic process	biological_process	0.048355	0.58807	1	2512	1	108378	c144962_g1
GO:0004618	phosphoglycerate kinase activity	molecular_function	0.048985	0.59385	4	2512	59	108378	c66629_g1,c144337_g1,c159310_g1,c132764_g1
GO:0044087	regulation of cellular component biogenesis	biological_process	0.049027	0.59385	8	2512	168	108378	c135971_g1,c141085_g1,c138124_g1,c155657_g1,c42203_g1,c186914_g1,c113163_g1,c123045_g1
GO:1901607	alpha-amino acid biosynthetic process	biological_process	0.050632	0.61206	41	2512	1245	108378	c25055_g1,c141652_g1,c160185_g1,c139354_g1,c135283_g1,c162805_g2,c169503_g2,c145501_g1,c154501_g1,c136703_g1,c23760_g1,c167388_g1,c229877_g1,c139783_g1,c87584_g1,c162805_g4,c119157_g1,c139898_g2,c126422_g1,c77610_g1,c128869_g1,c143010_g2,c137526_g1,c153111_g1,c83746_g1,c149798_g1,c157472_g1,c129732_g1,c126256_g2,c228658_g1,c106155_g1,c15946_g2,c136441_g1,c90316_g1,c158689_g1,c144413_g1,c144384_g1…
GO:0006030	chitin metabolic process	biological_process	0.051179	0.61619	8	2512	164	108378	c123711_g1,c171333_g1,c161569_g4,c128408_g1,c171333_g6,c162558_g1,c106980_g1,c159151_g3
GO:1901071	glucosamine-containing compound metabolic process	biological_process	0.051179	0.61619	8	2512	164	108378	c106980_g1,c162558_g1,c171333_g6,c159151_g3,c161569_g4,c171333_g1,c123711_g1,c128408_g1
GO:0006805	xenobiotic metabolic process	biological_process	0.05159	0.61744	9	2512	198	108378	c172364_g7,c151161_g1,c147596_g1,c120826_g1,c135688_g1,c101964_g1,c164302_g1,c137333_g1,c122876_g1
GO:0009410	response to xenobiotic stimulus	biological_process	0.05159	0.61744	9	2512	198	108378	c164302_g1,c101964_g1,c135688_g1,c122876_g1,c137333_g1,c151161_g1,c172364_g7,c120826_g1,c147596_g1
GO:0071466	cellular response to xenobiotic stimulus	biological_process	0.05159	0.61744	9	2512	198	108378	c135688_g1,c101964_g1,c164302_g1,c137333_g1,c122876_g1,c172364_g7,c151161_g1,c147596_g1,c120826_g1
GO:0016151	nickel cation binding	molecular_function	0.051696	0.61749	10	2512	235	108378	c171819_g4,c141621_g2,c1132_g1,c136301_g1,c140594_g1,c146787_g1,c149315_g2,c151672_g1,c277806_g1,c167043_g3
GO:0046982	protein heterodimerization activity	molecular_function	0.052062	0.62038	4	2512	69	108378	c110553_g2,c110553_g1,c77990_g1,c139087_g1
GO:0016829	lyase activity	molecular_function	0.052145	0.62038	59	2512	1914	108378	c159066_g1,c145683_g2,c165035_g1,c141895_g1,c169083_g3,c261296_g1,c123328_g1,c141597_g1,c135283_g1,c185600_g1,c152436_g1,c160185_g1,c25055_g1,c169805_g1,c169503_g2,c139235_g1,c148848_g1,c126273_g1,c149161_g1,c83267_g1,c167388_g1,c229877_g1,c131458_g1,c303044_g1,c146153_g1,c114841_g1,c169642_g5,c111713_g1,c159910_g1,c228658_g1,c126256_g2,c157236_g2,c106696_g1,c142159_g1,c8179_g1,c153111_g1,c133946…
GO:0006558	L-phenylalanine metabolic process	biological_process	0.052793	0.62562	13	2512	318	108378	c169503_g2,c120826_g1,c153111_g1,c160185_g1,c135283_g1,c167388_g1,c143010_g2,c25055_g1,c141652_g1,c126256_g2,c228658_g1,c151942_g2,c101964_g1
GO:1902221	erythrose 4-phosphate/phosphoenolpyruvate family amino acid metabolic process	biological_process	0.052793	0.62562	13	2512	318	108378	c141652_g1,c143010_g2,c25055_g1,c135283_g1,c167388_g1,c160185_g1,c153111_g1,c120826_g1,c169503_g2,c101964_g1,c151942_g2,c228658_g1,c126256_g2
GO:0042196	chlorinated hydrocarbon metabolic process	biological_process	0.053225	0.62826	6	2512	115	108378	c122876_g1,c147596_g1,c172364_g7,c151161_g1,c164302_g1,c135688_g1
GO:0042197	halogenated hydrocarbon metabolic process	biological_process	0.053225	0.62826	6	2512	115	108378	c122876_g1,c147596_g1,c172364_g7,c164302_g1,c151161_g1,c135688_g1
GO:0004180	carboxypeptidase activity	molecular_function	0.05354	0.63075	13	2512	329	108378	c118946_g1,c115599_g2,c153400_g1,c134503_g1,c156206_g1,c145900_g1,c169405_g3,c159994_g2,c151416_g1,c147165_g1,c140325_g1,c86738_g1,c157806_g1
GO:0006144	purine nucleobase metabolic process	biological_process	0.053744	0.6311	57	2512	1900	108378	c137866_g1,c126273_g1,c110877_g1,c146711_g1,c146702_g1,c155743_g1,c143747_g1,c146153_g1,c110834_g1,c137165_g1,c214047_g1,c229877_g1,c150525_g1,c148008_g1,c108082_g1,c98680_g1,c120227_g1,c164035_g1,c137433_g2,c169805_g1,c181345_g1,c131507_g1,c161166_g6,c120737_g1,c67359_g1,c41427_g1,c154922_g1,c156279_g1,c148834_g1,c88240_g1,c19837_g1,c122226_g2,c122424_g1,c115511_g1,c158927_g1,c78847_g1,c163678_g…
GO:0016149	translation release factor activity, codon specific	molecular_function	0.05378	0.6311	3	2512	34	108378	c255458_g1,c305844_g1,c137921_g1
GO:0055076	transition metal ion homeostasis	biological_process	0.054124	0.63209	5	2512	86	108378	c82928_g1,c158699_g3,c158699_g2,c256061_g1,c98867_g1
GO:0019079	viral genome replication	biological_process	0.054304	0.63209	12	2512	251	108378	c136874_g1,c110641_g1,c119561_g1,c146250_g1,c140806_g1,c153324_g1,c158038_g4,c106199_g1,c144189_g1,c132103_g1,c147796_g1,c120737_g1
GO:0008982	protein-N(PI)-phosphohistidine-sugar phosphotransferase activity	molecular_function	0.054451	0.63209	5	2512	84	108378	c134896_g1,c143794_g1,c110877_g1,c78724_g1,c109932_g2
GO:0009357	protein-N(PI)-phosphohistidine-sugar phosphotransferase complex	cellular_component	0.054451	0.63209	5	2512	84	108378	c109932_g2,c78724_g1,c110877_g1,c143794_g1,c134896_g1
GO:0051381	histamine binding	molecular_function	0.054599	0.63209	1	2512	2	108378	c157183_g1
GO:0070026	nitric oxide binding	molecular_function	0.054599	0.63209	1	2512	2	108378	c157183_g1
GO:0070405	ammonium ion binding	molecular_function	0.054599	0.63209	1	2512	2	108378	c157183_g1
GO:0008218	bioluminescence	biological_process	0.054777	0.63293	3	2512	33	108378	c144365_g1,c151817_g1,c155078_g1
GO:0044815	DNA packaging complex	cellular_component	0.055237	0.63503	8	2512	170	108378	c304475_g1,c110553_g2,c110553_g1,c150130_g1,c139087_g1,c137295_g1,c132009_g2,c77990_g1
GO:0008324	cation transmembrane transporter activity	molecular_function	0.055254	0.63503	124	2512	4446	108378	c146860_g1,c169087_g1,c169805_g1,c139861_g2,c146850_g1,c145923_g1,c167099_g1,c133511_g1,c160185_g1,c304058_g1,c144140_g2,c87505_g1,c155806_g1,c106939_g1,c164238_g1,c149049_g1,c97554_g1,c135269_g2,c86406_g2,c145576_g1,c147848_g1,c116390_g1,c157402_g3,c307256_g1,c105895_g1,c231003_g1,c156648_g1,c156942_g1,c151674_g1,c141908_g1,c144710_g1,c131993_g1,c138964_g1,c170494_g1,c148900_g2,c229183_g1,c15085…
GO:0042594	response to starvation	biological_process	0.055275	0.63503	5	2512	91	108378	c147498_g1,c78847_g1,c43156_g1,c116185_g2,c146926_g1
GO:0006531	aspartate metabolic process	biological_process	0.055487	0.63511	9	2512	207	108378	c139783_g1,c128316_g1,c138666_g1,c148351_g1,c136441_g1,c122424_g1,c159910_g1,c159102_g1,c126273_g1
GO:0008430	selenium binding	molecular_function	0.055547	0.63511	10	2512	237	108378	c7718_g1,c136730_g1,c88681_g1,c156403_g1,c143010_g1,c158897_g1,c160286_g1,c162752_g2,c107643_g1,c121995_g1
GO:0046933	proton-transporting ATP synthase activity, rotational mechanism	molecular_function	0.056099	0.63511	8	2512	180	108378	c144140_g2,c137721_g1,c135538_g1,c94593_g1,c141823_g2,c70606_g1,c147848_g1,c158301_g2
GO:0006722	triterpenoid metabolic process	biological_process	0.057214	0.63511	1	2512	2	108378	c144962_g1
GO:0016104	triterpenoid biosynthetic process	biological_process	0.057214	0.63511	1	2512	2	108378	c144962_g1
GO:0006979	response to oxidative stress	biological_process	0.057587	0.63511	17	2512	410	108378	c137165_g1,c31063_g1,c81709_g1,c154739_g7,c148471_g1,c29112_g1,c173362_g3,c19023_g2,c254844_g1,c155271_g4,c151957_g1,c152837_g1,c168459_g1,c138724_g1,c144315_g2,c158301_g2,c142768_g1
GO:0030203	glycosaminoglycan metabolic process	biological_process	0.05761	0.63511	14	2512	339	108378	c146343_g2,c281421_g1,c137526_g1,c165744_g2,c149621_g1,c119157_g1,c132354_g1,c157472_g1,c47066_g1,c162196_g1,c204784_g1,c110650_g1,c144426_g1,c261217_g1
GO:0005956	protein kinase CK2 complex	cellular_component	0.05785	0.63511	3	2512	35	108378	c115354_g1,c133511_g1,c135793_g1
GO:0008658	penicillin binding	molecular_function	0.057917	0.63511	3	2512	40	108378	c144805_g1,c134797_g1,c134797_g2
GO:0033293	monocarboxylic acid binding	molecular_function	0.057917	0.63511	3	2512	40	108378	c144805_g1,c134797_g1,c134797_g2
GO:0065004	protein-DNA complex assembly	biological_process	0.057927	0.63511	13	2512	330	108378	c139087_g1,c92158_g1,c150130_g1,c110553_g1,c154739_g5,c110553_g2,c115511_g1,c144255_g1,c77990_g1,c132009_g2,c154739_g4,c137295_g1,c229485_g1
GO:0071824	protein-DNA complex subunit organization	biological_process	0.057927	0.63511	13	2512	330	108378	c154739_g4,c132009_g2,c137295_g1,c229485_g1,c144255_g1,c115511_g1,c77990_g1,c110553_g1,c154739_g5,c110553_g2,c139087_g1,c92158_g1,c150130_g1
GO:0008289	lipid binding	molecular_function	0.058056	0.63511	29	2512	844	108378	c143034_g1,c123137_g1,c121995_g1,c163748_g2,c131638_g2,c143122_g1,c142806_g1,c133564_g1,c150055_g1,c151353_g1,c127807_g1,c133599_g1,c239095_g1,c140183_g1,c148466_g1,c256472_g1,c94766_g1,c81929_g1,c144923_g1,c160530_g2,c152586_g1,c155017_g1,c121668_g1,c114239_g1,c152188_g1,c123511_g1,c18698_g1,c142961_g1,c80517_g1
GO:0047487	oligogalacturonide lyase activity	molecular_function	0.058481	0.63511	2	2512	11	108378	c159066_g1,c175725_g5
GO:0004356	glutamate-ammonia ligase activity	molecular_function	0.058891	0.63511	5	2512	90	108378	c137526_g1,c157472_g1,c47066_g1,c132354_g1,c119157_g1
GO:0009664	plant-type cell wall organization	biological_process	0.05906	0.63511	4	2512	58	108378	c158982_g2,c144790_g1,c169646_g1,c113952_g1
GO:0005882	intermediate filament	cellular_component	0.059557	0.63511	12	2512	256	108378	c180932_g1,c172927_g2,c138863_g2,c177103_g4,c81986_g1,c231560_g1,c154922_g1,c12565_g1,c154501_g1,c154165_g1,c177103_g2,c152773_g3
GO:0045111	intermediate filament cytoskeleton	cellular_component	0.059557	0.63511	12	2512	256	108378	c154922_g1,c231560_g1,c154501_g1,c154165_g1,c12565_g1,c152773_g3,c177103_g2,c180932_g1,c138863_g2,c177103_g4,c172927_g2,c81986_g1
GO:0001889	liver development	biological_process	0.059607	0.63511	1	2512	3	108378	c78847_g1
GO:0006172	ADP biosynthetic process	biological_process	0.059607	0.63511	1	2512	3	108378	c78847_g1
GO:0006756	AMP phosphorylation	biological_process	0.059607	0.63511	1	2512	3	108378	c78847_g1
GO:0007399	nervous system development	biological_process	0.059607	0.63511	1	2512	3	108378	c78847_g1
GO:0007417	central nervous system development	biological_process	0.059607	0.63511	1	2512	3	108378	c78847_g1
GO:0007420	brain development	biological_process	0.059607	0.63511	1	2512	3	108378	c78847_g1
GO:0009136	purine nucleoside diphosphate biosynthetic process	biological_process	0.059607	0.63511	1	2512	3	108378	c78847_g1
GO:0009151	purine deoxyribonucleotide metabolic process	biological_process	0.059607	0.63511	1	2512	3	108378	c78847_g1
GO:0009180	purine ribonucleoside diphosphate biosynthetic process	biological_process	0.059607	0.63511	1	2512	3	108378	c78847_g1
GO:0009188	ribonucleoside diphosphate biosynthetic process	biological_process	0.059607	0.63511	1	2512	3	108378	c78847_g1
GO:0009215	purine deoxyribonucleoside triphosphate metabolic process	biological_process	0.059607	0.63511	1	2512	3	108378	c78847_g1
GO:0021537	telencephalon development	biological_process	0.059607	0.63511	1	2512	3	108378	c78847_g1
GO:0021549	cerebellum development	biological_process	0.059607	0.63511	1	2512	3	108378	c78847_g1
GO:0021772	olfactory bulb development	biological_process	0.059607	0.63511	1	2512	3	108378	c78847_g1
GO:0021988	olfactory lobe development	biological_process	0.059607	0.63511	1	2512	3	108378	c78847_g1
GO:0022037	metencephalon development	biological_process	0.059607	0.63511	1	2512	3	108378	c78847_g1
GO:0030900	forebrain development	biological_process	0.059607	0.63511	1	2512	3	108378	c78847_g1
GO:0030902	hindbrain development	biological_process	0.059607	0.63511	1	2512	3	108378	c78847_g1
GO:0046060	dATP metabolic process	biological_process	0.059607	0.63511	1	2512	3	108378	c78847_g1
GO:0046940	nucleoside monophosphate phosphorylation	biological_process	0.059607	0.63511	1	2512	3	108378	c78847_g1
GO:0048732	gland development	biological_process	0.059607	0.63511	1	2512	3	108378	c78847_g1
GO:0060322	head development	biological_process	0.059607	0.63511	1	2512	3	108378	c78847_g1
GO:0061008	hepaticobiliary system development	biological_process	0.059607	0.63511	1	2512	3	108378	c78847_g1
GO:0007010	cytoskeleton organization	biological_process	0.060208	0.63822	41	2512	1336	108378	c135971_g1,c156773_g2,c163745_g2,c136362_g1,c146404_g2,c130248_g1,c118858_g1,c4289_g1,c231560_g1,c123045_g1,c91703_g1,c113163_g1,c113957_g1,c138124_g1,c129901_g1,c162790_g1,c155748_g1,c147079_g1,c164414_g2,c42203_g1,c167467_g1,c175261_g2,c95135_g1,c141085_g1,c151044_g1,c82946_g2,c54523_g1,c84918_g1,c43925_g1,c149454_g2,c109694_g1,c150625_g1,c6067_g1,c176162_g1,c163823_g1,c228881_g1,c164158_g2,c13…
GO:0004298	threonine-type endopeptidase activity	molecular_function	0.060218	0.63822	12	2512	335	108378	c134047_g1,c140612_g1,c144630_g1,c67463_g1,c111105_g1,c115386_g1,c118093_g2,c120061_g1,c139495_g1,c132372_g1,c93019_g1,c13837_g1
GO:0070003	threonine-type peptidase activity	molecular_function	0.060218	0.63822	12	2512	335	108378	c120061_g1,c139495_g1,c93019_g1,c132372_g1,c13837_g1,c67463_g1,c111105_g1,c118093_g2,c115386_g1,c140612_g1,c144630_g1,c134047_g1
GO:0009236	cobalamin biosynthetic process	biological_process	0.060623	0.64139	9	2512	223	108378	c142651_g1,c212024_g1,c123322_g2,c13522_g1,c123137_g1,c136162_g1,c88422_g2,c106199_g1,c114188_g1
GO:0006004	fucose metabolic process	biological_process	0.061192	0.64514	2	2512	18	108378	c127867_g1,c118775_g1
GO:0008736	L-fucose isomerase activity	molecular_function	0.061192	0.64514	2	2512	18	108378	c127867_g1,c118775_g1
GO:0034220	ion transmembrane transport	biological_process	0.062378	0.65599	68	2512	2282	108378	c148900_g2,c156159_g1,c144710_g2,c153324_g1,c147314_g1,c144710_g1,c151674_g1,c131993_g1,c133839_g1,c233492_g1,c148446_g1,c141851_g2,c137664_g1,c143609_g1,c162755_g4,c94593_g1,c135538_g1,c169805_g1,c169087_g1,c146860_g1,c117087_g1,c155657_g1,c146850_g1,c167099_g1,c145923_g1,c144140_g2,c147848_g1,c130532_g2,c116390_g1,c231003_g1,c149049_g1,c145576_g1,c86406_g2,c133564_g1,c133599_g1,c166805_g1,c1346…
GO:0006732	coenzyme metabolic process	biological_process	0.062439	0.65599	70	2512	2343	108378	c169503_g2,c151924_g1,c25055_g1,c169031_g3,c145662_g2,c135283_g1,c139354_g1,c141598_g1,c21954_g1,c18652_g1,c83394_g1,c290121_g1,c229877_g1,c142241_g1,c167388_g1,c162805_g4,c126422_g1,c144337_g1,c110679_g2,c155594_g1,c178486_g3,c145603_g1,c170669_g2,c133162_g1,c159310_g1,c156896_g1,c135251_g1,c81934_g1,c144384_g1,c118943_g1,c140506_g1,c230909_g1,c167114_g5,c141813_g1,c153514_g2,c302689_g1,c159641_…
GO:0006637	acyl-CoA metabolic process	biological_process	0.06314	0.65963	5	2512	94	108378	c173202_g1,c83394_g1,c145603_g1,c156896_g1,c21954_g1
GO:0035383	thioester metabolic process	biological_process	0.06314	0.65963	5	2512	94	108378	c145603_g1,c83394_g1,c173202_g1,c21954_g1,c156896_g1
GO:0009898	cytoplasmic side of plasma membrane	cellular_component	0.06335	0.65963	4	2512	76	108378	c33030_g1,c198564_g1,c137237_g1,c177101_g2
GO:0098552	side of membrane	cellular_component	0.06335	0.65963	4	2512	76	108378	c33030_g1,c198564_g1,c177101_g2,c137237_g1
GO:0098562	cytoplasmic side of membrane	cellular_component	0.06335	0.65963	4	2512	76	108378	c33030_g1,c137237_g1,c177101_g2,c198564_g1
GO:0036442	hydrogen-exporting ATPase activity	molecular_function	0.063443	0.65963	11	2512	261	108378	c70606_g1,c134674_g1,c141823_g2,c147848_g1,c158301_g2,c128316_g1,c126261_g1,c135538_g1,c94593_g1,c144140_g2,c137721_g1
GO:0031667	response to nutrient levels	biological_process	0.063897	0.6632	5	2512	94	108378	c78847_g1,c43156_g1,c116185_g2,c146926_g1,c147498_g1
GO:0009291	unidirectional conjugation	biological_process	0.064051	0.66366	2	2512	17	108378	c133564_g2,c123495_g1
GO:0000051	obsolete urea cycle intermediate metabolic process	biological_process	0.064357	0.66568	3	2512	32	108378	c174300_g1,c152280_g2,c152852_g5
GO:0071669	plant-type cell wall organization or biogenesis	biological_process	0.064603	0.66709	4	2512	60	108378	c113952_g1,c158982_g2,c169646_g1,c144790_g1
GO:0019898	extrinsic component of membrane	cellular_component	0.064866	0.66798	13	2512	343	108378	c171322_g2,c33030_g1,c198564_g1,c154165_g1,c167467_g1,c177103_g2,c147399_g1,c156773_g2,c177103_g4,c177101_g2,c136101_g1,c172927_g2,c83445_g1
GO:0008144	drug binding	molecular_function	0.065147	0.66798	4	2512	67	108378	c144805_g1,c152625_g1,c134797_g2,c134797_g1
GO:0019637	organophosphate metabolic process	biological_process	0.065373	0.66798	147	2512	5244	108378	c164416_g3,c120234_g2,c140278_g1,c70606_g1,c107569_g1,c211204_g1,c120227_g1,c169503_g2,c125245_g1,c116716_g2,c25055_g1,c145662_g2,c169031_g3,c119077_g1,c163309_g2,c144337_g1,c143568_g1,c132478_g1,c142241_g1,c229877_g1,c147791_g1,c133564_g1,c166805_g1,c133599_g1,c159910_g1,c133921_g1,c134674_g1,c88033_g1,c141617_g1,c205165_g1,c123477_g1,c138296_g1,c137721_g1,c148834_g1,c157553_g1,c153866_g2,c89527…
GO:0016211	ammonia ligase activity	molecular_function	0.065381	0.66798	5	2512	93	108378	c132354_g1,c119157_g1,c47066_g1,c137526_g1,c157472_g1
GO:0016880	acid-ammonia (or amide) ligase activity	molecular_function	0.065381	0.66798	5	2512	93	108378	c157472_g1,c137526_g1,c119157_g1,c132354_g1,c47066_g1
GO:0005672	transcription factor TFIIA complex	cellular_component	0.065556	0.66798	8	2512	148	108378	c150415_g1,c135760_g1,c161401_g1,c959_g1,c158897_g2,c145942_g1,c140380_g1,c97181_g1
GO:0006952	defense response	biological_process	0.065701	0.66798	33	2512	986	108378	c158326_g1,c87103_g1,c139117_g1,c122835_g1,c147530_g1,c147395_g1,c182237_g1,c153946_g1,c122876_g1,c151569_g1,c83921_g1,c138497_g1,c147498_g1,c151065_g4,c144962_g1,c193997_g1,c42484_g1,c184544_g1,c152862_g1,c42932_g1,c89971_g1,c106980_g1,c136108_g1,c156310_g1,c267508_g1,c127154_g1,c141011_g1,c139131_g1,c101955_g1,c126452_g1,c161663_g1,c121289_g1,c153778_g1
GO:0006555	methionine metabolic process	biological_process	0.066007	0.66798	11	2512	288	108378	c155594_g1,c149798_g1,c162805_g4,c162805_g2,c151318_g1,c141598_g1,c230909_g1,c64990_g1,c126422_g1,c162805_g3,c152258_g3
GO:0016020	membrane	cellular_component	0.066332	0.66798	611	2512	23298	108378	c109739_g1,c74973_g1,c151127_g1,c305728_g1,c158309_g1,c111839_g1,c162690_g1,c133011_g1,c147344_g1,c120061_g1,c165575_g1,c82052_g1,c148446_g2,c139364_g1,c8179_g1,c282187_g1,c171322_g2,c159078_g2,c177507_g1,c177103_g2,c151628_g1,c179229_g1,c164573_g1,c89072_g1,c148134_g1,c154903_g1,c153134_g1,c147773_g1,c135778_g2,c148848_g1,c151467_g1,c259619_g1,c146603_g1,c232504_g1,c281208_g1,c103214_g1,c147644_…
GO:0030048	actin filament-based movement	biological_process	0.066685	0.66798	1	2512	2	108378	c281208_g1
GO:0051645	Golgi localization	biological_process	0.066685	0.66798	1	2512	2	108378	c281208_g1
GO:0051646	mitochondrion localization	biological_process	0.066685	0.66798	1	2512	2	108378	c281208_g1
GO:0060151	peroxisome localization	biological_process	0.066685	0.66798	1	2512	2	108378	c281208_g1
GO:0006878	cellular copper ion homeostasis	biological_process	0.066727	0.66798	1	2512	3	108378	c256061_g1
GO:0051128	regulation of cellular component organization	biological_process	0.066823	0.66798	20	2512	572	108378	c110783_g1,c186485_g1,c257905_g1,c138124_g1,c305844_g1,c127074_g1,c160589_g1,c186914_g1,c89497_g1,c42203_g1,c137921_g1,c155657_g1,c57892_g1,c135971_g1,c140592_g1,c141085_g1,c113163_g1,c123045_g1,c255458_g1,c154584_g1
GO:0046915	transition metal ion transmembrane transporter activity	molecular_function	0.066949	0.66798	22	2512	611	108378	c140930_g1,c173616_g1,c131228_g1,c125840_g1,c94766_g1,c159755_g1,c24800_g1,c28044_g1,c148803_g1,c93326_g1,c89675_g1,c307256_g1,c157402_g3,c121686_g1,c174524_g4,c253446_g1,c132661_g1,c280966_g1,c148124_g1,c140228_g2,c143226_g1,c150859_g1
GO:0009507	chloroplast	cellular_component	0.066962	0.66798	26	2512	666	108378	c157896_g3,c134867_g3,c128700_g1,c118921_g1,c90422_g1,c144189_g1,c141509_g1,c78847_g1,c169485_g4,c119561_g1,c158038_g4,c106292_g1,c110641_g1,c136109_g1,c132103_g1,c94744_g1,c157616_g3,c135673_g1,c160173_g1,c150335_g2,c279377_g1,c140806_g1,c135937_g1,c158301_g2,c136874_g1,c163761_g2
GO:0022627	cytosolic small ribosomal subunit	cellular_component	0.067158	0.66798	3	2512	48	108378	c278571_g1,c95507_g2,c157896_g3
GO:0000162	tryptophan biosynthetic process	biological_process	0.067353	0.66798	11	2512	268	108378	c160185_g1,c153111_g1,c167388_g1,c135283_g1,c25055_g1,c143010_g2,c141652_g1,c169503_g2,c126256_g2,c228658_g1,c151942_g2
GO:0006571	tyrosine biosynthetic process	biological_process	0.067353	0.66798	11	2512	268	108378	c135283_g1,c167388_g1,c160185_g1,c153111_g1,c141652_g1,c143010_g2,c25055_g1,c169503_g2,c228658_g1,c126256_g2,c151942_g2
GO:0009094	L-phenylalanine biosynthetic process	biological_process	0.067353	0.66798	11	2512	268	108378	c151942_g2,c126256_g2,c228658_g1,c25055_g1,c143010_g2,c141652_g1,c153111_g1,c160185_g1,c167388_g1,c135283_g1,c169503_g2
GO:0009095	aromatic amino acid family biosynthetic process, prephenate pathway	biological_process	0.067353	0.66798	11	2512	268	108378	c25055_g1,c143010_g2,c141652_g1,c153111_g1,c160185_g1,c135283_g1,c167388_g1,c169503_g2,c151942_g2,c126256_g2,c228658_g1
GO:0046219	indolalkylamine biosynthetic process	biological_process	0.067353	0.66798	11	2512	268	108378	c228658_g1,c126256_g2,c151942_g2,c169503_g2,c135283_g1,c167388_g1,c160185_g1,c153111_g1,c141652_g1,c25055_g1,c143010_g2
GO:1902223	erythrose 4-phosphate/phosphoenolpyruvate family amino acid biosynthetic process	biological_process	0.067353	0.66798	11	2512	268	108378	c160185_g1,c153111_g1,c167388_g1,c135283_g1,c25055_g1,c143010_g2,c141652_g1,c169503_g2,c126256_g2,c228658_g1,c151942_g2
GO:0097159	organic cyclic compound binding	molecular_function	0.068005	0.6723	808	2512	31619	108378	c62319_g1,c130477_g1,c85119_g1,c118093_g1,c88221_g1,c162907_g2,c94409_g1,c119561_g1,c184544_g1,c149638_g2,c135433_g1,c149319_g1,c133581_g1,c174007_g1,c162805_g2,c141652_g1,c132594_g1,c166452_g8,c173362_g3,c119276_g3,c136874_g1,c156840_g2,c255458_g1,c106939_g1,c147743_g1,c123627_g1,c166732_g1,c144108_g2,c156279_g1,c153321_g1,c139858_g1,c98243_g1,c171819_g4,c130158_g1,c101955_g1,c139258_g1,c173931_…
GO:0009073	aromatic amino acid family biosynthetic process	biological_process	0.068011	0.6723	11	2512	269	108378	c126256_g2,c228658_g1,c151942_g2,c160185_g1,c153111_g1,c135283_g1,c167388_g1,c143010_g2,c25055_g1,c141652_g1,c169503_g2
GO:0000096	sulfur amino acid metabolic process	biological_process	0.068849	0.67946	14	2512	389	108378	c141598_g1,c230909_g1,c64990_g1,c151318_g1,c120246_g1,c152258_g3,c126422_g1,c162805_g3,c145501_g1,c149798_g1,c155594_g1,c162805_g4,c162805_g2,c13522_g1
GO:0004869	cysteine-type endopeptidase inhibitor activity	molecular_function	0.069286	0.68265	4	2512	69	108378	c144302_g1,c132440_g1,c6844_g1,c118552_g1
GO:0005201	extracellular matrix structural constituent	molecular_function	0.069588	0.68451	3	2512	37	108378	c117870_g1,c179610_g1,c169068_g1
GO:0090599	alpha-glucosidase activity	molecular_function	0.069914	0.68587	8	2512	172	108378	c128192_g1,c186108_g1,c128817_g1,c124466_g1,c158223_g1,c61643_g1,c238653_g1,c84720_g1
GO:0007275	multicellular organismal development	biological_process	0.069954	0.68587	27	2512	816	108378	c154002_g1,c158041_g3,c148253_g1,c146090_g1,c163309_g2,c151838_g1,c172767_g4,c160589_g1,c66038_g1,c169984_g1,c145595_g1,c115514_g2,c180932_g1,c78847_g1,c179166_g2,c177103_g2,c111706_g1,c1114_g1,c150055_g1,c138497_g1,c281208_g1,c137327_g1,c90724_g1,c157616_g3,c95135_g1,c156206_g1,c133890_g1
GO:0000049	tRNA binding	molecular_function	0.07035	0.6883	6	2512	116	108378	c132440_g1,c156995_g1,c83031_g1,c114328_g1,c137059_g3,c132431_g1
GO:0030031	cell projection assembly	biological_process	0.07046	0.6883	7	2512	150	108378	c127154_g1,c155657_g1,c141895_g1,c140930_g1,c133038_g1,c145923_g1,c142696_g1
GO:0051082	unfolded protein binding	molecular_function	0.070545	0.6883	31	2512	1066	108378	c124227_g1,c114854_g1,c144165_g1,c176162_g1,c158632_g1,c232913_g1,c161753_g1,c148897_g1,c139572_g1,c140896_g1,c165883_g1,c302471_g1,c130248_g2,c146860_g1,c97983_g1,c151467_g1,c136301_g1,c157595_g1,c174007_g1,c150807_g3,c140907_g1,c159342_g1,c141621_g2,c145082_g2,c167043_g3,c165066_g1,c146787_g1,c118921_g1,c170028_g2,c140594_g1,c171357_g2
GO:0008641	small protein activating enzyme activity	molecular_function	0.071514	0.6934	4	2512	65	108378	c147811_g1,c146153_g1,c138853_g1,c108841_g1
GO:0008774	acetaldehyde dehydrogenase (acetylating) activity	molecular_function	0.071518	0.6934	1	2512	3	108378	c140907_g1
GO:0016820	hydrolase activity, acting on acid anhydrides, catalyzing transmembrane movement of substances	molecular_function	0.071522	0.6934	30	2512	898	108378	c155657_g1,c207484_g1,c50865_g1,c147314_g1,c137721_g1,c106330_g1,c134893_g1,c144140_g2,c282187_g1,c166805_g1,c158301_g2,c156159_g3,c134674_g1,c156159_g1,c70606_g1,c150461_g1,c162755_g4,c128318_g2,c129727_g1,c94593_g1,c135269_g2,c135538_g1,c128316_g1,c126261_g1,c89527_g2,c130532_g2,c147848_g1,c141823_g2,c141851_g2,c167990_g1
GO:0051493	regulation of cytoskeleton organization	biological_process	0.071987	0.6934	7	2512	156	108378	c42203_g1,c135971_g1,c186914_g1,c141085_g1,c138124_g1,c113163_g1,c123045_g1
GO:0044255	cellular lipid metabolic process	biological_process	0.072221	0.6934	98	2512	3142	108378	c87647_g1,c110810_g1,c152684_g1,c169503_g2,c152906_g1,c147530_g1,c211204_g1,c232504_g1,c183107_g1,c148134_g1,c118411_g1,c93915_g1,c152932_g1,c165744_g2,c147695_g1,c81575_g1,c156923_g1,c126539_g1,c147773_g1,c143568_g1,c169732_g6,c172206_g3,c281421_g1,c123263_g1,c151292_g1,c118896_g1,c205165_g1,c96379_g1,c84823_g1,c165575_g1,c146673_g1,c137888_g2,c133921_g1,c133564_g1,c81929_g1,c163493_g2,c72631_g1…
GO:0006119	oxidative phosphorylation	biological_process	0.072288	0.6934	40	2512	1281	108378	c150461_g1,c128316_g1,c126261_g1,c94593_g1,c135538_g1,c167114_g5,c153866_g2,c103222_g1,c141823_g2,c141457_g1,c137721_g1,c131638_g2,c229183_g1,c118862_g1,c134674_g1,c164573_g1,c132478_g1,c173390_g3,c290121_g1,c97554_g1,c147848_g1,c156942_g1,c145634_g1,c151481_g1,c139861_g2,c205010_g1,c144140_g2,c304058_g1,c169031_g3,c119077_g1,c116716_g2,c160185_g1,c1783_g1,c164416_g3,c158301_g2,c120234_g2,c106939…
GO:0046961	proton-transporting ATPase activity, rotational mechanism	molecular_function	0.072739	0.6934	10	2512	237	108378	c128316_g1,c126261_g1,c135538_g1,c94593_g1,c144140_g2,c137721_g1,c147848_g1,c70606_g1,c134674_g1,c141823_g2
GO:0005905	coated pit	cellular_component	0.072795	0.6934	5	2512	85	108378	c280613_g1,c146153_g1,c153688_g1,c164815_g1,c80868_g1
GO:0012510	trans-Golgi network transport vesicle membrane	cellular_component	0.072795	0.6934	5	2512	85	108378	c164815_g1,c80868_g1,c153688_g1,c146153_g1,c280613_g1
GO:0030125	clathrin vesicle coat	cellular_component	0.072795	0.6934	5	2512	85	108378	c153688_g1,c146153_g1,c280613_g1,c80868_g1,c164815_g1
GO:0030130	clathrin coat of trans-Golgi network vesicle	cellular_component	0.072795	0.6934	5	2512	85	108378	c80868_g1,c164815_g1,c280613_g1,c146153_g1,c153688_g1
GO:0030132	clathrin coat of coated pit	cellular_component	0.072795	0.6934	5	2512	85	108378	c164815_g1,c80868_g1,c280613_g1,c153688_g1,c146153_g1
GO:0030136	clathrin-coated vesicle	cellular_component	0.072795	0.6934	5	2512	85	108378	c153688_g1,c146153_g1,c280613_g1,c164815_g1,c80868_g1
GO:0030140	trans-Golgi network transport vesicle	cellular_component	0.072795	0.6934	5	2512	85	108378	c280613_g1,c153688_g1,c146153_g1,c80868_g1,c164815_g1
GO:0030665	clathrin-coated vesicle membrane	cellular_component	0.072795	0.6934	5	2512	85	108378	c153688_g1,c146153_g1,c280613_g1,c80868_g1,c164815_g1
GO:0009612	response to mechanical stimulus	biological_process	0.072969	0.69373	1	2512	2	108378	c281208_g1
GO:0019205	nucleobase-containing compound kinase activity	molecular_function	0.073117	0.69373	10	2512	250	108378	c119000_g1,c137433_g2,c78847_g1,c123477_g1,c148834_g1,c143339_g1,c303292_g1,c146702_g1,c120227_g1,c19837_g1
GO:0001510	RNA methylation	biological_process	0.07318	0.69373	9	2512	186	108378	c136629_g1,c123010_g1,c132594_g1,c170669_g2,c18652_g1,c63752_g1,c82823_g1,c170669_g3,c277958_g1
GO:0016776	phosphotransferase activity, phosphate group as acceptor	molecular_function	0.073292	0.69373	8	2512	189	108378	c303292_g1,c146702_g1,c19837_g1,c120227_g1,c148834_g1,c123477_g1,c78847_g1,c137433_g2
GO:0009235	cobalamin metabolic process	biological_process	0.073439	0.69404	9	2512	232	108378	c123322_g2,c212024_g1,c142651_g1,c13522_g1,c123137_g1,c88422_g2,c106199_g1,c136162_g1,c114188_g1
GO:0043112	receptor metabolic process	biological_process	0.073988	0.69813	6	2512	106	108378	c123355_g1,c170494_g1,c133511_g1,c155806_g1,c270894_g1,c164561_g1
GO:1901575	organic substance catabolic process	biological_process	0.074149	0.69856	120	2512	4345	108378	c231661_g1,c132372_g1,c135265_g1,c170494_g1,c153111_g1,c111105_g1,c141929_g1,c144630_g1,c1087_g1,c124719_g1,c124719_g2,c253255_g1,c101964_g1,c1774_g1,c134809_g2,c98411_g1,c123010_g1,c173544_g1,c114168_g1,c128408_g1,c137333_g1,c270894_g1,c151942_g2,c158038_g4,c101955_g1,c132764_g1,c68824_g1,c163849_g1,c151194_g1,c67291_g1,c133511_g1,c19023_g2,c123328_g1,c120219_g1,c28175_g1,c118638_g1,c136874_g1,c…
GO:0005513	detection of calcium ion	biological_process	0.074358	0.6987	1	2512	2	108378	c281208_g1
GO:0006658	phosphatidylserine metabolic process	biological_process	0.074513	0.6987	2	2512	22	108378	c211204_g1,c126539_g1
GO:0006659	phosphatidylserine biosynthetic process	biological_process	0.074513	0.6987	2	2512	22	108378	c211204_g1,c126539_g1
GO:0019076	viral release from host cell	biological_process	0.074638	0.69878	7	2512	149	108378	c270894_g1,c164561_g1,c133511_g1,c118290_g1,c155806_g1,c170494_g1,c123355_g1
GO:1901363	heterocyclic compound binding	molecular_function	0.075419	0.70451	806	2512	31579	108378	c217307_g1,c207104_g1,c254604_g1,c160090_g1,c49765_g1,c22338_g1,c139023_g1,c161510_g1,c320135_g1,c174705_g1,c13522_g1,c153188_g1,c155122_g3,c160093_g1,c207814_g1,c176416_g2,c303316_g1,c138298_g1,c154739_g7,c66637_g1,c171755_g5,c143339_g1,c104394_g1,c146131_g1,c204838_g1,c151033_g2,c83584_g1,c135971_g1,c162743_g1,c175113_g2,c162752_g2,c139046_g2,c144192_g1,c157896_g3,c148008_g1,c137866_g1,c135202_…
GO:0005727	extrachromosomal circular DNA	cellular_component	0.075754	0.70451	4	2512	61	108378	c134480_g1,c89072_g1,c94067_g1,c140636_g1
GO:0046821	extrachromosomal DNA	cellular_component	0.075754	0.70451	4	2512	61	108378	c140636_g1,c94067_g1,c134480_g1,c89072_g1
GO:0008643	carbohydrate transport	biological_process	0.075811	0.70451	13	2512	328	108378	c138964_g1,c100385_g1,c82052_g1,c134896_g1,c143794_g1,c164238_g1,c134598_g1,c110877_g1,c93326_g1,c78724_g1,c109932_g2,c146711_g1,c41427_g1
GO:0004871	signal transducer activity	molecular_function	0.076007	0.70451	68	2512	2489	108378	c93326_g1,c158041_g3,c143540_g2,c123557_g2,c131228_g1,c125840_g1,c134896_g1,c177101_g2,c138037_g1,c49938_g1,c147302_g1,c137891_g1,c62856_g1,c151161_g1,c174677_g1,c123841_g1,c158217_g3,c121686_g1,c153048_g1,c173616_g1,c153835_g1,c152746_g1,c16073_g1,c130234_g1,c140228_g2,c157178_g2,c33030_g1,c115599_g1,c147644_g1,c145387_g1,c198564_g1,c125678_g1,c281208_g1,c32156_g1,c159816_g1,c69804_g1,c280966_g1…
GO:0033177	proton-transporting two-sector ATPase complex, proton-transporting domain	cellular_component	0.076109	0.70451	41	2512	1353	108378	c205172_g1,c231003_g1,c116390_g1,c153134_g1,c86406_g2,c145576_g1,c149049_g1,c140278_g1,c167099_g1,c139562_g1,c146850_g1,c125245_g1,c145923_g1,c259619_g1,c90389_g1,c120947_g1,c96839_g1,c169805_g1,c146860_g1,c167467_g1,c148446_g1,c135710_g1,c137664_g1,c133839_g1,c233492_g1,c133369_g1,c44242_g1,c153085_g2,c138309_g3,c109739_g1,c177507_g1,c144710_g2,c153324_g1,c133564_g1,c148900_g2,c133599_g1,c145691…
GO:0009308	amine metabolic process	biological_process	0.076338	0.70451	35	2512	1120	108378	c159240_g1,c142768_g1,c135283_g1,c132661_g1,c160185_g1,c212024_g1,c141652_g1,c110810_g1,c25055_g1,c169503_g2,c171930_g2,c112642_g1,c143568_g1,c167388_g1,c228658_g1,c170225_g4,c126256_g2,c150663_g1,c137888_g2,c122001_g1,c153111_g1,c133946_g1,c143010_g2,c97350_g1,c93326_g1,c151942_g2,c66362_g1,c143540_g2,c163493_g2,c114388_g1,c173544_g1,c268845_g1,c91956_g1,c98411_g1,c159755_g1
GO:0005527	macrolide binding	molecular_function	0.076423	0.70451	1	2512	4	108378	c152625_g1
GO:0005528	FK506 binding	molecular_function	0.076423	0.70451	1	2512	4	108378	c152625_g1
GO:0015159	polysaccharide transmembrane transporter activity	molecular_function	0.076446	0.70451	2	2512	16	108378	c41427_g1,c146711_g1
GO:0019013	viral nucleocapsid	cellular_component	0.076672	0.70451	11	2512	288	108378	c167990_g4,c146106_g1,c13522_g1,c144923_g1,c128869_g1,c120300_g2,c154395_g1,c156868_g2,c150400_g1,c93330_g2,c175908_g1
GO:0043021	ribonucleoprotein complex binding	molecular_function	0.076822	0.70451	6	2512	128	108378	c110783_g1,c127074_g1,c186485_g1,c257905_g1,c160589_g1,c89497_g1
GO:0008097	5S rRNA binding	molecular_function	0.077019	0.70451	2	2512	19	108378	c157616_g3,c141690_g1
GO:0016798	hydrolase activity, acting on glycosyl bonds	molecular_function	0.077062	0.70451	67	2512	2197	108378	c65847_g1,c134321_g1,c124466_g1,c83086_g2,c144504_g1,c169423_g6,c121681_g2,c114188_g1,c146958_g1,c141555_g1,c151608_g2,c158223_g1,c236770_g1,c94067_g1,c65440_g1,c162384_g1,c19023_g2,c104097_g1,c86112_g1,c155806_g1,c134809_g2,c186108_g1,c157120_g1,c140636_g1,c149870_g1,c128408_g1,c149589_g1,c279560_g1,c107112_g1,c20000_g1,c159826_g1,c165300_g2,c156310_g1,c147616_g1,c131824_g1,c159826_g2,c168882_g3…
GO:0072330	monocarboxylic acid biosynthetic process	biological_process	0.077236	0.70451	30	2512	864	108378	c173544_g1,c145048_g1,c148134_g1,c163493_g2,c162805_g4,c81929_g1,c98411_g1,c147695_g1,c78793_g1,c171930_g2,c149725_g1,c143568_g1,c162805_g3,c126422_g1,c164444_g3,c66362_g1,c153514_g2,c110810_g1,c181225_g1,c87647_g1,c162805_g2,c169503_g2,c256501_g1,c66873_g1,c142560_g1,c149798_g1,c137888_g2,c159240_g1,c131171_g1,c152880_g1
GO:0048227	plasma membrane to endosome transport	biological_process	0.077532	0.70451	1	2512	3	108378	c282948_g1
GO:0042205	chlorinated hydrocarbon catabolic process	biological_process	0.077626	0.70451	2	2512	20	108378	c151161_g1,c172364_g7
GO:0042206	halogenated hydrocarbon catabolic process	biological_process	0.077626	0.70451	2	2512	20	108378	c151161_g1,c172364_g7
GO:0009372	quorum sensing	biological_process	0.077858	0.70451	2	2512	18	108378	c185600_g1,c146427_g1
GO:0048872	homeostasis of number of cells	biological_process	0.077858	0.70451	2	2512	18	108378	c146427_g1,c185600_g1
GO:0048874	homeostasis of number of cells in a free-living population	biological_process	0.077858	0.70451	2	2512	18	108378	c185600_g1,c146427_g1
GO:0002161	aminoacyl-tRNA editing activity	molecular_function	0.077874	0.70451	3	2512	40	108378	c171566_g4,c8179_g1,c137765_g1
GO:0016799	hydrolase activity, hydrolyzing N-glycosyl compounds	molecular_function	0.077941	0.70451	6	2512	123	108378	c156310_g1,c159826_g3,c134809_g2,c159826_g1,c141555_g1,c159826_g2
GO:0004371	glycerone kinase activity	molecular_function	0.07822	0.70598	2	2512	19	108378	c111713_g1,c160563_g1
GO:0006694	steroid biosynthetic process	biological_process	0.078633	0.70864	20	2512	504	108378	c136874_g1,c82823_g1,c90316_g1,c23760_g1,c148887_g1,c135673_g1,c133374_g1,c145182_g1,c149832_g2,c150563_g1,c110810_g1,c124000_g1,c277958_g1,c77610_g1,c137684_g1,c159641_g1,c144962_g1,c144384_g1,c28712_g1,c147791_g1
GO:0016774	phosphotransferase activity, carboxyl group as acceptor	molecular_function	0.078826	0.70931	4	2512	70	108378	c132764_g1,c159310_g1,c144337_g1,c66629_g1
GO:0006811	ion transport	biological_process	0.080353	0.72113	178	2512	6467	108378	c129909_g1,c186108_g1,c94593_g1,c42494_g1,c270894_g1,c133839_g1,c134851_g1,c153321_g1,c141457_g1,c141851_g2,c157735_g1,c103222_g1,c149798_g1,c170494_g1,c120803_g1,c148900_g2,c150859_g1,c143226_g1,c114322_g1,c153324_g1,c139898_g2,c149049_g1,c135269_g2,c97554_g1,c173390_g3,c147848_g1,c130532_g2,c157402_g3,c307256_g1,c116390_g1,c151481_g1,c231003_g1,c156648_g1,c146860_g1,c117087_g1,c155657_g1,c13986…
GO:0042435	indole-containing compound biosynthetic process	biological_process	0.080497	0.72113	12	2512	302	108378	c151942_g2,c126256_g2,c228658_g1,c142159_g1,c25055_g1,c143010_g2,c141652_g1,c153111_g1,c160185_g1,c135283_g1,c167388_g1,c169503_g2
GO:0030904	retromer complex	cellular_component	0.080498	0.72113	3	2512	45	108378	c145038_g1,c179229_g1,c147507_g1
GO:0003873	6-phosphofructo-2-kinase activity	molecular_function	0.080876	0.72344	5	2512	101	108378	c155817_g1,c319229_g1,c143608_g2,c174677_g1,c16073_g1
GO:0044764	multi-organism cellular process	biological_process	0.081544	0.72833	78	2512	2621	108378	c66386_g1,c4289_g1,c140806_g1,c138405_g1,c79501_g1,c147796_g1,c123137_g1,c167467_g1,c157553_g1,c133564_g2,c109840_g1,c147701_g1,c145540_g1,c146742_g1,c160435_g1,c141598_g1,c146660_g1,c132103_g1,c120737_g1,c145662_g2,c122177_g1,c151109_g2,c205172_g1,c146250_g1,c155743_g1,c123355_g1,c164561_g1,c150415_g1,c159367_g2,c165066_g1,c147498_g1,c153324_g1,c122318_g1,c170494_g1,c144710_g1,c155769_g1,c107235…
GO:0044707	single-multicellular organism process	biological_process	0.082101	0.73222	49	2512	1599	108378	c154165_g1,c184544_g1,c147399_g1,c205172_g1,c160589_g1,c172767_g4,c148253_g1,c146090_g1,c163309_g2,c147498_g1,c153048_g1,c145595_g1,c120826_g1,c115514_g2,c150335_g2,c83031_g1,c143690_g1,c179166_g2,c281208_g1,c138497_g1,c95135_g1,c90724_g1,c157616_g3,c159816_g1,c161753_g1,c156206_g1,c169805_g1,c163511_g1,c161887_g1,c158041_g3,c154002_g1,c154922_g1,c151838_g1,c149718_g3,c169984_g1,c13522_g1,c66038_…
GO:0031342	negative regulation of cell killing	biological_process	0.082517	0.73484	2	2512	15	108378	c116694_g1,c137158_g1
GO:0030118	clathrin coat	cellular_component	0.082968	0.73776	11	2512	285	108378	c164815_g1,c142080_g1,c280613_g1,c153688_g1,c161401_g1,c149718_g3,c80868_g1,c139364_g1,c132387_g1,c147269_g1,c146153_g1
GO:0009536	plastid	cellular_component	0.083155	0.73834	27	2512	730	108378	c157616_g3,c94744_g1,c132103_g1,c135673_g1,c279377_g1,c140806_g1,c150335_g2,c160173_g1,c163761_g2,c136874_g1,c135937_g1,c158301_g2,c90422_g1,c118921_g1,c128700_g1,c85119_g1,c157896_g3,c134867_g3,c78847_g1,c141509_g1,c144189_g1,c106292_g1,c158038_g4,c119561_g1,c169485_g4,c136109_g1,c110641_g1
GO:0004828	serine-tRNA ligase activity	molecular_function	0.083447	0.73875	10	2512	261	108378	c154165_g1,c118831_g1,c205172_g1,c255458_g1,c133038_g1,c154922_g1,c131983_g1,c64902_g1,c123126_g1,c177103_g4
GO:0006434	seryl-tRNA aminoacylation	biological_process	0.083447	0.73875	10	2512	261	108378	c123126_g1,c177103_g4,c131983_g1,c64902_g1,c154922_g1,c154165_g1,c118831_g1,c133038_g1,c255458_g1,c205172_g1
GO:0016717	oxidoreductase activity, acting on paired donors, with oxidation of a pair of donors resulting in the reduction of molecular oxygen to two molecules of water	molecular_function	0.084107	0.7435	3	2512	40	108378	c91531_g1,c143794_g1,c143600_g1
GO:0008202	steroid metabolic process	biological_process	0.08485	0.74897	20	2512	510	108378	c144962_g1,c144384_g1,c28712_g1,c147791_g1,c124000_g1,c77610_g1,c277958_g1,c137684_g1,c159641_g1,c135673_g1,c133374_g1,c145182_g1,c149832_g2,c150563_g1,c110810_g1,c82823_g1,c136874_g1,c90316_g1,c23760_g1,c148887_g1
GO:0010340	carboxyl-O-methyltransferase activity	molecular_function	0.085949	0.75645	8	2512	166	108378	c170669_g2,c114168_g1,c151924_g1,c123010_g1,c159641_g1,c143741_g1,c18652_g1,c81934_g1
GO:0051998	protein carboxyl O-methyltransferase activity	molecular_function	0.085949	0.75645	8	2512	166	108378	c151924_g1,c123010_g1,c170669_g2,c114168_g1,c81934_g1,c18652_g1,c143741_g1,c159641_g1
GO:0015077	monovalent inorganic cation transmembrane transporter activity	molecular_function	0.086192	0.75749	80	2512	2856	108378	c118862_g1,c144710_g2,c153324_g1,c148900_g2,c229183_g1,c151674_g1,c144710_g1,c131993_g1,c148446_g1,c141457_g1,c143609_g1,c137664_g1,c103222_g1,c175261_g2,c133839_g1,c42494_g1,c233492_g1,c94593_g1,c135538_g1,c111090_g1,c106939_g1,c146850_g1,c167099_g1,c145923_g1,c160185_g1,c144140_g2,c304058_g1,c146860_g1,c169087_g1,c169805_g1,c139861_g2,c231003_g1,c156942_g1,c147848_g1,c116390_g1,c97554_g1,c13526…
GO:0006551	leucine metabolic process	biological_process	0.086472	0.75883	16	2512	430	108378	c154501_g1,c137888_g2,c159240_g1,c15946_g2,c169503_g2,c149798_g1,c110810_g1,c162805_g2,c171930_g2,c143568_g1,c126422_g1,c162805_g3,c98411_g1,c173544_g1,c162805_g4,c163493_g2
GO:0009133	nucleoside diphosphate biosynthetic process	biological_process	0.086646	0.75926	1	2512	5	108378	c78847_g1
GO:0000041	transition metal ion transport	biological_process	0.087176	0.76279	23	2512	669	108378	c121686_g1,c174524_g4,c157402_g3,c307256_g1,c93326_g1,c89675_g1,c148803_g1,c28044_g1,c94766_g1,c24800_g1,c159755_g1,c125840_g1,c131228_g1,c140930_g1,c173616_g1,c150859_g1,c143226_g1,c140228_g2,c280966_g1,c148124_g1,c132575_g1,c132661_g1,c253446_g1
GO:1901615	organic hydroxy compound metabolic process	biological_process	0.087371	0.76339	23	2512	672	108378	c151161_g1,c149832_g2,c172364_g7,c128869_g1,c133374_g1,c231661_g1,c145182_g1,c141617_g1,c172026_g2,c111713_g1,c148887_g1,c123328_g1,c142241_g1,c118943_g1,c147791_g1,c144962_g1,c114841_g1,c144384_g1,c144255_g1,c160563_g1,c98243_g1,c146198_g1,c124000_g1
GO:0015774	polysaccharide transport	biological_process	0.089686	0.78248	2	2512	19	108378	c41427_g1,c146711_g1
GO:0000786	nucleosome	cellular_component	0.090192	0.78462	7	2512	158	108378	c77990_g1,c150130_g1,c139087_g1,c137295_g1,c110553_g2,c132009_g2,c110553_g1
GO:0032993	protein-DNA complex	cellular_component	0.090192	0.78462	7	2512	158	108378	c77990_g1,c150130_g1,c139087_g1,c137295_g1,c110553_g2,c132009_g2,c110553_g1
GO:0005093	Rab GDP-dissociation inhibitor activity	molecular_function	0.090326	0.78465	1	2512	4	108378	c282948_g1
GO:0098772	molecular function regulator	molecular_function	0.091634	0.79376	57	2512	2023	108378	c171145_g2,c88917_g1,c162743_g2,c154232_g1,c16102_g1,c118552_g1,c138497_g1,c67291_g1,c141989_g1,c104795_g1,c132440_g1,c133511_g1,c156972_g1,c148499_g1,c25036_g1,c177468_g2,c205172_g1,c150913_g1,c156171_g1,c113951_g1,c107260_g1,c147557_g1,c149621_g1,c152365_g1,c37213_g1,c135793_g1,c146153_g1,c136397_g1,c282948_g1,c253255_g1,c45955_g1,c134074_g1,c159008_g2,c174271_g1,c58423_g1,c282187_g1,c106980_g1…
GO:0044459	plasma membrane part	cellular_component	0.091667	0.79376	27	2512	800	108378	c80868_g1,c175033_g1,c282187_g1,c204838_g1,c4371_g1,c6067_g1,c134674_g1,c4289_g1,c33030_g1,c198564_g1,c153688_g1,c83445_g1,c83737_g1,c150461_g1,c177101_g2,c137237_g1,c146153_g1,c136101_g1,c128318_g2,c164815_g1,c133471_g1,c133011_g1,c135961_g1,c154529_g1,c280613_g1,c93094_g1,c42494_g1
GO:0019012	virion	cellular_component	0.09177	0.79376	84	2512	3040	108378	c42705_g1,c151134_g1,c150400_g1,c228810_g1,c144710_g1,c123289_g1,c153324_g1,c145701_g1,c156403_g1,c122318_g1,c234158_g1,c144927_g1,c145355_g1,c120300_g2,c141522_g1,c130455_g1,c15559_g1,c92065_g1,c13522_g1,c141484_g1,c138298_g1,c115511_g1,c44256_g1,c178099_g2,c118290_g1,c143271_g1,c86612_g1,c87103_g1,c93330_g2,c165453_g1,c174007_g1,c130248_g2,c140237_g1,c169805_g1,c154395_g1,c146106_g1,c151353_g1,…
GO:0003755	peptidyl-prolyl cis-trans isomerase activity	molecular_function	0.092574	0.79841	8	2512	212	108378	c133400_g1,c132904_g1,c126063_g1,c131965_g1,c205110_g1,c122665_g1,c152625_g1,c79315_g1
GO:0016859	cis-trans isomerase activity	molecular_function	0.092574	0.79841	8	2512	212	108378	c132904_g1,c133400_g1,c126063_g1,c152625_g1,c122665_g1,c205110_g1,c131965_g1,c79315_g1
GO:0044451	nucleoplasm part	cellular_component	0.093317	0.80367	35	2512	1134	108378	c169710_g2,c66985_g2,c168457_g2,c83445_g1,c145942_g1,c140380_g1,c135176_g1,c95680_g1,c150415_g1,c143847_g1,c161753_g1,c147201_g1,c218804_g1,c158897_g2,c18652_g1,c135760_g1,c162435_g2,c959_g1,c282283_g1,c138666_g1,c163493_g2,c23163_g1,c118441_g1,c79238_g1,c135790_g1,c167467_g1,c163034_g1,c179488_g1,c137891_g1,c97181_g1,c139087_g1,c177873_g1,c153324_g1,c108668_g1,c161401_g1
GO:0005654	nucleoplasm	cellular_component	0.093629	0.8037	35	2512	1135	108378	c167467_g1,c135790_g1,c79238_g1,c118441_g1,c23163_g1,c163493_g2,c138666_g1,c161401_g1,c108668_g1,c177873_g1,c153324_g1,c139087_g1,c97181_g1,c137891_g1,c163034_g1,c179488_g1,c143847_g1,c95680_g1,c150415_g1,c135176_g1,c140380_g1,c145942_g1,c168457_g2,c83445_g1,c169710_g2,c66985_g2,c282283_g1,c959_g1,c135760_g1,c162435_g2,c18652_g1,c158897_g2,c147201_g1,c218804_g1,c161753_g1
GO:0006040	amino sugar metabolic process	biological_process	0.09369	0.8037	12	2512	300	108378	c128408_g1,c161569_g4,c131897_g1,c171333_g1,c123711_g1,c159151_g3,c153889_g2,c229877_g1,c106980_g1,c106943_g1,c162558_g1,c171333_g6
GO:0009297	pilus assembly	biological_process	0.093993	0.8037	2	2512	31	108378	c127154_g1,c141895_g1
GO:0043711	pilus organization	biological_process	0.093993	0.8037	2	2512	31	108378	c127154_g1,c141895_g1
GO:0005615	extracellular space	cellular_component	0.094288	0.8037	19	2512	553	108378	c163511_g1,c154165_g1,c173668_g1,c145752_g1,c147399_g1,c205172_g1,c154922_g1,c156171_g1,c126261_g1,c120826_g1,c151518_g1,c177103_g4,c303303_g1,c83031_g1,c177103_g2,c161090_g1,c145752_g2,c86612_g1,c161753_g1
GO:0010436	carotenoid dioxygenase activity	molecular_function	0.09436	0.8037	1	2512	2	108378	c160173_g1
GO:0045549	9-cis-epoxycarotenoid dioxygenase activity	molecular_function	0.09436	0.8037	1	2512	2	108378	c160173_g1
GO:0005092	GDP-dissociation inhibitor activity	molecular_function	0.094388	0.8037	3	2512	49	108378	c45955_g1,c113951_g1,c282948_g1
GO:0006213	pyrimidine nucleoside metabolic process	biological_process	0.095067	0.80834	7	2512	169	108378	c120227_g1,c123477_g1,c125661_g1,c229877_g1,c146702_g1,c303292_g1,c151043_g1
GO:0007218	neuropeptide signaling pathway	biological_process	0.095253	0.80877	10	2512	234	108378	c147498_g1,c181345_g1,c116716_g2,c109557_g1,c169068_g1,c125844_g1,c113873_g1,c131292_g1,c123056_g1,c178010_g1
GO:0012505	endomembrane system	cellular_component	0.096538	0.81853	86	2512	3068	108378	c139007_g1,c280613_g1,c230064_g1,c147773_g1,c150807_g3,c205172_g1,c179229_g1,c110869_g1,c145038_g1,c98680_g1,c145683_g2,c154922_g1,c141604_g1,c139520_g1,c28513_g1,c164815_g1,c135710_g1,c153294_g1,c124215_g1,c255187_g1,c100385_g1,c166767_g4,c122597_g1,c61643_g1,c231560_g1,c148182_g1,c128899_g1,c84720_g1,c111108_g1,c133374_g1,c88033_g1,c128192_g1,c80868_g1,c151292_g1,c128817_g1,c123524_g1,c147399_g…
GO:0006325	chromatin organization	biological_process	0.096766	0.81931	18	2512	518	108378	c154739_g5,c110553_g1,c139087_g1,c229485_g1,c137295_g1,c179166_g2,c145574_g1,c110553_g2,c128730_g1,c136101_g1,c150130_g1,c124048_g1,c154739_g4,c132009_g2,c77990_g1,c142961_g1,c135176_g1,c115511_g1
GO:0009056	catabolic process	biological_process	0.097651	0.82564	147	2512	5525	108378	c125357_g1,c123328_g1,c120219_g1,c28175_g1,c136874_g1,c130091_g1,c155806_g1,c255458_g1,c146926_g1,c68824_g1,c163849_g1,c146850_g1,c90335_g1,c120246_g1,c120826_g1,c135151_g1,c132206_g1,c124719_g2,c153324_g1,c1774_g1,c144255_g3,c170494_g1,c24603_g1,c137333_g1,c270894_g1,c158038_g4,c151942_g2,c140907_g1,c101955_g1,c123010_g1,c173544_g1,c83921_g1,c135326_g1,c175321_g1,c117340_g1,c54523_g1,c113839_g1,…
GO:0019028	viral capsid	cellular_component	0.097792	0.82568	50	2512	1765	108378	c231560_g1,c156403_g1,c168408_g1,c153324_g1,c123289_g1,c150400_g1,c128869_g1,c93659_g2,c174524_g4,c118290_g1,c178099_g2,c150915_g1,c141484_g1,c176315_g1,c13522_g1,c144923_g1,c64902_g1,c130455_g1,c138666_g1,c141522_g1,c145355_g1,c120300_g2,c167990_g4,c151353_g1,c141598_g1,c146106_g1,c83031_g1,c149024_g1,c145683_g2,c140237_g1,c169805_g1,c154395_g1,c130248_g2,c156868_g2,c151924_g1,c134867_g2,c162875…
GO:0019682	glyceraldehyde-3-phosphate metabolic process	biological_process	0.098275	0.82859	18	2512	513	108378	c77610_g1,c110877_g1,c147773_g1,c141813_g1,c163876_g1,c140940_g1,c107024_g1,c80893_g1,c118943_g1,c98411_g1,c144384_g1,c1087_g1,c135251_g1,c123328_g1,c133162_g1,c178486_g3,c132764_g1,c169503_g2
GO:0030976	thiamine pyrophosphate binding	molecular_function	0.098916	0.83283	6	2512	128	108378	c150563_g1,c173544_g1,c147609_g2,c28712_g1,c6997_g1,c143747_g1
GO:0004733	pyridoxamine-phosphate oxidase activity	molecular_function	0.099361	0.83541	2	2512	23	108378	c144255_g1,c98243_g1
GO:0006573	valine metabolic process	biological_process	0.10116	0.84939	15	2512	410	108378	c159240_g1,c137888_g2,c143568_g1,c171930_g2,c154501_g1,c162805_g3,c126422_g1,c169503_g2,c98411_g1,c149798_g1,c110810_g1,c173544_g1,c162805_g4,c163493_g2,c162805_g2
GO:0003968	RNA-directed RNA polymerase activity	molecular_function	0.10157	0.84955	15	2512	403	108378	c163678_g1,c214047_g1,c150525_g1,c120737_g1,c161166_g6,c181345_g1,c150859_g1,c156876_g3,c108082_g1,c158927_g1,c164035_g1,c155743_g1,c153324_g1,c122226_g2,c134468_g1
GO:0031379	RNA-directed RNA polymerase complex	cellular_component	0.10157	0.84955	15	2512	403	108378	c108082_g1,c150859_g1,c156876_g3,c155743_g1,c158927_g1,c164035_g1,c153324_g1,c122226_g2,c134468_g1,c163678_g1,c150525_g1,c214047_g1,c181345_g1,c161166_g6,c120737_g1
GO:0005246	calcium channel regulator activity	molecular_function	0.10161	0.84955	5	2512	100	108378	c58423_g1,c162743_g2,c141011_g1,c138497_g1,c156972_g1
GO:0000124	SAGA complex	cellular_component	0.10192	0.85101	2	2512	19	108378	c79238_g1,c177873_g1
GO:0004113	2',3'-cyclic-nucleotide 3'-phosphodiesterase activity	molecular_function	0.10234	0.85332	1	2512	5	108378	c120219_g1
GO:0044769	ATPase activity, coupled to transmembrane movement of ions, rotational mechanism	molecular_function	0.10259	0.85424	11	2512	288	108378	c135538_g1,c94593_g1,c126261_g1,c128316_g1,c137721_g1,c144140_g2,c134674_g1,c70606_g1,c141823_g2,c158301_g2,c147848_g1
GO:0009112	nucleobase metabolic process	biological_process	0.10394	0.86428	60	2512	2112	108378	c123477_g1,c41022_g1,c119000_g1,c183372_g1,c303292_g1,c152773_g2,c159910_g1,c153324_g1,c134468_g1,c108668_g1,c148900_g2,c150859_g1,c156876_g3,c147594_g1,c158049_g1,c109197_g1,c114388_g1,c140506_g1,c128316_g1,c138666_g1,c134809_g2,c23163_g1,c163678_g1,c78847_g1,c158927_g1,c143339_g1,c115511_g1,c122424_g1,c122226_g2,c19837_g1,c88240_g1,c148834_g1,c156279_g1,c154922_g1,c41427_g1,c67359_g1,c120737_g1…
GO:1902495	transmembrane transporter complex	cellular_component	0.10428	0.8659	12	2512	324	108378	c143794_g1,c128318_g2,c134896_g1,c150461_g1,c160185_g1,c131638_g2,c282187_g1,c42494_g1,c135961_g1,c109932_g2,c78724_g1,c110877_g1
GO:0006549	isoleucine metabolic process	biological_process	0.10466	0.86781	15	2512	412	108378	c162805_g4,c163493_g2,c162805_g2,c110810_g1,c173544_g1,c149798_g1,c169503_g2,c98411_g1,c126422_g1,c162805_g3,c159240_g1,c137888_g2,c143568_g1,c154501_g1,c171930_g2
GO:0006879	cellular iron ion homeostasis	biological_process	0.10516	0.86962	4	2512	74	108378	c82928_g1,c158699_g3,c158699_g2,c98867_g1
GO:0055072	iron ion homeostasis	biological_process	0.10516	0.86962	4	2512	74	108378	c98867_g1,c158699_g2,c82928_g1,c158699_g3
GO:0005669	transcription factor TFIID complex	cellular_component	0.10547	0.87099	5	2512	102	108378	c139087_g1,c163493_g2,c137891_g1,c66985_g2,c135790_g1
GO:0007034	vacuolar transport	biological_process	0.10612	0.87511	1	2512	7	108378	c179229_g1
GO:0006749	glutathione metabolic process	biological_process	0.10659	0.87779	10	2512	282	108378	c107024_g1,c178486_g3,c155338_g1,c31063_g1,c141555_g1,c90855_g1,c154739_g7,c125585_g1,c29112_g1,c163876_g1
GO:1990351	transporter complex	cellular_component	0.10705	0.88038	12	2512	325	108378	c42494_g1,c135961_g1,c110877_g1,c78724_g1,c109932_g2,c134896_g1,c143794_g1,c128318_g2,c150461_g1,c131638_g2,c282187_g1,c160185_g1
GO:0004784	superoxide dismutase activity	molecular_function	0.1075	0.88168	4	2512	80	108378	c83646_g1,c144472_g1,c144472_g2,c139993_g1
GO:0016721	oxidoreductase activity, acting on superoxide radicals as acceptor	molecular_function	0.1075	0.88168	4	2512	80	108378	c139993_g1,c83646_g1,c144472_g1,c144472_g2
GO:0033037	polysaccharide localization	biological_process	0.1079	0.88377	2	2512	21	108378	c41427_g1,c146711_g1
GO:0016337	single organismal cell-cell adhesion	biological_process	0.10889	0.88945	1	2512	7	108378	c151127_g1
GO:0098602	single organism cell adhesion	biological_process	0.10889	0.88945	1	2512	7	108378	c151127_g1
GO:0009081	branched-chain amino acid metabolic process	biological_process	0.10938	0.89011	16	2512	446	108378	c162805_g2,c110810_g1,c149798_g1,c169503_g2,c15946_g2,c137888_g2,c159240_g1,c154501_g1,c162805_g4,c163493_g2,c173544_g1,c98411_g1,c126422_g1,c162805_g3,c171930_g2,c143568_g1
GO:0039526	modulation by virus of host apoptotic process	biological_process	0.11018	0.89011	3	2512	54	108378	c218381_g1,c254809_g1,c66386_g1
GO:0044531	modulation of programmed cell death in other organism	biological_process	0.11018	0.89011	3	2512	54	108378	c66386_g1,c254809_g1,c218381_g1
GO:0044532	modulation of apoptotic process in other organism	biological_process	0.11018	0.89011	3	2512	54	108378	c254809_g1,c218381_g1,c66386_g1
GO:0052040	modulation by symbiont of host programmed cell death	biological_process	0.11018	0.89011	3	2512	54	108378	c66386_g1,c218381_g1,c254809_g1
GO:0052150	modulation by symbiont of host apoptotic process	biological_process	0.11018	0.89011	3	2512	54	108378	c218381_g1,c254809_g1,c66386_g1
GO:0052248	modulation of programmed cell death in other organism involved in symbiotic interaction	biological_process	0.11018	0.89011	3	2512	54	108378	c218381_g1,c254809_g1,c66386_g1
GO:0052433	modulation by organism of apoptotic process in other organism involved in symbiotic interaction	biological_process	0.11018	0.89011	3	2512	54	108378	c254809_g1,c218381_g1,c66386_g1
GO:0007548	sex differentiation	biological_process	0.1103	0.89011	4	2512	79	108378	c156206_g1,c154002_g1,c169984_g1,c111706_g1
GO:0098797	plasma membrane protein complex	cellular_component	0.1108	0.89297	22	2512	656	108378	c42494_g1,c280613_g1,c135961_g1,c133011_g1,c164815_g1,c133471_g1,c136101_g1,c146153_g1,c177101_g2,c128318_g2,c150461_g1,c83737_g1,c83445_g1,c153688_g1,c198564_g1,c33030_g1,c134674_g1,c4289_g1,c6067_g1,c204838_g1,c282187_g1,c80868_g1
GO:0019288	isopentenyl diphosphate biosynthetic process, methylerythritol 4-phosphate pathway	biological_process	0.11184	0.90007	1	2512	3	108378	c147773_g1
GO:0004455	ketol-acid reductoisomerase activity	molecular_function	0.11226	0.90226	5	2512	87	108378	c149798_g1,c162805_g2,c162805_g3,c126422_g1,c162805_g4
GO:0042178	xenobiotic catabolic process	biological_process	0.11259	0.90367	5	2512	103	108378	c137333_g1,c120826_g1,c172364_g7,c101964_g1,c151161_g1
GO:0016835	carbon-oxygen lyase activity	molecular_function	0.11273	0.90367	18	2512	526	108378	c167388_g1,c93755_g1,c78793_g1,c149725_g1,c151942_g2,c175725_g5,c25055_g1,c135283_g1,c8179_g1,c153111_g1,c160185_g1,c179083_g3,c169503_g2,c159066_g1,c228658_g1,c126256_g2,c141895_g1,c261296_g1
GO:0009292	genetic transfer	biological_process	0.11337	0.9076	2	2512	24	108378	c123495_g1,c133564_g2
GO:0016126	sterol biosynthetic process	biological_process	0.11366	0.90865	1	2512	7	108378	c144962_g1
GO:0046039	GTP metabolic process	biological_process	0.11414	0.9113	5	2512	115	108378	c120227_g1,c123477_g1,c146702_g1,c303292_g1,c146153_g1
GO:0022892	substrate-specific transporter activity	molecular_function	0.11429	0.9113	154	2512	5739	108378	c170494_g1,c138964_g1,c143226_g1,c120803_g1,c148900_g2,c150859_g1,c78724_g1,c153324_g1,c114322_g1,c129909_g1,c186108_g1,c149718_g3,c94593_g1,c270894_g1,c42494_g1,c133839_g1,c134851_g1,c103222_g1,c141457_g1,c139861_g2,c146860_g1,c304058_g1,c160185_g1,c106665_g1,c146850_g1,c121482_g1,c106939_g1,c155806_g1,c149049_g1,c135269_g2,c97554_g1,c157402_g3,c307256_g1,c116390_g1,c147848_g1,c156648_g1,c231003…
GO:0004616	phosphogluconate dehydrogenase (decarboxylating) activity	molecular_function	0.11477	0.91268	8	2512	182	108378	c144384_g1,c98411_g1,c169503_g2,c132764_g1,c80893_g1,c140940_g1,c141813_g1,c77610_g1
GO:0019521	D-gluconate metabolic process	biological_process	0.11477	0.91268	8	2512	182	108378	c80893_g1,c140940_g1,c169503_g2,c98411_g1,c144384_g1,c132764_g1,c77610_g1,c141813_g1
GO:0042537	benzene-containing compound metabolic process	biological_process	0.11534	0.91532	14	2512	385	108378	c101964_g1,c171930_g2,c143568_g1,c137888_g2,c159240_g1,c137333_g1,c173544_g1,c151161_g1,c110810_g1,c172364_g7,c163493_g2,c120826_g1,c98411_g1,c169503_g2
GO:0042720	mitochondrial inner membrane peptidase complex	cellular_component	0.11542	0.91532	3	2512	47	108378	c147530_g1,c109197_g1,c62319_g1
GO:0006568	tryptophan metabolic process	biological_process	0.11574	0.91532	20	2512	609	108378	c143568_g1,c171930_g2,c151942_g2,c167388_g1,c163493_g2,c173544_g1,c98411_g1,c228658_g1,c126256_g2,c137888_g2,c159240_g1,c142768_g1,c135283_g1,c160185_g1,c153111_g1,c141652_g1,c25055_g1,c110810_g1,c143010_g2,c169503_g2
GO:0006586	indolalkylamine metabolic process	biological_process	0.11574	0.91532	20	2512	609	108378	c151942_g2,c171930_g2,c143568_g1,c173544_g1,c167388_g1,c163493_g2,c98411_g1,c159240_g1,c137888_g2,c126256_g2,c228658_g1,c142768_g1,c110810_g1,c25055_g1,c143010_g2,c141652_g1,c153111_g1,c160185_g1,c135283_g1,c169503_g2
GO:0044780	bacterial-type flagellum assembly	biological_process	0.1159	0.91532	4	2512	70	108378	c155657_g1,c140930_g1,c133038_g1,c145923_g1
GO:0022891	substrate-specific transmembrane transporter activity	molecular_function	0.11601	0.91532	146	2512	5405	108378	c164573_g1,c173616_g1,c153134_g1,c149365_g1,c164561_g1,c121686_g1,c89675_g1,c123355_g1,c205172_g1,c205010_g1,c177975_g3,c148124_g1,c96839_g1,c253446_g1,c259619_g1,c139562_g1,c158301_g2,c94766_g1,c109739_g1,c24800_g1,c148803_g1,c81417_g1,c28044_g1,c140930_g1,c125840_g1,c44242_g1,c100385_g1,c133369_g1,c109840_g1,c141823_g2,c93326_g1,c167467_g1,c82052_g1,c148446_g2,c135937_g1,c177507_g1,c149049_g1,c…
GO:0004181	metallocarboxypeptidase activity	molecular_function	0.11795	0.92941	4	2512	87	108378	c159994_g2,c153400_g1,c140325_g1,c156206_g1
GO:0016765	transferase activity, transferring alkyl or aryl (other than methyl) groups	molecular_function	0.11911	0.93422	13	2512	364	108378	c255674_g1,c152258_g3,c168860_g2,c128997_g1,c141598_g1,c230909_g1,c106252_g1,c136874_g1,c131458_g1,c141597_g1,c231710_g1,c155594_g1,c106199_g1
GO:0042120	alginic acid metabolic process	biological_process	0.11918	0.93422	1	2512	6	108378	c169503_g2
GO:0042122	alginic acid catabolic process	biological_process	0.11918	0.93422	1	2512	6	108378	c169503_g2
GO:0045135	poly(beta-D-mannuronate) lyase activity	molecular_function	0.11918	0.93422	1	2512	6	108378	c169503_g2
GO:0006730	one-carbon metabolic process	biological_process	0.11943	0.93495	6	2512	155	108378	c152258_g3,c126422_g1,c162805_g3,c162805_g2,c162805_g4,c149798_g1
GO:0009055	electron carrier activity	molecular_function	0.12001	0.93829	35	2512	1165	108378	c155769_g1,c173996_g6,c106155_g1,c118862_g1,c118284_g1,c160183_g1,c133230_g1,c103222_g1,c154739_g7,c135754_g2,c141457_g1,c153866_g2,c131214_g1,c128240_g1,c119077_g1,c153725_g1,c304058_g1,c160185_g1,c155714_g1,c116716_g2,c139861_g2,c163121_g2,c141745_g1,c106939_g1,c123546_g2,c163916_g1,c120234_g2,c164416_g3,c153737_g3,c97554_g1,c132478_g1,c155044_g1,c164573_g1,c156942_g1,c80517_g1
GO:0005839	proteasome core complex	cellular_component	0.12039	0.94001	12	2512	376	108378	c140612_g1,c144630_g1,c134047_g1,c139495_g1,c132372_g1,c93019_g1,c13837_g1,c120061_g1,c115386_g1,c118093_g2,c67463_g1,c111105_g1
GO:0031647	regulation of protein stability	biological_process	0.121	0.94234	3	2512	49	108378	c115514_g2,c156861_g1,c171826_g3
GO:0050821	protein stabilization	biological_process	0.121	0.94234	3	2512	49	108378	c115514_g2,c156861_g1,c171826_g3
GO:0009240	isopentenyl diphosphate biosynthetic process	biological_process	0.12145	0.94342	1	2512	4	108378	c147773_g1
GO:0046490	isopentenyl diphosphate metabolic process	biological_process	0.12145	0.94342	1	2512	4	108378	c147773_g1
GO:0006733	oxidoreduction coenzyme metabolic process	biological_process	0.12275	0.95189	38	2512	1236	108378	c141813_g1,c167114_g5,c151942_g2,c144384_g1,c98411_g1,c140940_g1,c140506_g1,c80893_g1,c118943_g1,c1087_g1,c135251_g1,c110679_g2,c231661_g1,c133162_g1,c153111_g1,c159310_g1,c178486_g3,c163876_g1,c77610_g1,c144337_g1,c66629_g1,c110877_g1,c229877_g1,c167388_g1,c142241_g1,c107024_g1,c303044_g1,c290121_g1,c1783_g1,c123328_g1,c143695_g1,c132764_g1,c169503_g2,c141555_g1,c135283_g1,c169031_g3,c25055_g1,c…
GO:0006323	DNA packaging	biological_process	0.12296	0.95189	13	2512	367	108378	c154739_g5,c110553_g2,c304475_g1,c110553_g1,c150130_g1,c139087_g1,c145942_g1,c137295_g1,c229485_g1,c132009_g2,c154739_g4,c77990_g1,c115511_g1
GO:0010393	galacturonan metabolic process	biological_process	0.12334	0.95189	2	2512	19	108378	c159066_g1,c175725_g5
GO:0045488	pectin metabolic process	biological_process	0.12334	0.95189	2	2512	19	108378	c159066_g1,c175725_g5
GO:0045490	pectin catabolic process	biological_process	0.12334	0.95189	2	2512	19	108378	c175725_g5,c159066_g1
GO:0044423	virion part	cellular_component	0.1236	0.95256	76	2512	2797	108378	c79501_g1,c93659_g2,c128869_g1,c133921_g1,c231560_g1,c168408_g1,c138666_g1,c64902_g1,c144923_g1,c176315_g1,c150915_g1,c174524_g4,c151838_g1,c149315_g2,c146660_g1,c161753_g1,c175908_g1,c151924_g1,c156868_g2,c162875_g1,c134867_g2,c145683_g2,c149024_g1,c83031_g1,c146742_g1,c141598_g1,c176162_g1,c102615_g1,c171333_g6,c154465_g1,c154165_g1,c193997_g1,c205172_g1,c155743_g1,c135233_g1,c167163_g2,c151134…
GO:0051156	glucose 6-phosphate metabolic process	biological_process	0.12374	0.95256	18	2512	539	108378	c141813_g1,c163876_g1,c77610_g1,c110877_g1,c144384_g1,c98411_g1,c140940_g1,c142241_g1,c107024_g1,c80893_g1,c118943_g1,c1087_g1,c123328_g1,c135251_g1,c132764_g1,c169503_g2,c133162_g1,c178486_g3
GO:0042430	indole-containing compound metabolic process	biological_process	0.12532	0.96348	21	2512	644	108378	c171930_g2,c143568_g1,c151942_g2,c98411_g1,c173544_g1,c163493_g2,c167388_g1,c142159_g1,c142768_g1,c137888_g2,c159240_g1,c228658_g1,c126256_g2,c169503_g2,c141652_g1,c25055_g1,c143010_g2,c110810_g1,c135283_g1,c160185_g1,c153111_g1
GO:0016114	terpenoid biosynthetic process	biological_process	0.12574	0.96554	13	2512	310	108378	c136874_g1,c142159_g1,c23548_g1,c137888_g2,c137684_g1,c143568_g1,c141908_g1,c144962_g1,c28712_g1,c152932_g1,c163493_g2,c150563_g1,c123263_g1
GO:0045454	cell redox homeostasis	biological_process	0.12592	0.96567	21	2512	670	108378	c163916_g1,c112055_g1,c161717_g1,c109113_g1,c147366_g1,c153772_g1,c144986_g1,c156050_g2,c154739_g7,c110703_g1,c19280_g1,c150503_g4,c137895_g1,c160183_g1,c129127_g1,c122619_g1,c143385_g1,c151614_g1,c163916_g2,c110869_g1,c155044_g1
GO:0019200	carbohydrate kinase activity	molecular_function	0.12787	0.9761	7	2512	182	108378	c174677_g1,c1087_g1,c16073_g1,c142241_g1,c319229_g1,c143608_g2,c155817_g1
GO:0006767	water-soluble vitamin metabolic process	biological_process	0.12814	0.9761	33	2512	1088	108378	c98243_g1,c153514_g2,c302689_g1,c144255_g1,c162805_g3,c98411_g1,c142651_g1,c13522_g1,c1087_g1,c128997_g1,c159892_g1,c135688_g1,c66873_g1,c123137_g1,c149798_g1,c114188_g1,c164302_g1,c126422_g1,c147596_g1,c88422_g2,c136162_g1,c123322_g2,c87584_g1,c162805_g4,c229877_g1,c122876_g1,c169503_g2,c141555_g1,c106199_g1,c212024_g1,c145662_g2,c139354_g1,c162805_g2
GO:0060089	molecular transducer activity	molecular_function	0.12838	0.9761	69	2512	2622	108378	c135961_g1,c207728_g1,c130532_g2,c108825_g1,c319229_g1,c134858_g1,c155817_g1,c141781_g1,c129665_g1,c156840_g2,c154763_g3,c105929_g1,c175033_g1,c147175_g1,c179752_g1,c154073_g1,c89004_g1,c66637_g1,c118775_g1,c145355_g1,c161202_g1,c175113_g2,c144710_g2,c145859_g1,c109364_g1,c127807_g1,c18927_g1,c131638_g2,c172364_g1,c97350_g1,c143554_g2,c123841_g1,c158217_g3,c121686_g1,c173616_g1,c153048_g1,c152746…
GO:0005637	nuclear inner membrane	cellular_component	0.12842	0.9761	3	2512	56	108378	c111108_g1,c130248_g2,c139520_g1
GO:0005639	integral component of nuclear inner membrane	cellular_component	0.12842	0.9761	3	2512	56	108378	c139520_g1,c130248_g2,c111108_g1
GO:0031229	intrinsic component of nuclear inner membrane	cellular_component	0.12842	0.9761	3	2512	56	108378	c139520_g1,c111108_g1,c130248_g2
GO:0044453	nuclear membrane part	cellular_component	0.12842	0.9761	3	2512	56	108378	c130248_g2,c111108_g1,c139520_g1
GO:0051090	regulation of sequence-specific DNA binding transcription factor activity	biological_process	0.12873	0.97725	2	2512	22	108378	c152676_g1,c148466_g1
GO:0006090	pyruvate metabolic process	biological_process	0.12949	0.98176	25	2512	811	108378	c1087_g1,c123328_g1,c135251_g1,c153111_g1,c133162_g1,c159310_g1,c135283_g1,c25055_g1,c132764_g1,c151674_g1,c110679_g2,c231661_g1,c126452_g1,c144337_g1,c66629_g1,c147773_g1,c139131_g1,c151942_g2,c143609_g1,c140907_g1,c229877_g1,c167388_g1,c142241_g1,c140506_g1,c118943_g1
GO:0006721	terpenoid metabolic process	biological_process	0.13028	0.98632	13	2512	312	108378	c142159_g1,c136874_g1,c137888_g2,c137684_g1,c143568_g1,c23548_g1,c28712_g1,c141908_g1,c144962_g1,c150563_g1,c123263_g1,c152932_g1,c163493_g2
GO:0008443	phosphofructokinase activity	molecular_function	0.13042	0.98632	6	2512	145	108378	c155817_g1,c143608_g2,c319229_g1,c1087_g1,c174677_g1,c16073_g1
GO:0006766	vitamin metabolic process	biological_process	0.1309	0.98636	33	2512	1090	108378	c98411_g1,c142651_g1,c13522_g1,c98243_g1,c153514_g2,c302689_g1,c144255_g1,c162805_g3,c66873_g1,c123137_g1,c149798_g1,c1087_g1,c128997_g1,c159892_g1,c135688_g1,c88422_g2,c147596_g1,c136162_g1,c123322_g2,c229877_g1,c87584_g1,c162805_g4,c114188_g1,c164302_g1,c126422_g1,c169503_g2,c141555_g1,c106199_g1,c212024_g1,c145662_g2,c162805_g2,c139354_g1,c122876_g1
GO:0004478	methionine adenosyltransferase activity	molecular_function	0.13091	0.98636	4	2512	93	108378	c152258_g3,c230909_g1,c141598_g1,c155594_g1
GO:0006556	S-adenosylmethionine biosynthetic process	biological_process	0.13091	0.98636	4	2512	93	108378	c152258_g3,c141598_g1,c230909_g1,c155594_g1
GO:0016837	carbon-oxygen lyase activity, acting on polysaccharides	molecular_function	0.13181	0.99184	3	2512	42	108378	c159066_g1,c175725_g5,c169503_g2
GO:0015926	glucosidase activity	molecular_function	0.13224	0.99383	8	2512	204	108378	c84720_g1,c238653_g1,c61643_g1,c124466_g1,c158223_g1,c128817_g1,c186108_g1,c128192_g1
GO:0016879	ligase activity, forming carbon-nitrogen bonds	molecular_function	0.13307	0.99787	29	2512	994	108378	c132354_g1,c119157_g1,c139783_g1,c166767_g4,c148008_g1,c147811_g1,c204784_g1,c162196_g1,c122424_g1,c171002_g1,c83623_g1,c83438_g1,c162891_g1,c137526_g1,c120833_g1,c43645_g1,c146343_g2,c139364_g1,c144426_g1,c281208_g1,c155660_g1,c47066_g1,c150012_g1,c136441_g1,c130091_g1,c152676_g1,c86345_g1,c157472_g1,c108841_g1
GO:0019520	aldonic acid metabolic process	biological_process	0.1331	0.99787	8	2512	189	108378	c132764_g1,c169503_g2,c98411_g1,c144384_g1,c140940_g1,c80893_g1,c141813_g1,c77610_g1
GO:0009057	macromolecule catabolic process	biological_process	0.13427	1	62	2512	2312	108378	c139880_g2,c155806_g1,c159066_g1,c83921_g1,c28175_g1,c118638_g1,c136874_g1,c118093_g2,c67291_g1,c151194_g1,c133511_g1,c67463_g1,c159023_g1,c54523_g1,c169503_g2,c93019_g1,c152906_g1,c113839_g1,c68824_g1,c123355_g1,c119134_g1,c146198_g1,c90335_g1,c164561_g1,c110641_g1,c135151_g1,c132206_g1,c165744_g2,c149621_g1,c140806_g1,c1774_g1,c144630_g1,c110650_g1,c124719_g1,c142234_g1,c124719_g2,c281421_g1,c1…
GO:0022890	inorganic cation transmembrane transporter activity	molecular_function	0.13524	1	109	2512	4058	108378	c167467_g1,c126452_g1,c93326_g1,c141823_g2,c135710_g1,c174524_g4,c153866_g2,c109840_g1,c153085_g2,c131228_g1,c125840_g1,c44242_g1,c133369_g1,c128316_g1,c126261_g1,c140930_g1,c148803_g1,c28044_g1,c109739_g1,c94766_g1,c24800_g1,c138309_g3,c159755_g1,c134674_g1,c177507_g1,c136482_g2,c150614_g1,c133564_g1,c133599_g1,c137721_g1,c88033_g1,c148446_g2,c145691_g1,c205172_g1,c89675_g1,c121686_g1,c153134_g1…
GO:0006050	mannosamine metabolic process	biological_process	0.13536	1	2	2512	20	108378	c153889_g2,c229877_g1
GO:0006051	N-acetylmannosamine metabolic process	biological_process	0.13536	1	2	2512	20	108378	c229877_g1,c153889_g2
GO:0047465	N-acylglucosamine-6-phosphate 2-epimerase activity	molecular_function	0.13536	1	2	2512	20	108378	c229877_g1,c153889_g2
GO:1901292	nucleoside phosphate catabolic process	biological_process	0.13537	1	3	2512	56	108378	c123557_g2,c134809_g2,c120219_g1
GO:0019773	proteasome core complex, alpha-subunit complex	cellular_component	0.13604	1	6	2512	146	108378	c118093_g2,c115386_g1,c120061_g1,c144630_g1,c140612_g1,c132372_g1
GO:0043233	organelle lumen	cellular_component	0.1367	1	79	2512	2856	108378	c141929_g1,c139087_g1,c97181_g1,c18927_g1,c161401_g1,c115555_g1,c148900_g2,c147594_g1,c152773_g2,c153324_g1,c108668_g1,c79238_g1,c23163_g1,c78847_g1,c156279_g1,c115511_g1,c154600_g1,c154739_g7,c153772_g1,c131507_g1,c161717_g1,c157616_g3,c162435_g2,c151353_g1,c122619_g1,c145942_g1,c157896_g3,c140380_g1,c83445_g1,c168457_g2,c228881_g1,c143847_g1,c95680_g1,c137866_g1,c155805_g1,c146711_g1,c106292_g1…
GO:0070013	intracellular organelle lumen	cellular_component	0.1367	1	79	2512	2856	108378	c78847_g1,c23163_g1,c79238_g1,c156279_g1,c154739_g7,c154600_g1,c115511_g1,c18927_g1,c97181_g1,c139087_g1,c141929_g1,c147594_g1,c148900_g2,c115555_g1,c161401_g1,c108668_g1,c153324_g1,c152773_g2,c122619_g1,c83445_g1,c228881_g1,c168457_g2,c140380_g1,c157896_g3,c145942_g1,c137866_g1,c95680_g1,c143847_g1,c135176_g1,c106292_g1,c146711_g1,c155805_g1,c161717_g1,c157616_g3,c131507_g1,c153772_g1,c151353_g1…
GO:0071554	cell wall organization or biogenesis	biological_process	0.13673	1	19	2512	562	108378	c137526_g1,c146343_g2,c158982_g2,c144790_g1,c54523_g1,c157472_g1,c159008_g2,c169646_g1,c144426_g1,c47066_g1,c154232_g1,c110650_g1,c132354_g1,c119157_g1,c113952_g1,c149621_g1,c204784_g1,c162196_g1,c128408_g1
GO:0004022	alcohol dehydrogenase (NAD) activity	molecular_function	0.13699	1	1	2512	8	108378	c128869_g1
GO:0015945	methanol metabolic process	biological_process	0.13699	1	1	2512	8	108378	c128869_g1
GO:0015946	methanol oxidation	biological_process	0.13699	1	1	2512	8	108378	c128869_g1
GO:0004252	serine-type endopeptidase activity	molecular_function	0.13898	1	28	2512	890	108378	c157992_g1,c163678_g1,c143385_g1,c143118_g1,c89072_g1,c138922_g1,c120287_g1,c126610_g2,c150525_g1,c144108_g2,c302873_g1,c160877_g3,c152040_g3,c303316_g1,c205934_g1,c155061_g1,c163121_g2,c159292_g1,c18927_g1,c147273_g1,c166387_g1,c151154_g1,c161526_g1,c134468_g1,c152234_g1,c134473_g1,c129559_g1,c145859_g1
GO:0009267	cellular response to starvation	biological_process	0.1391	1	4	2512	88	108378	c116185_g2,c146926_g1,c43156_g1,c147498_g1
GO:0018958	phenol-containing compound metabolic process	biological_process	0.13985	1	2	2512	33	108378	c172364_g7,c151161_g1
GO:0019033	viral tegument	cellular_component	0.13988	1	6	2512	146	108378	c15559_g1,c146742_g1,c151134_g1,c144927_g1,c167163_g2,c168808_g1
GO:0016702	oxidoreductase activity, acting on single donors with incorporation of molecular oxygen, incorporation of two atoms of oxygen	molecular_function	0.14051	1	8	2512	204	108378	c151161_g1,c172364_g7,c166767_g4,c13522_g1,c120826_g1,c101964_g1,c155173_g1,c160173_g1
GO:0019897	extrinsic component of plasma membrane	cellular_component	0.14074	1	5	2512	124	108378	c83445_g1,c33030_g1,c136101_g1,c177101_g2,c198564_g1
GO:0015994	chlorophyll metabolic process	biological_process	0.14114	1	23	2512	641	108378	c158038_g4,c140284_g1,c119561_g1,c173331_g1,c110641_g1,c128700_g1,c134867_g3,c78847_g1,c144189_g1,c140806_g1,c279377_g1,c117340_g1,c150335_g2,c163761_g2,c141895_g1,c136874_g1,c261296_g1,c212024_g1,c132103_g1,c126509_g1,c106199_g1,c169805_g1,c141908_g1
GO:0006098	pentose-phosphate shunt	biological_process	0.14318	1	17	2512	510	108378	c132764_g1,c169503_g2,c133162_g1,c178486_g3,c1087_g1,c123328_g1,c135251_g1,c144384_g1,c98411_g1,c107024_g1,c140940_g1,c118943_g1,c80893_g1,c141813_g1,c163876_g1,c77610_g1,c110877_g1
GO:0046917	triphosphoribosyl-dephospho-CoA synthase activity	molecular_function	0.14372	1	1	2512	4	108378	c29187_g1
GO:0045263	proton-transporting ATP synthase complex, coupling factor F(o)	cellular_component	0.14454	1	21	2512	640	108378	c116390_g1,c233492_g1,c133839_g1,c135710_g1,c137664_g1,c149049_g1,c109739_g1,c86406_g2,c145576_g1,c153134_g1,c44242_g1,c133599_g1,c140278_g1,c133564_g1,c177507_g1,c146860_g1,c88033_g1,c139562_g1,c167099_g1,c145923_g1,c125245_g1
GO:0043414	macromolecule methylation	biological_process	0.14561	1	17	2512	484	108378	c132594_g1,c170669_g2,c136629_g1,c151135_g2,c50865_g1,c151924_g1,c145574_g1,c18652_g1,c81934_g1,c82823_g1,c114168_g1,c123010_g1,c159641_g1,c170669_g3,c143741_g1,c277958_g1,c63752_g1
GO:0061695	transferase complex, transferring phosphorus-containing groups	cellular_component	0.14597	1	49	2512	1644	108378	c158897_g2,c164035_g1,c108082_g1,c959_g1,c135760_g1,c181345_g1,c161166_g6,c146605_g1,c120737_g1,c110877_g1,c70854_g1,c155743_g1,c150415_g1,c108825_g1,c66985_g2,c118843_g1,c140380_g1,c214047_g1,c150525_g1,c145942_g1,c143794_g1,c108668_g1,c144710_g2,c78724_g1,c134468_g1,c153324_g1,c150859_g1,c156876_g3,c161401_g1,c1087_g1,c137891_g1,c139087_g1,c97181_g1,c131638_g2,c106605_g1,c88240_g1,c109932_g2,c1…
GO:0034618	arginine binding	molecular_function	0.14603	1	1	2512	4	108378	c158309_g1
GO:0019829	cation-transporting ATPase activity	molecular_function	0.14624	1	12	2512	344	108378	c141823_g2,c134674_g1,c70606_g1,c158301_g2,c147848_g1,c137721_g1,c144140_g2,c135538_g1,c94593_g1,c135269_g2,c128316_g1,c126261_g1
GO:0005125	cytokine activity	molecular_function	0.14689	1	4	2512	71	108378	c142763_g1,c93595_g1,c158326_g1,c253412_g1
GO:0065008	regulation of biological quality	biological_process	0.14697	1	79	2512	2794	108378	c113163_g1,c90316_g1,c123045_g1,c135971_g1,c57892_g1,c106638_g1,c109113_g1,c147366_g1,c270894_g1,c150503_g4,c42203_g1,c44256_g1,c154739_g7,c156050_g2,c177103_g4,c151614_g1,c160183_g1,c218381_g1,c82823_g1,c158699_g2,c148887_g1,c118946_g1,c185600_g1,c153772_g1,c87103_g1,c141085_g1,c254809_g1,c161717_g1,c146427_g1,c147399_g1,c184544_g1,c186914_g1,c77610_g1,c158699_g3,c146153_g1,c155044_g1,c115514_g2…
GO:0005834	heterotrimeric G-protein complex	cellular_component	0.14808	1	3	2512	70	108378	c33030_g1,c198564_g1,c177101_g2
GO:0031234	extrinsic component of cytoplasmic side of plasma membrane	cellular_component	0.14808	1	3	2512	70	108378	c177101_g2,c198564_g1,c33030_g1
GO:0044036	cell wall macromolecule metabolic process	biological_process	0.14817	1	13	2512	380	108378	c47066_g1,c204784_g1,c162196_g1,c110650_g1,c128408_g1,c144426_g1,c157472_g1,c149621_g1,c54523_g1,c132354_g1,c119157_g1,c137526_g1,c146343_g2
GO:0009098	leucine biosynthetic process	biological_process	0.14822	1	7	2512	165	108378	c162805_g3,c162805_g2,c126422_g1,c162805_g4,c15946_g2,c154501_g1,c149798_g1
GO:0043648	dicarboxylic acid metabolic process	biological_process	0.14825	1	22	2512	719	108378	c122424_g1,c159102_g1,c154739_g7,c302689_g1,c126273_g1,c139898_g2,c142133_g2,c144384_g1,c144413_g1,c128316_g1,c87584_g1,c139783_g1,c158689_g1,c148351_g1,c138666_g1,c136441_g1,c136703_g1,c23760_g1,c159910_g1,c129732_g1,c83746_g1,c139354_g1
GO:0009955	adaxial/abaxial pattern specification	biological_process	0.14898	1	1	2512	5	108378	c157616_g3
GO:0032041	NAD-dependent histone deacetylase activity (H3-K14 specific)	molecular_function	0.14902	1	1	2512	8	108378	c135176_g1
GO:0046969	NAD-dependent histone deacetylase activity (H3-K9 specific)	molecular_function	0.14902	1	1	2512	8	108378	c135176_g1
GO:0046970	NAD-dependent histone deacetylase activity (H4-K16 specific)	molecular_function	0.14902	1	1	2512	8	108378	c135176_g1
GO:0070932	histone H3 deacetylation	biological_process	0.14902	1	1	2512	8	108378	c135176_g1
GO:0070933	histone H4 deacetylation	biological_process	0.14902	1	1	2512	8	108378	c135176_g1
GO:0097372	NAD-dependent histone deacetylase activity (H3-K18 specific)	molecular_function	0.14902	1	1	2512	8	108378	c135176_g1
GO:0006091	generation of precursor metabolites and energy	biological_process	0.14904	1	77	2512	2814	108378	c103222_g1,c139131_g1,c151942_g2,c141457_g1,c207178_g1,c115384_g1,c135538_g1,c94593_g1,c118862_g1,c229183_g1,c1087_g1,c131638_g2,c153111_g1,c231661_g1,c156942_g1,c152258_g3,c169485_g4,c66629_g1,c151481_g1,c147848_g1,c173390_g3,c87584_g1,c97554_g1,c306700_g1,c106939_g1,c143695_g1,c1783_g1,c123328_g1,c153737_g3,c304058_g1,c144140_g2,c160185_g1,c139861_g2,c141555_g1,c132764_g1,c302689_g1,c141823_g2,…
GO:0043549	regulation of kinase activity	biological_process	0.14939	1	9	2512	244	108378	c139934_g1,c151573_g1,c135793_g1,c149621_g1,c133511_g1,c157717_g1,c115354_g1,c88917_g1,c175113_g2
GO:0045859	regulation of protein kinase activity	biological_process	0.14939	1	9	2512	244	108378	c157717_g1,c133511_g1,c149621_g1,c135793_g1,c151573_g1,c139934_g1,c175113_g2,c88917_g1,c115354_g1
GO:0009309	amine biosynthetic process	biological_process	0.14945	1	12	2512	348	108378	c151942_g2,c228658_g1,c126256_g2,c169503_g2,c141652_g1,c25055_g1,c133946_g1,c143010_g2,c167388_g1,c135283_g1,c153111_g1,c160185_g1
GO:0042401	cellular biogenic amine biosynthetic process	biological_process	0.14945	1	12	2512	348	108378	c151942_g2,c126256_g2,c228658_g1,c169503_g2,c25055_g1,c143010_g2,c133946_g1,c141652_g1,c160185_g1,c153111_g1,c135283_g1,c167388_g1
GO:0030493	bacteriochlorophyll metabolic process	biological_process	0.14956	1	2	2512	24	108378	c140284_g1,c173331_g1
GO:0030494	bacteriochlorophyll biosynthetic process	biological_process	0.14956	1	2	2512	24	108378	c173331_g1,c140284_g1
GO:0001503	ossification	biological_process	0.15005	1	4	2512	94	108378	c149718_g3,c161887_g1,c13522_g1,c143690_g1
GO:0031515	tRNA (m1A) methyltransferase complex	cellular_component	0.15046	1	3	2512	57	108378	c18652_g1,c170669_g2,c170669_g3
GO:0034708	methyltransferase complex	cellular_component	0.15046	1	3	2512	57	108378	c18652_g1,c170669_g2,c170669_g3
GO:0043527	tRNA methyltransferase complex	cellular_component	0.15046	1	3	2512	57	108378	c170669_g2,c170669_g3,c18652_g1
GO:0004345	glucose-6-phosphate dehydrogenase activity	molecular_function	0.15077	1	3	2512	57	108378	c163876_g1,c178486_g3,c107024_g1
GO:0006566	threonine metabolic process	biological_process	0.15102	1	14	2512	436	108378	c133038_g1,c255458_g1,c205172_g1,c118831_g1,c165035_g1,c154165_g1,c154922_g1,c106696_g1,c64902_g1,c131983_g1,c89971_g1,c177103_g4,c151924_g1,c123126_g1
GO:0004602	glutathione peroxidase activity	molecular_function	0.15131	1	3	2512	49	108378	c29112_g1,c31063_g1,c154739_g7
GO:0016874	ligase activity	molecular_function	0.15188	1	73	2512	2726	108378	c169412_g1,c171755_g5,c122424_g1,c171002_g1,c158038_g4,c144189_g1,c132354_g1,c177103_g4,c78847_g1,c132431_g1,c144426_g1,c150012_g1,c133038_g1,c123126_g1,c156995_g1,c43645_g1,c143010_g2,c122192_g1,c110641_g1,c204784_g1,c119561_g1,c119157_g1,c146153_g1,c138853_g1,c148008_g1,c136874_g1,c155660_g1,c255458_g1,c130091_g1,c152676_g1,c154501_g1,c106199_g1,c146343_g2,c120833_g1,c154922_g1,c114328_g1,c1188…
GO:0031099	regeneration	biological_process	0.15188	1	3	2512	49	108378	c97554_g1,c141138_g1,c110553_g2
GO:0042246	tissue regeneration	biological_process	0.15188	1	3	2512	49	108378	c110553_g2,c141138_g1,c97554_g1
GO:0051592	response to calcium ion	biological_process	0.15206	1	1	2512	4	108378	c281208_g1
GO:0006012	galactose metabolic process	biological_process	0.15229	1	13	2512	360	108378	c238653_g1,c84720_g1,c61643_g1,c1087_g1,c261217_g1,c124466_g1,c158223_g1,c281421_g1,c165744_g2,c128817_g1,c142241_g1,c186108_g1,c128192_g1
GO:0031669	cellular response to nutrient levels	biological_process	0.15258	1	4	2512	90	108378	c147498_g1,c116185_g2,c146926_g1,c43156_g1
GO:0004620	phospholipase activity	molecular_function	0.15378	1	4	2512	79	108378	c205165_g1,c133564_g1,c157553_g1,c84823_g1
GO:0009378	four-way junction helicase activity	molecular_function	0.15385	1	15	2512	356	108378	c128700_g1,c145213_g1,c132103_g1,c133581_g1,c159876_g1,c144189_g1,c150335_g2,c158038_g4,c279377_g1,c140806_g1,c119561_g1,c163761_g2,c118638_g1,c110641_g1,c136874_g1
GO:0009379	Holliday junction helicase complex	cellular_component	0.15385	1	15	2512	356	108378	c144189_g1,c133581_g1,c159876_g1,c132103_g1,c145213_g1,c128700_g1,c136874_g1,c110641_g1,c118638_g1,c163761_g2,c119561_g1,c140806_g1,c279377_g1,c158038_g4,c150335_g2
GO:0048476	Holliday junction resolvase complex	cellular_component	0.15385	1	15	2512	356	108378	c136874_g1,c110641_g1,c118638_g1,c163761_g2,c119561_g1,c279377_g1,c140806_g1,c158038_g4,c150335_g2,c144189_g1,c159876_g1,c133581_g1,c132103_g1,c145213_g1,c128700_g1
GO:0008410	CoA-transferase activity	molecular_function	0.15432	1	2	2512	29	108378	c21954_g1,c83394_g1
GO:0005773	vacuole	cellular_component	0.15459	1	9	2512	228	108378	c319229_g1,c157616_g3,c94744_g1,c87926_g1,c155657_g1,c135673_g1,c147314_g1,c106292_g1,c134674_g1
GO:0031974	membrane-enclosed lumen	cellular_component	0.15547	1	79	2512	2888	108378	c164158_g2,c137165_g1,c110834_g1,c169710_g2,c66985_g2,c143747_g1,c110869_g1,c141509_g1,c150415_g1,c67359_g1,c161753_g1,c154103_g1,c218804_g1,c147201_g1,c188934_g1,c158897_g2,c152206_g1,c282283_g1,c158301_g2,c959_g1,c135760_g1,c151569_g1,c18652_g1,c95507_g2,c163493_g2,c138666_g1,c118441_g1,c167467_g1,c88240_g1,c135790_g1,c146312_g2,c41427_g1,c154922_g1,c89971_g1,c137891_g1,c179488_g1,c163034_g1,c1…
GO:0006633	fatty acid biosynthetic process	biological_process	0.1581	1	20	2512	599	108378	c164444_g3,c171930_g2,c143568_g1,c147695_g1,c98411_g1,c81929_g1,c163493_g2,c148134_g1,c145048_g1,c173544_g1,c152880_g1,c131171_g1,c159240_g1,c137888_g2,c169503_g2,c256501_g1,c142560_g1,c87647_g1,c181225_g1,c110810_g1
GO:0005833	hemoglobin complex	cellular_component	0.15832	1	1	2512	9	108378	c115514_g2
GO:0020027	hemoglobin metabolic process	biological_process	0.15832	1	1	2512	9	108378	c115514_g2
GO:0030097	hemopoiesis	biological_process	0.15832	1	1	2512	9	108378	c115514_g2
GO:0030492	hemoglobin binding	molecular_function	0.15832	1	1	2512	9	108378	c115514_g2
GO:0048534	hematopoietic or lymphoid organ development	biological_process	0.15832	1	1	2512	9	108378	c115514_g2
GO:0004017	adenylate kinase activity	molecular_function	0.15837	1	4	2512	80	108378	c19837_g1,c148834_g1,c137433_g2,c78847_g1
GO:0004185	serine-type carboxypeptidase activity	molecular_function	0.15864	1	8	2512	216	108378	c145900_g1,c134503_g1,c118946_g1,c86738_g1,c157806_g1,c147165_g1,c151416_g1,c169405_g3
GO:0042775	mitochondrial ATP synthesis coupled electron transport	biological_process	0.15872	1	22	2512	706	108378	c156942_g1,c103222_g1,c141457_g1,c153866_g2,c167114_g5,c290121_g1,c97554_g1,c164573_g1,c132478_g1,c143695_g1,c106939_g1,c118862_g1,c1783_g1,c120234_g2,c164416_g3,c169031_g3,c119077_g1,c304058_g1,c160185_g1,c131638_g2,c116716_g2,c139861_g2
GO:0005184	neuropeptide hormone activity	molecular_function	0.15904	1	5	2512	116	108378	c169068_g1,c147498_g1,c113873_g1,c116716_g2,c131292_g1
GO:0007165	signal transduction	biological_process	0.15933	1	210	2512	8458	108378	c152906_g1,c147201_g1,c157856_g1,c280966_g1,c90724_g1,c32156_g1,c159816_g1,c132661_g1,c161753_g1,c116716_g2,c164967_g1,c157178_g2,c33030_g1,c198564_g1,c138497_g1,c130234_g1,c140228_g2,c153835_g1,c152746_g1,c16073_g1,c64355_g1,c136101_g1,c147498_g1,c83737_g1,c88369_g1,c123056_g1,c163309_g2,c112642_g1,c154165_g1,c177468_g2,c133890_g1,c253412_g1,c163745_g2,c62856_g1,c205165_g1,c262359_g1,c158049_g1,…
GO:0031640	killing of cells of other organism	biological_process	0.16062	1	4	2512	88	108378	c151109_g2,c118946_g1,c66386_g1,c254809_g1
GO:0044364	disruption of cells of other organism	biological_process	0.16062	1	4	2512	88	108378	c151109_g2,c254809_g1,c118946_g1,c66386_g1
GO:0016197	endosomal transport	biological_process	0.16063	1	3	2512	57	108378	c147507_g1,c145038_g1,c282948_g1
GO:0008767	UDP-galactopyranose mutase activity	molecular_function	0.16081	1	1	2512	6	108378	c146106_g1
GO:0007224	smoothened signaling pathway	biological_process	0.16089	1	2	2512	33	108378	c82452_g1,c149347_g1
GO:0018874	benzoate metabolic process	biological_process	0.16099	1	11	2512	305	108378	c143568_g1,c171930_g2,c159240_g1,c137888_g2,c173544_g1,c151161_g1,c110810_g1,c172364_g7,c163493_g2,c98411_g1,c169503_g2
GO:0004668	protein-arginine deiminase activity	molecular_function	0.16195	1	2	2512	29	108378	c311118_g1,c167900_g3
GO:0046332	SMAD binding	molecular_function	0.162	1	2	2512	25	108378	c122722_g1,c110514_g1
GO:0019904	protein domain specific binding	molecular_function	0.16208	1	3	2512	62	108378	c143635_g1,c142696_g1,c105526_g1
GO:0015995	chlorophyll biosynthetic process	biological_process	0.16292	1	16	2512	422	108378	c132103_g1,c141908_g1,c150335_g2,c279377_g1,c140806_g1,c163761_g2,c136874_g1,c128700_g1,c134867_g3,c78847_g1,c144189_g1,c158038_g4,c140284_g1,c119561_g1,c173331_g1,c110641_g1
GO:0007016	cytoskeletal anchoring at plasma membrane	biological_process	0.1634	1	3	2512	64	108378	c4289_g1,c6067_g1,c133471_g1
GO:0000045	autophagosome assembly	biological_process	0.16363	1	3	2512	64	108378	c146926_g1,c116185_g2,c43156_g1
GO:0016236	macroautophagy	biological_process	0.16363	1	3	2512	64	108378	c43156_g1,c146926_g1,c116185_g2
GO:0043768	S-ribosylhomocysteine lyase activity	molecular_function	0.1644	1	1	2512	5	108378	c185600_g1
GO:0015099	nickel cation transmembrane transporter activity	molecular_function	0.16487	1	3	2512	55	108378	c131228_g1,c148803_g1,c157402_g3
GO:0015675	nickel cation transport	biological_process	0.16487	1	3	2512	55	108378	c131228_g1,c157402_g3,c148803_g1
GO:0004550	nucleoside diphosphate kinase activity	molecular_function	0.16502	1	4	2512	98	108378	c120227_g1,c123477_g1,c303292_g1,c146702_g1
GO:0006183	GTP biosynthetic process	biological_process	0.16502	1	4	2512	98	108378	c303292_g1,c146702_g1,c123477_g1,c120227_g1
GO:0006228	UTP biosynthetic process	biological_process	0.16502	1	4	2512	98	108378	c120227_g1,c303292_g1,c146702_g1,c123477_g1
GO:0009790	embryo development	biological_process	0.16522	1	5	2512	124	108378	c180932_g1,c133890_g1,c150055_g1,c90724_g1,c177103_g2
GO:0006066	alcohol metabolic process	biological_process	0.16553	1	19	2512	584	108378	c144384_g1,c144962_g1,c114841_g1,c118943_g1,c147791_g1,c142241_g1,c124000_g1,c146198_g1,c160563_g1,c231661_g1,c145182_g1,c172026_g2,c141617_g1,c133374_g1,c149832_g2,c128869_g1,c123328_g1,c148887_g1,c111713_g1
GO:0016743	carboxyl- or carbamoyltransferase activity	molecular_function	0.16671	1	2	2512	32	108378	c83136_g1,c133327_g1
GO:0016715	oxidoreductase activity, acting on paired donors, with incorporation or reduction of molecular oxygen, reduced ascorbate as one donor, and incorporation of one atom of oxygen	molecular_function	0.16756	1	2	2512	27	108378	c154583_g1,c149005_g1
GO:0000272	polysaccharide catabolic process	biological_process	0.16758	1	5	2512	100	108378	c159066_g1,c159023_g1,c54523_g1,c169503_g2,c175725_g5
GO:0004112	cyclic-nucleotide phosphodiesterase activity	molecular_function	0.16865	1	4	2512	99	108378	c169805_g1,c98680_g1,c142791_g1,c120219_g1
GO:0007631	feeding behavior	biological_process	0.16899	1	3	2512	52	108378	c181345_g1,c125678_g1,c178010_g1
GO:0006554	lysine catabolic process	biological_process	0.16923	1	13	2512	376	108378	c50865_g1,c123010_g1,c98411_g1,c169503_g2,c163493_g2,c114168_g1,c173544_g1,c110810_g1,c145574_g1,c143568_g1,c171930_g2,c137888_g2,c159240_g1
GO:0009068	aspartate family amino acid catabolic process	biological_process	0.16923	1	13	2512	376	108378	c137888_g2,c159240_g1,c143568_g1,c171930_g2,c145574_g1,c110810_g1,c173544_g1,c114168_g1,c163493_g2,c169503_g2,c98411_g1,c123010_g1,c50865_g1
GO:0030488	tRNA methylation	biological_process	0.16925	1	3	2512	61	108378	c170669_g3,c170669_g2,c18652_g1
GO:0046051	UTP metabolic process	biological_process	0.17008	1	4	2512	100	108378	c120227_g1,c303292_g1,c146702_g1,c123477_g1
GO:0009067	aspartate family amino acid biosynthetic process	biological_process	0.17062	1	10	2512	263	108378	c158689_g1,c144413_g1,c139783_g1,c144384_g1,c83746_g1,c139898_g2,c129732_g1,c23760_g1,c136703_g1,c136441_g1
GO:0009084	glutamine family amino acid biosynthetic process	biological_process	0.17076	1	5	2512	115	108378	c106155_g1,c157472_g1,c154739_g7,c137526_g1,c119157_g1
GO:0070461	SAGA-type complex	cellular_component	0.17118	1	3	2512	46	108378	c79238_g1,c163034_g1,c177873_g1
GO:0044183	protein binding involved in protein folding	molecular_function	0.17124	1	4	2512	64	108378	c147269_g1,c147314_g1,c204467_g1,c155657_g1
GO:0019725	cellular homeostasis	biological_process	0.17335	1	26	2512	888	108378	c153772_g1,c112055_g1,c161717_g1,c147366_g1,c109113_g1,c163916_g1,c158699_g2,c256061_g1,c110869_g1,c163916_g2,c155044_g1,c122619_g1,c98867_g1,c151614_g1,c143385_g1,c129127_g1,c160183_g1,c150503_g4,c137895_g1,c110703_g1,c19280_g1,c82928_g1,c156050_g2,c144986_g1,c154739_g7,c158699_g3
GO:0006241	CTP biosynthetic process	biological_process	0.17449	1	4	2512	99	108378	c120227_g1,c146702_g1,c303292_g1,c123477_g1
GO:0046036	CTP metabolic process	biological_process	0.17449	1	4	2512	99	108378	c120227_g1,c123477_g1,c146702_g1,c303292_g1
GO:0003908	methylated-DNA-[protein]-cysteine S-methyltransferase activity	molecular_function	0.17494	1	1	2512	10	108378	c160589_g1
GO:0019054	modulation by virus of host process	biological_process	0.17541	1	4	2512	96	108378	c146153_g1,c66386_g1,c254809_g1,c218381_g1
GO:0044068	modulation by symbiont of host cellular process	biological_process	0.17541	1	4	2512	96	108378	c66386_g1,c218381_g1,c254809_g1,c146153_g1
GO:0045926	negative regulation of growth	biological_process	0.17559	1	1	2512	5	108378	c89971_g1
GO:0042597	periplasmic space	cellular_component	0.17569	1	6	2512	160	108378	c151127_g1,c137158_g1,c128376_g1,c164363_g1,c169503_g2,c153737_g3
GO:0005754	mitochondrial proton-transporting ATP synthase, catalytic core	cellular_component	0.17587	1	1	2512	5	108378	c158301_g2
GO:0008187	poly-pyrimidine tract binding	molecular_function	0.17587	1	1	2512	5	108378	c158301_g2
GO:0008266	poly(U) RNA binding	molecular_function	0.17587	1	1	2512	5	108378	c158301_g2
GO:0045267	proton-transporting ATP synthase, catalytic core	cellular_component	0.17587	1	1	2512	5	108378	c158301_g2
GO:0008277	regulation of G-protein coupled receptor protein signaling pathway	biological_process	0.1759	1	6	2512	176	108378	c155943_g1,c158258_g1,c151084_g1,c123546_g2,c959_g1,c157856_g1
GO:0016840	carbon-nitrogen lyase activity	molecular_function	0.17597	1	5	2512	114	108378	c142159_g1,c138666_g1,c126273_g1,c159910_g1,c128316_g1
GO:0004553	hydrolase activity, hydrolyzing O-glycosyl compounds	molecular_function	0.17641	1	59	2512	2032	108378	c147347_g1,c146958_g1,c151608_g2,c54523_g1,c159023_g1,c19023_g2,c65440_g1,c236770_g1,c94067_g1,c158223_g1,c104097_g1,c132789_g1,c159848_g1,c155806_g1,c86112_g1,c108331_g1,c141509_g1,c149621_g1,c134321_g1,c65847_g1,c169423_g6,c165744_g2,c121681_g2,c144504_g1,c124466_g1,c83086_g2,c128192_g1,c165300_g2,c127714_g1,c128817_g1,c168882_g3,c138296_g1,c281421_g1,c131824_g1,c147616_g1,c29832_g1,c169646_g1,…
GO:0009209	pyrimidine ribonucleoside triphosphate biosynthetic process	biological_process	0.17666	1	4	2512	100	108378	c120227_g1,c123477_g1,c146702_g1,c303292_g1
GO:0016108	tetraterpenoid metabolic process	biological_process	0.17736	1	7	2512	155	108378	c141908_g1,c23548_g1,c152932_g1,c163493_g2,c137888_g2,c143568_g1,c123263_g1
GO:0016109	tetraterpenoid biosynthetic process	biological_process	0.17736	1	7	2512	155	108378	c143568_g1,c123263_g1,c137888_g2,c163493_g2,c23548_g1,c152932_g1,c141908_g1
GO:0016116	carotenoid metabolic process	biological_process	0.17736	1	7	2512	155	108378	c141908_g1,c23548_g1,c152932_g1,c163493_g2,c137888_g2,c123263_g1,c143568_g1
GO:0016117	carotenoid biosynthetic process	biological_process	0.17736	1	7	2512	155	108378	c137888_g2,c143568_g1,c123263_g1,c152932_g1,c23548_g1,c163493_g2,c141908_g1
GO:0007155	cell adhesion	biological_process	0.17788	1	26	2512	881	108378	c183372_g1,c160466_g1,c124241_g1,c156265_g1,c143690_g1,c177103_g2,c134958_g1,c122603_g1,c110553_g2,c165066_g1,c149718_g3,c305114_g1,c151127_g1,c97554_g1,c13522_g1,c141138_g1,c136182_g1,c132990_g1,c143608_g2,c147773_g1,c205172_g1,c104394_g1,c161887_g1,c147399_g1,c19280_g1,c147778_g1
GO:0015075	ion transmembrane transporter activity	molecular_function	0.17844	1	136	2512	5156	108378	c158301_g2,c259619_g1,c253446_g1,c139562_g1,c205010_g1,c177975_g3,c148124_g1,c96839_g1,c89675_g1,c123355_g1,c205172_g1,c164561_g1,c121686_g1,c173616_g1,c153134_g1,c149365_g1,c164573_g1,c177507_g1,c82052_g1,c148446_g2,c93326_g1,c141823_g2,c167467_g1,c109840_g1,c140930_g1,c100385_g1,c125840_g1,c44242_g1,c133369_g1,c94766_g1,c109739_g1,c24800_g1,c81417_g1,c28044_g1,c148803_g1,c121482_g1,c106939_g1,c…
GO:0009148	pyrimidine nucleoside triphosphate biosynthetic process	biological_process	0.17881	1	4	2512	101	108378	c120227_g1,c146702_g1,c303292_g1,c123477_g1
GO:0003870	5-aminolevulinate synthase activity	molecular_function	0.17888	1	1	2512	9	108378	c89971_g1
GO:0030170	pyridoxal phosphate binding	molecular_function	0.17923	1	16	2512	543	108378	c133733_g1,c279918_g1,c106696_g1,c90496_g1,c89971_g1,c158041_g11,c152273_g1,c204838_g1,c151924_g1,c209511_g1,c141907_g1,c139235_g1,c145516_g1,c123006_g1,c161510_g1,c169642_g5
GO:0009099	valine biosynthetic process	biological_process	0.17999	1	6	2512	145	108378	c154501_g1,c162805_g3,c126422_g1,c162805_g4,c162805_g2,c149798_g1
GO:0003993	acid phosphatase activity	molecular_function	0.1803	1	4	2512	94	108378	c122876_g1,c147596_g1,c164302_g1,c135688_g1
GO:0046782	regulation of viral transcription	biological_process	0.18084	1	2	2512	29	108378	c107235_g1,c296617_g1
GO:1903900	regulation of viral life cycle	biological_process	0.18084	1	2	2512	29	108378	c107235_g1,c296617_g1
GO:0008939	nicotinate-nucleotide-dimethylbenzimidazole phosphoribosyltransferase activity	molecular_function	0.18087	1	1	2512	9	108378	c212024_g1
GO:0035091	phosphatidylinositol binding	molecular_function	0.18161	1	5	2512	134	108378	c133564_g1,c150055_g1,c152586_g1,c121668_g1,c127807_g1
GO:0009208	pyrimidine ribonucleoside triphosphate metabolic process	biological_process	0.18184	1	4	2512	102	108378	c123477_g1,c146702_g1,c303292_g1,c120227_g1
GO:0019497	hexachlorocyclohexane metabolic process	biological_process	0.18274	1	4	2512	95	108378	c122876_g1,c147596_g1,c164302_g1,c135688_g1
GO:0003953	NAD+ nucleosidase activity	molecular_function	0.18299	1	1	2512	11	108378	c141555_g1
GO:0007601	visual perception	biological_process	0.18314	1	1	2512	8	108378	c169805_g1
GO:0030553	cGMP binding	molecular_function	0.18314	1	1	2512	8	108378	c169805_g1
GO:0050953	sensory perception of light stimulus	biological_process	0.18314	1	1	2512	8	108378	c169805_g1
GO:0009424	bacterial-type flagellum hook	cellular_component	0.18343	1	3	2512	67	108378	c205172_g1,c147966_g2,c107076_g1
GO:0044700	single organism signaling	biological_process	0.18413	1	210	2512	8509	108378	c163806_g4,c307256_g1,c95680_g1,c207728_g1,c118384_g1,c108825_g1,c130532_g2,c319229_g1,c120826_g1,c124868_g1,c174984_g2,c134858_g1,c155817_g1,c139039_g1,c166896_g1,c156840_g2,c129665_g1,c144937_g1,c161589_g3,c154763_g3,c161166_g6,c105929_g1,c175033_g1,c158326_g1,c212024_g1,c147175_g1,c155409_g1,c114222_g2,c147513_g1,c154073_g1,c179752_g1,c160009_g5,c82452_g1,c109210_g1,c123186_g2,c114388_g1,c9246…
GO:0004611	phosphoenolpyruvate carboxykinase activity	molecular_function	0.18425	1	6	2512	172	108378	c121668_g1,c115384_g1,c205698_g1,c152436_g1,c145683_g2,c149161_g1
GO:0008614	pyridoxine metabolic process	biological_process	0.18465	1	2	2512	35	108378	c98243_g1,c144255_g1
GO:0008615	pyridoxine biosynthetic process	biological_process	0.18465	1	2	2512	35	108378	c144255_g1,c98243_g1
GO:0042819	vitamin B6 biosynthetic process	biological_process	0.18465	1	2	2512	35	108378	c144255_g1,c98243_g1
GO:0016999	antibiotic metabolic process	biological_process	0.18502	1	11	2512	314	108378	c148887_g1,c66362_g1,c124000_g1,c142241_g1,c107897_g1,c147791_g1,c149832_g2,c92998_g1,c145182_g1,c144384_g1,c141617_g1
GO:0017000	antibiotic biosynthetic process	biological_process	0.18502	1	11	2512	314	108378	c124000_g1,c66362_g1,c148887_g1,c141617_g1,c145182_g1,c144384_g1,c149832_g2,c92998_g1,c147791_g1,c142241_g1,c107897_g1
GO:0017144	drug metabolic process	biological_process	0.18502	1	11	2512	314	108378	c141617_g1,c145182_g1,c144384_g1,c107897_g1,c142241_g1,c149832_g2,c147791_g1,c92998_g1,c66362_g1,c124000_g1,c148887_g1
GO:0042625	ATPase activity, coupled to transmembrane movement of ions	molecular_function	0.18516	1	12	2512	369	108378	c141823_g2,c134674_g1,c70606_g1,c158301_g2,c147848_g1,c137721_g1,c144140_g2,c94593_g1,c135538_g1,c135269_g2,c126261_g1,c128316_g1
GO:0016575	histone deacetylation	biological_process	0.18586	1	1	2512	10	108378	c135176_g1
GO:0031078	histone deacetylase activity (H3-K14 specific)	molecular_function	0.18586	1	1	2512	10	108378	c135176_g1
GO:0032129	histone deacetylase activity (H3-K9 specific)	molecular_function	0.18586	1	1	2512	10	108378	c135176_g1
GO:0034739	histone deacetylase activity (H4-K16 specific)	molecular_function	0.18586	1	1	2512	10	108378	c135176_g1
GO:0023052	signaling	biological_process	0.18598	1	210	2512	8511	108378	c93595_g1,c214047_g1,c87584_g1,c122619_g1,c146711_g1,c147399_g1,c105895_g1,c135961_g1,c158258_g1,c141989_g1,c139117_g1,c141781_g1,c280274_g1,c113873_g1,c176468_g1,c123546_g2,c35530_g1,c145355_g1,c134809_g2,c144189_g1,c177578_g1,c171566_g4,c177103_g4,c89004_g1,c155703_g1,c138298_g1,c155943_g1,c66637_g1,c118775_g1,c18927_g1,c106243_g1,c172364_g1,c141929_g1,c138520_g1,c204838_g1,c151674_g1,c175113_g…
GO:0046660	female sex differentiation	biological_process	0.18626	1	3	2512	67	108378	c156206_g1,c154002_g1,c111706_g1
GO:0031221	arabinan metabolic process	biological_process	0.18638	1	1	2512	8	108378	c138296_g1
GO:0016860	intramolecular oxidoreductase activity	molecular_function	0.18655	1	8	2512	227	108378	c135251_g1,c118775_g1,c140677_g1,c231661_g1,c127867_g1,c133374_g1,c240806_g1,c139562_g1
GO:0008299	isoprenoid biosynthetic process	biological_process	0.18715	1	14	2512	379	108378	c152932_g1,c163493_g2,c150563_g1,c123263_g1,c144962_g1,c141908_g1,c28712_g1,c23548_g1,c147773_g1,c137888_g2,c137684_g1,c143568_g1,c136874_g1,c142159_g1
GO:0009220	pyrimidine ribonucleotide biosynthetic process	biological_process	0.1873	1	7	2512	200	108378	c119000_g1,c123477_g1,c143339_g1,c229877_g1,c146702_g1,c303292_g1,c120227_g1
GO:0030163	protein catabolic process	biological_process	0.18741	1	36	2512	1402	108378	c136874_g1,c118638_g1,c28175_g1,c139880_g2,c113839_g1,c68824_g1,c152906_g1,c93019_g1,c67463_g1,c67291_g1,c118093_g2,c90335_g1,c110641_g1,c132206_g1,c135151_g1,c124719_g2,c124719_g1,c144630_g1,c1774_g1,c140806_g1,c120061_g1,c132372_g1,c111105_g1,c63491_g1,c140612_g1,c154002_g1,c134047_g1,c158038_g4,c139934_g1,c132385_g1,c136509_g1,c139495_g1,c13837_g1,c155819_g1,c159151_g1,c115386_g1
GO:0006631	fatty acid metabolic process	biological_process	0.18757	1	23	2512	740	108378	c152880_g1,c131171_g1,c173202_g1,c137888_g2,c159240_g1,c256501_g1,c169503_g2,c142560_g1,c155338_g1,c181225_g1,c110810_g1,c87647_g1,c164444_g3,c171930_g2,c143568_g1,c91531_g1,c98411_g1,c147695_g1,c163493_g2,c81929_g1,c173544_g1,c145048_g1,c148134_g1
GO:0009097	isoleucine biosynthetic process	biological_process	0.18867	1	6	2512	147	108378	c154501_g1,c162805_g3,c162805_g2,c126422_g1,c162805_g4,c149798_g1
GO:0032934	sterol binding	molecular_function	0.18981	1	2	2512	43	108378	c18698_g1,c81929_g1
GO:0030176	integral component of endoplasmic reticulum membrane	cellular_component	0.19079	1	7	2512	202	108378	c158897_g1,c88033_g1,c72852_g1,c88681_g1,c107643_g1,c7718_g1,c143010_g1
GO:0009218	pyrimidine ribonucleotide metabolic process	biological_process	0.19086	1	7	2512	202	108378	c119000_g1,c143339_g1,c123477_g1,c229877_g1,c303292_g1,c146702_g1,c120227_g1
GO:0004709	MAP kinase kinase kinase activity	molecular_function	0.19149	1	1	2512	7	108378	c175113_g2
GO:0019887	protein kinase regulator activity	molecular_function	0.19151	1	6	2512	158	108378	c133511_g1,c115354_g1,c88917_g1,c139934_g1,c135793_g1,c149621_g1
GO:0008661	1-deoxy-D-xylulose-5-phosphate synthase activity	molecular_function	0.19195	1	3	2512	47	108378	c28712_g1,c137684_g1,c150563_g1
GO:0004348	glucosylceramidase activity	molecular_function	0.19203	1	2	2512	34	108378	c86112_g1,c65440_g1
GO:0006720	isoprenoid metabolic process	biological_process	0.19247	1	14	2512	381	108378	c147773_g1,c137888_g2,c137684_g1,c143568_g1,c23548_g1,c142159_g1,c136874_g1,c150563_g1,c123263_g1,c152932_g1,c163493_g2,c28712_g1,c141908_g1,c144962_g1
GO:0006544	glycine metabolic process	biological_process	0.19258	1	16	2512	540	108378	c132215_g1,c255458_g1,c133038_g1,c165035_g1,c106696_g1,c125661_g1,c89971_g1,c151924_g1,c123126_g1,c205172_g1,c118831_g1,c154165_g1,c154922_g1,c64902_g1,c131983_g1,c177103_g4
GO:0000502	proteasome complex	cellular_component	0.19291	1	13	2512	452	108378	c134047_g1,c144630_g1,c140612_g1,c111105_g1,c67463_g1,c115386_g1,c118093_g2,c67291_g1,c120061_g1,c13837_g1,c139495_g1,c93019_g1,c132372_g1
GO:0006570	tyrosine metabolic process	biological_process	0.19358	1	17	2512	573	108378	c228658_g1,c153946_g1,c126256_g2,c101964_g1,c106860_g1,c169503_g2,c135283_g1,c153111_g1,c160185_g1,c141652_g1,c25055_g1,c143010_g2,c137333_g1,c151942_g2,c122619_g1,c120826_g1,c167388_g1
GO:0019207	kinase regulator activity	molecular_function	0.19368	1	6	2512	159	108378	c139934_g1,c135793_g1,c149621_g1,c133511_g1,c88917_g1,c115354_g1
GO:0008235	metalloexopeptidase activity	molecular_function	0.19406	1	4	2512	105	108378	c153400_g1,c159994_g2,c156206_g1,c140325_g1
GO:0033644	host cell membrane	cellular_component	0.19437	1	9	2512	252	108378	c270894_g1,c164561_g1,c123006_g1,c155806_g1,c123355_g1,c154395_g1,c133511_g1,c79501_g1,c170494_g1
GO:0044218	other organism cell membrane	cellular_component	0.19437	1	9	2512	252	108378	c123355_g1,c155806_g1,c123006_g1,c270894_g1,c164561_g1,c170494_g1,c79501_g1,c133511_g1,c154395_g1
GO:0044279	other organism membrane	cellular_component	0.19437	1	9	2512	252	108378	c170494_g1,c79501_g1,c133511_g1,c154395_g1,c123355_g1,c155806_g1,c123006_g1,c270894_g1,c164561_g1
GO:0006367	transcription initiation from RNA polymerase II promoter	biological_process	0.19442	1	8	2512	194	108378	c145942_g1,c97181_g1,c140380_g1,c158897_g2,c150415_g1,c161401_g1,c959_g1,c135760_g1
GO:0001932	regulation of protein phosphorylation	biological_process	0.1963	1	9	2512	262	108378	c133511_g1,c157717_g1,c139934_g1,c151573_g1,c135793_g1,c149621_g1,c115354_g1,c88917_g1,c175113_g2
GO:0033202	DNA helicase complex	cellular_component	0.19778	1	15	2512	374	108378	c132103_g1,c145213_g1,c128700_g1,c144189_g1,c133581_g1,c159876_g1,c119561_g1,c279377_g1,c140806_g1,c158038_g4,c150335_g2,c136874_g1,c118638_g1,c110641_g1,c163761_g2
GO:0019220	regulation of phosphate metabolic process	biological_process	0.1978	1	11	2512	342	108378	c175113_g2,c115354_g1,c88917_g1,c149621_g1,c135793_g1,c151573_g1,c139934_g1,c157717_g1,c131983_g1,c133511_g1,c174271_g1
GO:0051174	regulation of phosphorus metabolic process	biological_process	0.1978	1	11	2512	342	108378	c88917_g1,c115354_g1,c175113_g2,c131983_g1,c157717_g1,c174271_g1,c133511_g1,c149621_g1,c151573_g1,c139934_g1,c135793_g1
GO:0051172	negative regulation of nitrogen compound metabolic process	biological_process	0.19808	1	11	2512	350	108378	c159826_g1,c159826_g3,c156310_g1,c110834_g1,c131983_g1,c81986_g1,c159826_g2,c145923_g1,c174271_g1,c148111_g1,c119200_g1
GO:0048472	threonine-phosphate decarboxylase activity	molecular_function	0.19812	1	1	2512	10	108378	c123137_g1
GO:0050661	NADP binding	molecular_function	0.19861	1	9	2512	261	108378	c166460_g5,c132764_g1,c80893_g1,c145662_g2,c178486_g3,c140940_g1,c107024_g1,c163876_g1,c141813_g1
GO:0016887	ATPase activity	molecular_function	0.19923	1	81	2512	2871	108378	c97350_g1,c157479_g2,c156528_g1,c158401_g1,c78724_g1,c94593_g1,c135538_g1,c91956_g1,c144189_g1,c78847_g1,c254604_g1,c66637_g1,c164414_g2,c19837_g1,c158038_g4,c153321_g1,c153399_g2,c130184_g1,c133511_g1,c34258_g1,c134893_g1,c144140_g2,c212024_g1,c106199_g1,c133445_g1,c136874_g1,c135269_g2,c129727_g1,c45507_g1,c119561_g1,c147848_g1,c108825_g1,c54026_g1,c110641_g1,c88221_g1,c152865_g1,c307256_g1,c20…
GO:0007131	reciprocal meiotic recombination	biological_process	0.19955	1	3	2512	56	108378	c207178_g1,c151353_g1,c154922_g1
GO:0035825	reciprocal DNA recombination	biological_process	0.19955	1	3	2512	56	108378	c154922_g1,c151353_g1,c207178_g1
GO:0003727	single-stranded RNA binding	molecular_function	0.19994	1	1	2512	8	108378	c158301_g2
GO:0090407	organophosphate biosynthetic process	biological_process	0.19995	1	57	2512	2093	108378	c153134_g1,c229877_g1,c145576_g1,c86406_g2,c146153_g1,c126539_g1,c149049_g1,c146702_g1,c147773_g1,c110877_g1,c126273_g1,c147848_g1,c66849_g1,c172206_g3,c116390_g1,c145923_g1,c139562_g1,c125245_g1,c167099_g1,c144140_g2,c146860_g1,c137433_g2,c211204_g1,c70606_g1,c120227_g1,c165035_g1,c158301_g2,c140278_g1,c109197_g1,c135538_g1,c44242_g1,c94593_g1,c128316_g1,c138666_g1,c109739_g1,c78847_g1,c143339_g…
GO:0006739	NADP metabolic process	biological_process	0.20072	1	17	2512	541	108378	c133162_g1,c178486_g3,c132764_g1,c169503_g2,c1087_g1,c135251_g1,c123328_g1,c140940_g1,c107024_g1,c80893_g1,c118943_g1,c98411_g1,c144384_g1,c77610_g1,c110877_g1,c141813_g1,c163876_g1
GO:0046999	regulation of conjugation	biological_process	0.20154	1	2	2512	39	108378	c155769_g1,c109840_g1
GO:0009082	branched-chain amino acid biosynthetic process	biological_process	0.20213	1	7	2512	181	108378	c149798_g1,c162805_g3,c162805_g2,c126422_g1,c15946_g2,c162805_g4,c154501_g1
GO:0016426	tRNA (adenine) methyltransferase activity	molecular_function	0.2038	1	3	2512	66	108378	c170669_g2,c170669_g3,c18652_g1
GO:0016429	tRNA (adenine-N1-)-methyltransferase activity	molecular_function	0.2038	1	3	2512	66	108378	c170669_g2,c170669_g3,c18652_g1
GO:0044425	membrane part	cellular_component	0.20396	1	386	2512	14917	108378	c115599_g1,c145038_g1,c147644_g1,c158301_g2,c122835_g1,c156159_g3,c6067_g1,c151467_g1,c259619_g1,c139562_g1,c139739_g2,c172206_g3,c207070_g1,c285154_g1,c135778_g2,c147773_g1,c148848_g1,c179229_g1,c142695_g1,c164573_g1,c148134_g1,c153134_g1,c171322_g2,c122597_g1,c115845_g1,c135937_g1,c159078_g2,c284414_g1,c177103_g2,c4289_g1,c177507_g1,c82052_g1,c148446_g2,c133374_g1,c120061_g1,c80868_g1,c139364_g…
GO:0006909	phagocytosis	biological_process	0.20425	1	2	2512	27	108378	c120953_g1,c18927_g1
GO:1901070	guanosine-containing compound biosynthetic process	biological_process	0.20438	1	4	2512	106	108378	c120227_g1,c123477_g1,c303292_g1,c146702_g1
GO:0009063	cellular amino acid catabolic process	biological_process	0.20447	1	21	2512	696	108378	c169503_g2,c50865_g1,c151924_g1,c110810_g1,c125661_g1,c106696_g1,c137888_g2,c253255_g1,c159240_g1,c101964_g1,c132215_g1,c145574_g1,c98411_g1,c120826_g1,c123010_g1,c173544_g1,c114168_g1,c163493_g2,c120246_g1,c143568_g1,c171930_g2
GO:0019201	nucleotide kinase activity	molecular_function	0.20485	1	4	2512	94	108378	c19837_g1,c148834_g1,c137433_g2,c78847_g1
GO:0030660	Golgi-associated vesicle membrane	cellular_component	0.20524	1	6	2512	163	108378	c164815_g1,c80868_g1,c147221_g1,c146153_g1,c153688_g1,c280613_g1
GO:0016875	ligase activity, forming carbon-oxygen bonds	molecular_function	0.20609	1	26	2512	949	108378	c29187_g1,c177103_g4,c132431_g1,c64902_g1,c131983_g1,c154922_g1,c137059_g3,c205172_g1,c171755_g5,c159102_g1,c114328_g1,c118831_g1,c154165_g1,c106199_g1,c123126_g1,c132440_g1,c156995_g1,c142696_g1,c143010_g2,c147796_g1,c94398_g1,c255458_g1,c133038_g1,c303303_g1,c154501_g1,c135068_g1
GO:0016876	ligase activity, forming aminoacyl-tRNA and related compounds	molecular_function	0.20609	1	26	2512	949	108378	c29187_g1,c177103_g4,c132431_g1,c64902_g1,c131983_g1,c154922_g1,c137059_g3,c159102_g1,c205172_g1,c171755_g5,c114328_g1,c118831_g1,c154165_g1,c106199_g1,c123126_g1,c156995_g1,c132440_g1,c142696_g1,c147796_g1,c143010_g2,c94398_g1,c255458_g1,c133038_g1,c303303_g1,c154501_g1,c135068_g1
GO:0016744	transferase activity, transferring aldehyde or ketonic groups	molecular_function	0.20615	1	3	2512	52	108378	c28712_g1,c150563_g1,c137684_g1
GO:0042816	vitamin B6 metabolic process	biological_process	0.20628	1	2	2512	37	108378	c144255_g1,c98243_g1
GO:0006081	cellular aldehyde metabolic process	biological_process	0.20691	1	23	2512	769	108378	c135251_g1,c90316_g1,c123328_g1,c1087_g1,c137355_g1,c178486_g3,c162805_g2,c133162_g1,c169503_g2,c132764_g1,c110877_g1,c139131_g1,c147773_g1,c77610_g1,c126422_g1,c163876_g1,c141813_g1,c80893_g1,c118943_g1,c140940_g1,c107024_g1,c144384_g1,c98411_g1
GO:0009072	aromatic amino acid family metabolic process	biological_process	0.20721	1	26	2512	917	108378	c169503_g2,c141652_g1,c25055_g1,c110810_g1,c143010_g2,c135283_g1,c153111_g1,c160185_g1,c142768_g1,c101964_g1,c106860_g1,c159240_g1,c137888_g2,c228658_g1,c126256_g2,c153946_g1,c98411_g1,c120826_g1,c122619_g1,c173544_g1,c167388_g1,c163493_g2,c137333_g1,c171930_g2,c143568_g1,c151942_g2
GO:0006399	tRNA metabolic process	biological_process	0.20751	1	47	2512	1689	108378	c142696_g1,c170669_g2,c156995_g1,c123263_g1,c147796_g1,c143010_g2,c123126_g1,c133038_g1,c94398_g1,c137888_g2,c165271_g10,c136441_g1,c163493_g2,c64902_g1,c114168_g1,c131983_g1,c167351_g1,c177103_g4,c123010_g1,c132431_g1,c20657_g1,c171755_g5,c114328_g1,c143741_g1,c23548_g1,c118831_g1,c144986_g1,c154922_g1,c132440_g1,c120833_g1,c106199_g1,c255458_g1,c83031_g1,c135068_g1,c154501_g1,c303303_g1,c18652_…
GO:0043178	alcohol binding	molecular_function	0.2076	1	2	2512	44	108378	c18698_g1,c81929_g1
GO:0005798	Golgi-associated vesicle	cellular_component	0.20804	1	6	2512	164	108378	c147221_g1,c164815_g1,c80868_g1,c146153_g1,c153688_g1,c280613_g1
GO:0050792	regulation of viral process	biological_process	0.20813	1	3	2512	60	108378	c107235_g1,c296617_g1,c169423_g6
GO:1901068	guanosine-containing compound metabolic process	biological_process	0.20817	1	5	2512	137	108378	c146153_g1,c120227_g1,c303292_g1,c146702_g1,c123477_g1
GO:0043462	regulation of ATPase activity	biological_process	0.20857	1	1	2512	8	108378	c135269_g2
GO:0044248	cellular catabolic process	biological_process	0.20944	1	114	2512	4493	108378	c146926_g1,c68824_g1,c151194_g1,c133511_g1,c146850_g1,c125357_g1,c120219_g1,c28175_g1,c118638_g1,c136874_g1,c159240_g1,c154501_g1,c173202_g1,c130091_g1,c255458_g1,c155806_g1,c120826_g1,c135151_g1,c132206_g1,c90335_g1,c146198_g1,c120246_g1,c171930_g2,c147399_g1,c132372_g1,c144255_g3,c170494_g1,c24603_g1,c111105_g1,c141929_g1,c144630_g1,c124719_g1,c124719_g2,c153324_g1,c253255_g1,c101964_g1,c1774_g…
GO:0019835	cytolysis	biological_process	0.20978	1	5	2512	132	108378	c42484_g1,c118946_g1,c137637_g1,c151109_g2,c161663_g1
GO:0006563	L-serine metabolic process	biological_process	0.21064	1	15	2512	497	108378	c154922_g1,c106696_g1,c165035_g1,c118831_g1,c154165_g1,c133038_g1,c255458_g1,c205172_g1,c123126_g1,c145501_g1,c151924_g1,c177103_g4,c89971_g1,c131983_g1,c64902_g1
GO:0005135	interleukin-3 receptor binding	molecular_function	0.21084	1	1	2512	9	108378	c134674_g1
GO:0005894	interleukin-3 receptor complex	cellular_component	0.21084	1	1	2512	9	108378	c134674_g1
GO:0008814	citrate CoA-transferase activity	molecular_function	0.21096	1	1	2512	10	108378	c83394_g1
GO:0009346	citrate lyase complex	cellular_component	0.21096	1	1	2512	10	108378	c83394_g1
GO:0007517	muscle organ development	biological_process	0.21163	1	1	2512	12	108378	c78847_g1
GO:0061061	muscle structure development	biological_process	0.21163	1	1	2512	12	108378	c78847_g1
GO:0044434	chloroplast part	cellular_component	0.21225	1	16	2512	437	108378	c132103_g1,c163761_g2,c135937_g1,c158301_g2,c136874_g1,c150335_g2,c140806_g1,c279377_g1,c160173_g1,c78847_g1,c144189_g1,c128700_g1,c134867_g3,c110641_g1,c158038_g4,c119561_g1
GO:0001948	glycoprotein binding	molecular_function	0.21225	1	2	2512	37	108378	c170531_g1,c132385_g1
GO:0043394	proteoglycan binding	molecular_function	0.21225	1	2	2512	37	108378	c132385_g1,c170531_g1
GO:0043395	heparan sulfate proteoglycan binding	molecular_function	0.21225	1	2	2512	37	108378	c170531_g1,c132385_g1
GO:0009405	pathogenesis	biological_process	0.21231	1	41	2512	1449	108378	c149718_g3,c130455_g1,c141011_g1,c283234_g1,c117869_g1,c145527_g1,c107643_g1,c148471_g1,c123312_g1,c12565_g1,c137637_g1,c26906_g1,c154922_g1,c106980_g1,c8838_g1,c148766_g1,c254243_g1,c147344_g1,c155769_g1,c159910_g1,c147557_g1,c152365_g1,c151043_g1,c161009_g1,c144337_g1,c146090_g1,c39079_g1,c106665_g1,c162384_g1,c163745_g3,c158897_g1,c151109_g2,c156972_g1,c146742_g1,c162743_g2,c171145_g2,c173202_…
GO:0006813	potassium ion transport	biological_process	0.21393	1	15	2512	429	108378	c23548_g1,c162805_g3,c135961_g1,c105895_g1,c126422_g1,c302628_g1,c42494_g1,c135269_g2,c162805_g4,c162805_g2,c123263_g1,c169087_g1,c139898_g2,c149798_g1,c144384_g1
GO:0003854	3-beta-hydroxy-delta5-steroid dehydrogenase activity	molecular_function	0.21485	1	11	2512	297	108378	c149832_g2,c110810_g1,c147791_g1,c144384_g1,c145182_g1,c148887_g1,c23760_g1,c77610_g1,c124000_g1,c90316_g1,c82823_g1
GO:0008207	C21-steroid hormone metabolic process	biological_process	0.21485	1	11	2512	297	108378	c144384_g1,c145182_g1,c149832_g2,c110810_g1,c147791_g1,c82823_g1,c124000_g1,c90316_g1,c77610_g1,c23760_g1,c148887_g1
GO:0016229	steroid dehydrogenase activity	molecular_function	0.21485	1	11	2512	297	108378	c148887_g1,c77610_g1,c23760_g1,c90316_g1,c124000_g1,c82823_g1,c149832_g2,c110810_g1,c147791_g1,c144384_g1,c145182_g1
GO:0033764	steroid dehydrogenase activity, acting on the CH-OH group of donors, NAD or NADP as acceptor	molecular_function	0.21485	1	11	2512	297	108378	c124000_g1,c90316_g1,c82823_g1,c148887_g1,c23760_g1,c77610_g1,c144384_g1,c145182_g1,c149832_g2,c147791_g1,c110810_g1
GO:0050896	response to stimulus	biological_process	0.21498	1	329	2512	13112	108378	c101964_g1,c137036_g1,c115555_g1,c136108_g1,c18927_g1,c156310_g1,c148471_g1,c89004_g1,c155703_g1,c153778_g1,c118775_g1,c92065_g1,c145355_g1,c177578_g1,c144189_g1,c280274_g1,c113873_g1,c35530_g1,c118638_g1,c122876_g1,c174243_g2,c176468_g1,c19023_g2,c118946_g1,c141989_g1,c139117_g1,c105895_g1,c135961_g1,c146711_g1,c29112_g1,c87584_g1,c214047_g1,c122619_g1,c134674_g1,c138037_g1,c178010_g1,c106980_g1…
GO:0008209	androgen metabolic process	biological_process	0.21585	1	11	2512	298	108378	c82823_g1,c124000_g1,c90316_g1,c77610_g1,c23760_g1,c148887_g1,c144384_g1,c145182_g1,c149832_g2,c147791_g1,c110810_g1
GO:0008210	estrogen metabolic process	biological_process	0.21585	1	11	2512	298	108378	c147791_g1,c149832_g2,c110810_g1,c144384_g1,c145182_g1,c77610_g1,c23760_g1,c148887_g1,c82823_g1,c124000_g1,c90316_g1
GO:0001907	killing by symbiont of host cells	biological_process	0.21665	1	3	2512	69	108378	c254809_g1,c66386_g1,c118946_g1
GO:0044004	disruption by symbiont of host cell	biological_process	0.21665	1	3	2512	69	108378	c66386_g1,c118946_g1,c254809_g1
GO:0003857	3-hydroxyacyl-CoA dehydrogenase activity	molecular_function	0.21698	1	9	2512	253	108378	c98411_g1,c169503_g2,c163493_g2,c173544_g1,c110810_g1,c143568_g1,c171930_g2,c137888_g2,c159240_g1
GO:0002682	regulation of immune system process	biological_process	0.21807	1	4	2512	109	108378	c87103_g1,c147498_g1,c42932_g1,c122619_g1
GO:0019842	vitamin binding	molecular_function	0.21971	1	8	2512	243	108378	c173544_g1,c150563_g1,c131458_g1,c28712_g1,c143747_g1,c147609_g2,c66362_g1,c6997_g1
GO:0008483	transaminase activity	molecular_function	0.22124	1	5	2512	154	108378	c204838_g1,c152273_g1,c158041_g11,c161510_g1,c133733_g1
GO:0055070	copper ion homeostasis	biological_process	0.22128	1	1	2512	12	108378	c256061_g1
GO:0016836	hydro-lyase activity	molecular_function	0.22146	1	11	2512	357	108378	c78793_g1,c153111_g1,c8179_g1,c135283_g1,c167388_g1,c25055_g1,c261296_g1,c141895_g1,c126256_g2,c151942_g2,c149725_g1
GO:0003013	circulatory system process	biological_process	0.22229	1	2	2512	35	108378	c106638_g1,c72631_g1
GO:0003018	vascular process in circulatory system	biological_process	0.22229	1	2	2512	35	108378	c106638_g1,c72631_g1
GO:0008015	blood circulation	biological_process	0.22229	1	2	2512	35	108378	c106638_g1,c72631_g1
GO:0035150	regulation of tube size	biological_process	0.22229	1	2	2512	35	108378	c72631_g1,c106638_g1
GO:0050880	regulation of blood vessel size	biological_process	0.22229	1	2	2512	35	108378	c106638_g1,c72631_g1
GO:1903522	regulation of blood circulation	biological_process	0.22229	1	2	2512	35	108378	c106638_g1,c72631_g1
GO:1901606	alpha-amino acid catabolic process	biological_process	0.22293	1	20	2512	672	108378	c171930_g2,c143568_g1,c114168_g1,c163493_g2,c173544_g1,c123010_g1,c98411_g1,c120826_g1,c132215_g1,c145574_g1,c137888_g2,c253255_g1,c159240_g1,c101964_g1,c106696_g1,c125661_g1,c110810_g1,c50865_g1,c151924_g1,c169503_g2
GO:0009765	photosynthesis, light harvesting	biological_process	0.2238	1	1	2512	6	108378	c169485_g4
GO:0004358	glutamate N-acetyltransferase activity	molecular_function	0.2261	1	1	2512	12	108378	c106155_g1
GO:0042325	regulation of phosphorylation	biological_process	0.22618	1	9	2512	270	108378	c149621_g1,c135793_g1,c151573_g1,c139934_g1,c157717_g1,c133511_g1,c175113_g2,c88917_g1,c115354_g1
GO:0044161	host cell cytoplasmic vesicle	cellular_component	0.22678	1	1	2512	7	108378	c26906_g1
GO:0051818	disruption of cells of other organism involved in symbiotic interaction	biological_process	0.22692	1	3	2512	71	108378	c254809_g1,c66386_g1,c118946_g1
GO:0051883	killing of cells in other organism involved in symbiotic interaction	biological_process	0.22692	1	3	2512	71	108378	c254809_g1,c118946_g1,c66386_g1
GO:0044435	plastid part	cellular_component	0.22723	1	16	2512	448	108378	c144189_g1,c78847_g1,c134867_g3,c128700_g1,c110641_g1,c119561_g1,c158038_g4,c132103_g1,c136874_g1,c135937_g1,c158301_g2,c163761_g2,c160173_g1,c140806_g1,c279377_g1,c150335_g2
GO:0030436	asexual sporulation	biological_process	0.22744	1	3	2512	64	108378	c157806_g1,c107968_g1,c143609_g1
GO:0007591	molting cycle, chitin-based cuticle	biological_process	0.2276	1	1	2512	10	108378	c147498_g1
GO:0008255	ecdysis-triggering hormone activity	molecular_function	0.2276	1	1	2512	10	108378	c147498_g1
GO:0018990	ecdysis, chitin-based cuticle	biological_process	0.2276	1	1	2512	10	108378	c147498_g1
GO:0022404	molting cycle process	biological_process	0.2276	1	1	2512	10	108378	c147498_g1
GO:0042303	molting cycle	biological_process	0.2276	1	1	2512	10	108378	c147498_g1
GO:0016877	ligase activity, forming carbon-sulfur bonds	molecular_function	0.22774	1	4	2512	107	108378	c108841_g1,c146153_g1,c147811_g1,c138853_g1
GO:0000287	magnesium ion binding	molecular_function	0.2278	1	17	2512	544	108378	c6997_g1,c25055_g1,c135283_g1,c153111_g1,c179083_g3,c110877_g1,c151942_g2,c145634_g1,c90855_g1,c101955_g1,c229877_g1,c167388_g1,c140506_g1,c150461_g1,c156509_g1,c134858_g1,c93755_g1
GO:0016747	transferase activity, transferring acyl groups other than amino-acyl groups	molecular_function	0.22783	1	30	2512	980	108378	c89971_g1,c181225_g1,c145852_g1,c145501_g1,c106155_g1,c131171_g1,c165706_g1,c152880_g1,c178372_g2,c174387_g3,c81929_g1,c83737_g1,c156555_g1,c4427_g1,c145048_g1,c148351_g1,c161510_g1,c151573_g1,c106485_g1,c174747_g1,c103653_g1,c143568_g1,c138298_g1,c135710_g1,c154663_g2,c146198_g1,c164444_g3,c158091_g1,c163081_g2,c146912_g1
GO:0005856	cytoskeleton	cellular_component	0.22815	1	60	2512	2293	108378	c154165_g1,c155805_g1,c186914_g1,c205172_g1,c147399_g1,c24151_g1,c148743_g1,c108825_g1,c228881_g1,c165066_g1,c166452_g6,c168909_g1,c164158_g2,c153134_g1,c154501_g1,c153840_g2,c133196_g1,c135326_g1,c141085_g1,c161753_g1,c163745_g3,c43925_g1,c54523_g1,c120953_g1,c12565_g1,c154600_g1,c133011_g1,c152773_g3,c305806_g1,c42203_g1,c167467_g1,c154922_g1,c154529_g1,c175261_g2,c138124_g1,c183359_g1,c180932_…
GO:0008831	dTDP-4-dehydrorhamnose reductase activity	molecular_function	0.22823	1	7	2512	179	108378	c144384_g1,c145182_g1,c124000_g1,c141617_g1,c149832_g2,c147791_g1,c148887_g1
GO:0022857	transmembrane transporter activity	molecular_function	0.22895	1	168	2512	6414	108378	c158301_g2,c156159_g3,c96839_g1,c148124_g1,c177975_g3,c205010_g1,c139562_g1,c253446_g1,c259619_g1,c164561_g1,c121686_g1,c205172_g1,c167990_g1,c123355_g1,c89675_g1,c164573_g1,c149365_g1,c153134_g1,c173616_g1,c135937_g1,c177507_g1,c82052_g1,c148446_g2,c282187_g1,c106330_g1,c109840_g1,c167467_g1,c141823_g2,c93326_g1,c81417_g1,c148803_g1,c28044_g1,c24800_g1,c150461_g1,c109739_g1,c94766_g1,c133369_g1,…
GO:0004435	phosphatidylinositol phospholipase C activity	molecular_function	0.22905	1	2	2512	33	108378	c205165_g1,c157553_g1
GO:0046339	diacylglycerol metabolic process	biological_process	0.22905	1	2	2512	33	108378	c205165_g1,c157553_g1
GO:0009512	cytochrome b6f complex	cellular_component	0.22967	1	5	2512	128	108378	c160733_g1,c173996_g6,c135631_g1,c131149_g1,c160896_g1
GO:0003810	protein-glutamine gamma-glutamyltransferase activity	molecular_function	0.22969	1	1	2512	10	108378	c158326_g1
GO:0007033	vacuole organization	biological_process	0.23001	1	3	2512	75	108378	c146926_g1,c116185_g2,c43156_g1
GO:0044712	single-organism catabolic process	biological_process	0.23074	1	59	2512	2126	108378	c135251_g1,c106696_g1,c1087_g1,c133564_g1,c137888_g2,c253255_g1,c101964_g1,c132215_g1,c145574_g1,c172026_g2,c84823_g1,c231661_g1,c110679_g2,c135265_g1,c151161_g1,c159310_g1,c133162_g1,c153111_g1,c205165_g1,c157553_g1,c123557_g2,c151942_g2,c134809_g2,c128855_g1,c98411_g1,c43156_g1,c123010_g1,c116185_g2,c118943_g1,c173544_g1,c114168_g1,c140506_g1,c163493_g2,c123328_g1,c120219_g1,c159240_g1,c117340_…
GO:0098800	inner mitochondrial membrane protein complex	cellular_component	0.23115	1	24	2512	807	108378	c160185_g1,c167099_g1,c145923_g1,c131638_g2,c125245_g1,c88033_g1,c147530_g1,c177507_g1,c140278_g1,c104097_g1,c158301_g2,c133564_g1,c145576_g1,c86406_g2,c109197_g1,c153134_g1,c149049_g1,c109739_g1,c62319_g1,c135710_g1,c141457_g1,c233492_g1,c116390_g1,c130184_g1
GO:0042981	regulation of apoptotic process	biological_process	0.23123	1	8	2512	233	108378	c154510_g1,c165947_g1,c24800_g1,c218381_g1,c254809_g1,c230219_g1,c122056_g1,c66386_g1
GO:0016701	oxidoreductase activity, acting on single donors with incorporation of molecular oxygen	molecular_function	0.23125	1	10	2512	294	108378	c101964_g1,c155173_g1,c160173_g1,c172364_g7,c151161_g1,c13522_g1,c229877_g1,c166767_g4,c172026_g2,c120826_g1
GO:0016861	intramolecular oxidoreductase activity, interconverting aldoses and ketoses	molecular_function	0.23129	1	6	2512	171	108378	c140677_g1,c139562_g1,c135251_g1,c231661_g1,c118775_g1,c127867_g1
GO:0000390	spliceosomal complex disassembly	biological_process	0.23259	1	2	2512	31	108378	c306317_g1,c258511_g1
GO:0005684	U2-type spliceosomal complex	cellular_component	0.23259	1	2	2512	31	108378	c258511_g1,c306317_g1
GO:0032988	ribonucleoprotein complex disassembly	biological_process	0.23259	1	2	2512	31	108378	c306317_g1,c258511_g1
GO:0071008	U2-type post-mRNA release spliceosomal complex	cellular_component	0.23259	1	2	2512	31	108378	c306317_g1,c258511_g1
GO:0071014	post-mRNA release spliceosomal complex	cellular_component	0.23259	1	2	2512	31	108378	c306317_g1,c258511_g1
GO:0042773	ATP synthesis coupled electron transport	biological_process	0.23281	1	22	2512	745	108378	c118862_g1,c106939_g1,c143695_g1,c164416_g3,c120234_g2,c1783_g1,c116716_g2,c131638_g2,c160185_g1,c304058_g1,c119077_g1,c169031_g3,c139861_g2,c141457_g1,c156942_g1,c103222_g1,c153866_g2,c167114_g5,c97554_g1,c290121_g1,c132478_g1,c164573_g1
GO:0046132	pyrimidine ribonucleoside biosynthetic process	biological_process	0.23372	1	5	2512	145	108378	c146702_g1,c229877_g1,c303292_g1,c123477_g1,c120227_g1
GO:0046134	pyrimidine nucleoside biosynthetic process	biological_process	0.23372	1	5	2512	145	108378	c146702_g1,c229877_g1,c303292_g1,c123477_g1,c120227_g1
GO:0016838	carbon-oxygen lyase activity, acting on phosphates	molecular_function	0.23374	1	4	2512	89	108378	c93755_g1,c179083_g3,c160185_g1,c228658_g1
GO:0006638	neutral lipid metabolic process	biological_process	0.23409	1	2	2512	34	108378	c157553_g1,c205165_g1
GO:0006639	acylglycerol metabolic process	biological_process	0.23409	1	2	2512	34	108378	c205165_g1,c157553_g1
GO:0016855	racemase and epimerase activity, acting on amino acids and derivatives	molecular_function	0.23437	1	2	2512	31	108378	c139898_g2,c7544_g1
GO:0036361	racemase activity, acting on amino acids and derivatives	molecular_function	0.23437	1	2	2512	31	108378	c7544_g1,c139898_g2
GO:0009244	lipopolysaccharide core region biosynthetic process	biological_process	0.23486	1	2	2512	28	108378	c156923_g1,c142053_g1
GO:0046401	lipopolysaccharide core region metabolic process	biological_process	0.23486	1	2	2512	28	108378	c142053_g1,c156923_g1
GO:0016881	acid-amino acid ligase activity	molecular_function	0.23511	1	16	2512	572	108378	c204784_g1,c162196_g1,c147811_g1,c83438_g1,c83623_g1,c171002_g1,c166767_g4,c155660_g1,c150012_g1,c144426_g1,c86345_g1,c108841_g1,c130091_g1,c43645_g1,c139364_g1,c146343_g2
GO:0042060	wound healing	biological_process	0.23619	1	14	2512	443	108378	c163511_g1,c154165_g1,c205172_g1,c184544_g1,c83031_g1,c177103_g2,c147399_g1,c141138_g1,c154922_g1,c97554_g1,c161753_g1,c120826_g1,c110553_g2,c177103_g4
GO:0004517	nitric-oxide synthase activity	molecular_function	0.2374	1	1	2512	8	108378	c114854_g1
GO:0006809	nitric oxide biosynthetic process	biological_process	0.2374	1	1	2512	8	108378	c114854_g1
GO:0046209	nitric oxide metabolic process	biological_process	0.2374	1	1	2512	8	108378	c114854_g1
GO:1901565	organonitrogen compound catabolic process	biological_process	0.23779	1	31	2512	1069	108378	c281421_g1,c151161_g1,c172364_g7,c110810_g1,c125661_g1,c126509_g1,c169503_g2,c151924_g1,c50865_g1,c101964_g1,c117340_g1,c253255_g1,c159240_g1,c137888_g2,c145574_g1,c132215_g1,c106696_g1,c110650_g1,c173544_g1,c163493_g2,c165744_g2,c114168_g1,c120826_g1,c149621_g1,c98411_g1,c123010_g1,c171930_g2,c143568_g1,c120246_g1,c128408_g1,c261217_g1
GO:0009403	toxin biosynthetic process	biological_process	0.23805	1	2	2512	37	108378	c178725_g1,c150938_g1
GO:0022610	biological adhesion	biological_process	0.23827	1	27	2512	967	108378	c143608_g2,c147773_g1,c205172_g1,c147778_g1,c19280_g1,c147399_g1,c104394_g1,c161887_g1,c141138_g1,c136182_g1,c132990_g1,c149718_g3,c165066_g1,c305114_g1,c151127_g1,c97554_g1,c13522_g1,c134958_g1,c122603_g1,c110553_g2,c177103_g2,c143690_g1,c79501_g1,c124241_g1,c156265_g1,c183372_g1,c160466_g1
GO:0016746	transferase activity, transferring acyl groups	molecular_function	0.23853	1	43	2512	1558	108378	c152880_g1,c106155_g1,c165706_g1,c132215_g1,c89971_g1,c181225_g1,c145852_g1,c164444_g3,c158091_g1,c146912_g1,c163081_g2,c135710_g1,c138298_g1,c139131_g1,c118290_g1,c151573_g1,c4427_g1,c156555_g1,c145355_g1,c145048_g1,c161510_g1,c148351_g1,c81929_g1,c28175_g1,c178372_g2,c131171_g1,c145501_g1,c158326_g1,c155338_g1,c31783_g2,c137355_g1,c125661_g1,c146198_g1,c143568_g1,c154663_g2,c103653_g1,c156923_g…
GO:0034308	primary alcohol metabolic process	biological_process	0.23969	1	1	2512	14	108378	c128869_g1
GO:0016769	transferase activity, transferring nitrogenous groups	molecular_function	0.24068	1	5	2512	158	108378	c158041_g11,c161510_g1,c133733_g1,c204838_g1,c152273_g1
GO:0042364	water-soluble vitamin biosynthetic process	biological_process	0.24128	1	25	2512	873	108378	c162805_g3,c126422_g1,c144255_g1,c302689_g1,c153514_g2,c98243_g1,c114188_g1,c162805_g4,c229877_g1,c87584_g1,c13522_g1,c123322_g2,c142651_g1,c88422_g2,c136162_g1,c98411_g1,c128997_g1,c162805_g2,c139354_g1,c212024_g1,c149798_g1,c106199_g1,c169503_g2,c66873_g1,c123137_g1
GO:0051701	interaction with host	biological_process	0.24135	1	23	2512	778	108378	c270894_g1,c123006_g1,c118290_g1,c167467_g1,c155743_g1,c123511_g1,c205172_g1,c44256_g1,c138298_g1,c146153_g1,c159367_g2,c147498_g1,c218381_g1,c165066_g1,c122318_g1,c66386_g1,c155806_g1,c122177_g1,c118946_g1,c87103_g1,c145923_g1,c145662_g2,c254809_g1
GO:0001733	galactosylceramide sulfotransferase activity	molecular_function	0.24184	1	1	2512	9	108378	c108702_g1
GO:0050694	galactose 3-O-sulfotransferase activity	molecular_function	0.24184	1	1	2512	9	108378	c108702_g1
GO:0019058	viral life cycle	biological_process	0.24186	1	37	2512	1283	108378	c147796_g1,c170494_g1,c79501_g1,c107235_g1,c123137_g1,c153324_g1,c140806_g1,c4289_g1,c122318_g1,c147701_g1,c144189_g1,c158038_g4,c138298_g1,c122182_g1,c118290_g1,c270894_g1,c157553_g1,c120737_g1,c296617_g1,c133511_g1,c132103_g1,c118092_g1,c154395_g1,c106199_g1,c179166_g2,c155806_g1,c141598_g1,c136874_g1,c214047_g1,c140380_g1,c123355_g1,c146250_g1,c155743_g1,c119561_g1,c83267_g1,c110641_g1,c164561…
GO:0018342	protein prenylation	biological_process	0.24234	1	3	2512	64	108378	c168860_g2,c255674_g1,c231710_g1
GO:0097354	prenylation	biological_process	0.24234	1	3	2512	64	108378	c255674_g1,c168860_g2,c231710_g1
GO:0048029	monosaccharide binding	molecular_function	0.24318	1	2	2512	42	108378	c42932_g1,c147498_g1
GO:0016805	dipeptidase activity	molecular_function	0.24345	1	2	2512	43	108378	c284414_g1,c253255_g1
GO:0005960	glycine cleavage complex	cellular_component	0.24407	1	2	2512	43	108378	c125661_g1,c132215_g1
GO:0010941	regulation of cell death	biological_process	0.24424	1	8	2512	237	108378	c24800_g1,c165947_g1,c154510_g1,c254809_g1,c218381_g1,c122056_g1,c230219_g1,c66386_g1
GO:0043067	regulation of programmed cell death	biological_process	0.24424	1	8	2512	237	108378	c122056_g1,c230219_g1,c66386_g1,c24800_g1,c165947_g1,c154510_g1,c218381_g1,c254809_g1
GO:0009110	vitamin biosynthetic process	biological_process	0.24437	1	25	2512	874	108378	c128997_g1,c66873_g1,c169503_g2,c123137_g1,c149798_g1,c106199_g1,c212024_g1,c162805_g2,c139354_g1,c114188_g1,c153514_g2,c98243_g1,c302689_g1,c144255_g1,c162805_g3,c126422_g1,c98411_g1,c88422_g2,c136162_g1,c123322_g2,c142651_g1,c162805_g4,c229877_g1,c87584_g1,c13522_g1
GO:0009166	nucleotide catabolic process	biological_process	0.24476	1	2	2512	41	108378	c123557_g2,c120219_g1
GO:0098589	membrane region	cellular_component	0.24539	1	5	2512	124	108378	c80868_g1,c164815_g1,c280613_g1,c146153_g1,c153688_g1
GO:0008199	ferric iron binding	molecular_function	0.2456	1	3	2512	79	108378	c82928_g1,c158699_g3,c158699_g2
GO:0019646	aerobic electron transport chain	biological_process	0.24628	1	1	2512	11	108378	c141745_g1
GO:0034660	ncRNA metabolic process	biological_process	0.24634	1	55	2512	2028	108378	c135068_g1,c154501_g1,c303303_g1,c288173_g1,c255458_g1,c83031_g1,c18652_g1,c120833_g1,c132440_g1,c106199_g1,c143568_g1,c154165_g1,c205172_g1,c159102_g1,c170669_g3,c137059_g3,c229877_g1,c139783_g1,c152932_g1,c29187_g1,c137888_g2,c133038_g1,c94398_g1,c136441_g1,c165271_g10,c123263_g1,c143010_g2,c171333_g5,c147796_g1,c170669_g2,c142696_g1,c156995_g1,c123126_g1,c129865_g1,c129865_g2,c118831_g1,c93269…
GO:0042301	phosphate ion binding	molecular_function	0.24764	1	2	2512	38	108378	c156861_g1,c171826_g3
GO:0005869	dynactin complex	cellular_component	0.24773	1	1	2512	15	108378	c106605_g1
GO:1903409	reactive oxygen species biosynthetic process	biological_process	0.24788	1	1	2512	9	108378	c114854_g1
GO:0044247	cellular polysaccharide catabolic process	biological_process	0.24851	1	2	2512	36	108378	c169503_g2,c159023_g1
GO:0004411	homogentisate 1,2-dioxygenase activity	molecular_function	0.24854	1	2	2512	36	108378	c101964_g1,c120826_g1
GO:0006559	L-phenylalanine catabolic process	biological_process	0.24854	1	2	2512	36	108378	c101964_g1,c120826_g1
GO:1902222	erythrose 4-phosphate/phosphoenolpyruvate family amino acid catabolic process	biological_process	0.24854	1	2	2512	36	108378	c120826_g1,c101964_g1
GO:0071555	cell wall organization	biological_process	0.2495	1	6	2512	149	108378	c158982_g2,c169646_g1,c159008_g2,c144790_g1,c154232_g1,c113952_g1
GO:1901617	organic hydroxy compound biosynthetic process	biological_process	0.24953	1	11	2512	348	108378	c141617_g1,c145182_g1,c144384_g1,c144962_g1,c147791_g1,c149832_g2,c142241_g1,c124000_g1,c98243_g1,c148887_g1,c144255_g1
GO:0040011	locomotion	biological_process	0.24998	1	24	2512	835	108378	c174839_g2,c138298_g1,c155743_g1,c118290_g1,c147399_g1,c167467_g1,c205172_g1,c123511_g1,c123006_g1,c231021_g1,c124466_g1,c165066_g1,c177103_g2,c166857_g1,c255458_g1,c133038_g1,c155806_g1,c127807_g1,c231560_g1,c122318_g1,c142763_g1,c110810_g1,c145923_g1,c122177_g1
GO:0000796	condensin complex	cellular_component	0.24999	1	1	2512	12	108378	c304475_g1
GO:0007076	mitotic chromosome condensation	biological_process	0.24999	1	1	2512	12	108378	c304475_g1
GO:0010629	negative regulation of gene expression	biological_process	0.2504	1	10	2512	315	108378	c159826_g1,c159826_g3,c156310_g1,c110834_g1,c159826_g2,c81986_g1,c145923_g1,c148111_g1,c119200_g1,c82473_g1
GO:0005415	nucleoside:sodium symporter activity	molecular_function	0.25086	1	1	2512	12	108378	c175261_g2
GO:0015708	silicate transport	biological_process	0.25094	1	1	2512	11	108378	c153368_g1
GO:0010007	magnesium chelatase complex	cellular_component	0.25102	1	13	2512	359	108378	c144189_g1,c78847_g1,c132103_g1,c134867_g3,c128700_g1,c110641_g1,c136874_g1,c163761_g2,c119561_g1,c150335_g2,c158038_g4,c279377_g1,c140806_g1
GO:0016851	magnesium chelatase activity	molecular_function	0.25102	1	13	2512	359	108378	c279377_g1,c140806_g1,c150335_g2,c158038_g4,c119561_g1,c163761_g2,c136874_g1,c110641_g1,c128700_g1,c134867_g3,c132103_g1,c78847_g1,c144189_g1
GO:0051002	ligase activity, forming nitrogen-metal bonds	molecular_function	0.25102	1	13	2512	359	108378	c110641_g1,c136874_g1,c163761_g2,c119561_g1,c158038_g4,c150335_g2,c140806_g1,c279377_g1,c144189_g1,c78847_g1,c134867_g3,c132103_g1,c128700_g1
GO:0051003	ligase activity, forming nitrogen-metal bonds, forming coordination complexes	molecular_function	0.25102	1	13	2512	359	108378	c132103_g1,c134867_g3,c128700_g1,c144189_g1,c78847_g1,c119561_g1,c279377_g1,c140806_g1,c158038_g4,c150335_g2,c136874_g1,c110641_g1,c163761_g2
GO:0005540	hyaluronic acid binding	molecular_function	0.25126	1	1	2512	11	108378	c136182_g1
GO:0007154	cell communication	biological_process	0.25126	1	216	2512	8830	108378	c132440_g1,c69804_g1,c181345_g1,c148124_g1,c148669_g4,c256061_g1,c83031_g1,c146464_g2,c147644_g1,c145387_g1,c44495_g1,c281208_g1,c959_g1,c125678_g1,c115599_g1,c153048_g1,c173616_g1,c110594_g1,c149347_g1,c152365_g1,c205172_g1,c136255_g1,c123841_g1,c160877_g3,c121686_g1,c158217_g3,c142696_g1,c8179_g1,c148964_g1,c151161_g1,c137891_g1,c159055_g1,c174677_g1,c169068_g1,c177103_g2,c170225_g4,c49938_g1,c…
GO:0051119	sugar transmembrane transporter activity	molecular_function	0.25235	1	6	2512	170	108378	c82052_g1,c134598_g1,c164238_g1,c100385_g1,c138964_g1,c93326_g1
GO:0017004	cytochrome complex assembly	biological_process	0.25255	1	6	2512	164	108378	c140506_g1,c124867_g1,c173931_g1,c136854_g1,c83136_g1,c152852_g5
GO:0046131	pyrimidine ribonucleoside metabolic process	biological_process	0.25262	1	5	2512	150	108378	c120227_g1,c123477_g1,c229877_g1,c146702_g1,c303292_g1
GO:0070008	serine-type exopeptidase activity	molecular_function	0.25292	1	10	2512	316	108378	c134503_g1,c150525_g1,c118946_g1,c163678_g1,c145900_g1,c151416_g1,c169405_g3,c86738_g1,c157806_g1,c147165_g1
GO:0008745	N-acetylmuramoyl-L-alanine amidase activity	molecular_function	0.25308	1	1	2512	14	108378	c110650_g1
GO:0000921	septin ring assembly	biological_process	0.25325	1	3	2512	76	108378	c231560_g1,c205172_g1,c167467_g1
GO:0005940	septin ring	cellular_component	0.25325	1	3	2512	76	108378	c167467_g1,c205172_g1,c231560_g1
GO:0031106	septin ring organization	biological_process	0.25325	1	3	2512	76	108378	c205172_g1,c167467_g1,c231560_g1
GO:0032156	septin cytoskeleton	cellular_component	0.25325	1	3	2512	76	108378	c231560_g1,c205172_g1,c167467_g1
GO:0032185	septin cytoskeleton organization	biological_process	0.25325	1	3	2512	76	108378	c231560_g1,c205172_g1,c167467_g1
GO:0016278	lysine N-methyltransferase activity	molecular_function	0.25474	1	4	2512	101	108378	c114168_g1,c145574_g1,c50865_g1,c123010_g1
GO:0016279	protein-lysine N-methyltransferase activity	molecular_function	0.25474	1	4	2512	101	108378	c50865_g1,c123010_g1,c145574_g1,c114168_g1
GO:0018024	histone-lysine N-methyltransferase activity	molecular_function	0.25474	1	4	2512	101	108378	c123010_g1,c50865_g1,c145574_g1,c114168_g1
GO:0009909	regulation of flower development	biological_process	0.25475	1	1	2512	12	108378	c281208_g1
GO:0048831	regulation of shoot system development	biological_process	0.25475	1	1	2512	12	108378	c281208_g1
GO:0046912	transferase activity, transferring acyl groups, acyl groups converted into alkyl on transfer	molecular_function	0.2548	1	5	2512	157	108378	c81361_g1,c31783_g2,c137355_g1,c139131_g1,c136289_g1
GO:0004655	porphobilinogen synthase activity	molecular_function	0.2549	1	1	2512	12	108378	c261296_g1
GO:0002697	regulation of immune effector process	biological_process	0.25519	1	3	2512	79	108378	c147498_g1,c87103_g1,c42932_g1
GO:0050688	regulation of defense response to virus	biological_process	0.25519	1	3	2512	79	108378	c147498_g1,c87103_g1,c42932_g1
GO:0050690	regulation of defense response to virus by virus	biological_process	0.25519	1	3	2512	79	108378	c147498_g1,c87103_g1,c42932_g1
GO:0006546	glycine catabolic process	biological_process	0.25613	1	4	2512	107	108378	c125661_g1,c132215_g1,c106696_g1,c151924_g1
GO:0009071	serine family amino acid catabolic process	biological_process	0.25613	1	4	2512	107	108378	c132215_g1,c125661_g1,c151924_g1,c106696_g1
GO:0047605	acetolactate decarboxylase activity	molecular_function	0.25671	1	1	2512	10	108378	c114841_g1
GO:0042054	histone methyltransferase activity	molecular_function	0.25683	1	4	2512	102	108378	c123010_g1,c50865_g1,c145574_g1,c114168_g1
GO:0046685	response to arsenic-containing substance	biological_process	0.25753	1	1	2512	12	108378	c81986_g1
GO:0016413	O-acetyltransferase activity	molecular_function	0.25934	1	2	2512	29	108378	c146198_g1,c145501_g1
GO:0046165	alcohol biosynthetic process	biological_process	0.25963	1	9	2512	277	108378	c148887_g1,c124000_g1,c142241_g1,c147791_g1,c149832_g2,c144962_g1,c145182_g1,c144384_g1,c141617_g1
GO:0044877	macromolecular complex binding	molecular_function	0.25985	1	54	2512	1975	108378	c168874_g3,c121686_g1,c207728_g1,c127074_g1,c158217_g3,c148743_g1,c160589_g1,c319229_g1,c173616_g1,c134858_g1,c110783_g1,c16073_g1,c156840_g2,c129665_g1,c143690_g1,c140228_g2,c130234_g1,c154501_g1,c141781_g1,c155817_g1,c147644_g1,c119822_g1,c155920_g2,c147175_g1,c69804_g1,c105929_g1,c280966_g1,c133011_g1,c89497_g1,c130158_g1,c66637_g1,c134047_g1,c93326_g1,c154529_g1,c163969_g6,c128218_g1,c125840_…
GO:0031981	nuclear lumen	cellular_component	0.26011	1	72	2512	2741	108378	c150415_g1,c110834_g1,c66985_g2,c169710_g2,c137165_g1,c164158_g2,c143747_g1,c141509_g1,c152206_g1,c158897_g2,c18652_g1,c151569_g1,c158301_g2,c959_g1,c135760_g1,c282283_g1,c154103_g1,c67359_g1,c161753_g1,c188934_g1,c218804_g1,c147201_g1,c135790_g1,c88240_g1,c167467_g1,c154922_g1,c41427_g1,c146312_g2,c138666_g1,c95507_g2,c163493_g2,c118441_g1,c177873_g1,c158049_g1,c163034_g1,c179488_g1,c137891_g1,c…
GO:0015204	urea transmembrane transporter activity	molecular_function	0.26029	1	1	2512	15	108378	c126216_g1
GO:0015840	urea transport	biological_process	0.26029	1	1	2512	15	108378	c126216_g1
GO:0019755	one-carbon compound transport	biological_process	0.26029	1	1	2512	15	108378	c126216_g1
GO:0071918	urea transmembrane transport	biological_process	0.26029	1	1	2512	15	108378	c126216_g1
GO:0002831	regulation of response to biotic stimulus	biological_process	0.26064	1	3	2512	80	108378	c42932_g1,c147498_g1,c87103_g1
GO:0005094	Rho GDP-dissociation inhibitor activity	molecular_function	0.26086	1	2	2512	45	108378	c113951_g1,c45955_g1
GO:0009002	serine-type D-Ala-D-Ala carboxypeptidase activity	molecular_function	0.2612	1	1	2512	11	108378	c157806_g1
GO:0044432	endoplasmic reticulum part	cellular_component	0.2618	1	26	2512	899	108378	c238653_g1,c84720_g1,c128899_g1,c145683_g2,c7718_g1,c141973_g1,c61643_g1,c88681_g1,c158223_g1,c161717_g1,c153772_g1,c128817_g1,c158897_g1,c88033_g1,c72852_g1,c128192_g1,c154739_g7,c26906_g1,c141159_g1,c124466_g1,c178094_g2,c143010_g1,c107643_g1,c186108_g1,c122619_g1,c110869_g1
GO:0072511	divalent inorganic cation transport	biological_process	0.26217	1	22	2512	730	108378	c157402_g3,c307256_g1,c174524_g4,c121686_g1,c93326_g1,c89675_g1,c159755_g1,c24800_g1,c94766_g1,c148803_g1,c140930_g1,c173616_g1,c125840_g1,c131228_g1,c143226_g1,c150859_g1,c140228_g2,c280966_g1,c148124_g1,c253446_g1,c58423_g1,c132661_g1
GO:0016032	viral process	biological_process	0.26237	1	64	2512	2315	108378	c132103_g1,c146660_g1,c120737_g1,c145662_g2,c122177_g1,c146742_g1,c141598_g1,c159367_g2,c147498_g1,c165066_g1,c155743_g1,c146250_g1,c205172_g1,c123355_g1,c164561_g1,c147796_g1,c79501_g1,c123137_g1,c4289_g1,c66386_g1,c140806_g1,c138405_g1,c147701_g1,c167467_g1,c157553_g1,c296617_g1,c133511_g1,c87103_g1,c82946_g2,c118092_g1,c145923_g1,c254809_g1,c154395_g1,c106199_g1,c179166_g2,c155806_g1,c108082_g…
GO:0000139	Golgi membrane	cellular_component	0.26289	1	12	2512	387	108378	c280613_g1,c153688_g1,c87505_g1,c147221_g1,c154501_g1,c164815_g1,c147773_g1,c146153_g1,c164238_g1,c138964_g1,c100385_g1,c80868_g1
GO:0016125	sterol metabolic process	biological_process	0.26312	1	2	2512	39	108378	c144962_g1,c133374_g1
GO:0070838	divalent metal ion transport	biological_process	0.26378	1	19	2512	624	108378	c150859_g1,c143226_g1,c140228_g2,c280966_g1,c148124_g1,c132661_g1,c58423_g1,c253446_g1,c174524_g4,c121686_g1,c307256_g1,c89675_g1,c93326_g1,c24800_g1,c159755_g1,c94766_g1,c125840_g1,c140930_g1,c173616_g1
GO:0008236	serine-type peptidase activity	molecular_function	0.26431	1	42	2512	1512	108378	c138922_g1,c120287_g1,c157992_g1,c143118_g1,c163678_g1,c155172_g1,c302873_g1,c144108_g2,c303316_g1,c205934_g1,c117089_g1,c121663_g1,c159292_g1,c18927_g1,c157806_g1,c152234_g1,c169405_g3,c134473_g1,c145859_g1,c166597_g2,c134468_g1,c89072_g1,c95535_g1,c143385_g1,c126610_g2,c150525_g1,c134503_g1,c160877_g3,c147165_g1,c152040_g3,c86738_g1,c155061_g1,c163121_g2,c145900_g1,c118946_g1,c166387_g1,c133196…
GO:0017171	serine hydrolase activity	molecular_function	0.26431	1	42	2512	1512	108378	c159292_g1,c18927_g1,c157806_g1,c134468_g1,c166597_g2,c152234_g1,c169405_g3,c134473_g1,c145859_g1,c157992_g1,c163678_g1,c143118_g1,c120287_g1,c138922_g1,c155172_g1,c302873_g1,c144108_g2,c303316_g1,c205934_g1,c121663_g1,c117089_g1,c163121_g2,c145900_g1,c118946_g1,c133196_g1,c147273_g1,c166387_g1,c161526_g1,c151154_g1,c151416_g1,c129559_g1,c95535_g1,c143385_g1,c89072_g1,c134503_g1,c150525_g1,c12661…
GO:0016811	hydrolase activity, acting on carbon-nitrogen (but not peptide) bonds, in linear amides	molecular_function	0.26503	1	5	2512	146	108378	c284772_g1,c107657_g1,c110650_g1,c106659_g1,c135176_g1
GO:0065009	regulation of molecular function	biological_process	0.26541	1	24	2512	854	108378	c177468_g2,c115354_g1,c37213_g1,c149621_g1,c25212_g1,c151947_g2,c148466_g1,c135793_g1,c151573_g1,c139934_g1,c137750_g1,c157717_g1,c158231_g1,c151947_g1,c135269_g2,c143511_g1,c162790_g1,c175113_g2,c88917_g1,c152676_g1,c161526_g1,c159292_g1,c141989_g1,c133511_g1
GO:0045226	extracellular polysaccharide biosynthetic process	biological_process	0.2669	1	7	2512	189	108378	c149832_g2,c148887_g1,c147791_g1,c141617_g1,c124000_g1,c145182_g1,c144384_g1
GO:0046379	extracellular polysaccharide metabolic process	biological_process	0.2669	1	7	2512	189	108378	c149832_g2,c147791_g1,c148887_g1,c144384_g1,c145182_g1,c141617_g1,c124000_g1
GO:0043038	amino acid activation	biological_process	0.26728	1	26	2512	994	108378	c303303_g1,c135068_g1,c154501_g1,c94398_g1,c133038_g1,c255458_g1,c123126_g1,c106199_g1,c147796_g1,c143010_g2,c156995_g1,c132440_g1,c142696_g1,c154922_g1,c137059_g3,c154165_g1,c118831_g1,c114328_g1,c205172_g1,c171755_g5,c159102_g1,c132431_g1,c29187_g1,c177103_g4,c131983_g1,c64902_g1
GO:0043039	tRNA aminoacylation	biological_process	0.26728	1	26	2512	994	108378	c154501_g1,c135068_g1,c303303_g1,c133038_g1,c255458_g1,c94398_g1,c143010_g2,c147796_g1,c142696_g1,c156995_g1,c132440_g1,c123126_g1,c106199_g1,c118831_g1,c154165_g1,c159102_g1,c205172_g1,c171755_g5,c114328_g1,c137059_g3,c154922_g1,c131983_g1,c64902_g1,c132431_g1,c177103_g4,c29187_g1
GO:0003864	3-methyl-2-oxobutanoate hydroxymethyltransferase activity	molecular_function	0.26734	1	1	2512	13	108378	c66873_g1
GO:0051213	dioxygenase activity	molecular_function	0.26738	1	18	2512	534	108378	c155173_g1,c133327_g1,c57068_g1,c120826_g1,c155541_g1,c172444_g3,c166767_g4,c13522_g1,c207009_g1,c101964_g1,c122511_g1,c120498_g1,c160173_g1,c168191_g6,c168909_g4,c151161_g1,c172364_g7,c161753_g1
GO:0051603	proteolysis involved in cellular protein catabolic process	biological_process	0.26793	1	32	2512	1302	108378	c118093_g2,c67463_g1,c93019_g1,c113839_g1,c68824_g1,c139880_g2,c28175_g1,c136874_g1,c118638_g1,c135151_g1,c132206_g1,c90335_g1,c111105_g1,c132372_g1,c120061_g1,c140806_g1,c1774_g1,c144630_g1,c124719_g2,c124719_g1,c115386_g1,c139495_g1,c13837_g1,c155819_g1,c139934_g1,c132385_g1,c136509_g1,c158038_g4,c154002_g1,c134047_g1,c140612_g1,c63491_g1
GO:0050660	flavin adenine dinucleotide binding	molecular_function	0.26827	1	21	2512	704	108378	c113836_g1,c137888_g2,c131897_g1,c173202_g1,c140152_g1,c109975_g1,c123263_g1,c140677_g1,c23548_g1,c110703_g1,c154341_g1,c144986_g1,c143568_g1,c136042_g1,c133471_g1,c98411_g1,c20657_g1,c152932_g1,c229877_g1,c106943_g1,c163493_g2
GO:0006950	response to stress	biological_process	0.26872	1	118	2512	4346	108378	c162299_g1,c132103_g1,c161753_g1,c168229_g2,c145213_g1,c142288_g1,c157856_g1,c83031_g1,c153946_g1,c150335_g2,c139880_g2,c147530_g1,c122835_g1,c158301_g2,c138497_g1,c144315_g2,c83921_g1,c151569_g1,c128700_g1,c137165_g1,c147498_g1,c151065_g4,c205172_g1,c169592_g1,c42484_g1,c193997_g1,c154165_g1,c141138_g1,c160589_g1,c106980_g1,c165883_g1,c148897_g1,c89971_g1,c254844_g1,c177103_g2,c140806_g1,c279377…
GO:0016846	carbon-sulfur lyase activity	molecular_function	0.26884	1	5	2512	163	108378	c83267_g1,c152429_g1,c157236_g2,c185600_g1,c148848_g1
GO:0044257	cellular protein catabolic process	biological_process	0.26922	1	32	2512	1303	108378	c140612_g1,c63491_g1,c158038_g4,c134047_g1,c154002_g1,c155819_g1,c139495_g1,c13837_g1,c132385_g1,c136509_g1,c139934_g1,c115386_g1,c144630_g1,c124719_g1,c124719_g2,c140806_g1,c1774_g1,c132372_g1,c120061_g1,c111105_g1,c90335_g1,c135151_g1,c132206_g1,c28175_g1,c118638_g1,c136874_g1,c139880_g2,c93019_g1,c68824_g1,c113839_g1,c118093_g2,c67463_g1
GO:0000062	fatty-acyl-CoA binding	molecular_function	0.26931	1	2	2512	54	108378	c273779_g1,c81988_g1
GO:0003796	lysozyme activity	molecular_function	0.26935	1	2	2512	54	108378	c131824_g1,c149621_g1
GO:0016054	organic acid catabolic process	biological_process	0.27001	1	22	2512	771	108378	c173202_g1,c101964_g1,c253255_g1,c137888_g2,c159240_g1,c145574_g1,c132215_g1,c106696_g1,c110810_g1,c125661_g1,c169503_g2,c151924_g1,c50865_g1,c143568_g1,c171930_g2,c120246_g1,c173544_g1,c163493_g2,c114168_g1,c120826_g1,c98411_g1,c123010_g1
GO:0046395	carboxylic acid catabolic process	biological_process	0.27001	1	22	2512	771	108378	c98411_g1,c120826_g1,c123010_g1,c173544_g1,c163493_g2,c114168_g1,c171930_g2,c143568_g1,c120246_g1,c169503_g2,c151924_g1,c50865_g1,c110810_g1,c125661_g1,c106696_g1,c101964_g1,c173202_g1,c137888_g2,c253255_g1,c159240_g1,c145574_g1,c132215_g1
GO:0004375	glycine dehydrogenase (decarboxylating) activity	molecular_function	0.27033	1	2	2512	39	108378	c151924_g1,c106696_g1
GO:0016642	oxidoreductase activity, acting on the CH-NH2 group of donors, disulfide as acceptor	molecular_function	0.27033	1	2	2512	39	108378	c151924_g1,c106696_g1
GO:0010558	negative regulation of macromolecule biosynthetic process	biological_process	0.27088	1	9	2512	294	108378	c119200_g1,c148111_g1,c159826_g2,c81986_g1,c145923_g1,c110834_g1,c156310_g1,c159826_g1,c159826_g3
GO:0031327	negative regulation of cellular biosynthetic process	biological_process	0.27088	1	9	2512	294	108378	c145923_g1,c81986_g1,c159826_g2,c110834_g1,c156310_g1,c159826_g3,c159826_g1,c119200_g1,c148111_g1
GO:2000113	negative regulation of cellular macromolecule biosynthetic process	biological_process	0.27088	1	9	2512	294	108378	c119200_g1,c148111_g1,c110834_g1,c81986_g1,c159826_g2,c145923_g1,c159826_g1,c159826_g3,c156310_g1
GO:0072528	pyrimidine-containing compound biosynthetic process	biological_process	0.27172	1	11	2512	366	108378	c229877_g1,c123477_g1,c119000_g1,c78793_g1,c149725_g1,c120227_g1,c146702_g1,c159892_g1,c128997_g1,c303292_g1,c143339_g1
GO:0002520	immune system development	biological_process	0.27305	1	1	2512	14	108378	c115514_g2
GO:0031225	anchored component of membrane	cellular_component	0.27321	1	2	2512	33	108378	c93094_g1,c169646_g1
GO:0016624	oxidoreductase activity, acting on the aldehyde or oxo group of donors, disulfide as acceptor	molecular_function	0.27355	1	3	2512	75	108378	c150563_g1,c28712_g1,c140326_g1
GO:0008565	protein transporter activity	molecular_function	0.27408	1	9	2512	319	108378	c123546_g2,c135937_g1,c128596_g1,c83031_g1,c153324_g1,c147124_g1,c147314_g1,c149718_g3,c158258_g1
GO:0009214	cyclic nucleotide catabolic process	biological_process	0.27448	1	1	2512	10	108378	c120219_g1
GO:0046686	response to cadmium ion	biological_process	0.27454	1	3	2512	84	108378	c319229_g1,c151467_g1,c158301_g2
GO:0005784	Sec61 translocon complex	cellular_component	0.27529	1	2	2512	46	108378	c72852_g1,c88033_g1
GO:0071256	translocon complex	cellular_component	0.27529	1	2	2512	46	108378	c88033_g1,c72852_g1
GO:0003712	transcription cofactor activity	molecular_function	0.27569	1	20	2512	734	108378	c143847_g1,c150415_g1,c95680_g1,c167467_g1,c143087_g2,c79238_g1,c118441_g1,c169710_g2,c138666_g1,c111090_g1,c168457_g2,c162435_g2,c282283_g1,c18652_g1,c177873_g1,c153324_g1,c218804_g1,c147201_g1,c161753_g1,c179488_g1
GO:0004930	G-protein coupled receptor activity	molecular_function	0.27601	1	16	2512	594	108378	c123557_g2,c89004_g1,c179752_g1,c161202_g1,c153048_g1,c145355_g1,c145387_g1,c125678_g1,c147302_g1,c157178_g2,c115599_g1,c49938_g1,c145859_g1,c62856_g1,c18927_g1,c175033_g1
GO:0044282	small molecule catabolic process	biological_process	0.27682	1	23	2512	808	108378	c106696_g1,c173202_g1,c101964_g1,c253255_g1,c137888_g2,c159240_g1,c145574_g1,c132215_g1,c172026_g2,c169503_g2,c151924_g1,c50865_g1,c110810_g1,c125661_g1,c143568_g1,c171930_g2,c120246_g1,c98411_g1,c120826_g1,c123010_g1,c173544_g1,c163493_g2,c114168_g1
GO:0030261	chromosome condensation	biological_process	0.27688	1	2	2512	47	108378	c304475_g1,c145942_g1
GO:0009965	leaf morphogenesis	biological_process	0.27814	1	1	2512	14	108378	c157616_g3
GO:0004108	citrate (Si)-synthase activity	molecular_function	0.279	1	1	2512	17	108378	c137355_g1
GO:0036440	citrate synthase activity	molecular_function	0.279	1	1	2512	17	108378	c137355_g1
GO:0031227	intrinsic component of endoplasmic reticulum membrane	cellular_component	0.27912	1	7	2512	220	108378	c88681_g1,c88033_g1,c158897_g1,c72852_g1,c107643_g1,c143010_g1,c7718_g1
GO:0006102	isocitrate metabolic process	biological_process	0.27924	1	1	2512	18	108378	c90855_g1
GO:0042887	amide transmembrane transporter activity	molecular_function	0.27996	1	1	2512	16	108378	c126216_g1
GO:0030131	clathrin adaptor complex	cellular_component	0.28002	1	6	2512	192	108378	c149718_g3,c139364_g1,c147269_g1,c161401_g1,c132387_g1,c142080_g1
GO:0051188	cofactor biosynthetic process	biological_process	0.28062	1	55	2512	1927	108378	c137888_g2,c140806_g1,c279377_g1,c159892_g1,c90316_g1,c163761_g2,c1087_g1,c89971_g1,c123263_g1,c66873_g1,c141908_g1,c155594_g1,c149798_g1,c158038_g4,c302689_g1,c162805_g3,c167114_g5,c230909_g1,c153514_g2,c98411_g1,c20657_g1,c78847_g1,c144189_g1,c143695_g1,c150335_g2,c159240_g1,c141598_g1,c133196_g1,c1783_g1,c141895_g1,c136874_g1,c110810_g1,c169031_g3,c132103_g1,c139354_g1,c162805_g2,c169503_g2,c1…
GO:0048513	organ development	biological_process	0.28131	1	4	2512	111	108378	c169984_g1,c157616_g3,c115514_g2,c78847_g1
GO:0009125	nucleoside monophosphate catabolic process	biological_process	0.28229	1	1	2512	15	108378	c134809_g2
GO:0009159	deoxyribonucleoside monophosphate catabolic process	biological_process	0.28229	1	1	2512	15	108378	c134809_g2
GO:0050144	nucleoside deoxyribosyltransferase activity	molecular_function	0.28229	1	1	2512	15	108378	c134809_g2
GO:0070694	deoxyribonucleoside 5'-monophosphate N-glycosidase activity	molecular_function	0.28229	1	1	2512	15	108378	c134809_g2
GO:0034754	cellular hormone metabolic process	biological_process	0.28307	1	11	2512	314	108378	c144384_g1,c145182_g1,c149832_g2,c110810_g1,c147791_g1,c82823_g1,c90316_g1,c124000_g1,c77610_g1,c23760_g1,c148887_g1
GO:0000989	transcription factor activity, transcription factor binding	molecular_function	0.28308	1	20	2512	737	108378	c18652_g1,c162435_g2,c282283_g1,c153324_g1,c177873_g1,c147201_g1,c218804_g1,c179488_g1,c161753_g1,c150415_g1,c95680_g1,c143847_g1,c143087_g2,c167467_g1,c118441_g1,c79238_g1,c169710_g2,c168457_g2,c138666_g1,c111090_g1
GO:0005215	transporter activity	molecular_function	0.28309	1	192	2512	7477	108378	c158258_g1,c158223_g1,c144140_g2,c133511_g1,c145923_g1,c167099_g1,c134598_g1,c43925_g1,c169087_g1,c169805_g1,c173202_g1,c163191_g1,c87505_g1,c123546_g2,c145576_g1,c86406_g2,c164238_g1,c156942_g1,c146711_g1,c110877_g1,c105895_g1,c135961_g1,c124021_g1,c131993_g1,c144710_g1,c141908_g1,c147314_g1,c151674_g1,c144710_g2,c156159_g1,c118862_g1,c97732_g1,c31140_g1,c229183_g1,c111090_g1,c135538_g1,c15559_g…
GO:0047200	tetrahydrodipicolinate N-acetyltransferase activity	molecular_function	0.2836	1	1	2512	9	108378	c148351_g1
GO:0000375	RNA splicing, via transesterification reactions	biological_process	0.28406	1	9	2512	306	108378	c149040_g1,c306317_g1,c124560_g1,c76714_g1,c146860_g1,c259619_g1,c258511_g1,c164416_g3,c161401_g1
GO:0000377	RNA splicing, via transesterification reactions with bulged adenosine as nucleophile	biological_process	0.28406	1	9	2512	306	108378	c76714_g1,c146860_g1,c149040_g1,c306317_g1,c124560_g1,c259619_g1,c164416_g3,c161401_g1,c258511_g1
GO:0000398	mRNA splicing, via spliceosome	biological_process	0.28406	1	9	2512	306	108378	c259619_g1,c146860_g1,c76714_g1,c306317_g1,c124560_g1,c149040_g1,c161401_g1,c164416_g3,c258511_g1
GO:0031360	intrinsic component of thylakoid membrane	cellular_component	0.28415	1	1	2512	13	108378	c123546_g2
GO:0031361	integral component of thylakoid membrane	cellular_component	0.28415	1	1	2512	13	108378	c123546_g2
GO:0008488	gamma-glutamyl carboxylase activity	molecular_function	0.28416	1	1	2512	14	108378	c169083_g3
GO:0017187	peptidyl-glutamic acid carboxylation	biological_process	0.28416	1	1	2512	14	108378	c169083_g3
GO:0018200	peptidyl-glutamic acid modification	biological_process	0.28416	1	1	2512	14	108378	c169083_g3
GO:0018214	protein carboxylation	biological_process	0.28416	1	1	2512	14	108378	c169083_g3
GO:0008374	O-acyltransferase activity	molecular_function	0.28484	1	5	2512	125	108378	c146198_g1,c178372_g2,c145501_g1,c146912_g1,c161510_g1
GO:0030638	polyketide metabolic process	biological_process	0.28534	1	7	2512	193	108378	c149832_g2,c148887_g1,c147791_g1,c124000_g1,c141617_g1,c145182_g1,c144384_g1
GO:0030639	polyketide biosynthetic process	biological_process	0.28534	1	7	2512	193	108378	c149832_g2,c147791_g1,c148887_g1,c124000_g1,c141617_g1,c144384_g1,c145182_g1
GO:0008175	tRNA methyltransferase activity	molecular_function	0.2858	1	6	2512	166	108378	c143741_g1,c114168_g1,c170669_g3,c170669_g2,c18652_g1,c123010_g1
GO:0008318	protein prenyltransferase activity	molecular_function	0.28744	1	3	2512	72	108378	c255674_g1,c168860_g2,c231710_g1
GO:0051259	protein oligomerization	biological_process	0.28872	1	4	2512	118	108378	c65440_g1,c143690_g1,c158309_g1,c78847_g1
GO:0004488	methylenetetrahydrofolate dehydrogenase (NADP+) activity	molecular_function	0.28943	1	4	2512	104	108378	c90316_g1,c126422_g1,c77610_g1,c162805_g2
GO:0008406	gonad development	biological_process	0.28997	1	1	2512	12	108378	c169984_g1
GO:0045137	development of primary sexual characteristics	biological_process	0.28997	1	1	2512	12	108378	c169984_g1
GO:0016782	transferase activity, transferring sulfur-containing groups	molecular_function	0.2901	1	5	2512	140	108378	c21954_g1,c83394_g1,c109932_g1,c108702_g1,c151206_g1
GO:0070925	organelle assembly	biological_process	0.29071	1	11	2512	378	108378	c145923_g1,c92158_g1,c140930_g1,c116185_g2,c146926_g1,c43156_g1,c155657_g1,c205172_g1,c133038_g1,c167467_g1,c231560_g1
GO:0042967	acyl-carrier-protein biosynthetic process	biological_process	0.29144	1	17	2512	553	108378	c81929_g1,c161510_g1,c148351_g1,c145048_g1,c151573_g1,c106485_g1,c143568_g1,c146198_g1,c146912_g1,c164444_g3,c181225_g1,c89971_g1,c145501_g1,c131171_g1,c106155_g1,c178372_g2,c152880_g1
GO:0019064	fusion of virus membrane with host plasma membrane	biological_process	0.29193	1	4	2512	108	108378	c138298_g1,c155806_g1,c155743_g1,c122318_g1
GO:0039663	membrane fusion involved in viral entry into host cell	biological_process	0.29193	1	4	2512	108	108378	c122318_g1,c138298_g1,c155806_g1,c155743_g1
GO:0044800	multi-organism membrane fusion	biological_process	0.29193	1	4	2512	108	108378	c122318_g1,c155743_g1,c155806_g1,c138298_g1
GO:0044803	multi-organism membrane organization	biological_process	0.29193	1	4	2512	108	108378	c138298_g1,c155806_g1,c155743_g1,c122318_g1
GO:0004483	mRNA (nucleoside-2'-O-)-methyltransferase activity	molecular_function	0.29225	1	1	2512	11	108378	c163678_g1
GO:0009890	negative regulation of biosynthetic process	biological_process	0.29266	1	9	2512	302	108378	c119200_g1,c148111_g1,c110834_g1,c159826_g2,c81986_g1,c145923_g1,c159826_g1,c159826_g3,c156310_g1
GO:0048870	cell motility	biological_process	0.2928	1	12	2512	399	108378	c124466_g1,c110810_g1,c231560_g1,c231021_g1,c174839_g2,c255458_g1,c133038_g1,c205172_g1,c167467_g1,c177103_g2,c166857_g1,c147399_g1
GO:0051674	localization of cell	biological_process	0.2928	1	12	2512	399	108378	c110810_g1,c124466_g1,c231021_g1,c231560_g1,c147399_g1,c177103_g2,c166857_g1,c167467_g1,c255458_g1,c205172_g1,c133038_g1,c174839_g2
GO:0019867	outer membrane	cellular_component	0.29298	1	22	2512	807	108378	c121950_g1,c127154_g1,c129593_g1,c109932_g2,c171002_g1,c171817_g1,c96736_g1,c114609_g1,c142911_g1,c305728_g1,c109840_g1,c150415_g1,c137637_g1,c152193_g1,c155769_g1,c256061_g1,c140319_g1,c66079_g1,c21954_g1,c146603_g1,c141895_g1,c103214_g1
GO:0008250	oligosaccharyltransferase complex	cellular_component	0.293	1	5	2512	156	108378	c141973_g1,c178094_g2,c128899_g1,c26906_g1,c141159_g1
GO:0043066	negative regulation of apoptotic process	biological_process	0.29368	1	3	2512	81	108378	c230219_g1,c254809_g1,c218381_g1
GO:0006824	cobalt ion transport	biological_process	0.29411	1	3	2512	76	108378	c131228_g1,c148803_g1,c157402_g3
GO:0015087	cobalt ion transmembrane transporter activity	molecular_function	0.29411	1	3	2512	76	108378	c157402_g3,c148803_g1,c131228_g1
GO:0031347	regulation of defense response	biological_process	0.29514	1	3	2512	88	108378	c147498_g1,c87103_g1,c42932_g1
GO:0004629	phospholipase C activity	molecular_function	0.29544	1	2	2512	40	108378	c157553_g1,c205165_g1
GO:0034062	RNA polymerase activity	molecular_function	0.29648	1	36	2512	1347	108378	c158049_g1,c147594_g1,c148900_g2,c150859_g1,c156876_g3,c108668_g1,c134468_g1,c153324_g1,c152773_g2,c183372_g1,c41427_g1,c154922_g1,c156279_g1,c88240_g1,c122226_g2,c115511_g1,c158927_g1,c163678_g1,c23163_g1,c95507_g2,c108082_g1,c164035_g1,c188934_g1,c181345_g1,c131507_g1,c161166_g6,c120737_g1,c67359_g1,c137866_g1,c146711_g1,c155743_g1,c143747_g1,c110834_g1,c137165_g1,c214047_g1,c150525_g1
GO:0016884	carbon-nitrogen ligase activity, with glutamine as amido-N-donor	molecular_function	0.29706	1	5	2512	132	108378	c136441_g1,c281208_g1,c162891_g1,c152676_g1,c139783_g1
GO:0005741	mitochondrial outer membrane	cellular_component	0.29749	1	12	2512	410	108378	c109932_g2,c129593_g1,c140319_g1,c171817_g1,c96736_g1,c305728_g1,c142911_g1,c21954_g1,c66079_g1,c103214_g1,c121950_g1,c152193_g1
GO:0031968	organelle outer membrane	cellular_component	0.29749	1	12	2512	410	108378	c142911_g1,c21954_g1,c305728_g1,c66079_g1,c103214_g1,c109932_g2,c129593_g1,c140319_g1,c171817_g1,c96736_g1,c121950_g1,c152193_g1
GO:0019866	organelle inner membrane	cellular_component	0.29753	1	30	2512	1072	108378	c145576_g1,c86406_g2,c109197_g1,c153134_g1,c149049_g1,c109739_g1,c62319_g1,c164573_g1,c135710_g1,c141457_g1,c233492_g1,c130184_g1,c207178_g1,c116390_g1,c139520_g1,c160185_g1,c145923_g1,c131638_g2,c125245_g1,c167099_g1,c111108_g1,c88033_g1,c130248_g2,c147530_g1,c177507_g1,c145755_g1,c140278_g1,c104097_g1,c158301_g2,c133564_g1
GO:0006366	transcription from RNA polymerase II promoter	biological_process	0.29754	1	24	2512	870	108378	c153324_g1,c108668_g1,c158897_g2,c18652_g1,c959_g1,c161401_g1,c135760_g1,c162435_g2,c282283_g1,c179488_g1,c161753_g1,c97181_g1,c147201_g1,c218804_g1,c167467_g1,c150415_g1,c95680_g1,c143847_g1,c169710_g2,c168457_g2,c138666_g1,c145942_g1,c140380_g1,c118441_g1
GO:0043069	negative regulation of programmed cell death	biological_process	0.29778	1	3	2512	82	108378	c230219_g1,c254809_g1,c218381_g1
GO:0060548	negative regulation of cell death	biological_process	0.29778	1	3	2512	82	108378	c230219_g1,c218381_g1,c254809_g1
GO:0044765	single-organism transport	biological_process	0.29827	1	276	2512	10648	108378	c149738_g1,c100402_g1,c121482_g1,c151353_g1,c146850_g1,c106665_g1,c304058_g1,c134893_g1,c132575_g1,c155657_g1,c139861_g2,c151481_g1,c156648_g1,c147848_g1,c116390_g1,c204784_g1,c97554_g1,c135269_g2,c82322_g1,c173390_g3,c160530_g2,c139898_g2,c134321_g1,c78724_g1,c148900_g2,c66079_g1,c131638_g2,c122597_g2,c141457_g1,c141851_g2,c134851_g1,c42494_g1,c133839_g1,c94593_g1,c114388_g1,c129909_g1,c6067_g1,…
GO:0009001	serine O-acetyltransferase activity	molecular_function	0.29898	1	1	2512	10	108378	c145501_g1
GO:0016412	serine O-acyltransferase activity	molecular_function	0.29898	1	1	2512	10	108378	c145501_g1
GO:0005753	mitochondrial proton-transporting ATP synthase complex	cellular_component	0.2997	1	17	2512	574	108378	c86406_g2,c145576_g1,c153134_g1,c149049_g1,c109739_g1,c135710_g1,c116390_g1,c130184_g1,c233492_g1,c145923_g1,c167099_g1,c125245_g1,c88033_g1,c177507_g1,c140278_g1,c133564_g1,c158301_g2
GO:0005199	structural constituent of cell wall	molecular_function	0.30085	1	2	2512	50	108378	c113952_g1,c144790_g1
GO:0018966	styrene metabolic process	biological_process	0.30145	1	3	2512	76	108378	c137333_g1,c120826_g1,c101964_g1
GO:0042207	styrene catabolic process	biological_process	0.30145	1	3	2512	76	108378	c101964_g1,c137333_g1,c120826_g1
GO:0015035	protein disulfide oxidoreductase activity	molecular_function	0.30176	1	9	2512	294	108378	c135754_g2,c171145_g2,c154739_g7,c163916_g1,c146603_g1,c160183_g1,c181225_g1,c155044_g1,c121386_g1
GO:0031965	nuclear membrane	cellular_component	0.30226	1	3	2512	79	108378	c111108_g1,c130248_g2,c139520_g1
GO:0006027	glycosaminoglycan catabolic process	biological_process	0.30291	1	5	2512	142	108378	c110650_g1,c149621_g1,c261217_g1,c281421_g1,c165744_g2
GO:0005158	insulin receptor binding	molecular_function	0.30321	1	1	2512	14	108378	c133011_g1
GO:0005899	insulin receptor complex	cellular_component	0.30321	1	1	2512	14	108378	c133011_g1
GO:0006769	nicotinamide metabolic process	biological_process	0.30336	1	3	2512	75	108378	c145662_g2,c141555_g1,c1087_g1
GO:0008276	protein methyltransferase activity	molecular_function	0.30378	1	10	2512	299	108378	c114168_g1,c170669_g2,c50865_g1,c123010_g1,c151924_g1,c143741_g1,c145574_g1,c159641_g1,c81934_g1,c18652_g1
GO:0046417	chorismate metabolic process	biological_process	0.30511	1	1	2512	13	108378	c142133_g2
GO:0072509	divalent inorganic cation transmembrane transporter activity	molecular_function	0.30584	1	18	2512	599	108378	c253446_g1,c132661_g1,c280966_g1,c148124_g1,c140228_g2,c143226_g1,c150859_g1,c140930_g1,c173616_g1,c125840_g1,c94766_g1,c24800_g1,c159755_g1,c93326_g1,c89675_g1,c307256_g1,c121686_g1,c174524_g4
GO:0019751	polyol metabolic process	biological_process	0.30642	1	15	2512	509	108378	c114841_g1,c145182_g1,c231661_g1,c144384_g1,c141617_g1,c172026_g2,c142241_g1,c118943_g1,c147791_g1,c149832_g2,c124000_g1,c123328_g1,c111713_g1,c148887_g1,c160563_g1
GO:0051607	defense response to virus	biological_process	0.30838	1	3	2512	85	108378	c42932_g1,c87103_g1,c147498_g1
GO:0042445	hormone metabolic process	biological_process	0.30893	1	11	2512	323	108378	c110810_g1,c149832_g2,c147791_g1,c145182_g1,c144384_g1,c148887_g1,c23760_g1,c77610_g1,c124000_g1,c90316_g1,c82823_g1
GO:0044275	cellular carbohydrate catabolic process	biological_process	0.30894	1	3	2512	74	108378	c169503_g2,c172026_g2,c159023_g1
GO:0006352	DNA-templated transcription, initiation	biological_process	0.30931	1	21	2512	745	108378	c137891_g1,c139087_g1,c97181_g1,c165035_g1,c158897_g2,c179166_g2,c161401_g1,c135760_g1,c959_g1,c66985_g2,c13522_g1,c145942_g1,c163493_g2,c140380_g1,c154212_g1,c157992_g1,c146340_g1,c135790_g1,c155213_g8,c150415_g1,c137866_g1
GO:0018836	alkylmercury lyase activity	molecular_function	0.31066	1	1	2512	14	108378	c149159_g1
GO:0018941	organomercury metabolic process	biological_process	0.31066	1	1	2512	14	108378	c149159_g1
GO:0018942	organometal metabolic process	biological_process	0.31066	1	1	2512	14	108378	c149159_g1
GO:0046413	organomercury catabolic process	biological_process	0.31066	1	1	2512	14	108378	c149159_g1
GO:0005351	sugar:proton symporter activity	molecular_function	0.31074	1	5	2512	154	108378	c164238_g1,c82052_g1,c93326_g1,c100385_g1,c138964_g1
GO:0008217	regulation of blood pressure	biological_process	0.3109	1	1	2512	16	108378	c106638_g1
GO:0042311	vasodilation	biological_process	0.3109	1	1	2512	16	108378	c106638_g1
GO:0042312	regulation of vasodilation	biological_process	0.3109	1	1	2512	16	108378	c106638_g1
GO:0098798	mitochondrial protein complex	cellular_component	0.31122	1	25	2512	884	108378	c62319_g1,c149049_g1,c109739_g1,c153134_g1,c109197_g1,c145576_g1,c86406_g2,c305728_g1,c233492_g1,c130184_g1,c116390_g1,c141457_g1,c135710_g1,c88033_g1,c160185_g1,c125245_g1,c145923_g1,c131638_g2,c167099_g1,c158301_g2,c104097_g1,c133564_g1,c140278_g1,c177507_g1,c147530_g1
GO:0003002	regionalization	biological_process	0.31152	1	1	2512	12	108378	c157616_g3
GO:0008837	diaminopimelate epimerase activity	molecular_function	0.31167	1	1	2512	13	108378	c139898_g2
GO:0044550	secondary metabolite biosynthetic process	biological_process	0.31246	1	10	2512	313	108378	c150938_g1,c124000_g1,c66362_g1,c178725_g1,c148887_g1,c144384_g1,c145182_g1,c141617_g1,c149832_g2,c147791_g1
GO:0008171	O-methyltransferase activity	molecular_function	0.31291	1	9	2512	261	108378	c114168_g1,c170669_g2,c123010_g1,c151924_g1,c163678_g1,c143741_g1,c159641_g1,c81934_g1,c18652_g1
GO:0009891	positive regulation of biosynthetic process	biological_process	0.31304	1	12	2512	444	108378	c110783_g1,c207104_g1,c186485_g1,c155657_g1,c257905_g1,c179216_g1,c144431_g1,c127074_g1,c172767_g4,c95680_g1,c160589_g1,c89497_g1
GO:0010557	positive regulation of macromolecule biosynthetic process	biological_process	0.31304	1	12	2512	444	108378	c207104_g1,c155657_g1,c186485_g1,c257905_g1,c110783_g1,c179216_g1,c144431_g1,c160589_g1,c95680_g1,c127074_g1,c172767_g4,c89497_g1
GO:0031328	positive regulation of cellular biosynthetic process	biological_process	0.31304	1	12	2512	444	108378	c144431_g1,c179216_g1,c110783_g1,c257905_g1,c186485_g1,c155657_g1,c207104_g1,c89497_g1,c127074_g1,c172767_g4,c160589_g1,c95680_g1
GO:0051173	positive regulation of nitrogen compound metabolic process	biological_process	0.31304	1	12	2512	444	108378	c155657_g1,c186485_g1,c257905_g1,c207104_g1,c110783_g1,c179216_g1,c144431_g1,c160589_g1,c95680_g1,c127074_g1,c172767_g4,c89497_g1
GO:0020002	host cell plasma membrane	cellular_component	0.31327	1	1	2512	16	108378	c123006_g1
GO:0044156	host cell junction	cellular_component	0.31327	1	1	2512	16	108378	c123006_g1
GO:0046033	AMP metabolic process	biological_process	0.31417	1	1	2512	18	108378	c78847_g1
GO:0019295	coenzyme M biosynthetic process	biological_process	0.31429	1	1	2512	11	108378	c133196_g1
GO:0019296	coenzyme M metabolic process	biological_process	0.31429	1	1	2512	11	108378	c133196_g1
GO:0004659	prenyltransferase activity	molecular_function	0.3159	1	5	2512	139	108378	c255674_g1,c168860_g2,c136874_g1,c106252_g1,c231710_g1
GO:0005681	spliceosomal complex	cellular_component	0.31616	1	7	2512	231	108378	c164416_g3,c76714_g1,c161401_g1,c146860_g1,c258511_g1,c124560_g1,c306317_g1
GO:0009060	aerobic respiration	biological_process	0.31623	1	12	2512	459	108378	c83394_g1,c137355_g1,c141745_g1,c141555_g1,c139861_g2,c90855_g1,c139131_g1,c106939_g1,c125585_g1,c149161_g1,c121668_g1,c115384_g1
GO:0031301	integral component of organelle membrane	cellular_component	0.31701	1	13	2512	474	108378	c7718_g1,c154501_g1,c147773_g1,c139520_g1,c88681_g1,c87505_g1,c143010_g1,c107643_g1,c88033_g1,c158897_g1,c111108_g1,c72852_g1,c130248_g2
GO:0006118	obsolete electron transport	biological_process	0.31745	1	41	2512	1503	108378	c229183_g1,c118284_g1,c106155_g1,c121386_g1,c155769_g1,c173996_g6,c109975_g1,c181225_g1,c128240_g1,c160733_g1,c131214_g1,c144365_g1,c135754_g2,c154739_g7,c136042_g1,c133230_g1,c157093_g1,c160183_g1,c151817_g1,c113836_g1,c163916_g1,c123546_g2,c153737_g3,c146603_g1,c107569_g1,c106939_g1,c140152_g1,c171145_g2,c141745_g1,c139861_g2,c205010_g1,c163121_g2,c155714_g1,c153725_g1,c80517_g1,c133471_g1,c155…
GO:0043231	intracellular membrane-bounded organelle	cellular_component	0.31754	1	372	2512	14712	108378	c178133_g2,c128192_g1,c76714_g1,c135673_g1,c88033_g1,c128817_g1,c158049_g1,c61643_g1,c231560_g1,c133564_g1,c214663_g1,c142827_g1,c111706_g1,c145574_g1,c140319_g1,c121422_g1,c124560_g1,c131815_g1,c255187_g1,c95507_g2,c109197_g1,c153085_g2,c141604_g1,c153866_g2,c154922_g1,c143540_g2,c126097_g1,c135710_g1,c109932_g2,c135790_g1,c154002_g1,c280966_g1,c50920_g1,c125245_g1,c258511_g1,c177481_g2,c141509_…
GO:0030674	protein binding, bridging	molecular_function	0.31837	1	12	2512	422	108378	c163511_g1,c154165_g1,c205172_g1,c147399_g1,c177103_g2,c83031_g1,c154922_g1,c119822_g1,c142696_g1,c161753_g1,c120826_g1,c177103_g4
GO:0060090	binding, bridging	molecular_function	0.31837	1	12	2512	422	108378	c161753_g1,c142696_g1,c120826_g1,c177103_g4,c154165_g1,c163511_g1,c177103_g2,c147399_g1,c83031_g1,c205172_g1,c154922_g1,c119822_g1
GO:0050789	regulation of biological process	biological_process	0.31866	1	448	2512	18089	108378	c126261_g1,c129127_g1,c153395_g2,c153085_g2,c134896_g1,c143119_g1,c151642_g1,c131815_g1,c152773_g3,c137765_g1,c133495_g1,c160563_g1,c144986_g1,c143540_g2,c117992_g1,c154922_g1,c62856_g1,c163745_g2,c253412_g1,c159826_g3,c133890_g1,c159292_g1,c172364_g6,c119200_g1,c137741_g1,c142827_g1,c214663_g1,c158049_g1,c119633_g1,c83737_g1,c110834_g1,c165148_g1,c146340_g1,c148466_g1,c153835_g1,c152746_g1,c1430…
GO:0098542	defense response to other organism	biological_process	0.31869	1	13	2512	452	108378	c126452_g1,c153946_g1,c42484_g1,c122876_g1,c151569_g1,c161663_g1,c121289_g1,c42932_g1,c147498_g1,c267508_g1,c87103_g1,c151065_g4,c144962_g1
GO:0000808	origin recognition complex	cellular_component	0.3187	1	4	2512	103	108378	c154600_g1,c152206_g1,c135433_g1,c143690_g1
GO:0006140	regulation of nucleotide metabolic process	biological_process	0.31971	1	2	2512	56	108378	c174271_g1,c131983_g1
GO:0045980	negative regulation of nucleotide metabolic process	biological_process	0.31971	1	2	2512	56	108378	c174271_g1,c131983_g1
GO:0008176	tRNA (guanine-N7-)-methyltransferase activity	molecular_function	0.31976	1	3	2512	72	108378	c143741_g1,c114168_g1,c123010_g1
GO:1902589	single-organism organelle organization	biological_process	0.32016	1	47	2512	1794	108378	c160896_g1,c179166_g2,c6067_g1,c150625_g1,c176162_g1,c151353_g1,c145923_g1,c141085_g1,c95135_g1,c149454_g2,c304475_g1,c54523_g1,c155657_g1,c84918_g1,c43925_g1,c205172_g1,c186914_g1,c155805_g1,c135176_g1,c129593_g1,c133471_g1,c145942_g1,c164158_g2,c228881_g1,c138888_g2,c134321_g1,c4289_g1,c145574_g1,c133038_g1,c136362_g1,c118858_g1,c113163_g1,c113957_g1,c123045_g1,c91703_g1,c135971_g1,c135287_g1,c…
GO:1900673	olefin metabolic process	biological_process	0.32105	1	3	2512	80	108378	c101964_g1,c137333_g1,c120826_g1
GO:0048367	shoot system development	biological_process	0.32125	1	2	2512	47	108378	c157616_g3,c281208_g1
GO:0009941	chloroplast envelope	cellular_component	0.32167	1	2	2512	45	108378	c135937_g1,c158301_g2
GO:0008093	cytoskeletal adaptor activity	molecular_function	0.322	1	1	2512	18	108378	c142696_g1
GO:0017124	SH3 domain binding	molecular_function	0.322	1	1	2512	18	108378	c142696_g1
GO:0046847	filopodium assembly	biological_process	0.322	1	1	2512	18	108378	c142696_g1
GO:0008373	sialyltransferase activity	molecular_function	0.32266	1	1	2512	11	108378	c176416_g1
GO:0005402	cation:sugar symporter activity	molecular_function	0.32288	1	5	2512	156	108378	c82052_g1,c164238_g1,c138964_g1,c100385_g1,c93326_g1
GO:0043227	membrane-bounded organelle	cellular_component	0.32296	1	372	2512	14725	108378	c128817_g1,c178133_g2,c76714_g1,c135673_g1,c128192_g1,c88033_g1,c111706_g1,c142827_g1,c145574_g1,c140319_g1,c158049_g1,c61643_g1,c231560_g1,c133564_g1,c214663_g1,c255187_g1,c95507_g2,c153085_g2,c109197_g1,c121422_g1,c124560_g1,c131815_g1,c135710_g1,c135790_g1,c109932_g2,c154002_g1,c141604_g1,c154922_g1,c153866_g2,c143540_g2,c126097_g1,c125245_g1,c50920_g1,c280966_g1,c258511_g1,c177481_g2,c110834_…
GO:0009968	negative regulation of signal transduction	biological_process	0.32301	1	5	2512	185	108378	c151084_g1,c138497_g1,c959_g1,c157856_g1,c155943_g1
GO:0030255	protein secretion by the type IV secretion system	biological_process	0.32391	1	1	2512	14	108378	c123524_g1
GO:0044097	secretion by the type IV secretion system	biological_process	0.32391	1	1	2512	14	108378	c123524_g1
GO:0045493	xylan catabolic process	biological_process	0.32407	1	1	2512	13	108378	c54523_g1
GO:0046559	alpha-glucuronidase activity	molecular_function	0.32407	1	1	2512	13	108378	c54523_g1
GO:0050829	defense response to Gram-negative bacterium	biological_process	0.32411	1	2	2512	47	108378	c161663_g1,c42484_g1
GO:0009538	photosystem I reaction center	cellular_component	0.3244	1	2	2512	44	108378	c141268_g1,c134166_g1
GO:0042600	chorion	cellular_component	0.32511	1	5	2512	169	108378	c158041_g3,c145595_g1,c162790_g1,c66038_g1,c148253_g1
GO:0009916	alternative oxidase activity	molecular_function	0.32619	1	2	2512	42	108378	c255867_g1,c157093_g1
GO:0004100	chitin synthase activity	molecular_function	0.32668	1	1	2512	14	108378	c162558_g1
GO:0006031	chitin biosynthetic process	biological_process	0.32668	1	1	2512	14	108378	c162558_g1
GO:1901073	glucosamine-containing compound biosynthetic process	biological_process	0.32668	1	1	2512	14	108378	c162558_g1
GO:0004819	glutamine-tRNA ligase activity	molecular_function	0.32707	1	1	2512	14	108378	c94398_g1
GO:0006425	glutaminyl-tRNA aminoacylation	biological_process	0.32707	1	1	2512	14	108378	c94398_g1
GO:0048519	negative regulation of biological process	biological_process	0.3273	1	28	2512	1031	108378	c145923_g1,c87103_g1,c174271_g1,c159826_g2,c81986_g1,c89971_g1,c254809_g1,c156310_g1,c157856_g1,c159826_g3,c159292_g1,c159826_g1,c161526_g1,c119200_g1,c151084_g1,c138497_g1,c959_g1,c135326_g1,c218381_g1,c131983_g1,c110834_g1,c137158_g1,c116694_g1,c82473_g1,c230219_g1,c155943_g1,c305616_g1,c148111_g1
GO:0009526	plastid envelope	cellular_component	0.32771	1	2	2512	46	108378	c135937_g1,c158301_g2
GO:0015036	disulfide oxidoreductase activity	molecular_function	0.32799	1	9	2512	300	108378	c160183_g1,c181225_g1,c121386_g1,c155044_g1,c171145_g2,c154739_g7,c135754_g2,c146603_g1,c163916_g1
GO:0031514	motile cilium	cellular_component	0.32851	1	9	2512	294	108378	c124466_g1,c174839_g2,c147399_g1,c167467_g1,c205172_g1,c255458_g1,c133038_g1,c231560_g1,c231021_g1
GO:0009496	plastoquinol--plastocyanin reductase activity	molecular_function	0.32959	1	1	2512	14	108378	c160733_g1
GO:0052880	oxidoreductase activity, acting on diphenols and related substances as donors, with copper protein as acceptor	molecular_function	0.32959	1	1	2512	14	108378	c160733_g1
GO:0044057	regulation of system process	biological_process	0.33019	1	2	2512	46	108378	c106638_g1,c72631_g1
GO:0015295	solute:proton symporter activity	molecular_function	0.33039	1	5	2512	161	108378	c82052_g1,c164238_g1,c138964_g1,c100385_g1,c93326_g1
GO:0030245	cellulose catabolic process	biological_process	0.3306	1	1	2512	15	108378	c159023_g1
GO:0051275	beta-glucan catabolic process	biological_process	0.3306	1	1	2512	15	108378	c159023_g1
GO:0010628	positive regulation of gene expression	biological_process	0.33082	1	12	2512	449	108378	c110783_g1,c186485_g1,c257905_g1,c155657_g1,c207104_g1,c179216_g1,c144431_g1,c127074_g1,c172767_g4,c160589_g1,c95680_g1,c89497_g1
GO:0004812	aminoacyl-tRNA ligase activity	molecular_function	0.33125	1	23	2512	893	108378	c177103_g4,c29187_g1,c132431_g1,c64902_g1,c131983_g1,c137059_g3,c154922_g1,c159102_g1,c205172_g1,c114328_g1,c154165_g1,c118831_g1,c106199_g1,c123126_g1,c156995_g1,c132440_g1,c143010_g2,c147796_g1,c133038_g1,c255458_g1,c94398_g1,c135068_g1,c154501_g1
GO:0042578	phosphoric ester hydrolase activity	molecular_function	0.33213	1	31	2512	1156	108378	c205165_g1,c132661_g1,c133162_g1,c169805_g1,c256061_g1,c18983_g1,c153946_g1,c135688_g1,c106860_g1,c98680_g1,c122876_g1,c122001_g1,c120219_g1,c110514_g1,c107740_g1,c128700_g1,c147596_g1,c134858_g1,c141663_g1,c91956_g1,c122619_g1,c179190_g1,c142791_g1,c150583_g1,c145819_g1,c160746_g1,c112642_g1,c129593_g1,c164302_g1,c143540_g2,c157553_g1
GO:0016592	mediator complex	cellular_component	0.33327	1	16	2512	607	108378	c147201_g1,c218804_g1,c179488_g1,c161753_g1,c18652_g1,c162435_g2,c282283_g1,c153324_g1,c118441_g1,c169710_g2,c83445_g1,c168457_g2,c138666_g1,c150415_g1,c143847_g1,c167467_g1
GO:0016010	dystrophin-associated glycoprotein complex	cellular_component	0.33342	1	3	2512	96	108378	c133471_g1,c4289_g1,c6067_g1
GO:0004383	guanylate cyclase activity	molecular_function	0.33397	1	1	2512	15	108378	c146153_g1
GO:0006182	cGMP biosynthetic process	biological_process	0.33397	1	1	2512	15	108378	c146153_g1
GO:0046068	cGMP metabolic process	biological_process	0.33397	1	1	2512	15	108378	c146153_g1
GO:0004612	phosphoenolpyruvate carboxykinase (ATP) activity	molecular_function	0.33421	1	2	2512	49	108378	c115384_g1,c149161_g1
GO:0009288	bacterial-type flagellum	cellular_component	0.33513	1	6	2512	206	108378	c107076_g1,c147966_g2,c110810_g1,c166857_g1,c160896_g1,c205172_g1
GO:0006550	isoleucine catabolic process	biological_process	0.33612	1	9	2512	301	108378	c143568_g1,c171930_g2,c137888_g2,c159240_g1,c163493_g2,c173544_g1,c110810_g1,c98411_g1,c169503_g2
GO:0006552	leucine catabolic process	biological_process	0.33612	1	9	2512	301	108378	c143568_g1,c171930_g2,c137888_g2,c159240_g1,c163493_g2,c173544_g1,c110810_g1,c98411_g1,c169503_g2
GO:0006574	valine catabolic process	biological_process	0.33612	1	9	2512	301	108378	c110810_g1,c173544_g1,c163493_g2,c169503_g2,c98411_g1,c137888_g2,c159240_g1,c171930_g2,c143568_g1
GO:0009083	branched-chain amino acid catabolic process	biological_process	0.33612	1	9	2512	301	108378	c137888_g2,c159240_g1,c143568_g1,c171930_g2,c169503_g2,c98411_g1,c110810_g1,c173544_g1,c163493_g2
GO:0006511	ubiquitin-dependent protein catabolic process	biological_process	0.33656	1	26	2512	1068	108378	c63491_g1,c90335_g1,c140612_g1,c154002_g1,c158038_g4,c139934_g1,c136509_g1,c132385_g1,c155819_g1,c132206_g1,c135151_g1,c115386_g1,c124719_g2,c136874_g1,c124719_g1,c118638_g1,c28175_g1,c144630_g1,c1774_g1,c140806_g1,c139880_g2,c68824_g1,c113839_g1,c120061_g1,c132372_g1,c118093_g2
GO:0010817	regulation of hormone levels	biological_process	0.33673	1	11	2512	329	108378	c23760_g1,c77610_g1,c148887_g1,c82823_g1,c124000_g1,c90316_g1,c149832_g2,c110810_g1,c147791_g1,c145182_g1,c144384_g1
GO:0003856	3-dehydroquinate synthase activity	molecular_function	0.33692	1	1	2512	16	108378	c160185_g1
GO:0030288	outer membrane-bounded periplasmic space	cellular_component	0.33705	1	2	2512	54	108378	c137158_g1,c164363_g1
GO:0008200	ion channel inhibitor activity	molecular_function	0.33809	1	10	2512	343	108378	c123312_g1,c171145_g2,c162743_g2,c138497_g1,c149718_g3,c106980_g1,c147557_g1,c156972_g1,c117869_g1,c141011_g1
GO:0016248	channel inhibitor activity	molecular_function	0.33809	1	10	2512	343	108378	c123312_g1,c171145_g2,c162743_g2,c138497_g1,c149718_g3,c106980_g1,c147557_g1,c156972_g1,c141011_g1,c117869_g1
GO:0048580	regulation of post-embryonic development	biological_process	0.33885	1	1	2512	18	108378	c281208_g1
GO:0000276	mitochondrial proton-transporting ATP synthase complex, coupling factor F(o)	cellular_component	0.339	1	15	2512	509	108378	c153134_g1,c145923_g1,c167099_g1,c125245_g1,c145576_g1,c86406_g2,c88033_g1,c109739_g1,c149049_g1,c177507_g1,c135710_g1,c133564_g1,c233492_g1,c140278_g1,c116390_g1
GO:0003726	double-stranded RNA adenosine deaminase activity	molecular_function	0.33909	1	1	2512	12	108378	c138037_g1
GO:1902578	single-organism localization	biological_process	0.33941	1	279	2512	10835	108378	c54523_g1,c205010_g1,c177975_g3,c148124_g1,c96839_g1,c253446_g1,c155119_g1,c173616_g1,c290121_g1,c149365_g1,c142911_g1,c121686_g1,c139007_g1,c89675_g1,c123355_g1,c167990_g1,c205172_g1,c110679_g2,c106330_g1,c123263_g1,c122001_g1,c94766_g1,c144384_g1,c24800_g1,c153368_g1,c81417_g1,c148803_g1,c140930_g1,c100385_g1,c140506_g1,c136854_g1,c93326_g1,c141823_g2,c131276_g1,c162805_g3,c146860_g1,c157457_g1…
GO:0004852	uroporphyrinogen-III synthase activity	molecular_function	0.33984	1	1	2512	15	108378	c141895_g1
GO:0004107	chorismate synthase activity	molecular_function	0.34046	1	1	2512	17	108378	c228658_g1
GO:0044430	cytoskeletal part	cellular_component	0.34087	1	51	2512	2032	108378	c165066_g1,c228881_g1,c166452_g6,c164158_g2,c153134_g1,c24151_g1,c148743_g1,c108825_g1,c154165_g1,c155805_g1,c186914_g1,c205172_g1,c147399_g1,c43925_g1,c54523_g1,c161753_g1,c163745_g3,c135326_g1,c154501_g1,c153840_g2,c180932_g1,c82163_g1,c138863_g2,c177103_g4,c134896_g1,c145527_g1,c172927_g2,c138124_g1,c183359_g1,c154529_g1,c154922_g1,c12565_g1,c152773_g3,c305806_g1,c42203_g1,c167467_g1,c106605_g…
GO:0019941	modification-dependent protein catabolic process	biological_process	0.34107	1	26	2512	1071	108378	c118093_g2,c132372_g1,c120061_g1,c68824_g1,c113839_g1,c139880_g2,c140806_g1,c1774_g1,c144630_g1,c28175_g1,c118638_g1,c124719_g1,c124719_g2,c136874_g1,c115386_g1,c135151_g1,c132206_g1,c155819_g1,c132385_g1,c136509_g1,c139934_g1,c158038_g4,c154002_g1,c140612_g1,c90335_g1,c63491_g1
GO:0043632	modification-dependent macromolecule catabolic process	biological_process	0.34107	1	26	2512	1071	108378	c158038_g4,c154002_g1,c140612_g1,c90335_g1,c63491_g1,c115386_g1,c135151_g1,c132206_g1,c155819_g1,c136509_g1,c132385_g1,c139934_g1,c139880_g2,c140806_g1,c1774_g1,c144630_g1,c28175_g1,c118638_g1,c124719_g1,c136874_g1,c124719_g2,c118093_g2,c132372_g1,c120061_g1,c113839_g1,c68824_g1
GO:0005577	fibrinogen complex	cellular_component	0.34191	1	10	2512	343	108378	c177103_g2,c147399_g1,c83031_g1,c205172_g1,c154165_g1,c163511_g1,c154922_g1,c161753_g1,c177103_g4,c120826_g1
GO:0030168	platelet activation	biological_process	0.34191	1	10	2512	343	108378	c205172_g1,c83031_g1,c177103_g2,c147399_g1,c163511_g1,c154165_g1,c154922_g1,c161753_g1,c177103_g4,c120826_g1
GO:2000241	regulation of reproductive process	biological_process	0.343	1	1	2512	19	108378	c281208_g1
GO:0004721	phosphoprotein phosphatase activity	molecular_function	0.34349	1	8	2512	303	108378	c141663_g1,c122619_g1,c160746_g1,c150583_g1,c145819_g1,c153946_g1,c106860_g1,c129593_g1
GO:0003756	protein disulfide isomerase activity	molecular_function	0.34362	1	1	2512	20	108378	c240806_g1
GO:0016864	intramolecular oxidoreductase activity, transposing S-S bonds	molecular_function	0.34362	1	1	2512	20	108378	c240806_g1
GO:0043235	receptor complex	cellular_component	0.34479	1	3	2512	75	108378	c133011_g1,c134674_g1,c204838_g1
GO:0098802	plasma membrane receptor complex	cellular_component	0.34479	1	3	2512	75	108378	c204838_g1,c133011_g1,c134674_g1
GO:0004650	polygalacturonase activity	molecular_function	0.34536	1	3	2512	62	108378	c108331_g1,c132789_g1,c164781_g5
GO:0008033	tRNA processing	biological_process	0.34614	1	21	2512	705	108378	c120833_g1,c123263_g1,c170669_g2,c18652_g1,c136441_g1,c165271_g10,c137888_g2,c83031_g1,c20657_g1,c123010_g1,c167351_g1,c152932_g1,c114168_g1,c163493_g2,c229877_g1,c139783_g1,c144986_g1,c143568_g1,c143741_g1,c170669_g3,c23548_g1
GO:0007622	rhythmic behavior	biological_process	0.34645	1	1	2512	15	108378	c125678_g1
GO:0016499	orexin receptor activity	molecular_function	0.34645	1	1	2512	15	108378	c125678_g1
GO:0022410	circadian sleep/wake cycle process	biological_process	0.34645	1	1	2512	15	108378	c125678_g1
GO:0042745	circadian sleep/wake cycle	biological_process	0.34645	1	1	2512	15	108378	c125678_g1
GO:0048512	circadian behavior	biological_process	0.34645	1	1	2512	15	108378	c125678_g1
GO:0006396	RNA processing	biological_process	0.34649	1	57	2512	2083	108378	c114168_g1,c163493_g2,c131815_g1,c124560_g1,c163678_g1,c20657_g1,c144249_g1,c123010_g1,c167351_g1,c144986_g1,c93269_g1,c143741_g1,c23548_g1,c118290_g1,c277958_g1,c154002_g1,c44256_g1,c63752_g1,c171333_g5,c123263_g1,c170669_g2,c76714_g1,c129865_g2,c129865_g1,c111706_g1,c137888_g2,c4289_g1,c136441_g1,c165271_g10,c161401_g1,c169710_g2,c152932_g1,c139783_g1,c229877_g1,c306317_g1,c149040_g1,c120246_g1…
GO:0072527	pyrimidine-containing compound metabolic process	biological_process	0.34706	1	33	2512	1298	108378	c120227_g1,c125661_g1,c67359_g1,c131507_g1,c137866_g1,c146702_g1,c146711_g1,c143747_g1,c151043_g1,c229877_g1,c137165_g1,c110834_g1,c148900_g2,c158049_g1,c147594_g1,c152773_g2,c159892_g1,c128997_g1,c303292_g1,c108668_g1,c183372_g1,c119000_g1,c123477_g1,c156279_g1,c41427_g1,c154922_g1,c115511_g1,c143339_g1,c88240_g1,c149725_g1,c78793_g1,c134809_g2,c23163_g1
GO:0032259	methylation	biological_process	0.34724	1	17	2512	582	108378	c123010_g1,c114168_g1,c63752_g1,c277958_g1,c170669_g3,c143741_g1,c159641_g1,c151924_g1,c50865_g1,c151135_g2,c136629_g1,c170669_g2,c132594_g1,c82823_g1,c81934_g1,c18652_g1,c145574_g1
GO:0019872	streptomycin biosynthetic process	biological_process	0.34772	1	8	2512	263	108378	c142241_g1,c147791_g1,c149832_g2,c141617_g1,c144384_g1,c145182_g1,c148887_g1,c124000_g1
GO:0030647	aminoglycoside antibiotic metabolic process	biological_process	0.34772	1	8	2512	263	108378	c141617_g1,c144384_g1,c145182_g1,c149832_g2,c147791_g1,c142241_g1,c124000_g1,c148887_g1
GO:0030648	aminoglycoside antibiotic biosynthetic process	biological_process	0.34772	1	8	2512	263	108378	c141617_g1,c145182_g1,c144384_g1,c142241_g1,c147791_g1,c149832_g2,c124000_g1,c148887_g1
GO:0046343	streptomycin metabolic process	biological_process	0.34772	1	8	2512	263	108378	c144384_g1,c145182_g1,c141617_g1,c149832_g2,c147791_g1,c142241_g1,c124000_g1,c148887_g1
GO:0009611	response to wounding	biological_process	0.34777	1	14	2512	491	108378	c97554_g1,c161753_g1,c177103_g4,c120826_g1,c110553_g2,c205172_g1,c83031_g1,c184544_g1,c177103_g2,c147399_g1,c154165_g1,c163511_g1,c141138_g1,c154922_g1
GO:0010383	cell wall polysaccharide metabolic process	biological_process	0.34795	1	1	2512	16	108378	c54523_g1
GO:0010410	hemicellulose metabolic process	biological_process	0.34795	1	1	2512	16	108378	c54523_g1
GO:0045491	xylan metabolic process	biological_process	0.34795	1	1	2512	16	108378	c54523_g1
GO:0033043	regulation of organelle organization	biological_process	0.34885	1	9	2512	325	108378	c155657_g1,c138124_g1,c140592_g1,c141085_g1,c135971_g1,c123045_g1,c113163_g1,c186914_g1,c42203_g1
GO:0015976	carbon utilization	biological_process	0.34893	1	12	2512	428	108378	c115384_g1,c123328_g1,c144337_g1,c66629_g1,c149161_g1,c132764_g1,c231661_g1,c229877_g1,c140506_g1,c133162_g1,c159310_g1,c118943_g1
GO:0022884	macromolecule transmembrane transporter activity	molecular_function	0.34938	1	3	2512	84	108378	c135937_g1,c41427_g1,c146711_g1
GO:0006891	intra-Golgi vesicle-mediated transport	biological_process	0.3495	1	6	2512	192	108378	c86738_g1,c87505_g1,c139007_g1,c147773_g1,c154501_g1,c205172_g1
GO:0006400	tRNA modification	biological_process	0.3498	1	6	2512	186	108378	c123010_g1,c18652_g1,c170669_g3,c143741_g1,c114168_g1,c170669_g2
GO:0065007	biological regulation	biological_process	0.35091	1	476	2512	19220	108378	c112642_g1,c176333_g2,c145308_g1,c119039_g2,c171826_g3,c147498_g1,c88369_g1,c143511_g1,c149621_g1,c16073_g1,c64355_g1,c110869_g1,c136101_g1,c130234_g1,c140228_g2,c164967_g1,c33030_g1,c198564_g1,c282283_g1,c138497_g1,c90724_g1,c32156_g1,c112055_g1,c132661_g1,c161753_g1,c147201_g1,c134867_g2,c151109_g2,c115354_g1,c95755_g1,c158041_g3,c144000_g1,c130838_g1,c41427_g1,c174524_g4,c151838_g1,c112401_g1,…
GO:0007096	regulation of exit from mitosis	biological_process	0.35097	1	1	2512	17	108378	c140592_g1
GO:0010458	exit from mitosis	biological_process	0.35097	1	1	2512	17	108378	c140592_g1
GO:0022904	respiratory electron transport chain	biological_process	0.35148	1	23	2512	834	108378	c304058_g1,c119077_g1,c169031_g3,c131638_g2,c116716_g2,c160185_g1,c139861_g2,c141745_g1,c106939_g1,c143695_g1,c118862_g1,c1783_g1,c164416_g3,c120234_g2,c290121_g1,c97554_g1,c164573_g1,c132478_g1,c103222_g1,c156942_g1,c141457_g1,c167114_g5,c153866_g2
GO:0031966	mitochondrial membrane	cellular_component	0.35217	1	39	2512	1459	108378	c160185_g1,c167099_g1,c125245_g1,c145923_g1,c152193_g1,c145755_g1,c147530_g1,c103214_g1,c104097_g1,c158301_g2,c140278_g1,c21954_g1,c153134_g1,c86406_g2,c121950_g1,c145576_g1,c62319_g1,c164573_g1,c149049_g1,c96736_g1,c129593_g1,c142911_g1,c116390_g1,c131638_g2,c88033_g1,c140319_g1,c177507_g1,c133564_g1,c66079_g1,c109197_g1,c109739_g1,c141457_g1,c171817_g1,c109932_g2,c135710_g1,c305728_g1,c233492_g…
GO:0010648	negative regulation of cell communication	biological_process	0.35373	1	5	2512	191	108378	c155943_g1,c157856_g1,c959_g1,c138497_g1,c151084_g1
GO:0023057	negative regulation of signaling	biological_process	0.35373	1	5	2512	191	108378	c155943_g1,c138497_g1,c959_g1,c151084_g1,c157856_g1
GO:0004643	phosphoribosylaminoimidazolecarboxamide formyltransferase activity	molecular_function	0.35398	1	1	2512	20	108378	c109197_g1
GO:0006479	protein methylation	biological_process	0.35404	1	10	2512	321	108378	c170669_g2,c114168_g1,c151924_g1,c50865_g1,c123010_g1,c145574_g1,c143741_g1,c159641_g1,c81934_g1,c18652_g1
GO:0008213	protein alkylation	biological_process	0.35404	1	10	2512	321	108378	c114168_g1,c170669_g2,c50865_g1,c123010_g1,c151924_g1,c159641_g1,c143741_g1,c145574_g1,c18652_g1,c81934_g1
GO:0004427	inorganic diphosphatase activity	molecular_function	0.35413	1	4	2512	128	108378	c150461_g1,c151481_g1,c145634_g1,c173390_g3
GO:0045229	external encapsulating structure organization	biological_process	0.35417	1	6	2512	174	108378	c113952_g1,c154232_g1,c169646_g1,c158982_g2,c159008_g2,c144790_g1
GO:0008817	cob(I)yrinic acid a,c-diamide adenosyltransferase activity	molecular_function	0.35536	1	1	2512	20	108378	c106199_g1
GO:0030312	external encapsulating structure	cellular_component	0.35557	1	17	2512	614	108378	c106292_g1,c158041_g3,c148253_g1,c137158_g1,c66038_g1,c162790_g1,c145595_g1,c157896_g3,c113952_g1,c141509_g1,c164363_g1,c256061_g1,c114322_g1,c154232_g1,c159008_g2,c87926_g1,c144790_g1
GO:0046173	polyol biosynthetic process	biological_process	0.35633	1	8	2512	267	108378	c148887_g1,c124000_g1,c149832_g2,c147791_g1,c142241_g1,c145182_g1,c144384_g1,c141617_g1
GO:0016137	glycoside metabolic process	biological_process	0.35695	1	8	2512	265	108378	c141617_g1,c144384_g1,c145182_g1,c142241_g1,c149832_g2,c147791_g1,c124000_g1,c148887_g1
GO:0016138	glycoside biosynthetic process	biological_process	0.35695	1	8	2512	265	108378	c124000_g1,c148887_g1,c141617_g1,c145182_g1,c144384_g1,c149832_g2,c147791_g1,c142241_g1
GO:0030119	AP-type membrane coat adaptor complex	cellular_component	0.35696	1	6	2512	207	108378	c161401_g1,c147269_g1,c132387_g1,c142080_g1,c139364_g1,c149718_g3
GO:0016749	N-succinyltransferase activity	molecular_function	0.35743	1	1	2512	22	108378	c89971_g1
GO:0044461	bacterial-type flagellum part	cellular_component	0.35753	1	3	2512	95	108378	c107076_g1,c147966_g2,c205172_g1
GO:0005929	cilium	cellular_component	0.35887	1	9	2512	305	108378	c124466_g1,c231021_g1,c231560_g1,c133038_g1,c255458_g1,c205172_g1,c167467_g1,c147399_g1,c174839_g2
GO:0008360	regulation of cell shape	biological_process	0.35966	1	1	2512	17	108378	c57892_g1
GO:0023021	termination of signal transduction	biological_process	0.36012	1	4	2512	151	108378	c155943_g1,c157856_g1,c959_g1,c151084_g1
GO:0038032	termination of G-protein coupled receptor signaling pathway	biological_process	0.36012	1	4	2512	151	108378	c959_g1,c151084_g1,c157856_g1,c155943_g1
GO:0045744	negative regulation of G-protein coupled receptor protein signaling pathway	biological_process	0.36012	1	4	2512	151	108378	c155943_g1,c157856_g1,c151084_g1,c959_g1
GO:0007338	single fertilization	biological_process	0.36042	1	1	2512	25	108378	c110679_g2
GO:0048589	developmental growth	biological_process	0.36044	1	3	2512	79	108378	c141138_g1,c110553_g2,c97554_g1
GO:0009253	peptidoglycan catabolic process	biological_process	0.3607	1	2	2512	64	108378	c110650_g1,c149621_g1
GO:0019954	asexual reproduction	biological_process	0.36096	1	9	2512	327	108378	c153085_g2,c145923_g1,c321488_g1,c134867_g2,c143609_g1,c231343_g1,c157806_g1,c107968_g1,c148900_g2
GO:0015643	toxic substance binding	molecular_function	0.36131	1	3	2512	74	108378	c116694_g1,c137158_g1,c162299_g1
GO:0004656	procollagen-proline 4-dioxygenase activity	molecular_function	0.36177	1	1	2512	17	108378	c166767_g4
GO:0018126	protein hydroxylation	biological_process	0.36177	1	1	2512	17	108378	c166767_g4
GO:0018401	peptidyl-proline hydroxylation to 4-hydroxy-L-proline	biological_process	0.36177	1	1	2512	17	108378	c166767_g4
GO:0019471	4-hydroxyproline metabolic process	biological_process	0.36177	1	1	2512	17	108378	c166767_g4
GO:0019511	peptidyl-proline hydroxylation	biological_process	0.36177	1	1	2512	17	108378	c166767_g4
GO:0019798	procollagen-proline dioxygenase activity	molecular_function	0.36177	1	1	2512	17	108378	c166767_g4
GO:0031543	peptidyl-proline dioxygenase activity	molecular_function	0.36177	1	1	2512	17	108378	c166767_g4
GO:0031545	peptidyl-proline 4-dioxygenase activity	molecular_function	0.36177	1	1	2512	17	108378	c166767_g4
GO:0042147	retrograde transport, endosome to Golgi	biological_process	0.36197	1	2	2512	52	108378	c147507_g1,c145038_g1
GO:0003937	IMP cyclohydrolase activity	molecular_function	0.3622	1	1	2512	21	108378	c109197_g1
GO:0006487	protein N-linked glycosylation	biological_process	0.36309	1	4	2512	127	108378	c178094_g2,c141973_g1,c141159_g1,c26906_g1
GO:0015939	pantothenate metabolic process	biological_process	0.3633	1	9	2512	293	108378	c162805_g3,c126422_g1,c153514_g2,c162805_g4,c162805_g2,c66873_g1,c169503_g2,c98411_g1,c149798_g1
GO:0015940	pantothenate biosynthetic process	biological_process	0.3633	1	9	2512	293	108378	c149798_g1,c66873_g1,c169503_g2,c98411_g1,c162805_g2,c162805_g4,c153514_g2,c162805_g3,c126422_g1
GO:0048523	negative regulation of cellular process	biological_process	0.3637	1	21	2512	813	108378	c230219_g1,c155943_g1,c305616_g1,c148111_g1,c110834_g1,c131983_g1,c218381_g1,c119200_g1,c138497_g1,c959_g1,c151084_g1,c135326_g1,c81986_g1,c159826_g2,c145923_g1,c174271_g1,c254809_g1,c156310_g1,c159826_g1,c159826_g3,c157856_g1
GO:0019722	calcium-mediated signaling	biological_process	0.36515	1	1	2512	19	108378	c281208_g1
GO:0019932	second-messenger-mediated signaling	biological_process	0.36515	1	1	2512	19	108378	c281208_g1
GO:0044455	mitochondrial membrane part	cellular_component	0.36559	1	26	2512	946	108378	c109197_g1,c153134_g1,c145576_g1,c86406_g2,c164573_g1,c62319_g1,c109739_g1,c149049_g1,c141457_g1,c135710_g1,c305728_g1,c233492_g1,c130184_g1,c116390_g1,c160185_g1,c167099_g1,c145923_g1,c131638_g2,c125245_g1,c88033_g1,c177507_g1,c147530_g1,c158301_g2,c104097_g1,c133564_g1,c140278_g1
GO:0046349	amino sugar biosynthetic process	biological_process	0.36576	1	1	2512	16	108378	c162558_g1
GO:0050790	regulation of catalytic activity	biological_process	0.36628	1	22	2512	831	108378	c135793_g1,c151573_g1,c139934_g1,c37213_g1,c25212_g1,c149621_g1,c151947_g2,c143511_g1,c135269_g2,c151947_g1,c162790_g1,c157717_g1,c137750_g1,c158231_g1,c177468_g2,c115354_g1,c159292_g1,c133511_g1,c141989_g1,c175113_g2,c88917_g1,c161526_g1
GO:0005740	mitochondrial envelope	cellular_component	0.36652	1	42	2512	1600	108378	c64988_g1,c78847_g1,c109739_g1,c109197_g1,c207178_g1,c130184_g1,c233492_g1,c305728_g1,c171817_g1,c141457_g1,c135710_g1,c109932_g2,c88033_g1,c131638_g2,c133564_g1,c66079_g1,c140319_g1,c177507_g1,c62319_g1,c164573_g1,c149049_g1,c153134_g1,c121950_g1,c86406_g2,c145576_g1,c116390_g1,c142911_g1,c96736_g1,c129593_g1,c156942_g1,c152193_g1,c125245_g1,c145923_g1,c167099_g1,c160185_g1,c103214_g1,c104097_g1…
GO:0032797	SMN complex	cellular_component	0.36696	1	1	2512	21	108378	c154057_g1
GO:0033179	proton-transporting V-type ATPase, V0 domain	cellular_component	0.36819	1	16	2512	625	108378	c131993_g1,c144710_g1,c169805_g1,c145691_g1,c148446_g2,c96839_g1,c259619_g1,c146850_g1,c148900_g2,c153324_g1,c138309_g3,c153085_g2,c167467_g1,c231003_g1,c148446_g1,c205172_g1
GO:0005850	eukaryotic translation initiation factor 2 complex	cellular_component	0.36895	1	1	2512	21	108378	c125464_g2
GO:0045300	acyl-[acyl-carrier-protein] desaturase activity	molecular_function	0.36945	1	1	2512	15	108378	c91531_g1
GO:0007389	pattern specification process	biological_process	0.37016	1	1	2512	15	108378	c157616_g3
GO:0033218	amide binding	molecular_function	0.37062	1	3	2512	88	108378	c144805_g1,c134797_g2,c134797_g1
GO:0016831	carboxy-lyase activity	molecular_function	0.37215	1	16	2512	599	108378	c114841_g1,c303044_g1,c115384_g1,c205698_g1,c121668_g1,c143609_g1,c149161_g1,c126452_g1,c123137_g1,c151674_g1,c169805_g1,c133946_g1,c152436_g1,c169083_g3,c165035_g1,c145683_g2
GO:0051338	regulation of transferase activity	biological_process	0.37369	1	9	2512	310	108378	c149621_g1,c135793_g1,c151573_g1,c139934_g1,c157717_g1,c133511_g1,c175113_g2,c88917_g1,c115354_g1
GO:0008146	sulfotransferase activity	molecular_function	0.37401	1	3	2512	81	108378	c109932_g1,c151206_g1,c108702_g1
GO:0022604	regulation of cell morphogenesis	biological_process	0.37425	1	1	2512	19	108378	c57892_g1
GO:0048731	system development	biological_process	0.37475	1	5	2512	165	108378	c78847_g1,c281208_g1,c115514_g2,c157616_g3,c169984_g1
GO:0010015	root morphogenesis	biological_process	0.37528	1	1	2512	16	108378	c157616_g3
GO:0042742	defense response to bacterium	biological_process	0.37617	1	10	2512	348	108378	c151065_g4,c144962_g1,c267508_g1,c122876_g1,c151569_g1,c161663_g1,c121289_g1,c126452_g1,c153946_g1,c42484_g1
GO:0098519	nucleotide phosphatase activity, acting on free nucleotides	molecular_function	0.3762	1	8	2512	245	108378	c112642_g1,c256061_g1,c122001_g1,c143540_g2,c128700_g1,c132661_g1,c179190_g1,c91956_g1
GO:0052646	alditol phosphate metabolic process	biological_process	0.37622	1	4	2512	126	108378	c211204_g1,c143568_g1,c126539_g1,c169503_g2
GO:0005739	mitochondrion	cellular_component	0.37804	1	54	2512	2105	108378	c96736_g1,c156942_g1,c129593_g1,c142911_g1,c116390_g1,c153134_g1,c145576_g1,c86406_g2,c290121_g1,c121950_g1,c164573_g1,c62319_g1,c149049_g1,c145755_g1,c147530_g1,c103214_g1,c104097_g1,c158301_g2,c164416_g3,c21954_g1,c140278_g1,c160185_g1,c145923_g1,c152193_g1,c125245_g1,c167099_g1,c304058_g1,c139861_g2,c141457_g1,c171817_g1,c109932_g2,c135710_g1,c83920_g1,c305728_g1,c153866_g2,c233492_g1,c207178_…
GO:0032501	multicellular organismal process	biological_process	0.3792	1	52	2512	1974	108378	c106638_g1,c135265_g1,c133890_g1,c177103_g2,c111706_g1,c1114_g1,c150055_g1,c137327_g1,c66038_g1,c162790_g1,c169984_g1,c13522_g1,c149718_g3,c177103_g4,c78847_g1,c180932_g1,c72631_g1,c154002_g1,c161887_g1,c158041_g3,c163511_g1,c151838_g1,c150369_g1,c154922_g1,c161753_g1,c164921_g1,c90724_g1,c159816_g1,c157616_g3,c95135_g1,c169805_g1,c156206_g1,c179166_g2,c83031_g1,c143690_g1,c150335_g2,c138497_g1,c…
GO:0016247	channel regulator activity	molecular_function	0.38067	1	11	2512	396	108378	c106980_g1,c58423_g1,c147557_g1,c149718_g3,c141011_g1,c117869_g1,c156972_g1,c162743_g2,c171145_g2,c123312_g1,c138497_g1
GO:0009566	fertilization	biological_process	0.38097	1	1	2512	27	108378	c110679_g2
GO:0071103	DNA conformation change	biological_process	0.38121	1	16	2512	579	108378	c110553_g1,c304475_g1,c154739_g5,c139087_g1,c229485_g1,c137295_g1,c110553_g2,c278718_g1,c145942_g1,c150130_g1,c168808_g1,c153321_g1,c132009_g2,c154739_g4,c115511_g1,c77990_g1
GO:0030260	entry into host cell	biological_process	0.38152	1	5	2512	175	108378	c122318_g1,c138298_g1,c155743_g1,c118290_g1,c155806_g1
GO:0044409	entry into host	biological_process	0.38152	1	5	2512	175	108378	c138298_g1,c155806_g1,c155743_g1,c118290_g1,c122318_g1
GO:0046718	viral entry into host cell	biological_process	0.38152	1	5	2512	175	108378	c122318_g1,c138298_g1,c118290_g1,c155743_g1,c155806_g1
GO:0051806	entry into cell of other organism involved in symbiotic interaction	biological_process	0.38152	1	5	2512	175	108378	c122318_g1,c138298_g1,c155806_g1,c155743_g1,c118290_g1
GO:0051828	entry into other organism involved in symbiotic interaction	biological_process	0.38152	1	5	2512	175	108378	c138298_g1,c155743_g1,c118290_g1,c155806_g1,c122318_g1
GO:0016311	dephosphorylation	biological_process	0.38162	1	9	2512	368	108378	c107740_g1,c141663_g1,c122619_g1,c153946_g1,c150583_g1,c145819_g1,c160746_g1,c106860_g1,c129593_g1
GO:0005134	interleukin-2 receptor binding	molecular_function	0.38237	1	1	2512	18	108378	c204838_g1
GO:0005893	interleukin-2 receptor complex	cellular_component	0.38237	1	1	2512	18	108378	c204838_g1
GO:0051704	multi-organism process	biological_process	0.38467	1	135	2512	5208	108378	c144962_g1,c169423_g6,c125475_g2,c39079_g1,c119561_g1,c158897_g1,c156972_g1,c296617_g1,c106665_g1,c87103_g1,c254809_g1,c164921_g1,c87193_g1,c136874_g1,c108082_g1,c155806_g1,c179166_g2,c141011_g1,c107643_g1,c267508_g1,c218381_g1,c149718_g3,c270894_g1,c147864_g1,c143271_g1,c121289_g1,c44256_g1,c158038_g4,c122182_g1,c155769_g1,c107235_g1,c8838_g1,c170494_g1,c153324_g1,c151043_g1,c152365_g1,c147557_g…
GO:0004789	thiamine-phosphate diphosphorylase activity	molecular_function	0.38498	1	1	2512	19	108378	c128997_g1
GO:0000118	histone deacetylase complex	cellular_component	0.3851	1	1	2512	22	108378	c135176_g1
GO:0004407	histone deacetylase activity	molecular_function	0.3851	1	1	2512	22	108378	c135176_g1
GO:0017136	NAD-dependent histone deacetylase activity	molecular_function	0.3851	1	1	2512	22	108378	c135176_g1
GO:0033558	protein deacetylase activity	molecular_function	0.3851	1	1	2512	22	108378	c135176_g1
GO:0034979	NAD-dependent protein deacetylase activity	molecular_function	0.3851	1	1	2512	22	108378	c135176_g1
GO:0001775	cell activation	biological_process	0.38521	1	10	2512	355	108378	c177103_g4,c120826_g1,c161753_g1,c154922_g1,c205172_g1,c177103_g2,c147399_g1,c83031_g1,c163511_g1,c154165_g1
GO:0031300	intrinsic component of organelle membrane	cellular_component	0.38552	1	13	2512	492	108378	c7718_g1,c154501_g1,c147773_g1,c88681_g1,c87505_g1,c139520_g1,c143010_g1,c158897_g1,c88033_g1,c111108_g1,c72852_g1,c130248_g2,c107643_g1
GO:0004066	asparagine synthase (glutamine-hydrolyzing) activity	molecular_function	0.386	1	2	2512	47	108378	c139783_g1,c136441_g1
GO:0042302	structural constituent of cuticle	molecular_function	0.38623	1	3	2512	88	108378	c150461_g1,c94766_g1,c141598_g1
GO:0002429	immune response-activating cell surface receptor signaling pathway	biological_process	0.38635	1	1	2512	20	108378	c122619_g1
GO:0002757	immune response-activating signal transduction	biological_process	0.38635	1	1	2512	20	108378	c122619_g1
GO:0002764	immune response-regulating signaling pathway	biological_process	0.38635	1	1	2512	20	108378	c122619_g1
GO:0002768	immune response-regulating cell surface receptor signaling pathway	biological_process	0.38635	1	1	2512	20	108378	c122619_g1
GO:0050851	antigen receptor-mediated signaling pathway	biological_process	0.38635	1	1	2512	20	108378	c122619_g1
GO:0050852	T cell receptor signaling pathway	biological_process	0.38635	1	1	2512	20	108378	c122619_g1
GO:0046658	anchored component of plasma membrane	cellular_component	0.38694	1	1	2512	17	108378	c93094_g1
GO:0003774	motor activity	molecular_function	0.38725	1	20	2512	817	108378	c154529_g1,c154922_g1,c148743_g1,c24151_g1,c108825_g1,c154165_g1,c147399_g1,c305806_g1,c205172_g1,c180932_g1,c172927_g2,c134896_g1,c177103_g4,c165066_g1,c153134_g1,c183359_g1,c154501_g1,c177103_g2,c166857_g1,c163745_g3
GO:0044422	organelle part	cellular_component	0.38756	1	279	2512	10992	108378	c97181_g1,c18927_g1,c115555_g1,c123045_g1,c133038_g1,c160173_g1,c64988_g1,c144189_g1,c145527_g1,c180932_g1,c82163_g1,c183359_g1,c130184_g1,c233492_g1,c154529_g1,c171817_g1,c147221_g1,c12565_g1,c154600_g1,c43925_g1,c167099_g1,c152193_g1,c153772_g1,c157616_g3,c118638_g1,c104097_g1,c87505_g1,c145755_g1,c146153_g1,c122619_g1,c306317_g1,c140380_g1,c166452_g6,c124466_g1,c143847_g1,c168874_g3,c96736_g1,…
GO:0042886	amide transport	biological_process	0.38787	1	2	2512	51	108378	c126216_g1,c146770_g1
GO:0042710	biofilm formation	biological_process	0.38831	1	3	2512	79	108378	c160435_g1,c147864_g1,c87193_g1
GO:0009147	pyrimidine nucleoside triphosphate metabolic process	biological_process	0.3884	1	4	2512	137	108378	c120227_g1,c303292_g1,c146702_g1,c123477_g1
GO:0000098	sulfur amino acid catabolic process	biological_process	0.38847	1	1	2512	16	108378	c120246_g1
GO:0030328	prenylcysteine catabolic process	biological_process	0.38847	1	1	2512	16	108378	c120246_g1
GO:0030329	prenylcysteine metabolic process	biological_process	0.38847	1	1	2512	16	108378	c120246_g1
GO:0042219	cellular modified amino acid catabolic process	biological_process	0.38847	1	1	2512	16	108378	c120246_g1
GO:0044273	sulfur compound catabolic process	biological_process	0.38847	1	1	2512	16	108378	c120246_g1
GO:0033176	proton-transporting V-type ATPase complex	cellular_component	0.38959	1	20	2512	771	108378	c155657_g1,c131993_g1,c147314_g1,c169805_g1,c144710_g1,c96839_g1,c145691_g1,c148446_g2,c259619_g1,c146850_g1,c148900_g2,c153324_g1,c134674_g1,c70606_g1,c138309_g3,c153085_g2,c167467_g1,c148446_g1,c231003_g1,c205172_g1
GO:0044446	intracellular organelle part	cellular_component	0.38976	1	277	2512	10904	108378	c258511_g1,c155920_g2,c125245_g1,c154165_g1,c150415_g1,c166676_g4,c278571_g1,c110834_g1,c164158_g2,c141509_g1,c143747_g1,c118149_g1,c140319_g1,c158049_g1,c231560_g1,c61643_g1,c133564_g1,c157183_g1,c45761_g1,c128817_g1,c178133_g2,c128192_g1,c76714_g1,c135673_g1,c88033_g1,c163745_g2,c135710_g1,c135790_g1,c109932_g2,c151740_g3,c152773_g3,c157896_g4,c154922_g1,c126097_g1,c95507_g2,c109197_g1,c159876_…
GO:0004853	uroporphyrinogen decarboxylase activity	molecular_function	0.38986	1	1	2512	17	108378	c169805_g1
GO:0004797	thymidine kinase activity	molecular_function	0.39072	1	2	2512	54	108378	c143339_g1,c119000_g1
GO:0006230	TMP biosynthetic process	biological_process	0.39072	1	2	2512	54	108378	c119000_g1,c143339_g1
GO:0019136	deoxynucleoside kinase activity	molecular_function	0.39072	1	2	2512	54	108378	c143339_g1,c119000_g1
GO:0046044	TMP metabolic process	biological_process	0.39072	1	2	2512	54	108378	c143339_g1,c119000_g1
GO:0002376	immune system process	biological_process	0.39088	1	15	2512	513	108378	c184544_g1,c134674_g1,c42932_g1,c87103_g1,c162299_g1,c83737_g1,c137158_g1,c93595_g1,c142763_g1,c147498_g1,c116694_g1,c253412_g1,c115514_g2,c122619_g1,c204838_g1
GO:0016791	phosphatase activity	molecular_function	0.39093	1	23	2512	878	108378	c128700_g1,c107740_g1,c179190_g1,c122619_g1,c91956_g1,c141663_g1,c134858_g1,c147596_g1,c164302_g1,c112642_g1,c129593_g1,c150583_g1,c145819_g1,c160746_g1,c143540_g2,c133162_g1,c132661_g1,c106860_g1,c135688_g1,c153946_g1,c256061_g1,c122001_g1,c122876_g1
GO:0044431	Golgi apparatus part	cellular_component	0.39098	1	16	2512	578	108378	c164238_g1,c146153_g1,c100385_g1,c139007_g1,c280613_g1,c147773_g1,c164815_g1,c147221_g1,c205172_g1,c151292_g1,c80868_g1,c138964_g1,c153688_g1,c87505_g1,c98680_g1,c154501_g1
GO:0006476	protein deacetylation	biological_process	0.39266	1	1	2512	23	108378	c135176_g1
GO:0035601	protein deacylation	biological_process	0.39266	1	1	2512	23	108378	c135176_g1
GO:0098732	macromolecule deacylation	biological_process	0.39266	1	1	2512	23	108378	c135176_g1
GO:0032269	negative regulation of cellular protein metabolic process	biological_process	0.39308	1	4	2512	135	108378	c159826_g2,c156310_g1,c159826_g1,c159826_g3
GO:0051248	negative regulation of protein metabolic process	biological_process	0.39308	1	4	2512	135	108378	c159826_g2,c156310_g1,c159826_g1,c159826_g3
GO:0006221	pyrimidine nucleotide biosynthetic process	biological_process	0.39368	1	7	2512	261	108378	c143339_g1,c123477_g1,c303292_g1,c229877_g1,c146702_g1,c120227_g1,c119000_g1
GO:0005618	cell wall	cellular_component	0.39387	1	10	2512	331	108378	c154232_g1,c159008_g2,c106292_g1,c164363_g1,c114322_g1,c113952_g1,c141509_g1,c144790_g1,c157896_g3,c87926_g1
GO:0000772	mating pheromone activity	molecular_function	0.39394	1	3	2512	92	108378	c132440_g1,c126762_g1,c164967_g1
GO:0006357	regulation of transcription from RNA polymerase II promoter	biological_process	0.39402	1	16	2512	633	108378	c143847_g1,c95680_g1,c150415_g1,c167467_g1,c118441_g1,c169710_g2,c138666_g1,c168457_g2,c162435_g2,c282283_g1,c18652_g1,c153324_g1,c147201_g1,c218804_g1,c161753_g1,c179488_g1
GO:0008198	ferrous iron binding	molecular_function	0.39485	1	1	2512	22	108378	c228938_g1
GO:0006314	intron homing	biological_process	0.39509	1	1	2512	16	108378	c153400_g1
GO:0006364	rRNA processing	biological_process	0.39515	1	12	2512	429	108378	c129865_g1,c129865_g2,c171333_g5,c170669_g2,c114168_g1,c63752_g1,c18652_g1,c93269_g1,c44256_g1,c288173_g1,c118290_g1,c170669_g3
GO:0016072	rRNA metabolic process	biological_process	0.39515	1	12	2512	429	108378	c18652_g1,c63752_g1,c170669_g3,c118290_g1,c44256_g1,c288173_g1,c93269_g1,c129865_g2,c129865_g1,c114168_g1,c170669_g2,c171333_g5
GO:0000186	activation of MAPKK activity	biological_process	0.39517	1	1	2512	20	108378	c175113_g2
GO:0032147	activation of protein kinase activity	biological_process	0.39517	1	1	2512	20	108378	c175113_g2
GO:0033674	positive regulation of kinase activity	biological_process	0.39517	1	1	2512	20	108378	c175113_g2
GO:0045860	positive regulation of protein kinase activity	biological_process	0.39517	1	1	2512	20	108378	c175113_g2
GO:0001076	transcription factor activity, RNA polymerase II transcription factor binding	molecular_function	0.39533	1	15	2512	592	108378	c118441_g1,c218804_g1,c147201_g1,c161753_g1,c169710_g2,c179488_g1,c138666_g1,c168457_g2,c162435_g2,c143847_g1,c282283_g1,c18652_g1,c150415_g1,c167467_g1,c153324_g1
GO:0001104	RNA polymerase II transcription cofactor activity	molecular_function	0.39533	1	15	2512	592	108378	c218804_g1,c118441_g1,c147201_g1,c161753_g1,c179488_g1,c169710_g2,c138666_g1,c168457_g2,c162435_g2,c282283_g1,c143847_g1,c150415_g1,c18652_g1,c167467_g1,c153324_g1
GO:0008320	protein transmembrane transporter activity	molecular_function	0.39563	1	1	2512	22	108378	c135937_g1
GO:0015450	P-P-bond-hydrolysis-driven protein transmembrane transporter activity	molecular_function	0.39563	1	1	2512	22	108378	c135937_g1
GO:0009617	response to bacterium	biological_process	0.3957	1	10	2512	356	108378	c267508_g1,c144962_g1,c151065_g4,c126452_g1,c153946_g1,c42484_g1,c121289_g1,c122876_g1,c161663_g1,c151569_g1
GO:0045333	cellular respiration	biological_process	0.39606	1	36	2512	1434	108378	c164573_g1,c132478_g1,c97554_g1,c87584_g1,c83394_g1,c290121_g1,c156942_g1,c152258_g3,c125585_g1,c149161_g1,c141745_g1,c139861_g2,c141555_g1,c160185_g1,c116716_g2,c139354_g1,c119077_g1,c169031_g3,c304058_g1,c137355_g1,c120234_g2,c164416_g3,c1783_g1,c143695_g1,c106939_g1,c167114_g5,c153866_g2,c115384_g1,c121668_g1,c141457_g1,c90855_g1,c103222_g1,c139131_g1,c302689_g1,c131638_g2,c118862_g1
GO:0010016	shoot system morphogenesis	biological_process	0.3966	1	1	2512	20	108378	c157616_g3
GO:0006687	glycosphingolipid metabolic process	biological_process	0.39784	1	6	2512	189	108378	c108702_g1,c86112_g1,c281421_g1,c65440_g1,c165744_g2,c261217_g1
GO:0044403	symbiosis, encompassing mutualism through parasitism	biological_process	0.39834	1	69	2512	2607	108378	c167467_g1,c157553_g1,c147701_g1,c140806_g1,c1114_g1,c66386_g1,c4289_g1,c138405_g1,c79501_g1,c147796_g1,c123137_g1,c123355_g1,c205172_g1,c155743_g1,c146250_g1,c160589_g1,c146090_g1,c164561_g1,c165066_g1,c147498_g1,c159367_g2,c146742_g1,c141598_g1,c120737_g1,c95135_g1,c145662_g2,c146660_g1,c132103_g1,c122177_g1,c122182_g1,c138298_g1,c158038_g4,c173589_g4,c123511_g1,c44256_g1,c118290_g1,c123006_g1,…
GO:0004026	alcohol O-acetyltransferase activity	molecular_function	0.39908	1	1	2512	13	108378	c146198_g1
GO:0034318	alcohol O-acyltransferase activity	molecular_function	0.39908	1	1	2512	13	108378	c146198_g1
GO:0047661	amino-acid racemase activity	molecular_function	0.39917	1	1	2512	18	108378	c139898_g2
GO:0007599	hemostasis	biological_process	0.39977	1	11	2512	394	108378	c161753_g1,c120826_g1,c177103_g4,c163511_g1,c154165_g1,c205172_g1,c83031_g1,c184544_g1,c177103_g2,c147399_g1,c154922_g1
GO:0050817	coagulation	biological_process	0.39977	1	11	2512	394	108378	c161753_g1,c177103_g4,c120826_g1,c205172_g1,c177103_g2,c184544_g1,c147399_g1,c83031_g1,c163511_g1,c154165_g1,c154922_g1
GO:0050878	regulation of body fluid levels	biological_process	0.39977	1	11	2512	394	108378	c154165_g1,c163511_g1,c177103_g2,c184544_g1,c83031_g1,c147399_g1,c205172_g1,c154922_g1,c161753_g1,c120826_g1,c177103_g4
GO:0006470	protein dephosphorylation	biological_process	0.40054	1	8	2512	321	108378	c141663_g1,c122619_g1,c150583_g1,c145819_g1,c160746_g1,c153946_g1,c129593_g1,c106860_g1
GO:0000155	phosphorelay sensor kinase activity	molecular_function	0.40061	1	6	2512	208	108378	c144710_g2,c158041_g3,c131638_g2,c134896_g1,c108825_g1,c143540_g2
GO:0015743	malate transport	biological_process	0.40135	1	3	2512	74	108378	c157735_g1,c145220_g1,c143663_g1
GO:0002252	immune effector process	biological_process	0.40186	1	3	2512	98	108378	c42932_g1,c87103_g1,c147498_g1
GO:0051640	organelle localization	biological_process	0.40213	1	1	2512	19	108378	c281208_g1
GO:0034470	ncRNA processing	biological_process	0.40256	1	29	2512	1044	108378	c170669_g2,c171333_g5,c120833_g1,c123263_g1,c129865_g1,c129865_g2,c83031_g1,c288173_g1,c137888_g2,c165271_g10,c18652_g1,c136441_g1,c114168_g1,c152932_g1,c163493_g2,c229877_g1,c139783_g1,c123010_g1,c167351_g1,c20657_g1,c143741_g1,c170669_g3,c118290_g1,c23548_g1,c44256_g1,c144986_g1,c143568_g1,c93269_g1,c63752_g1
GO:0009820	alkaloid metabolic process	biological_process	0.40354	1	3	2512	91	108378	c145662_g2,c141555_g1,c1087_g1
GO:0009593	detection of chemical stimulus	biological_process	0.40408	1	1	2512	18	108378	c281208_g1
GO:0006418	tRNA aminoacylation for protein translation	biological_process	0.40712	1	23	2512	938	108378	c135068_g1,c154501_g1,c255458_g1,c133038_g1,c94398_g1,c143010_g2,c147796_g1,c132440_g1,c156995_g1,c123126_g1,c106199_g1,c154165_g1,c118831_g1,c205172_g1,c114328_g1,c159102_g1,c154922_g1,c137059_g3,c131983_g1,c64902_g1,c132431_g1,c177103_g4,c29187_g1
GO:0016646	oxidoreductase activity, acting on the CH-NH group of donors, NAD or NADP as acceptor	molecular_function	0.40771	1	5	2512	178	108378	c90316_g1,c151318_g1,c126422_g1,c77610_g1,c162805_g2
GO:0006529	asparagine biosynthetic process	biological_process	0.40882	1	2	2512	50	108378	c136441_g1,c139783_g1
GO:0019229	regulation of vasoconstriction	biological_process	0.40927	1	1	2512	19	108378	c72631_g1
GO:0042310	vasoconstriction	biological_process	0.40927	1	1	2512	19	108378	c72631_g1
GO:0016854	racemase and epimerase activity	molecular_function	0.40927	1	4	2512	115	108378	c153889_g2,c7544_g1,c229877_g1,c139898_g2
GO:0044419	interspecies interaction between organisms	biological_process	0.40959	1	69	2512	2617	108378	c123137_g1,c79501_g1,c147796_g1,c138405_g1,c4289_g1,c66386_g1,c140806_g1,c1114_g1,c147701_g1,c157553_g1,c167467_g1,c122177_g1,c146660_g1,c132103_g1,c120737_g1,c145662_g2,c95135_g1,c141598_g1,c146742_g1,c159367_g2,c165066_g1,c147498_g1,c146090_g1,c164561_g1,c160589_g1,c205172_g1,c155743_g1,c146250_g1,c123355_g1,c144710_g1,c107235_g1,c170494_g1,c122318_g1,c153324_g1,c144189_g1,c13522_g1,c218381_g1,…
GO:0000176	nuclear exosome (RNase complex)	cellular_component	0.41166	1	1	2512	18	108378	c151569_g1
GO:0005794	Golgi apparatus	cellular_component	0.41186	1	17	2512	627	108378	c100385_g1,c146153_g1,c164238_g1,c205172_g1,c147221_g1,c164815_g1,c147773_g1,c139007_g1,c280613_g1,c138964_g1,c80868_g1,c151292_g1,c108702_g1,c154501_g1,c98680_g1,c87505_g1,c153688_g1
GO:0008081	phosphoric diester hydrolase activity	molecular_function	0.41274	1	7	2512	244	108378	c205165_g1,c110514_g1,c142791_g1,c120219_g1,c98680_g1,c157553_g1,c169805_g1
GO:0000975	regulatory region DNA binding	molecular_function	0.41313	1	1	2512	22	108378	c127416_g1
GO:0001067	regulatory region nucleic acid binding	molecular_function	0.41313	1	1	2512	22	108378	c127416_g1
GO:0008013	beta-catenin binding	molecular_function	0.41329	1	2	2512	54	108378	c136101_g1,c83445_g1
GO:0016342	catenin complex	cellular_component	0.41329	1	2	2512	54	108378	c83445_g1,c136101_g1
GO:0031344	regulation of cell projection organization	biological_process	0.4151	1	1	2512	19	108378	c155657_g1
GO:0060491	regulation of cell projection assembly	biological_process	0.4151	1	1	2512	19	108378	c155657_g1
GO:1902115	regulation of organelle assembly	biological_process	0.4151	1	1	2512	19	108378	c155657_g1
GO:1902208	regulation of bacterial-type flagellum assembly	biological_process	0.4151	1	1	2512	19	108378	c155657_g1
GO:0006122	mitochondrial electron transport, ubiquinol to cytochrome c	biological_process	0.41539	1	2	2512	70	108378	c160185_g1,c131638_g2
GO:0051262	protein tetramerization	biological_process	0.4157	1	1	2512	22	108378	c143690_g1
GO:0030551	cyclic nucleotide binding	molecular_function	0.41573	1	1	2512	20	108378	c169805_g1
GO:0030111	regulation of Wnt signaling pathway	biological_process	0.41585	1	1	2512	26	108378	c138497_g1
GO:0030178	negative regulation of Wnt signaling pathway	biological_process	0.41585	1	1	2512	26	108378	c138497_g1
GO:0006007	glucose catabolic process	biological_process	0.41587	1	1	2512	19	108378	c110679_g2
GO:0019320	hexose catabolic process	biological_process	0.41587	1	1	2512	19	108378	c110679_g2
GO:0072669	tRNA-splicing ligase complex	cellular_component	0.41602	1	1	2512	25	108378	c180932_g1
GO:0051716	cellular response to stimulus	biological_process	0.41729	1	250	2512	10357	108378	c49938_g1,c177103_g2,c170225_g4,c140806_g1,c279377_g1,c147302_g1,c122001_g1,c163761_g2,c137327_g1,c142696_g1,c8179_g1,c159055_g1,c137891_g1,c151161_g1,c174677_g1,c169068_g1,c133011_g1,c123312_g1,c163511_g1,c108162_g1,c93326_g1,c123557_g2,c156564_g2,c125840_g1,c268845_g1,c140930_g1,c139934_g1,c132385_g1,c24800_g1,c43156_g1,c94766_g1,c256061_g1,c148669_g4,c83031_g1,c146464_g2,c150335_g2,c44495_g1,c…
GO:0030117	membrane coat	cellular_component	0.41781	1	23	2512	898	108378	c164815_g1,c133052_g1,c147221_g1,c142080_g1,c134790_g1,c280613_g1,c149718_g3,c132387_g1,c146153_g1,c150625_g1,c156939_g1,c122597_g1,c161401_g1,c153688_g1,c80868_g1,c139364_g1,c122597_g2,c139739_g2,c152193_g1,c204467_g1,c155657_g1,c147269_g1,c147314_g1
GO:0048475	coated membrane	cellular_component	0.41781	1	23	2512	898	108378	c280613_g1,c134790_g1,c142080_g1,c147221_g1,c133052_g1,c164815_g1,c146153_g1,c132387_g1,c149718_g3,c153688_g1,c161401_g1,c122597_g1,c156939_g1,c150625_g1,c147314_g1,c147269_g1,c204467_g1,c155657_g1,c152193_g1,c139739_g2,c122597_g2,c139364_g1,c80868_g1
GO:0006959	humoral immune response	biological_process	0.41816	1	1	2512	21	108378	c184544_g1
GO:0042381	hemolymph coagulation	biological_process	0.41816	1	1	2512	21	108378	c184544_g1
GO:0004779	sulfate adenylyltransferase activity	molecular_function	0.41845	1	1	2512	21	108378	c41022_g1
GO:0004781	sulfate adenylyltransferase (ATP) activity	molecular_function	0.41845	1	1	2512	21	108378	c41022_g1
GO:0004702	receptor signaling protein serine/threonine kinase activity	molecular_function	0.41862	1	1	2512	21	108378	c175113_g2
GO:0010563	negative regulation of phosphorus metabolic process	biological_process	0.41881	1	2	2512	68	108378	c174271_g1,c131983_g1
GO:0045936	negative regulation of phosphate metabolic process	biological_process	0.41881	1	2	2512	68	108378	c131983_g1,c174271_g1
GO:0005746	mitochondrial respiratory chain	cellular_component	0.41898	1	6	2512	210	108378	c164573_g1,c104097_g1,c158301_g2,c131638_g2,c141457_g1,c160185_g1
GO:0019206	nucleoside kinase activity	molecular_function	0.41903	1	2	2512	56	108378	c119000_g1,c143339_g1
GO:0031324	negative regulation of cellular metabolic process	biological_process	0.41949	1	11	2512	423	108378	c119200_g1,c148111_g1,c110834_g1,c131983_g1,c81986_g1,c159826_g2,c145923_g1,c174271_g1,c159826_g1,c159826_g3,c156310_g1
GO:0051179	localization	biological_process	0.42012	1	391	2512	15630	108378	c146153_g1,c122619_g1,c124466_g1,c143847_g1,c231021_g1,c123524_g1,c96736_g1,c105895_g1,c135961_g1,c302628_g1,c174853_g2,c146711_g1,c169805_g1,c134598_g1,c43925_g1,c153772_g1,c152193_g1,c167099_g1,c144140_g2,c87505_g1,c147507_g1,c145527_g1,c162755_g4,c175261_g2,c151590_g1,c233492_g1,c152852_g5,c147221_g1,c173668_g1,c171817_g1,c137664_g1,c120953_g1,c141908_g1,c131993_g1,c43645_g1,c18927_g1,c31140_g…
GO:0005743	mitochondrial inner membrane	cellular_component	0.42124	1	27	2512	1016	108378	c233492_g1,c207178_g1,c116390_g1,c130184_g1,c141457_g1,c135710_g1,c164573_g1,c62319_g1,c109739_g1,c149049_g1,c153134_g1,c109197_g1,c86406_g2,c145576_g1,c104097_g1,c158301_g2,c133564_g1,c140278_g1,c177507_g1,c145755_g1,c147530_g1,c88033_g1,c160185_g1,c145923_g1,c125245_g1,c131638_g2,c167099_g1
GO:0004743	pyruvate kinase activity	molecular_function	0.42151	1	2	2512	52	108378	c229877_g1,c140506_g1
GO:0044429	mitochondrial part	cellular_component	0.42172	1	43	2512	1677	108378	c89971_g1,c131638_g2,c88033_g1,c177507_g1,c140319_g1,c66079_g1,c133564_g1,c109197_g1,c109739_g1,c78847_g1,c64988_g1,c109932_g2,c135710_g1,c141457_g1,c171817_g1,c233492_g1,c305728_g1,c207178_g1,c130184_g1,c160185_g1,c152193_g1,c125245_g1,c167099_g1,c145923_g1,c147530_g1,c145755_g1,c140278_g1,c21954_g1,c158301_g2,c104097_g1,c103214_g1,c86406_g2,c121950_g1,c145576_g1,c153134_g1,c149049_g1,c62319_g1,…
GO:0019814	immunoglobulin complex	cellular_component	0.42212	1	3	2512	81	108378	c137158_g1,c162299_g1,c116694_g1
GO:0048598	embryonic morphogenesis	biological_process	0.42217	1	1	2512	26	108378	c180932_g1
GO:0004615	phosphomannomutase activity	molecular_function	0.42321	1	1	2512	25	108378	c28545_g1
GO:0019307	mannose biosynthetic process	biological_process	0.42321	1	1	2512	25	108378	c28545_g1
GO:0010215	cellulose microfibril organization	biological_process	0.4237	1	1	2512	16	108378	c169646_g1
GO:0070726	cell wall assembly	biological_process	0.4237	1	1	2512	16	108378	c169646_g1
GO:0071668	plant-type cell wall assembly	biological_process	0.4237	1	1	2512	16	108378	c169646_g1
GO:0004594	pantothenate kinase activity	molecular_function	0.42431	1	1	2512	22	108378	c153514_g2
GO:0003684	damaged DNA binding	molecular_function	0.42463	1	5	2512	167	108378	c139934_g1,c118638_g1,c132385_g1,c139880_g2,c132206_g1
GO:0006665	sphingolipid metabolic process	biological_process	0.4247	1	7	2512	233	108378	c261217_g1,c281421_g1,c86112_g1,c108702_g1,c106659_g1,c65440_g1,c165744_g2
GO:0016560	protein import into peroxisome matrix, docking	biological_process	0.42483	1	1	2512	26	108378	c134321_g1
GO:0022615	protein to membrane docking	biological_process	0.42483	1	1	2512	26	108378	c134321_g1
GO:0006270	DNA replication initiation	biological_process	0.42495	1	12	2512	502	108378	c170531_g1,c133564_g1,c164416_g3,c161401_g1,c123322_g2,c128869_g1,c165883_g1,c166154_g5,c118093_g2,c13522_g1,c124560_g1,c130248_g2
GO:0016830	carbon-carbon lyase activity	molecular_function	0.42545	1	22	2512	831	108378	c126452_g1,c143609_g1,c149161_g1,c139131_g1,c205698_g1,c115384_g1,c121668_g1,c229877_g1,c303044_g1,c118943_g1,c114841_g1,c111713_g1,c165035_g1,c145683_g2,c169083_g3,c123328_g1,c152436_g1,c133946_g1,c151674_g1,c169805_g1,c256501_g1,c123137_g1
GO:0030515	snoRNA binding	molecular_function	0.42558	1	1	2512	25	108378	c41022_g1
GO:0072588	box H/ACA RNP complex	cellular_component	0.42558	1	1	2512	25	108378	c41022_g1
GO:0005750	mitochondrial respiratory chain complex III	cellular_component	0.42608	1	2	2512	71	108378	c160185_g1,c131638_g2
GO:0045275	respiratory chain complex III	cellular_component	0.42608	1	2	2512	71	108378	c160185_g1,c131638_g2
[truncated: 1,377 more rows]
