# Supplementary material for: Short-term inhibition of glutamine synthetase leads to reprogramming of amino acid and lipid metabolism in roots and leaves of tea plant (Camellia sinensis L.)
Source: BMC Plant Biol. 2019 Oct 15;19:425. doi: 10.1186/s12870-019-2027-0 (PMC6794879; doi:10.1186/s12870-019-2027-0)
Supplement: Supplementary file 6 — Additional file 6:Table S6. GO enrichment analysis of the differentially expressed genes in MSX treated tea leaves vs. non treated tea leaves. [file 12870_2019_2027_MOESM6_ESM.xlsx]

## Sheet: MSX_LeafvsCK_Leaf.DEG_GO_enrich
Table S6. GO enrichment analysis of the differentially expressed genes in MSX treated tea leaves vs. non treated tea leaves.
GO_accession	Description	Term_type	Over_represented_pValue	Corrected_pValue (P values were adjusted using the Benjamini and Hochberg’s approach for controlling the false discovery rate (FDR))	DEG_item	DEG_list	Bg_item	Bg_list	Gene_names
GO:0001071	nucleic acid binding transcription factor activity	molecular_function	7.9229e-09	2.3848e-05	26	235	2743	108378	c165825_g5,c174729_g2,c167749_g4,c173387_g2,c175180_g2,c157326_g1,c176912_g1,c168860_g2,c170422_g4,c136814_g2,c151035_g1,c155216_g1,c162632_g3,c175776_g7,c169601_g1,c148433_g1,c156131_g2,c147527_g1,c157363_g1,c132392_g1,c135060_g1,c169955_g2,c133495_g1,c175307_g3,c170363_g1,c175075_g1
GO:0003700	transcription factor activity, sequence-specific DNA binding	molecular_function	7.9229e-09	2.3848e-05	26	235	2743	108378	c165825_g5,c174729_g2,c157326_g1,c175180_g2,c176912_g1,c167749_g4,c173387_g2,c151035_g1,c136814_g2,c170422_g4,c168860_g2,c155216_g1,c162632_g3,c148433_g1,c169601_g1,c175776_g7,c169955_g2,c135060_g1,c132392_g1,c147527_g1,c156131_g2,c157363_g1,c175075_g1,c175307_g3,c170363_g1,c133495_g1
GO:0006355	regulation of transcription, DNA-templated	biological_process	1.965e-07	0.00026305	40	235	6719	108378	c177122_g2,c132392_g1,c135632_g1,c147527_g1,c157363_g1,c175307_g3,c170363_g1,c171489_g1,c162632_g3,c148433_g1,c175776_g7,c153408_g1,c136814_g2,c129501_g1,c174729_g2,c151716_g2,c157326_g1,c175180_g2,c167749_g4,c135060_g1,c169955_g2,c156131_g2,c175075_g1,c133495_g1,c112577_g1,c168168_g2,c155104_g1,c169601_g1,c151035_g1,c176320_g1,c163027_g1,c170422_g4,c168860_g2,c155216_g1,c173996_g6,c165825_g5,c17…
GO:1903506	regulation of nucleic acid-templated transcription	biological_process	1.965e-07	0.00026305	40	235	6719	108378	c173996_g6,c165825_g5,c177518_g2,c157351_g1,c176912_g1,c173387_g2,c176320_g1,c151035_g1,c163027_g1,c170422_g4,c168860_g2,c155216_g1,c168168_g2,c169601_g1,c155104_g1,c135060_g1,c169955_g2,c156131_g2,c175075_g1,c112577_g1,c133495_g1,c174729_g2,c151716_g2,c157326_g1,c175180_g2,c167749_g4,c153408_g1,c136814_g2,c129501_g1,c162632_g3,c148433_g1,c175776_g7,c135632_g1,c177122_g2,c132392_g1,c147527_g1,c15…
GO:2001141	regulation of RNA biosynthetic process	biological_process	2.1848e-07	0.00026305	40	235	6746	108378	c135632_g1,c177122_g2,c132392_g1,c147527_g1,c157363_g1,c171489_g1,c175307_g3,c170363_g1,c162632_g3,c148433_g1,c175776_g7,c153408_g1,c136814_g2,c129501_g1,c174729_g2,c151716_g2,c175180_g2,c157326_g1,c167749_g4,c135060_g1,c169955_g2,c156131_g2,c175075_g1,c112577_g1,c133495_g1,c168168_g2,c169601_g1,c155104_g1,c176320_g1,c163027_g1,c151035_g1,c168860_g2,c170422_g4,c155216_g1,c173996_g6,c165825_g5,c17…
GO:0051252	regulation of RNA metabolic process	biological_process	4.9895e-07	0.00050061	41	235	7171	108378	c129501_g1,c153408_g1,c136814_g2,c157326_g1,c151716_g2,c175180_g2,c167749_g4,c174729_g2,c171489_g1,c170363_g1,c175307_g3,c135632_g1,c177122_g2,c132392_g1,c157363_g1,c147527_g1,c148433_g1,c175776_g7,c162632_g3,c155216_g1,c151035_g1,c176320_g1,c163027_g1,c170422_g4,c168860_g2,c157351_g1,c176912_g1,c173387_g2,c173996_g6,c165825_g5,c177518_g2,c175075_g1,c133495_g1,c112577_g1,c135060_g1,c169955_g2,c15…
GO:0019219	regulation of nucleobase-containing compound metabolic process	biological_process	8.0034e-07	0.00068829	41	235	7310	108378	c133495_g1,c112577_g1,c175075_g1,c156131_g2,c169955_g2,c135060_g1,c157114_g1,c155104_g1,c169601_g1,c168168_g2,c155216_g1,c170422_g4,c168860_g2,c151035_g1,c176320_g1,c163027_g1,c173387_g2,c157351_g1,c176912_g1,c177518_g2,c165825_g5,c173996_g6,c171489_g1,c170363_g1,c175307_g3,c147527_g1,c157363_g1,c135632_g1,c177122_g2,c132392_g1,c175776_g7,c148433_g1,c162632_g3,c129501_g1,c153408_g1,c136814_g2,c16…
GO:0005667	transcription factor complex	cellular_component	9.9042e-07	0.00074529	27	235	3674	108378	c136814_g2,c151035_g1,c170422_g4,c168860_g2,c155216_g1,c174729_g2,c165825_g5,c175180_g2,c157326_g1,c176912_g1,c173387_g2,c167749_g4,c132392_g1,c135060_g1,c169955_g2,c147527_g1,c156131_g2,c157363_g1,c170363_g1,c175307_g3,c175075_g1,c133495_g1,c162632_g3,c148433_g1,c169601_g1,c155104_g1,c175776_g7
GO:0006351	transcription, DNA-templated	biological_process	2.5982e-06	0.001291	43	235	8398	108378	c168168_g2,c169601_g1,c155104_g1,c156131_g2,c169955_g2,c135060_g1,c112577_g1,c133495_g1,c175075_g1,c177518_g2,c173996_g6,c165825_g5,c173387_g2,c160918_g2,c176912_g1,c157351_g1,c170422_g4,c168860_g2,c176320_g1,c151035_g1,c163027_g1,c155216_g1,c175366_g1,c162632_g3,c175776_g7,c148433_g1,c147527_g1,c157363_g1,c177122_g2,c132392_g1,c135632_g1,c175307_g3,c170363_g1,c171489_g1,c158746_g1,c174729_g2,c16…
GO:0097659	nucleic acid-templated transcription	biological_process	2.5982e-06	0.001291	43	235	8398	108378	c160918_g2,c173387_g2,c176912_g1,c157351_g1,c177518_g2,c165825_g5,c173996_g6,c155216_g1,c175366_g1,c170422_g4,c168860_g2,c176320_g1,c163027_g1,c151035_g1,c169601_g1,c155104_g1,c168168_g2,c133495_g1,c112577_g1,c175075_g1,c156131_g2,c135060_g1,c169955_g2,c167749_g4,c157326_g1,c151716_g2,c175180_g2,c158746_g1,c174729_g2,c129501_g1,c136814_g2,c153408_g1,c175776_g7,c148433_g1,c162632_g3,c175307_g3,c17…
GO:2000112	regulation of cellular macromolecule biosynthetic process	biological_process	2.694e-06	0.001291	40	235	7585	108378	c173387_g2,c176912_g1,c157351_g1,c177518_g2,c165825_g5,c173996_g6,c155216_g1,c168860_g2,c170422_g4,c176320_g1,c151035_g1,c163027_g1,c169601_g1,c155104_g1,c168168_g2,c133495_g1,c112577_g1,c175075_g1,c156131_g2,c135060_g1,c169955_g2,c167749_g4,c151716_g2,c157326_g1,c175180_g2,c174729_g2,c129501_g1,c153408_g1,c136814_g2,c175776_g7,c148433_g1,c162632_g3,c170363_g1,c175307_g3,c171489_g1,c147527_g1,c15…
GO:0010556	regulation of macromolecule biosynthetic process	biological_process	2.9475e-06	0.001291	40	235	7612	108378	c176912_g1,c157351_g1,c173387_g2,c165825_g5,c173996_g6,c177518_g2,c155216_g1,c151035_g1,c163027_g1,c176320_g1,c170422_g4,c168860_g2,c155104_g1,c169601_g1,c168168_g2,c175075_g1,c133495_g1,c112577_g1,c169955_g2,c135060_g1,c156131_g2,c151716_g2,c157326_g1,c175180_g2,c167749_g4,c174729_g2,c129501_g1,c153408_g1,c136814_g2,c148433_g1,c175776_g7,c162632_g3,c170363_g1,c175307_g3,c171489_g1,c132392_g1,c17…
GO:0031326	regulation of cellular biosynthetic process	biological_process	2.9508e-06	0.001291	40	235	7613	108378	c174729_g2,c157326_g1,c151716_g2,c175180_g2,c167749_g4,c136814_g2,c153408_g1,c129501_g1,c162632_g3,c148433_g1,c175776_g7,c132392_g1,c177122_g2,c135632_g1,c157363_g1,c147527_g1,c170363_g1,c175307_g3,c171489_g1,c173996_g6,c165825_g5,c177518_g2,c176912_g1,c157351_g1,c173387_g2,c176320_g1,c151035_g1,c163027_g1,c170422_g4,c168860_g2,c155216_g1,c168168_g2,c169601_g1,c155104_g1,c169955_g2,c135060_g1,c15…
GO:0009889	regulation of biosynthetic process	biological_process	3.0024e-06	0.001291	40	235	7620	108378	c162632_g3,c148433_g1,c175776_g7,c135632_g1,c132392_g1,c177122_g2,c157363_g1,c147527_g1,c171489_g1,c170363_g1,c175307_g3,c174729_g2,c175180_g2,c151716_g2,c157326_g1,c167749_g4,c153408_g1,c136814_g2,c129501_g1,c168168_g2,c155104_g1,c169601_g1,c135060_g1,c169955_g2,c156131_g2,c175075_g1,c133495_g1,c112577_g1,c173996_g6,c165825_g5,c177518_g2,c157351_g1,c176912_g1,c173387_g2,c163027_g1,c151035_g1,c17…
GO:0032774	RNA biosynthetic process	biological_process	3.5807e-06	0.0014371	43	235	8493	108378	c136814_g2,c153408_g1,c129501_g1,c158746_g1,c174729_g2,c167749_g4,c151716_g2,c175180_g2,c157326_g1,c147527_g1,c157363_g1,c132392_g1,c177122_g2,c135632_g1,c175307_g3,c170363_g1,c171489_g1,c162632_g3,c175776_g7,c148433_g1,c168860_g2,c170422_g4,c163027_g1,c151035_g1,c176320_g1,c155216_g1,c175366_g1,c177518_g2,c165825_g5,c173996_g6,c160918_g2,c173387_g2,c176912_g1,c157351_g1,c156131_g2,c169955_g2,c13…
GO:0010468	regulation of gene expression	biological_process	3.9887e-06	0.0015007	40	235	7662	108378	c148433_g1,c175776_g7,c162632_g3,c171489_g1,c170363_g1,c175307_g3,c135632_g1,c132392_g1,c177122_g2,c157363_g1,c147527_g1,c151716_g2,c157326_g1,c175180_g2,c167749_g4,c174729_g2,c129501_g1,c136814_g2,c153408_g1,c155104_g1,c169601_g1,c168168_g2,c175075_g1,c112577_g1,c133495_g1,c169955_g2,c135060_g1,c156131_g2,c157351_g1,c176912_g1,c173387_g2,c173996_g6,c165825_g5,c177518_g2,c155216_g1,c151035_g1,c17…
GO:0051171	regulation of nitrogen compound metabolic process	biological_process	6.6884e-06	0.0023685	41	235	8105	108378	c165825_g5,c173996_g6,c177518_g2,c176912_g1,c157351_g1,c173387_g2,c176320_g1,c163027_g1,c151035_g1,c170422_g4,c168860_g2,c155216_g1,c168168_g2,c169601_g1,c155104_g1,c157114_g1,c169955_g2,c135060_g1,c156131_g2,c175075_g1,c112577_g1,c133495_g1,c174729_g2,c157326_g1,c151716_g2,c175180_g2,c167749_g4,c153408_g1,c136814_g2,c129501_g1,c162632_g3,c148433_g1,c175776_g7,c132392_g1,c177122_g2,c135632_g1,c14…
GO:0080090	regulation of primary metabolic process	biological_process	2.1653e-05	0.0072419	41	235	8564	108378	c165825_g5,c173996_g6,c177518_g2,c176912_g1,c157351_g1,c173387_g2,c176320_g1,c163027_g1,c151035_g1,c170422_g4,c168860_g2,c155216_g1,c168168_g2,c169601_g1,c155104_g1,c157114_g1,c135060_g1,c169955_g2,c156131_g2,c175075_g1,c112577_g1,c133495_g1,c174729_g2,c175180_g2,c151716_g2,c157326_g1,c167749_g4,c153408_g1,c136814_g2,c129501_g1,c162632_g3,c148433_g1,c175776_g7,c177122_g2,c132392_g1,c135632_g1,c14…
GO:0060255	regulation of macromolecule metabolic process	biological_process	2.5147e-05	0.0079677	41	235	8568	108378	c175776_g7,c148433_g1,c162632_g3,c175307_g3,c170363_g1,c171489_g1,c157363_g1,c147527_g1,c132392_g1,c177122_g2,c135632_g1,c167749_g4,c157326_g1,c151716_g2,c175180_g2,c174729_g2,c129501_g1,c136814_g2,c153408_g1,c169601_g1,c155104_g1,c168168_g2,c112577_g1,c133495_g1,c175075_g1,c156131_g2,c157114_g1,c169955_g2,c135060_g1,c173387_g2,c176912_g1,c157351_g1,c177518_g2,c173996_g6,c165825_g5,c155216_g1,c17…
GO:0031323	regulation of cellular metabolic process	biological_process	5.019e-05	0.015107	41	235	8923	108378	c170363_g1,c175307_g3,c171489_g1,c177122_g2,c132392_g1,c135632_g1,c157363_g1,c147527_g1,c148433_g1,c175776_g7,c162632_g3,c129501_g1,c153408_g1,c136814_g2,c157326_g1,c151716_g2,c175180_g2,c167749_g4,c174729_g2,c175075_g1,c112577_g1,c133495_g1,c157114_g1,c169955_g2,c135060_g1,c156131_g2,c169601_g1,c155104_g1,c168168_g2,c155216_g1,c163027_g1,c176320_g1,c151035_g1,c170422_g4,c168860_g2,c176912_g1,c15…
GO:0043169	cation binding	molecular_function	6.7092e-05	0.019233	51	235	12143	108378	c159702_g1,c157673_g1,c145256_g1,c171967_g3,c176661_g1,c162975_g3,c157673_g3,c158311_g3,c177016_g1,c170316_g4,c148749_g1,c151674_g1,c168300_g1,c158687_g2,c80628_g1,c174224_g1,c178108_g1,c176117_g1,c160918_g2,c146172_g1,c80299_g1,c178562_g1,c169929_g3,c168024_g2,c177168_g1,c168074_g3,c156879_g1,c156237_g1,c179013_g1,c135632_g1,c147852_g1,c162517_g1,c157363_g1,c174984_g2,c92108_g1,c175960_g1,c17114…
GO:0009741	response to brassinosteroid	biological_process	7.682e-05	0.021021	2	235	6	108378	c151120_g1,c176347_g1
GO:0046872	metal ion binding	molecular_function	8.6346e-05	0.0226	50	235	11938	108378	c177016_g1,c158311_g3,c162975_g3,c157673_g3,c148749_g1,c170316_g4,c157673_g1,c145256_g1,c159702_g1,c176661_g1,c171967_g3,c176117_g1,c160918_g2,c178108_g1,c178562_g1,c80299_g1,c146172_g1,c168300_g1,c151674_g1,c174224_g1,c158687_g2,c80628_g1,c169049_g4,c178039_g1,c162474_g1,c171144_g2,c92108_g1,c156237_g1,c179013_g1,c168074_g3,c156879_g1,c177168_g1,c168024_g2,c169929_g3,c174984_g2,c157363_g1,c16251…
GO:1901700	response to oxygen-containing compound	biological_process	9.5993e-05	0.024078	4	235	96	108378	c176347_g1,c151120_g1,c175180_g2,c170037_g2
GO:0019222	regulation of metabolic process	biological_process	0.00012001	0.028898	42	235	9583	108378	c155216_g1,c151035_g1,c176320_g1,c163027_g1,c170422_g4,c168860_g2,c157351_g1,c176912_g1,c173387_g2,c165825_g5,c173996_g6,c177518_g2,c175075_g1,c112577_g1,c133495_g1,c135060_g1,c169955_g2,c157114_g1,c156131_g2,c176661_g1,c169601_g1,c155104_g1,c168168_g2,c129501_g1,c153408_g1,c136814_g2,c151716_g2,c175180_g2,c157326_g1,c167749_g4,c174729_g2,c171489_g1,c170363_g1,c175307_g3,c135632_g1,c177122_g2,c13…
GO:0034654	nucleobase-containing compound biosynthetic process	biological_process	0.00015316	0.035463	43	235	10100	108378	c155104_g1,c169601_g1,c168168_g2,c133495_g1,c112577_g1,c175075_g1,c156131_g2,c135060_g1,c169955_g2,c160918_g2,c173387_g2,c176912_g1,c157351_g1,c177518_g2,c173996_g6,c165825_g5,c155216_g1,c175366_g1,c168860_g2,c170422_g4,c151035_g1,c163027_g1,c176320_g1,c175776_g7,c148433_g1,c162632_g3,c170363_g1,c175307_g3,c171489_g1,c157363_g1,c147527_g1,c177122_g2,c132392_g1,c135632_g1,c167749_g4,c157326_g1,c15…
GO:0009505	plant-type cell wall	cellular_component	0.00026353	0.058758	2	235	8	108378	c176347_g1,c151120_g1
GO:0016070	RNA metabolic process	biological_process	0.00028763	0.061839	48	235	11845	108378	c169601_g1,c155104_g1,c168168_g2,c133495_g1,c112577_g1,c174577_g1,c175075_g1,c156131_g2,c169722_g4,c157114_g1,c169955_g2,c135060_g1,c173387_g2,c160918_g2,c176912_g1,c157351_g1,c177518_g2,c165825_g5,c173996_g6,c155216_g1,c176431_g1,c175366_g1,c170422_g4,c168860_g2,c151035_g1,c176320_g1,c163027_g1,c175776_g7,c148433_g1,c162632_g3,c175307_g3,c170363_g1,c171489_g1,c147527_g1,c157363_g1,c177122_g2,c13…
GO:0004842	ubiquitin-protein transferase activity	molecular_function	0.00045469	0.091241	9	235	743	108378	c163199_g4,c148958_g1,c156237_g1,c178562_g1,c92108_g1,c160918_g2,c110149_g2,c158311_g3,c172947_g1
GO:0019787	ubiquitin-like protein transferase activity	molecular_function	0.00045469	0.091241	9	235	743	108378	c163199_g4,c148958_g1,c156237_g1,c92108_g1,c178562_g1,c172947_g1,c158311_g3,c110149_g2,c160918_g2
GO:0050794	regulation of cellular process	biological_process	0.00080911	0.15712	60	235	17592	108378	c174729_g2,c149249_g1,c160945_g1,c151716_g2,c175180_g2,c157326_g1,c153767_g2,c167749_g4,c153408_g1,c136814_g2,c147513_g1,c129501_g1,c162632_g3,c171144_g2,c152621_g1,c148433_g1,c175776_g7,c165947_g1,c132392_g1,c177122_g2,c171789_g7,c135632_g1,c174984_g2,c147527_g1,c157363_g1,c170363_g1,c175307_g3,c171489_g1,c165953_g6,c165825_g5,c173996_g6,c177518_g2,c177117_g1,c176912_g1,c157351_g1,c160918_g2,c17…
GO:0016567	protein ubiquitination	biological_process	0.00086584	0.16289	9	235	831	108378	c163199_g4,c148958_g1,c156237_g1,c178562_g1,c92108_g1,c160918_g2,c110149_g2,c172947_g1,c158311_g3
GO:0090304	nucleic acid metabolic process	biological_process	0.00093246	0.1701	61	235	16668	108378	c177122_g2,c132392_g1,c169965_g2,c147852_g1,c135632_g1,c157363_g1,c147527_g1,c170363_g1,c175307_g3,c171489_g1,c162632_g3,c160990_g2,c148433_g1,c175776_g7,c136814_g2,c153408_g1,c178147_g2,c163199_g4,c156365_g2,c166687_g1,c129501_g1,c174729_g2,c158746_g1,c177796_g2,c151716_g2,c175180_g2,c157326_g1,c167749_g4,c157114_g1,c135060_g1,c169955_g2,c156131_g2,c169722_g4,c174577_g1,c175075_g1,c112577_g1,c13…
GO:0032446	protein modification by small protein conjugation	biological_process	0.0010379	0.18377	9	235	858	108378	c156237_g1,c148958_g1,c163199_g4,c172947_g1,c158311_g3,c110149_g2,c160918_g2,c92108_g1,c178562_g1
GO:0045735	nutrient reservoir activity	molecular_function	0.0010807	0.18588	3	235	102	108378	c165557_g1,c176320_g1,c159151_g2
GO:0050789	regulation of biological process	biological_process	0.0011436	0.19124	61	235	18089	108378	c168168_g2,c158311_g3,c155104_g1,c169601_g1,c157114_g1,c169955_g2,c135060_g1,c176661_g1,c156131_g2,c170037_g2,c175075_g1,c112577_g1,c133495_g1,c178191_g3,c173996_g6,c165825_g5,c177518_g2,c177117_g1,c176912_g1,c157351_g1,c173387_g2,c160918_g2,c162067_g3,c160719_g3,c163027_g1,c151035_g1,c176320_g1,c170422_g4,c168860_g2,c151674_g1,c133323_g1,c155216_g1,c162632_g3,c171144_g2,c148433_g1,c152621_g1,c17…
GO:0019438	aromatic compound biosynthetic process	biological_process	0.0014156	0.23032	44	235	11572	108378	c157363_g1,c147527_g1,c132392_g1,c177122_g2,c135632_g1,c170363_g1,c175307_g3,c171489_g1,c162632_g3,c165612_g1,c175776_g7,c148433_g1,c153408_g1,c136814_g2,c129501_g1,c158746_g1,c174729_g2,c167749_g4,c151716_g2,c157326_g1,c175180_g2,c156131_g2,c135060_g1,c169955_g2,c112577_g1,c133495_g1,c175075_g1,c168168_g2,c155104_g1,c169601_g1,c170422_g4,c168860_g2,c151035_g1,c176320_g1,c163027_g1,c155216_g1,c17…
GO:0000151	ubiquitin ligase complex	cellular_component	0.0015823	0.24658	8	235	749	108378	c158311_g3,c172947_g1,c110149_g2,c160918_g2,c92108_g1,c148958_g1,c156237_g1,c163199_g4
GO:1901362	organic cyclic compound biosynthetic process	biological_process	0.0015974	0.24658	46	235	12267	108378	c155216_g1,c175366_g1,c170422_g4,c168860_g2,c151035_g1,c176320_g1,c163027_g1,c160918_g2,c173387_g2,c157351_g1,c176912_g1,c177518_g2,c165825_g5,c173996_g6,c112577_g1,c133495_g1,c175075_g1,c156131_g2,c169955_g2,c135060_g1,c155104_g1,c169601_g1,c168168_g2,c129501_g1,c159225_g1,c153408_g1,c136814_g2,c167749_g4,c151716_g2,c175180_g2,c157326_g1,c158746_g1,c174729_g2,c171489_g1,c175307_g3,c170363_g1,c15…
GO:0097305	response to alcohol	biological_process	0.0016738	0.24909	2	235	21	108378	c176347_g1,c151120_g1
GO:0052841	inositol bisdiphosphate tetrakisphosphate diphosphatase activity	molecular_function	0.0017378	0.24909	1	235	1	108378	c112577_g1
GO:0052842	inositol diphosphate pentakisphosphate diphosphatase activity	molecular_function	0.0017378	0.24909	1	235	1	108378	c112577_g1
GO:0014070	response to organic cyclic compound	biological_process	0.0018356	0.25699	3	235	112	108378	c176347_g1,c151120_g1,c168168_g2
GO:0005509	calcium ion binding	molecular_function	0.0020026	0.27399	11	235	1853	108378	c174984_g2,c165280_g3,c147513_g1,c162517_g1,c179013_g1,c168074_g3,c151674_g1,c169929_g3,c158048_g1,c113390_g1,c153767_g2
GO:0018130	heterocycle biosynthetic process	biological_process	0.0022041	0.29487	44	235	11819	108378	c151716_g2,c157326_g1,c175180_g2,c167749_g4,c174729_g2,c158746_g1,c129501_g1,c153408_g1,c136814_g2,c148433_g1,c175776_g7,c162632_g3,c165612_g1,c170363_g1,c175307_g3,c171489_g1,c132392_g1,c177122_g2,c135632_g1,c157363_g1,c147527_g1,c176912_g1,c157351_g1,c160918_g2,c173387_g2,c165825_g5,c173996_g6,c177518_g2,c175366_g1,c155216_g1,c163027_g1,c151035_g1,c176320_g1,c170422_g4,c168860_g2,c169601_g1,c15…
GO:0033993	response to lipid	biological_process	0.0025541	0.33426	3	235	119	108378	c176347_g1,c151120_g1,c168168_g2
GO:0009725	response to hormone	biological_process	0.0026291	0.33675	4	235	206	108378	c168168_g2,c175180_g2,c151120_g1,c176347_g1
GO:0006887	exocytosis	biological_process	0.0030391	0.38116	4	235	229	108378	c171689_g1,c163636_g2,c166154_g4,c177518_g2
GO:0009719	response to endogenous stimulus	biological_process	0.0031506	0.38708	4	235	219	108378	c168168_g2,c176347_g1,c175180_g2,c151120_g1
GO:0065007	biological regulation	biological_process	0.0034549	0.41597	62	235	19220	108378	c156131_g2,c176661_g1,c135060_g1,c169955_g2,c157114_g1,c178191_g3,c133495_g1,c112577_g1,c175075_g1,c170037_g2,c168168_g2,c169601_g1,c155104_g1,c158311_g3,c168860_g2,c170422_g4,c163027_g1,c160719_g3,c151035_g1,c176320_g1,c162067_g3,c133323_g1,c155216_g1,c151674_g1,c177518_g2,c177117_g1,c165825_g5,c173996_g6,c160918_g2,c173387_g2,c157351_g1,c176912_g1,c147527_g1,c157363_g1,c174984_g2,c135632_g1,c17…
GO:0010540	basipetal auxin transport	biological_process	0.0037018	0.43696	1	235	1	108378	c170037_g2
GO:0070647	protein modification by small protein conjugation or removal	biological_process	0.0046871	0.54263	9	235	1187	108378	c172947_g1,c158311_g3,c160918_g2,c110149_g2,c92108_g1,c178562_g1,c148958_g1,c156237_g1,c163199_g4
GO:0000145	exocyst	cellular_component	0.0058963	0.66973	3	235	122	108378	c171689_g1,c166154_g4,c163636_g2
GO:0043170	macromolecule metabolic process	biological_process	0.0061271	0.68306	104	235	36350	108378	c162186_g1,c162509_g1,c178245_g3,c172947_g1,c161108_g1,c175395_g3,c155104_g1,c169601_g1,c163633_g2,c135060_g1,c176661_g1,c174577_g1,c170037_g2,c133495_g1,c112577_g1,c148958_g1,c165825_g5,c176912_g1,c160918_g2,c151035_g1,c176320_g1,c162067_g3,c172704_g7,c172651_g1,c145096_g2,c168860_g2,c168300_g1,c163477_g3,c176431_g1,c92108_g1,c162632_g3,c161745_g2,c157806_g1,c152926_g1,c177158_g2,c147031_g1,c175…
GO:0034645	cellular macromolecule biosynthetic process	biological_process	0.0062894	0.6884	60	235	19156	108378	c178245_g3,c168168_g2,c155104_g1,c169601_g1,c156131_g2,c169955_g2,c135060_g1,c133495_g1,c112577_g1,c174577_g1,c175075_g1,c170037_g2,c177518_g2,c165825_g5,c173996_g6,c160918_g2,c173387_g2,c157351_g1,c176912_g1,c168860_g2,c170422_g4,c163027_g1,c151035_g1,c176320_g1,c162067_g3,c176431_g1,c155216_g1,c175366_g1,c160990_g2,c161745_g2,c162632_g3,c175776_g7,c148433_g1,c147527_g1,c157363_g1,c135632_g1,c16…
GO:0009059	macromolecule biosynthetic process	biological_process	0.0078526	0.84416	60	235	19330	108378	c157363_g1,c147527_g1,c177122_g2,c161470_g3,c132392_g1,c169965_g2,c135632_g1,c178228_g1,c170363_g1,c175307_g3,c171489_g1,c160990_g2,c161745_g2,c162632_g3,c175776_g7,c148433_g1,c178147_g2,c136814_g2,c153408_g1,c132369_g1,c129501_g1,c159225_g1,c156365_g2,c166708_g1,c158746_g1,c177796_g2,c174729_g2,c167749_g4,c151716_g2,c175180_g2,c166271_g2,c157326_g1,c156131_g2,c169955_g2,c135060_g1,c133495_g1,c11…
GO:0009926	auxin polar transport	biological_process	0.0092081	0.94456	1	235	2	108378	c170037_g2
GO:0018492	carbon-monoxide dehydrogenase (acceptor) activity	molecular_function	0.0092573	0.94456	1	235	7	108378	c160945_g1
GO:0007349	cellularization	biological_process	0.009869	0.99019	1	235	5	108378	c147852_g1
GO:0010467	gene expression	biological_process	0.01027	1	52	235	16864	108378	c169722_g4,c156131_g2,c135060_g1,c169955_g2,c112577_g1,c133495_g1,c175075_g1,c168168_g2,c162186_g1,c155104_g1,c169601_g1,c170422_g4,c168860_g2,c162067_g3,c163027_g1,c176320_g1,c151035_g1,c155216_g1,c176431_g1,c175366_g1,c177518_g2,c173996_g6,c165825_g5,c173387_g2,c160918_g2,c176912_g1,c157351_g1,c157363_g1,c147527_g1,c132392_g1,c177122_g2,c135632_g1,c178228_g1,c175307_g3,c170363_g1,c171489_g1,c16…
GO:0005618	cell wall	cellular_component	0.010567	1	4	235	331	108378	c162067_g3,c161108_g1,c151120_g1,c176347_g1
GO:0046914	transition metal ion binding	molecular_function	0.010809	1	30	235	7650	108378	c178108_g1,c160918_g2,c176117_g1,c156996_g1,c170265_g1,c178562_g1,c80299_g1,c166687_g1,c168300_g1,c80628_g1,c158687_g2,c174224_g1,c163199_g4,c158311_g3,c177016_g1,c92108_g1,c148749_g1,c169049_g4,c178039_g1,c162474_g1,c177168_g1,c159702_g1,c156879_g1,c156237_g1,c145256_g1,c157673_g1,c135632_g1,c147852_g1,c157363_g1,c176661_g1
GO:0042538	hyperosmotic salinity response	biological_process	0.010844	1	1	235	5	108378	c170037_g2
GO:0010033	response to organic substance	biological_process	0.011225	1	4	235	315	108378	c168168_g2,c175180_g2,c151120_g1,c176347_g1
GO:0044260	cellular macromolecule metabolic process	biological_process	0.012513	1	93	235	32623	108378	c157114_g1,c169955_g2,c156131_g2,c169722_g4,c175075_g1,c168168_g2,c144714_g3,c158311_g3,c177016_g1,c163027_g1,c170422_g4,c175366_g1,c155216_g1,c173996_g6,c161811_g1,c177518_g2,c178562_g1,c157351_g1,c173387_g2,c132392_g1,c147852_g1,c162517_g1,c177168_g1,c175307_g3,c171489_g1,c179013_g1,c160990_g2,c162555_g2,c148433_g1,c153408_g1,c132369_g1,c163199_g4,c156365_g2,c129501_g1,c149249_g1,c166708_g1,c17…
GO:0005680	anaphase-promoting complex	cellular_component	0.012695	1	5	235	463	108378	c163199_g4,c92108_g1,c156237_g1,c160918_g2,c158311_g3
GO:0000152	nuclear ubiquitin ligase complex	cellular_component	0.012737	1	5	235	464	108378	c160918_g2,c156237_g1,c158311_g3,c163199_g4,c92108_g1
GO:0006972	hyperosmotic response	biological_process	0.01278	1	1	235	7	108378	c170037_g2
GO:0010436	carotenoid dioxygenase activity	molecular_function	0.013429	1	1	235	2	108378	c160173_g1
GO:0045549	9-cis-epoxycarotenoid dioxygenase activity	molecular_function	0.013429	1	1	235	2	108378	c160173_g1
GO:0042618	poly-hydroxybutyrate metabolic process	biological_process	0.013861	1	1	235	7	108378	c172580_g1
GO:0042619	poly-hydroxybutyrate biosynthetic process	biological_process	0.013861	1	1	235	7	108378	c172580_g1
GO:1901440	poly(hydroxyalkanoate) metabolic process	biological_process	0.013861	1	1	235	7	108378	c172580_g1
GO:1901441	poly(hydroxyalkanoate) biosynthetic process	biological_process	0.013861	1	1	235	7	108378	c172580_g1
GO:0060918	auxin transport	biological_process	0.019458	1	1	235	5	108378	c170037_g2
GO:0006139	nucleobase-containing compound metabolic process	biological_process	0.020104	1	66	235	21372	108378	c169722_g4,c156131_g2,c169955_g2,c157114_g1,c175075_g1,c168168_g2,c177016_g1,c170422_g4,c163027_g1,c155216_g1,c175366_g1,c178562_g1,c177518_g2,c173996_g6,c173387_g2,c157351_g1,c147852_g1,c132392_g1,c171489_g1,c175307_g3,c160990_g2,c122226_g2,c148433_g1,c163199_g4,c153408_g1,c159544_g3,c129501_g1,c156365_g2,c177796_g2,c167749_g4,c157326_g1,c175180_g2,c135060_g1,c112577_g1,c133495_g1,c174577_g1,c17…
GO:0004650	polygalacturonase activity	molecular_function	0.021321	1	2	235	62	108378	c170422_g4,c149249_g1
GO:0044448	cell cortex part	cellular_component	0.021942	1	3	235	218	108378	c163636_g2,c171689_g1,c166154_g4
GO:0009914	hormone transport	biological_process	0.022274	1	1	235	6	108378	c170037_g2
GO:0009765	photosynthesis, light harvesting	biological_process	0.022641	1	1	235	6	108378	c152055_g1
GO:0020037	heme binding	molecular_function	0.025288	1	8	235	1378	108378	c170265_g1,c162474_g1,c80299_g1,c178039_g1,c159702_g1,c169383_g6,c156879_g1,c145256_g1
GO:0031461	cullin-RING ubiquitin ligase complex	cellular_component	0.025331	1	5	235	608	108378	c158311_g3,c156237_g1,c160918_g2,c92108_g1,c163199_g4
GO:0008948	oxaloacetate decarboxylase activity	molecular_function	0.02617	1	2	235	106	108378	c151674_g1,c174785_g1
GO:0035725	sodium ion transmembrane transport	biological_process	0.02617	1	2	235	106	108378	c174785_g1,c151674_g1
GO:0071436	sodium ion export	biological_process	0.02617	1	2	235	106	108378	c151674_g1,c174785_g1
GO:0008270	zinc ion binding	molecular_function	0.026174	1	22	235	5541	108378	c178108_g1,c156996_g1,c176117_g1,c160918_g2,c178562_g1,c166687_g1,c168300_g1,c80628_g1,c174224_g1,c163199_g4,c158311_g3,c177016_g1,c92108_g1,c148749_g1,c169049_g4,c177168_g1,c157673_g1,c156237_g1,c135632_g1,c147852_g1,c157363_g1,c176661_g1
GO:0032940	secretion by cell	biological_process	0.026492	1	4	235	423	108378	c166154_g4,c171689_g1,c163636_g2,c177518_g2
GO:0031012	extracellular matrix	cellular_component	0.026582	1	5	235	733	108378	c147513_g1,c174984_g2,c156996_g1,c151674_g1,c153767_g2
GO:0046483	heterocycle metabolic process	biological_process	0.026956	1	70	235	23326	108378	c135060_g1,c174577_g1,c112577_g1,c133495_g1,c157495_g8,c162509_g1,c178245_g3,c155104_g1,c169601_g1,c162067_g3,c176320_g1,c151035_g1,c168860_g2,c168300_g1,c176431_g1,c165825_g5,c176912_g1,c160918_g2,c161470_g3,c177122_g2,c169965_g2,c135632_g1,c147527_g1,c157363_g1,c170363_g1,c162632_g3,c175776_g7,c136814_g2,c178147_g2,c159225_g1,c174785_g1,c166687_g1,c175181_g3,c174729_g2,c158746_g1,c151716_g2,c15…
GO:0048038	quinone binding	molecular_function	0.027547	1	2	235	94	108378	c158687_g2,c162431_g2
GO:0046903	secretion	biological_process	0.027579	1	4	235	429	108378	c166154_g4,c171689_g1,c163636_g2,c177518_g2
GO:0047605	acetolactate decarboxylase activity	molecular_function	0.02758	1	1	235	10	108378	c174785_g1
GO:0009002	serine-type D-Ala-D-Ala carboxypeptidase activity	molecular_function	0.028102	1	1	235	11	108378	c157806_g1
GO:1901360	organic cyclic compound metabolic process	biological_process	0.02979	1	71	235	23877	108378	c160990_g2,c175960_g1,c165612_g1,c122226_g2,c148433_g1,c147852_g1,c132392_g1,c171489_g1,c175307_g3,c177796_g2,c167749_g4,c175180_g2,c157326_g1,c163199_g4,c153408_g1,c129501_g1,c159544_g3,c156365_g2,c168168_g2,c177016_g1,c169722_g4,c156131_g2,c169955_g2,c157114_g1,c175075_g1,c177518_g2,c178562_g1,c173996_g6,c173387_g2,c157351_g1,c170422_g4,c163027_g1,c155216_g1,c175366_g1,c151674_g1,c162632_g3,c17…
GO:0043167	ion binding	molecular_function	0.030973	1	78	235	27416	108378	c162474_g1,c162555_g2,c175960_g1,c179013_g1,c156879_g1,c177168_g1,c154527_g1,c171489_g1,c168024_g2,c162517_g1,c147852_g1,c166708_g1,c129501_g1,c176782_g2,c163199_g4,c147513_g1,c153408_g1,c177016_g1,c144714_g3,c162975_g3,c158311_g3,c157673_g3,c145894_g1,c148749_g1,c170316_g4,c145256_g1,c159702_g1,c171967_g3,c178562_g1,c80299_g1,c146172_g1,c168107_g1,c175366_g1,c151674_g1,c158687_g2,c177158_g2,c169…
GO:0009414	response to water deprivation	biological_process	0.031414	1	1	235	10	108378	c170037_g2
GO:0006725	cellular aromatic compound metabolic process	biological_process	0.033875	1	69	235	23256	108378	c158746_g1,c174729_g2,c151716_g2,c178147_g2,c136814_g2,c159225_g1,c175181_g3,c166687_g1,c162632_g3,c175776_g7,c177140_g1,c157363_g1,c147527_g1,c161470_g3,c177122_g2,c169965_g2,c135632_g1,c170363_g1,c165825_g5,c160918_g2,c176912_g1,c168860_g2,c162067_g3,c176320_g1,c151035_g1,c176431_g1,c168300_g1,c178245_g3,c157495_g8,c162509_g1,c169601_g1,c155104_g1,c135060_g1,c112577_g1,c133495_g1,c174577_g1,c17…
GO:0046906	tetrapyrrole binding	molecular_function	0.034955	1	8	235	1469	108378	c170265_g1,c80299_g1,c178039_g1,c162474_g1,c169383_g6,c159702_g1,c156879_g1,c145256_g1
GO:0043234	protein complex	cellular_component	0.036462	1	49	235	15977	108378	c132392_g1,c157363_g1,c147527_g1,c171489_g1,c170363_g1,c175307_g3,c156237_g1,c92108_g1,c162632_g3,c122226_g2,c148433_g1,c177158_g2,c175776_g7,c136814_g2,c171689_g1,c163199_g4,c176782_g2,c171563_g1,c174729_g2,c163636_g2,c158746_g1,c166271_g2,c157326_g1,c175180_g2,c110149_g2,c167749_g4,c169955_g2,c135060_g1,c156131_g2,c166154_g4,c175075_g1,c133495_g1,c148958_g1,c162186_g1,c172947_g1,c158311_g3,c155…
GO:0005506	iron ion binding	molecular_function	0.038257	1	7	235	1248	108378	c145256_g1,c156879_g1,c159702_g1,c162474_g1,c80299_g1,c178039_g1,c170265_g1
GO:0003877	ATP adenylyltransferase activity	molecular_function	0.039271	1	1	235	15	108378	c175181_g3
GO:0044271	cellular nitrogen compound biosynthetic process	biological_process	0.040382	1	51	235	18091	108378	c168168_g2,c155104_g1,c169601_g1,c135060_g1,c169955_g2,c156131_g2,c175075_g1,c133495_g1,c112577_g1,c173996_g6,c165825_g5,c177518_g2,c176912_g1,c157351_g1,c160918_g2,c173387_g2,c162067_g3,c163027_g1,c151035_g1,c176320_g1,c170422_g4,c168860_g2,c175366_g1,c155216_g1,c176431_g1,c161745_g2,c162632_g3,c165612_g1,c148433_g1,c175776_g7,c132392_g1,c177122_g2,c135632_g1,c157363_g1,c147527_g1,c178228_g1,c17…
GO:0005938	cell cortex	cellular_component	0.041511	1	3	235	282	108378	c171689_g1,c163636_g2,c166154_g4
GO:0016568	chromatin modification	biological_process	0.043287	1	3	235	321	108378	c176661_g1,c166342_g2,c177168_g1
GO:0003964	RNA-directed DNA polymerase activity	molecular_function	0.043505	1	7	235	1039	108378	c169965_g2,c162067_g3,c178245_g3,c177796_g2,c160990_g2,c174577_g1,c156365_g2
GO:0007096	regulation of exit from mitosis	biological_process	0.043587	1	1	235	17	108378	c171144_g2
GO:0010458	exit from mitosis	biological_process	0.043587	1	1	235	17	108378	c171144_g2
GO:0009535	chloroplast thylakoid membrane	cellular_component	0.045127	1	1	235	13	108378	c152055_g1
GO:0055035	plastid thylakoid membrane	cellular_component	0.045127	1	1	235	13	108378	c152055_g1
GO:0006278	RNA-dependent DNA replication	biological_process	0.045391	1	7	235	1046	108378	c169965_g2,c162067_g3,c160990_g2,c178245_g3,c177796_g2,c174577_g1,c156365_g2
GO:0000724	double-strand break repair via homologous recombination	biological_process	0.046724	1	1	235	20	108378	c166687_g1
GO:0000725	recombinational repair	biological_process	0.046724	1	1	235	20	108378	c166687_g1
GO:0031984	organelle subcompartment	cellular_component	0.047777	1	2	235	124	108378	c152055_g1,c160945_g1
GO:0009534	chloroplast thylakoid	cellular_component	0.049576	1	1	235	14	108378	c152055_g1
GO:0031976	plastid thylakoid	cellular_component	0.049576	1	1	235	14	108378	c152055_g1
GO:0042601	endospore-forming forespore	cellular_component	0.051968	1	1	235	23	108378	c157806_g1
GO:0042763	intracellular immature spore	cellular_component	0.051968	1	1	235	23	108378	c157806_g1
GO:0045944	positive regulation of transcription from RNA polymerase II promoter	biological_process	0.052056	1	1	235	25	108378	c155104_g1
GO:0016607	nuclear speck	cellular_component	0.053011	1	1	235	28	108378	c155104_g1
GO:0008535	respiratory chain complex IV assembly	biological_process	0.053791	1	1	235	19	108378	c162186_g1
GO:0030312	external encapsulating structure	cellular_component	0.055615	1	4	235	614	108378	c162067_g3,c151120_g1,c161108_g1,c176347_g1
GO:0016604	nuclear body	cellular_component	0.056233	1	1	235	31	108378	c155104_g1
GO:0010817	regulation of hormone levels	biological_process	0.062407	1	3	235	329	108378	c155104_g1,c159225_g1,c170037_g2
GO:0003682	chromatin binding	molecular_function	0.06301	1	5	235	742	108378	c171915_g1,c162737_g1,c166342_g2,c148137_g2,c106271_g1
GO:0042651	thylakoid membrane	cellular_component	0.064737	1	2	235	144	108378	c171563_g1,c152055_g1
GO:0030284	estrogen receptor activity	molecular_function	0.065888	1	1	235	25	108378	c168168_g2
GO:0032991	macromolecular complex	cellular_component	0.070249	1	60	235	22212	108378	c173387_g2,c160918_g2,c176912_g1,c173996_g6,c165825_g5,c133323_g1,c155216_g1,c163477_g3,c168860_g2,c170422_g4,c151035_g1,c162067_g3,c155104_g1,c169601_g1,c158311_g3,c172947_g1,c162737_g1,c148137_g2,c162186_g1,c133495_g1,c148958_g1,c175075_g1,c166154_g4,c156131_g2,c169722_g4,c169955_g2,c135060_g1,c166342_g2,c110149_g2,c167749_g4,c175180_g2,c166271_g2,c157326_g1,c158746_g1,c163636_g2,c166708_g1,c17…
GO:0006464	cellular protein modification process	biological_process	0.073063	1	26	235	7657	108378	c172651_g1,c165196_g5,c163199_g4,c168860_g2,c172651_g3,c172704_g7,c174785_g1,c178562_g1,c166708_g1,c173521_g4,c110149_g2,c160918_g2,c162517_g1,c179013_g1,c156237_g1,c148958_g1,c171489_g1,c170037_g2,c177168_g1,c162555_g2,c92108_g1,c177158_g2,c163633_g2,c158311_g3,c172947_g1,c144714_g3
GO:0036211	protein modification process	biological_process	0.073063	1	26	235	7657	108378	c177158_g2,c163633_g2,c172947_g1,c158311_g3,c144714_g3,c162555_g2,c92108_g1,c179013_g1,c148958_g1,c156237_g1,c171489_g1,c170037_g2,c177168_g1,c162517_g1,c110149_g2,c160918_g2,c178562_g1,c173521_g4,c166708_g1,c174785_g1,c172651_g1,c168860_g2,c163199_g4,c165196_g5,c172651_g3,c172704_g7
GO:0030089	phycobilisome	cellular_component	0.073436	1	1	235	31	108378	c171563_g1
GO:0046999	regulation of conjugation	biological_process	0.073456	1	1	235	39	108378	c160719_g3
GO:0005578	proteinaceous extracellular matrix	cellular_component	0.075161	1	4	235	691	108378	c174984_g2,c147513_g1,c151674_g1,c153767_g2
GO:1990234	transferase complex	cellular_component	0.076755	1	12	235	2929	108378	c163199_g4,c148958_g1,c156237_g1,c171489_g1,c158746_g1,c92108_g1,c162186_g1,c110149_g2,c160918_g2,c158311_g3,c122226_g2,c172947_g1
GO:0010309	acireductone dioxygenase [iron(II)-requiring] activity	molecular_function	0.078677	1	1	235	36	108378	c176320_g1
GO:0001871	pattern binding	molecular_function	0.07906	1	2	235	154	108378	c162517_g1,c179013_g1
GO:0030247	polysaccharide binding	molecular_function	0.07906	1	2	235	154	108378	c162517_g1,c179013_g1
GO:0015833	peptide transport	biological_process	0.079374	1	1	235	28	108378	c145894_g1
GO:0005488	binding	molecular_function	0.079612	1	144	235	57352	108378	c163945_g1,c160394_g1,c80299_g1,c178562_g1,c177518_g2,c151674_g1,c151230_g1,c163027_g1,c164493_g2,c144714_g3,c157673_g3,c162975_g3,c162737_g1,c148749_g1,c159702_g1,c145256_g1,c157114_g1,c171967_g3,c163087_g3,c178875_g2,c149249_g1,c166708_g1,c162431_g2,c173128_g2,c176782_g2,c156365_g2,c129501_g1,c153408_g1,c177684_g1,c147513_g1,c171915_g1,c160990_g2,c162555_g2,c162474_g1,c106271_g1,c177168_g1,c154…
GO:0009651	response to salt stress	biological_process	0.081366	1	1	235	41	108378	c170037_g2
GO:0009415	response to water	biological_process	0.082082	1	1	235	33	108378	c170037_g2
GO:0008158	hedgehog receptor activity	molecular_function	0.083246	1	1	235	42	108378	c177117_g1
GO:0006970	response to osmotic stress	biological_process	0.084558	1	1	235	44	108378	c170037_g2
GO:0051302	regulation of cell division	biological_process	0.085322	1	2	235	205	108378	c171144_g2,c162067_g3
GO:0016702	oxidoreductase activity, acting on single donors with incorporation of molecular oxygen, incorporation of two atoms of oxygen	molecular_function	0.085367	1	2	235	204	108378	c176320_g1,c160173_g1
GO:0006073	cellular glucan metabolic process	biological_process	0.089156	1	5	235	845	108378	c163477_g3,c161108_g1,c161470_g3,c149249_g1,c170422_g4
GO:0044042	glucan metabolic process	biological_process	0.089156	1	5	235	845	108378	c163477_g3,c161108_g1,c161470_g3,c149249_g1,c170422_g4
GO:0016705	oxidoreductase activity, acting on paired donors, with incorporation or reduction of molecular oxygen	molecular_function	0.089623	1	7	235	1318	108378	c159702_g1,c156879_g1,c170265_g1,c80299_g1,c173781_g1,c162474_g1,c178039_g1
GO:0033643	host cell part	cellular_component	0.090277	1	4	235	688	108378	c161811_g1,c158127_g3,c173432_g1,c168860_g2
GO:0005984	disaccharide metabolic process	biological_process	0.096425	1	5	235	847	108378	c161470_g3,c149249_g1,c170422_g4,c163477_g3,c160145_g5
GO:0009274	peptidoglycan-based cell wall	cellular_component	0.096445	1	1	235	40	108378	c162067_g3
GO:0009276	Gram-negative-bacterium-type cell wall	cellular_component	0.096445	1	1	235	40	108378	c162067_g3
GO:0018995	host	cellular_component	0.098281	1	4	235	704	108378	c161811_g1,c173432_g1,c158127_g3,c168860_g2
GO:0043657	host cell	cellular_component	0.098281	1	4	235	704	108378	c161811_g1,c173432_g1,c168860_g2,c158127_g3
GO:0044215	other organism	cellular_component	0.098281	1	4	235	704	108378	c173432_g1,c158127_g3,c168860_g2,c161811_g1
GO:0044216	other organism cell	cellular_component	0.098281	1	4	235	704	108378	c173432_g1,c168860_g2,c158127_g3,c161811_g1
GO:0044217	other organism part	cellular_component	0.098281	1	4	235	704	108378	c161811_g1,c158127_g3,c173432_g1,c168860_g2
GO:0009532	plastid stroma	cellular_component	0.10043	1	1	235	30	108378	c160173_g1
GO:0009570	chloroplast stroma	cellular_component	0.10043	1	1	235	30	108378	c160173_g1
GO:0008131	primary amine oxidase activity	molecular_function	0.10322	1	1	235	48	108378	c158687_g2
GO:0046813	receptor-mediated virion attachment to host cell	biological_process	0.10374	1	1	235	55	108378	c158746_g1
GO:0044249	cellular biosynthetic process	biological_process	0.10482	1	65	235	24333	108378	c132369_g1,c153408_g1,c159544_g3,c129501_g1,c156365_g2,c177796_g2,c166708_g1,c167749_g4,c166271_g2,c157326_g1,c175180_g2,c132392_g1,c171489_g1,c175307_g3,c160990_g2,c175960_g1,c165612_g1,c148433_g1,c170422_g4,c163027_g1,c155216_g1,c175366_g1,c177518_g2,c173996_g6,c160145_g5,c173387_g2,c157351_g1,c156131_g2,c169955_g2,c175075_g1,c168168_g2,c178147_g2,c136814_g2,c159225_g1,c158746_g1,c174729_g2,c15…
GO:0008889	glycerophosphodiester phosphodiesterase activity	molecular_function	0.10673	1	1	235	42	108378	c167411_g2
GO:0000785	chromatin	cellular_component	0.10842	1	5	235	914	108378	c162737_g1,c171915_g1,c106271_g1,c148137_g2,c166342_g2
GO:0042287	MHC protein binding	molecular_function	0.10936	1	1	235	36	108378	c133323_g1
GO:0042289	MHC class II protein binding	molecular_function	0.10936	1	1	235	36	108378	c133323_g1
GO:0016841	ammonia-lyase activity	molecular_function	0.11877	1	1	235	54	108378	c167411_g2
GO:0006084	acetyl-CoA metabolic process	biological_process	0.11914	1	1	235	63	108378	c160945_g1
GO:0003713	transcription coactivator activity	molecular_function	0.11946	1	1	235	63	108378	c155104_g1
GO:0015081	sodium ion transmembrane transporter activity	molecular_function	0.12038	1	2	235	261	108378	c174785_g1,c151674_g1
GO:0006892	post-Golgi vesicle-mediated transport	biological_process	0.1208	1	1	235	47	108378	c160945_g1
GO:0006893	Golgi to plasma membrane transport	biological_process	0.1208	1	1	235	47	108378	c160945_g1
GO:0007009	plasma membrane organization	biological_process	0.1208	1	1	235	47	108378	c160945_g1
GO:0042996	regulation of Golgi to plasma membrane protein transport	biological_process	0.1208	1	1	235	47	108378	c160945_g1
GO:0042998	positive regulation of Golgi to plasma membrane protein transport	biological_process	0.1208	1	1	235	47	108378	c160945_g1
GO:0043001	Golgi to plasma membrane protein transport	biological_process	0.1208	1	1	235	47	108378	c160945_g1
GO:0071253	connexin binding	molecular_function	0.1208	1	1	235	47	108378	c160945_g1
GO:0072659	protein localization to plasma membrane	biological_process	0.1208	1	1	235	47	108378	c160945_g1
GO:0090002	establishment of protein localization to plasma membrane	biological_process	0.1208	1	1	235	47	108378	c160945_g1
GO:0090003	regulation of establishment of protein localization to plasma membrane	biological_process	0.1208	1	1	235	47	108378	c160945_g1
GO:0090004	positive regulation of establishment of protein localization to plasma membrane	biological_process	0.1208	1	1	235	47	108378	c160945_g1
GO:1903076	regulation of protein localization to plasma membrane	biological_process	0.1208	1	1	235	47	108378	c160945_g1
GO:1903078	positive regulation of protein localization to plasma membrane	biological_process	0.1208	1	1	235	47	108378	c160945_g1
GO:1903729	regulation of plasma membrane organization	biological_process	0.1208	1	1	235	47	108378	c160945_g1
GO:1904375	regulation of protein localization to cell periphery	biological_process	0.1208	1	1	235	47	108378	c160945_g1
GO:1904377	positive regulation of protein localization to cell periphery	biological_process	0.1208	1	1	235	47	108378	c160945_g1
GO:1990778	protein localization to cell periphery	biological_process	0.1208	1	1	235	47	108378	c160945_g1
GO:0032386	regulation of intracellular transport	biological_process	0.12148	1	1	235	48	108378	c160945_g1
GO:0032388	positive regulation of intracellular transport	biological_process	0.12148	1	1	235	48	108378	c160945_g1
GO:0033157	regulation of intracellular protein transport	biological_process	0.12148	1	1	235	48	108378	c160945_g1
GO:0051050	positive regulation of transport	biological_process	0.12148	1	1	235	48	108378	c160945_g1
GO:0051222	positive regulation of protein transport	biological_process	0.12148	1	1	235	48	108378	c160945_g1
GO:0090316	positive regulation of intracellular protein transport	biological_process	0.12148	1	1	235	48	108378	c160945_g1
GO:1903649	regulation of cytoplasmic transport	biological_process	0.12148	1	1	235	48	108378	c160945_g1
GO:1903651	positive regulation of cytoplasmic transport	biological_process	0.12148	1	1	235	48	108378	c160945_g1
GO:1903827	regulation of cellular protein localization	biological_process	0.12148	1	1	235	48	108378	c160945_g1
GO:1903829	positive regulation of cellular protein localization	biological_process	0.12148	1	1	235	48	108378	c160945_g1
GO:0031412	gas vesicle organization	biological_process	0.12178	1	1	235	63	108378	c171406_g3
GO:0005802	trans-Golgi network	cellular_component	0.12257	1	1	235	48	108378	c160945_g1
GO:0016762	xyloglucan:xyloglucosyl transferase activity	molecular_function	0.12344	1	1	235	36	108378	c161108_g1
GO:0019751	polyol metabolic process	biological_process	0.1244	1	3	235	509	108378	c159225_g1,c174785_g1,c167411_g2
GO:0042613	MHC class II protein complex	cellular_component	0.12452	1	1	235	45	108378	c133323_g1
GO:0018022	peptidyl-lysine methylation	biological_process	0.12544	1	1	235	43	108378	c177168_g1
GO:0034968	histone lysine methylation	biological_process	0.12544	1	1	235	43	108378	c177168_g1
GO:0006325	chromatin organization	biological_process	0.12553	1	3	235	518	108378	c176661_g1,c166342_g2,c177168_g1
GO:0042886	amide transport	biological_process	0.12631	1	1	235	51	108378	c145894_g1
GO:0016571	histone methylation	biological_process	0.12735	1	1	235	45	108378	c177168_g1
GO:0033644	host cell membrane	cellular_component	0.12822	1	2	235	252	108378	c161811_g1,c173432_g1
GO:0044218	other organism cell membrane	cellular_component	0.12822	1	2	235	252	108378	c173432_g1,c161811_g1
GO:0044279	other organism membrane	cellular_component	0.12822	1	2	235	252	108378	c173432_g1,c161811_g1
GO:0032880	regulation of protein localization	biological_process	0.13272	1	1	235	54	108378	c160945_g1
GO:0051223	regulation of protein transport	biological_process	0.13272	1	1	235	54	108378	c160945_g1
GO:0060341	regulation of cellular localization	biological_process	0.13272	1	1	235	54	108378	c160945_g1
GO:0070201	regulation of establishment of protein localization	biological_process	0.13272	1	1	235	54	108378	c160945_g1
GO:0034061	DNA polymerase activity	molecular_function	0.13318	1	7	235	1460	108378	c162067_g3,c169965_g2,c178245_g3,c177796_g2,c160990_g2,c156365_g2,c174577_g1
GO:0042611	MHC protein complex	cellular_component	0.13576	1	1	235	51	108378	c133323_g1
GO:0044421	extracellular region part	cellular_component	0.13792	1	5	235	1176	108378	c153767_g2,c151674_g1,c159544_g3,c147513_g1,c174984_g2
GO:0015095	magnesium ion transmembrane transporter activity	molecular_function	0.13819	1	1	235	49	108378	c162619_g3
GO:0015693	magnesium ion transport	biological_process	0.13819	1	1	235	49	108378	c162619_g3
GO:0009432	SOS response	biological_process	0.13888	1	1	235	51	108378	c162067_g3
GO:0045202	synapse	cellular_component	0.13962	1	1	235	55	108378	c170316_g4
GO:0030436	asexual sporulation	biological_process	0.14037	1	1	235	64	108378	c157806_g1
GO:0060627	regulation of vesicle-mediated transport	biological_process	0.14156	1	1	235	53	108378	c160945_g1
GO:1901576	organic substance biosynthetic process	biological_process	0.14193	1	66	235	25295	108378	c132369_g1,c153408_g1,c156365_g2,c159544_g3,c129501_g1,c177796_g2,c166708_g1,c175180_g2,c166271_g2,c157326_g1,c167749_g4,c132392_g1,c171489_g1,c175307_g3,c165612_g1,c175960_g1,c160990_g2,c148433_g1,c163027_g1,c170422_g4,c175366_g1,c155216_g1,c173996_g6,c177518_g2,c157351_g1,c160145_g5,c173387_g2,c169955_g2,c156131_g2,c175075_g1,c168168_g2,c136814_g2,c178147_g2,c159225_g1,c174729_g2,c158746_g1,c15…
GO:0015035	protein disulfide oxidoreductase activity	molecular_function	0.14238	1	2	235	294	108378	c152621_g1,c165953_g6
GO:0016740	transferase activity	molecular_function	0.14287	1	49	235	16502	108378	c159151_g2,c172651_g1,c168860_g2,c162067_g3,c172704_g7,c160918_g2,c178562_g1,c148958_g1,c174577_g1,c170037_g2,c177354_g1,c163633_g2,c161108_g1,c172947_g1,c158311_g3,c144714_g3,c178245_g3,c172580_g1,c114412_g1,c128307_g1,c175181_g3,c174785_g1,c159225_g1,c156365_g2,c165196_g5,c163199_g4,c132369_g1,c172651_g3,c110149_g2,c166271_g2,c158746_g1,c177796_g2,c166708_g1,c173521_g4,c179013_g1,c156237_g1,c17…
GO:0051301	cell division	biological_process	0.14298	1	4	235	832	108378	c141423_g1,c173128_g2,c162067_g3,c171144_g2
GO:0008661	1-deoxy-D-xylulose-5-phosphate synthase activity	molecular_function	0.14308	1	1	235	47	108378	c175960_g1
GO:0019882	antigen processing and presentation	biological_process	0.14317	1	1	235	57	108378	c133323_g1
GO:0009058	biosynthetic process	biological_process	0.14539	1	68	235	26116	108378	c175776_g7,c161745_g2,c162632_g3,c178228_g1,c170363_g1,c147527_g1,c157363_g1,c135632_g1,c169965_g2,c177122_g2,c161470_g3,c151716_g2,c158746_g1,c174729_g2,c159225_g1,c178147_g2,c136814_g2,c155104_g1,c169601_g1,c178245_g3,c172580_g1,c157495_g8,c112577_g1,c133495_g1,c174577_g1,c170037_g2,c135060_g1,c160918_g2,c176912_g1,c165825_g5,c176431_g1,c168860_g2,c169642_g4,c151035_g1,c176320_g1,c162067_g3,c14…
GO:0043412	macromolecule modification	biological_process	0.14576	1	26	235	8318	108378	c163633_g2,c177158_g2,c144714_g3,c158311_g3,c172947_g1,c162555_g2,c92108_g1,c148958_g1,c179013_g1,c156237_g1,c177168_g1,c170037_g2,c171489_g1,c162517_g1,c160918_g2,c110149_g2,c173521_g4,c166708_g1,c178562_g1,c174785_g1,c165196_g5,c163199_g4,c168860_g2,c172651_g1,c172704_g7,c172651_g3
GO:0015858	nucleoside transport	biological_process	0.14606	1	1	235	65	108378	c176136_g2
GO:0016744	transferase activity, transferring aldehyde or ketonic groups	molecular_function	0.14681	1	1	235	52	108378	c175960_g1
GO:0015036	disulfide oxidoreductase activity	molecular_function	0.15025	1	2	235	300	108378	c152621_g1,c165953_g6
GO:0008536	Ran GTPase binding	molecular_function	0.153	1	1	235	57	108378	c110149_g2
GO:0009311	oligosaccharide metabolic process	biological_process	0.15581	1	5	235	990	108378	c161470_g3,c149249_g1,c170422_g4,c163477_g3,c160145_g5
GO:0006694	steroid biosynthetic process	biological_process	0.15761	1	3	235	504	108378	c159225_g1,c155104_g1,c175960_g1
GO:0018342	protein prenylation	biological_process	0.15779	1	1	235	64	108378	c168860_g2
GO:0097354	prenylation	biological_process	0.15779	1	1	235	64	108378	c168860_g2
GO:0007219	Notch signaling pathway	biological_process	0.16109	1	1	235	74	108378	c155104_g1
GO:0008202	steroid metabolic process	biological_process	0.16166	1	3	235	510	108378	c155104_g1,c159225_g1,c175960_g1
GO:0006071	glycerol metabolic process	biological_process	0.163	1	1	235	68	108378	c167411_g2
GO:0005982	starch metabolic process	biological_process	0.1668	1	4	235	767	108378	c163477_g3,c170422_g4,c149249_g1,c161470_g3
GO:0016624	oxidoreductase activity, acting on the aldehyde or oxo group of donors, disulfide as acceptor	molecular_function	0.16728	1	1	235	75	108378	c175960_g1
GO:0008318	protein prenyltransferase activity	molecular_function	0.16847	1	1	235	72	108378	c168860_g2
GO:0006807	nitrogen compound metabolic process	biological_process	0.1691	1	81	235	31901	108378	c161745_g2,c162632_g3,c175776_g7,c147527_g1,c157363_g1,c161470_g3,c145572_g1,c177122_g2,c169965_g2,c135632_g1,c170363_g1,c178228_g1,c158746_g1,c174729_g2,c151716_g2,c178147_g2,c136814_g2,c174785_g1,c159225_g1,c166687_g1,c175181_g3,c178245_g3,c157495_g8,c162509_g1,c162186_g1,c155104_g1,c169601_g1,c135060_g1,c133495_g1,c112577_g1,c170037_g2,c174577_g1,c165825_g5,c160918_g2,c176912_g1,c168860_g2,c16…
GO:0016701	oxidoreductase activity, acting on single donors with incorporation of molecular oxygen	molecular_function	0.16923	1	2	235	294	108378	c160173_g1,c176320_g1
GO:0006066	alcohol metabolic process	biological_process	0.1713	1	3	235	584	108378	c167411_g2,c174785_g1,c159225_g1
GO:0004315	3-oxoacyl-[acyl-carrier-protein] synthase activity	molecular_function	0.17193	1	1	235	51	108378	c166271_g2
GO:0016641	oxidoreductase activity, acting on the CH-NH2 group of donors, oxygen as acceptor	molecular_function	0.17354	1	1	235	86	108378	c158687_g2
GO:0042221	response to chemical	biological_process	0.17367	1	5	235	1151	108378	c151120_g1,c175180_g2,c170037_g2,c176347_g1,c168168_g2
GO:0006560	proline metabolic process	biological_process	0.17379	1	2	235	325	108378	c151674_g1,c174785_g1
GO:0019400	alditol metabolic process	biological_process	0.17591	1	1	235	73	108378	c167411_g2
GO:0055036	virion membrane	cellular_component	0.17617	1	1	235	79	108378	c173432_g1
GO:0005337	nucleoside transmembrane transporter activity	molecular_function	0.17696	1	1	235	76	108378	c176136_g2
GO:0005985	sucrose metabolic process	biological_process	0.17802	1	4	235	779	108378	c163477_g3,c161470_g3,c149249_g1,c170422_g4
GO:0070008	serine-type exopeptidase activity	molecular_function	0.18146	1	2	235	316	108378	c157806_g1,c157000_g1
GO:0051782	negative regulation of cell division	biological_process	0.18247	1	1	235	76	108378	c162067_g3
GO:0019062	virion attachment to host cell	biological_process	0.1829	1	1	235	99	108378	c158746_g1
GO:0044650	adhesion of symbiont to host cell	biological_process	0.1829	1	1	235	99	108378	c158746_g1
GO:0051049	regulation of transport	biological_process	0.18489	1	1	235	79	108378	c160945_g1
GO:0006637	acyl-CoA metabolic process	biological_process	0.18521	1	1	235	94	108378	c160945_g1
GO:0035383	thioester metabolic process	biological_process	0.18521	1	1	235	94	108378	c160945_g1
GO:0003854	3-beta-hydroxy-delta5-steroid dehydrogenase activity	molecular_function	0.1886	1	2	235	297	108378	c155104_g1,c159225_g1
GO:0008207	C21-steroid hormone metabolic process	biological_process	0.1886	1	2	235	297	108378	c155104_g1,c159225_g1
GO:0016229	steroid dehydrogenase activity	molecular_function	0.1886	1	2	235	297	108378	c159225_g1,c155104_g1
GO:0033764	steroid dehydrogenase activity, acting on the CH-OH group of donors, NAD or NADP as acceptor	molecular_function	0.1886	1	2	235	297	108378	c155104_g1,c159225_g1
GO:0001101	response to acid chemical	biological_process	0.18886	1	1	235	82	108378	c170037_g2
GO:0008209	androgen metabolic process	biological_process	0.18887	1	2	235	298	108378	c155104_g1,c159225_g1
GO:0008210	estrogen metabolic process	biological_process	0.18887	1	2	235	298	108378	c159225_g1,c155104_g1
GO:0043401	steroid hormone mediated signaling pathway	biological_process	0.18998	1	1	235	100	108378	c168168_g2
GO:0048545	response to steroid hormone	biological_process	0.18998	1	1	235	100	108378	c168168_g2
GO:0071383	cellular response to steroid hormone stimulus	biological_process	0.18998	1	1	235	100	108378	c168168_g2
GO:0043566	structure-specific DNA binding	molecular_function	0.19108	1	2	235	289	108378	c162509_g1,c166687_g1
GO:0044262	cellular carbohydrate metabolic process	biological_process	0.19225	1	9	235	2357	108378	c149249_g1,c161108_g1,c160145_g5,c167411_g2,c161470_g3,c170422_g4,c170037_g2,c163477_g3,c159225_g1
GO:0006525	arginine metabolic process	biological_process	0.19287	1	2	235	350	108378	c151674_g1,c174785_g1
GO:0042302	structural constituent of cuticle	molecular_function	0.19337	1	1	235	88	108378	c158123_g3
GO:0005496	steroid binding	molecular_function	0.19423	1	1	235	112	108378	c168168_g2
GO:0004803	transposase activity	molecular_function	0.19486	1	2	235	234	108378	c177016_g1,c147852_g1
GO:0044406	adhesion of symbiont to host	biological_process	0.1949	1	1	235	104	108378	c158746_g1
GO:0071407	cellular response to organic cyclic compound	biological_process	0.19607	1	1	235	106	108378	c168168_g2
GO:0005992	trehalose biosynthetic process	biological_process	0.19643	1	1	235	68	108378	c160145_g5
GO:0051213	dioxygenase activity	molecular_function	0.19674	1	3	235	534	108378	c160173_g1,c173781_g1,c176320_g1
GO:0030076	light-harvesting complex	cellular_component	0.19859	1	1	235	83	108378	c171563_g1
GO:0005835	fatty acid synthase complex	cellular_component	0.19897	1	1	235	63	108378	c166271_g2
GO:0009653	anatomical structure morphogenesis	biological_process	0.2012	1	3	235	599	108378	c162975_g3,c160990_g2,c147852_g1
GO:0034641	cellular nitrogen compound metabolic process	biological_process	0.20249	1	73	235	28895	108378	c175776_g7,c162632_g3,c161745_g2,c170363_g1,c178228_g1,c177122_g2,c161470_g3,c135632_g1,c169965_g2,c147527_g1,c157363_g1,c151716_g2,c174729_g2,c158746_g1,c159225_g1,c175181_g3,c166687_g1,c136814_g2,c178147_g2,c155104_g1,c169601_g1,c162509_g1,c157495_g8,c162186_g1,c178245_g3,c174577_g1,c112577_g1,c133495_g1,c135060_g1,c176912_g1,c160918_g2,c165825_g5,c168300_g1,c176431_g1,c162067_g3,c151035_g1,c17…
GO:0071396	cellular response to lipid	biological_process	0.20438	1	1	235	107	108378	c168168_g2
GO:0004312	fatty acid synthase activity	molecular_function	0.20441	1	1	235	64	108378	c166271_g2
GO:0018205	peptidyl-lysine modification	biological_process	0.20452	1	1	235	87	108378	c177168_g1
GO:0003707	steroid hormone receptor activity	molecular_function	0.20538	1	1	235	110	108378	c168168_g2
GO:0006814	sodium ion transport	biological_process	0.20641	1	3	235	612	108378	c151674_g1,c174785_g1,c159544_g3
GO:1901264	carbohydrate derivative transport	biological_process	0.20692	1	1	235	95	108378	c176136_g2
GO:0044264	cellular polysaccharide metabolic process	biological_process	0.2101	1	7	235	1721	108378	c149249_g1,c161470_g3,c170422_g4,c161108_g1,c170037_g2,c159225_g1,c163477_g3
GO:0048046	apoplast	cellular_component	0.2106	1	1	235	79	108378	c161108_g1
GO:0006915	apoptotic process	biological_process	0.21193	1	2	235	350	108378	c148137_g2,c165947_g1
GO:0046351	disaccharide biosynthetic process	biological_process	0.21195	1	1	235	74	108378	c160145_g5
GO:0034754	cellular hormone metabolic process	biological_process	0.21209	1	2	235	314	108378	c159225_g1,c155104_g1
GO:0071944	cell periphery	cellular_component	0.21229	1	8	235	2360	108378	c133323_g1,c166154_g4,c171689_g1,c162067_g3,c176347_g1,c151120_g1,c161108_g1,c163636_g2
GO:0016779	nucleotidyltransferase activity	molecular_function	0.21269	1	11	235	3171	108378	c160990_g2,c178245_g3,c158746_g1,c177796_g2,c122226_g2,c160918_g2,c162067_g3,c169965_g2,c156365_g2,c175181_g3,c174577_g1
GO:0009225	nucleotide-sugar metabolic process	biological_process	0.21496	1	2	235	304	108378	c161470_g3,c159225_g1
GO:0012501	programmed cell death	biological_process	0.21841	1	2	235	360	108378	c148137_g2,c165947_g1
GO:0042445	hormone metabolic process	biological_process	0.21948	1	2	235	323	108378	c155104_g1,c159225_g1
GO:1901615	organic hydroxy compound metabolic process	biological_process	0.21954	1	3	235	672	108378	c167411_g2,c174785_g1,c159225_g1
GO:0003697	single-stranded DNA binding	molecular_function	0.22087	1	1	235	85	108378	c166687_g1
GO:0009271	phage shock	biological_process	0.22584	1	1	235	102	108378	c177122_g2
GO:0046983	protein dimerization activity	molecular_function	0.22827	1	5	235	1164	108378	c171406_g3,c155216_g1,c152157_g3,c175366_g1,c126855_g3
GO:0032801	receptor catabolic process	biological_process	0.23062	1	1	235	93	108378	c161811_g1
GO:0016570	histone modification	biological_process	0.23097	1	1	235	88	108378	c177168_g1
GO:0005991	trehalose metabolic process	biological_process	0.23288	1	1	235	94	108378	c160145_g5
GO:0016278	lysine N-methyltransferase activity	molecular_function	0.23356	1	1	235	101	108378	c177168_g1
GO:0016279	protein-lysine N-methyltransferase activity	molecular_function	0.23356	1	1	235	101	108378	c177168_g1
GO:0018024	histone-lysine N-methyltransferase activity	molecular_function	0.23356	1	1	235	101	108378	c177168_g1
GO:0016569	covalent chromatin modification	biological_process	0.23382	1	1	235	91	108378	c177168_g1
GO:0042054	histone methyltransferase activity	molecular_function	0.23417	1	1	235	102	108378	c177168_g1
GO:0042025	host cell nucleus	cellular_component	0.2354	1	2	235	388	108378	c168860_g2,c158127_g3
GO:1901505	carbohydrate derivative transporter activity	molecular_function	0.23563	1	1	235	106	108378	c176136_g2
GO:0006313	transposition, DNA-mediated	biological_process	0.23806	1	2	235	297	108378	c177016_g1,c147852_g1
GO:0098586	cellular response to virus	biological_process	0.2382	1	1	235	106	108378	c177122_g2
GO:0009607	response to biotic stimulus	biological_process	0.23821	1	3	235	697	108378	c177122_g2,c162629_g4,c159887_g3
GO:0032196	transposition	biological_process	0.23854	1	2	235	298	108378	c147852_g1,c177016_g1
GO:0042157	lipoprotein metabolic process	biological_process	0.23863	1	2	235	359	108378	c178491_g1,c171489_g1
GO:0010256	endomembrane system organization	biological_process	0.23889	1	1	235	99	108378	c160945_g1
GO:0004672	protein kinase activity	molecular_function	0.23977	1	15	235	4707	108378	c162555_g2,c173521_g4,c166708_g1,c177158_g2,c163633_g2,c144714_g3,c162517_g1,c172651_g1,c165196_g5,c172651_g3,c172704_g7,c179013_g1,c171489_g1,c170037_g2,c174785_g1
GO:0070566	adenylyltransferase activity	molecular_function	0.24008	1	1	235	106	108378	c175181_g3
GO:0043934	sporulation	biological_process	0.24048	1	1	235	113	108378	c157806_g1
GO:0003677	DNA binding	molecular_function	0.24124	1	25	235	8424	108378	c178491_g1,c163027_g1,c155216_g1,c129501_g1,c166687_g1,c177518_g2,c165825_g5,c160918_g2,c151716_g2,c163945_g1,c176912_g1,c157351_g1,c157363_g1,c132392_g1,c135632_g1,c147852_g1,c135060_g1,c112577_g1,c174577_g1,c168168_g2,c162509_g1,c162632_g3,c175834_g1,c175776_g7,c177016_g1
GO:0008219	cell death	biological_process	0.24303	1	2	235	382	108378	c148137_g2,c165947_g1
GO:0016265	death	biological_process	0.24303	1	2	235	382	108378	c165947_g1,c148137_g2
GO:0033554	cellular response to stress	biological_process	0.24337	1	7	235	1850	108378	c166687_g1,c168300_g1,c163199_g4,c135632_g1,c148137_g2,c162067_g3,c162509_g1
GO:0016840	carbon-nitrogen lyase activity	molecular_function	0.24388	1	1	235	114	108378	c167411_g2
GO:0044424	intracellular part	cellular_component	0.24414	1	74	235	30333	108378	c156131_g2,c166154_g4,c169722_g4,c169955_g2,c175075_g1,c168168_g2,c158311_g3,c162737_g1,c170422_g4,c155216_g1,c177518_g2,c173996_g6,c173387_g2,c157351_g1,c132392_g1,c147852_g1,c160173_g1,c177168_g1,c175307_g3,c171489_g1,c106271_g1,c148433_g1,c171915_g1,c122226_g2,c163199_g4,c132369_g1,c171563_g1,c159544_g3,c129501_g1,c176782_g2,c166708_g1,c163636_g2,c173781_g1,c167749_g4,c157326_g1,c166271_g2,c17…
GO:0000746	conjugation	biological_process	0.24521	1	1	235	130	108378	c160719_g3
GO:0006302	double-strand break repair	biological_process	0.24551	1	1	235	105	108378	c166687_g1
GO:0005976	polysaccharide metabolic process	biological_process	0.24798	1	7	235	1825	108378	c170422_g4,c161470_g3,c149249_g1,c170037_g2,c159225_g1,c163477_g3,c161108_g1
GO:0005787	signal peptidase complex	cellular_component	0.25027	1	1	235	129	108378	c162186_g1
GO:0006554	lysine catabolic process	biological_process	0.25231	1	2	235	376	108378	c157495_g8,c177168_g1
GO:0009068	aspartate family amino acid catabolic process	biological_process	0.25231	1	2	235	376	108378	c157495_g8,c177168_g1
GO:0006468	protein phosphorylation	biological_process	0.25452	1	14	235	4421	108378	c162555_g2,c173521_g4,c166708_g1,c177158_g2,c163633_g2,c144714_g3,c172651_g1,c162517_g1,c165196_g5,c172651_g3,c172704_g7,c179013_g1,c170037_g2,c174785_g1
GO:0015932	nucleobase-containing compound transmembrane transporter activity	molecular_function	0.25505	1	1	235	119	108378	c176136_g2
GO:0043112	receptor metabolic process	biological_process	0.25696	1	1	235	106	108378	c161811_g1
GO:0098791	Golgi subcompartment	cellular_component	0.2574	1	1	235	110	108378	c160945_g1
GO:0006465	signal peptide processing	biological_process	0.25895	1	1	235	134	108378	c162186_g1
GO:0016759	cellulose synthase activity	molecular_function	0.25953	1	1	235	91	108378	c161470_g3
GO:0016760	cellulose synthase (UDP-forming) activity	molecular_function	0.25953	1	1	235	91	108378	c161470_g3
GO:0019069	viral capsid assembly	biological_process	0.26218	1	1	235	152	108378	c158127_g3
GO:0016903	oxidoreductase activity, acting on the aldehyde or oxo group of donors	molecular_function	0.26255	1	2	235	415	108378	c160945_g1,c175960_g1
GO:0033647	host intracellular organelle	cellular_component	0.26366	1	2	235	412	108378	c158127_g3,c168860_g2
GO:0033648	host intracellular membrane-bounded organelle	cellular_component	0.26366	1	2	235	412	108378	c168860_g2,c158127_g3
GO:0006011	UDP-glucose metabolic process	biological_process	0.26406	1	1	235	96	108378	c161470_g3
GO:0071704	organic substance metabolic process	biological_process	0.26458	1	117	235	48371	108378	c160918_g2,c176912_g1,c165825_g5,c176431_g1,c163477_g3,c168300_g1,c172651_g1,c168860_g2,c145096_g2,c151035_g1,c176320_g1,c172704_g7,c162067_g3,c169601_g1,c155104_g1,c163633_g2,c161108_g1,c172947_g1,c175395_g3,c178245_g3,c172580_g1,c162186_g1,c157495_g8,c162509_g1,c148958_g1,c112577_g1,c133495_g1,c174577_g1,c170037_g2,c176661_g1,c135060_g1,c110149_g2,c156996_g1,c151716_g2,c158746_g1,c173521_g4,c16…
GO:0030976	thiamine pyrophosphate binding	molecular_function	0.26743	1	1	235	128	108378	c175960_g1
GO:0007088	regulation of mitotic nuclear division	biological_process	0.2692	1	1	235	145	108378	c171144_g2
GO:0044770	cell cycle phase transition	biological_process	0.2692	1	1	235	145	108378	c171144_g2
GO:0044772	mitotic cell cycle phase transition	biological_process	0.2692	1	1	235	145	108378	c171144_g2
GO:1901987	regulation of cell cycle phase transition	biological_process	0.2692	1	1	235	145	108378	c171144_g2
GO:1901990	regulation of mitotic cell cycle phase transition	biological_process	0.2692	1	1	235	145	108378	c171144_g2
GO:0009055	electron carrier activity	molecular_function	0.2708	1	4	235	1165	108378	c165953_g6,c145256_g1,c152621_g1,c173996_g6
GO:0032879	regulation of localization	biological_process	0.27127	1	1	235	128	108378	c160945_g1
GO:0051783	regulation of nuclear division	biological_process	0.27216	1	1	235	147	108378	c171144_g2
GO:0003968	RNA-directed RNA polymerase activity	molecular_function	0.27338	1	2	235	403	108378	c122226_g2,c158746_g1
GO:0031379	RNA-directed RNA polymerase complex	cellular_component	0.27338	1	2	235	403	108378	c122226_g2,c158746_g1
GO:0044238	primary metabolic process	biological_process	0.28102	1	112	235	46304	108378	c168860_g2,c145096_g2,c172651_g1,c172704_g7,c162067_g3,c151035_g1,c176320_g1,c176431_g1,c163477_g3,c168300_g1,c165825_g5,c160918_g2,c176912_g1,c176661_g1,c135060_g1,c112577_g1,c148958_g1,c133495_g1,c170037_g2,c174577_g1,c178245_g3,c157495_g8,c162509_g1,c162186_g1,c155104_g1,c169601_g1,c163633_g2,c175395_g3,c172947_g1,c161108_g1,c178147_g2,c165196_g5,c178491_g1,c136814_g2,c172651_g3,c159225_g1,c17…
GO:0043531	ADP binding	molecular_function	0.28158	1	3	235	604	108378	c153408_g1,c169349_g3,c175366_g1
GO:0009512	cytochrome b6f complex	cellular_component	0.28186	1	1	235	128	108378	c173996_g6
GO:0016667	oxidoreductase activity, acting on a sulfur group of donors	molecular_function	0.28186	1	3	235	724	108378	c165953_g6,c152621_g1,c168024_g3
GO:0019867	outer membrane	cellular_component	0.28472	1	3	235	807	108378	c160719_g3,c177117_g1,c173781_g1
GO:0004674	protein serine/threonine kinase activity	molecular_function	0.28551	1	3	235	702	108378	c162517_g1,c170037_g2,c179013_g1
GO:0016597	amino acid binding	molecular_function	0.28894	1	1	235	105	108378	c154527_g1
GO:0030313	cell envelope	cellular_component	0.28952	1	1	235	155	108378	c162067_g3
GO:0007346	regulation of mitotic cell cycle	biological_process	0.29092	1	1	235	155	108378	c171144_g2
GO:0006118	obsolete electron transport	biological_process	0.29204	1	5	235	1503	108378	c173996_g6,c159544_g3,c165953_g6,c145256_g1,c152621_g1
GO:0044767	single-organism developmental process	biological_process	0.29255	1	5	235	1478	108378	c162975_g3,c170037_g2,c147852_g1,c160990_g2,c157806_g1
GO:0007275	multicellular organismal development	biological_process	0.29386	1	3	235	816	108378	c162975_g3,c170037_g2,c147852_g1
GO:0030244	cellulose biosynthetic process	biological_process	0.29504	1	1	235	112	108378	c161470_g3
GO:0019076	viral release from host cell	biological_process	0.2979	1	1	235	149	108378	c161811_g1
GO:0009878	nodule morphogenesis	biological_process	0.3037	1	1	235	130	108378	c162975_g3
GO:0044111	development involved in symbiotic interaction	biological_process	0.3037	1	1	235	130	108378	c162975_g3
GO:0048278	vesicle docking	biological_process	0.30562	1	1	235	162	108378	c177518_g2
GO:0005623	cell	cellular_component	0.30574	1	81	235	34241	108378	c166271_g2,c157326_g1,c175180_g2,c176347_g1,c167749_g4,c163636_g2,c173781_g1,c166708_g1,c176782_g2,c129501_g1,c159544_g3,c171563_g1,c132369_g1,c153408_g1,c163199_g4,c122226_g2,c148433_g1,c171915_g1,c165947_g1,c106271_g1,c171489_g1,c177168_g1,c175307_g3,c160173_g1,c147852_g1,c132392_g1,c157351_g1,c173387_g2,c173996_g6,c177518_g2,c155216_g1,c170422_g4,c158311_g3,c162737_g1,c168168_g2,c175075_g1,c16…
GO:0044464	cell part	cellular_component	0.30574	1	81	235	34241	108378	c133495_g1,c112577_g1,c148958_g1,c163578_g2,c176661_g1,c135060_g1,c166342_g2,c169601_g1,c155104_g1,c172947_g1,c161108_g1,c162186_g1,c148137_g2,c157495_g8,c133323_g1,c163477_g3,c168860_g2,c151035_g1,c162067_g3,c160918_g2,c176912_g1,c165825_g5,c152055_g1,c156237_g1,c178228_g1,c170363_g1,c147527_g1,c157363_g1,c175776_g7,c157806_g1,c92108_g1,c171144_g2,c162632_g3,c161745_g2,c171689_g1,c136814_g2,c110…
GO:0033646	host intracellular part	cellular_component	0.30619	1	2	235	453	108378	c158127_g3,c168860_g2
GO:0043656	intracellular region of host	cellular_component	0.30619	1	2	235	453	108378	c168860_g2,c158127_g3
GO:0009755	hormone-mediated signaling pathway	biological_process	0.30635	1	1	235	154	108378	c168168_g2
GO:0030983	mismatched DNA binding	molecular_function	0.3068	1	1	235	135	108378	c162509_g1
GO:0000156	phosphorelay response regulator activity	molecular_function	0.30682	1	1	235	137	108378	c171489_g1
GO:0016884	carbon-nitrogen ligase activity, with glutamine as amido-N-donor	molecular_function	0.30722	1	1	235	132	108378	c148958_g1
GO:0032870	cellular response to hormone stimulus	biological_process	0.30823	1	1	235	155	108378	c168168_g2
GO:0004564	beta-fructofuranosidase activity	molecular_function	0.30993	1	1	235	155	108378	c163477_g3
GO:0004575	sucrose alpha-glucosidase activity	molecular_function	0.30993	1	1	235	155	108378	c163477_g3
GO:0038023	signaling receptor activity	molecular_function	0.31035	1	4	235	1256	108378	c171789_g7,c177117_g1,c168168_g2,c171489_g1
GO:0051130	positive regulation of cellular component organization	biological_process	0.31042	1	1	235	171	108378	c160945_g1
GO:0017177	glucosidase II complex	cellular_component	0.31125	1	1	235	157	108378	c163477_g3
GO:0004659	prenyltransferase activity	molecular_function	0.31339	1	1	235	139	108378	c168860_g2
GO:0006974	cellular response to DNA damage stimulus	biological_process	0.31633	1	6	235	1668	108378	c135632_g1,c148137_g2,c162509_g1,c163199_g4,c166687_g1,c168300_g1
GO:0009886	post-embryonic morphogenesis	biological_process	0.31685	1	1	235	138	108378	c162975_g3
GO:0030243	cellulose metabolic process	biological_process	0.32165	1	1	235	127	108378	c161470_g3
GO:0022904	respiratory electron transport chain	biological_process	0.32195	1	3	235	834	108378	c159544_g3,c162186_g1,c171738_g2
GO:0006955	immune response	biological_process	0.3241	1	2	235	408	108378	c133323_g1,c160990_g2
GO:0071495	cellular response to endogenous stimulus	biological_process	0.32475	1	1	235	166	108378	c168168_g2
GO:0006338	chromatin remodeling	biological_process	0.32501	1	1	235	187	108378	c166342_g2
GO:0032502	developmental process	biological_process	0.327	1	5	235	1555	108378	c160990_g2,c157806_g1,c147852_g1,c162975_g3,c170037_g2
GO:0044877	macromolecular complex binding	molecular_function	0.3372	1	6	235	1975	108378	c162737_g1,c171915_g1,c176782_g2,c148137_g2,c166342_g2,c106271_g1
GO:0010564	regulation of cell cycle process	biological_process	0.33742	1	1	235	180	108378	c171144_g2
GO:0022406	membrane docking	biological_process	0.33816	1	1	235	188	108378	c177518_g2
GO:0090599	alpha-glucosidase activity	molecular_function	0.34001	1	1	235	172	108378	c163477_g3
GO:0031668	cellular response to extracellular stimulus	biological_process	0.34277	1	1	235	179	108378	c162067_g3
GO:0071496	cellular response to external stimulus	biological_process	0.34277	1	1	235	179	108378	c162067_g3
GO:0019354	siroheme biosynthetic process	biological_process	0.34292	1	1	235	130	108378	c165612_g1
GO:0043115	precorrin-2 dehydrogenase activity	molecular_function	0.34292	1	1	235	130	108378	c165612_g1
GO:0046156	siroheme metabolic process	biological_process	0.34292	1	1	235	130	108378	c165612_g1
GO:0017004	cytochrome complex assembly	biological_process	0.34386	1	1	235	164	108378	c162186_g1
GO:0043900	regulation of multi-organism process	biological_process	0.34457	1	1	235	189	108378	c160719_g3
GO:0009991	response to extracellular stimulus	biological_process	0.34667	1	1	235	183	108378	c162067_g3
GO:0031072	heat shock protein binding	molecular_function	0.34744	1	1	235	146	108378	c160394_g1
GO:0009064	glutamine family amino acid metabolic process	biological_process	0.3476	1	2	235	519	108378	c151674_g1,c174785_g1
GO:0044436	thylakoid part	cellular_component	0.35122	1	3	235	759	108378	c173996_g6,c171563_g1,c152055_g1
GO:0016491	oxidoreductase activity	molecular_function	0.35208	1	25	235	9715	108378	c155104_g1,c177140_g1,c152621_g1,c178039_g1,c162474_g1,c175960_g1,c165612_g1,c157495_g8,c156879_g1,c160173_g1,c165953_g6,c159702_g1,c164229_g3,c177122_g2,c80299_g1,c162431_g2,c173781_g1,c160945_g1,c168024_g3,c170265_g1,c159544_g3,c159225_g1,c176320_g1,c172651_g3,c158687_g2
GO:0071310	cellular response to organic substance	biological_process	0.35392	1	1	235	183	108378	c168168_g2
GO:0009579	thylakoid	cellular_component	0.35466	1	3	235	762	108378	c171563_g1,c152055_g1,c173996_g6
GO:0009615	response to virus	biological_process	0.3549	1	1	235	187	108378	c177122_g2
GO:0005622	intracellular	cellular_component	0.35913	1	76	235	32570	108378	c168860_g2,c162067_g3,c151035_g1,c163477_g3,c165825_g5,c160918_g2,c176912_g1,c176661_g1,c163578_g2,c166342_g2,c135060_g1,c133495_g1,c112577_g1,c148958_g1,c157495_g8,c162186_g1,c148137_g2,c169601_g1,c155104_g1,c172947_g1,c171689_g1,c136814_g2,c160945_g1,c158746_g1,c174729_g2,c110149_g2,c157363_g1,c147527_g1,c156237_g1,c152055_g1,c170363_g1,c178228_g1,c161745_g2,c162632_g3,c92108_g1,c171144_g2,c175…
GO:0007606	sensory perception of chemical stimulus	biological_process	0.35981	1	1	235	164	108378	c171789_g7
GO:0006298	mismatch repair	biological_process	0.36371	1	1	235	165	108378	c162509_g1
GO:0044237	cellular metabolic process	biological_process	0.36939	1	106	235	44561	108378	c155216_g1,c175366_g1,c151674_g1,c170422_g4,c163027_g1,c160145_g5,c173387_g2,c157351_g1,c177518_g2,c178562_g1,c173996_g6,c161811_g1,c175075_g1,c169722_g4,c156131_g2,c157114_g1,c169955_g2,c177016_g1,c144714_g3,c158311_g3,c168168_g2,c129501_g1,c159544_g3,c156365_g2,c163199_g4,c153408_g1,c132369_g1,c167749_g4,c166271_g2,c157326_g1,c175180_g2,c166708_g1,c177796_g2,c149249_g1,c179013_g1,c177168_g1,c17…
GO:0010035	response to inorganic substance	biological_process	0.37025	1	1	235	206	108378	c170037_g2
GO:0051128	regulation of cellular component organization	biological_process	0.3708	1	2	235	572	108378	c171144_g2,c160945_g1
GO:0048646	anatomical structure formation involved in morphogenesis	biological_process	0.37201	1	1	235	201	108378	c147852_g1
GO:0006553	lysine metabolic process	biological_process	0.37412	1	2	235	513	108378	c177168_g1,c157495_g8
GO:0004872	receptor activity	molecular_function	0.37467	1	4	235	1389	108378	c168168_g2,c177117_g1,c171789_g7,c171489_g1
GO:0019684	photosynthesis, light reaction	biological_process	0.37544	1	1	235	147	108378	c152055_g1
GO:0003676	nucleic acid binding	molecular_function	0.37876	1	41	235	15518	108378	c151716_g2,c177796_g2,c158746_g1,c165622_g2,c156365_g2,c174785_g1,c166687_g1,c129501_g1,c153408_g1,c178491_g1,c175776_g7,c162632_g3,c160990_g2,c132392_g1,c135632_g1,c169965_g2,c147852_g1,c157363_g1,c176912_g1,c163945_g1,c157351_g1,c160918_g2,c165825_g5,c177518_g2,c178562_g1,c155216_g1,c162067_g3,c80628_g1,c163027_g1,c155104_g1,c177016_g1,c175834_g1,c162509_g1,c168168_g2,c178245_g3,c174577_g1,c112…
GO:0008831	dTDP-4-dehydrorhamnose reductase activity	molecular_function	0.37973	1	1	235	179	108378	c159225_g1
GO:0015926	glucosidase activity	molecular_function	0.37994	1	1	235	204	108378	c163477_g3
GO:0009875	pollen-pistil interaction	biological_process	0.38001	1	1	235	124	108378	c149803_g1
GO:0048544	recognition of pollen	biological_process	0.38001	1	1	235	124	108378	c149803_g1
GO:0048856	anatomical structure development	biological_process	0.38053	1	3	235	893	108378	c162975_g3,c160990_g2,c147852_g1
GO:0044432	endoplasmic reticulum part	cellular_component	0.3808	1	3	235	899	108378	c171489_g1,c163477_g3,c162186_g1
GO:0031406	carboxylic acid binding	molecular_function	0.38178	1	1	235	170	108378	c154527_g1
GO:0043177	organic acid binding	molecular_function	0.38178	1	1	235	170	108378	c154527_g1
GO:0033179	proton-transporting V-type ATPase, V0 domain	cellular_component	0.38184	1	2	235	625	108378	c177158_g2,c155216_g1
GO:0016651	oxidoreductase activity, acting on NAD(P)H	molecular_function	0.38223	1	3	235	802	108378	c168024_g3,c162431_g2,c159544_g3
GO:0006506	GPI anchor biosynthetic process	biological_process	0.38473	1	1	235	169	108378	c171489_g1
GO:0004190	aspartic-type endopeptidase activity	molecular_function	0.38498	1	2	235	509	108378	c175395_g3,c147031_g1
GO:0070001	aspartic-type peptidase activity	molecular_function	0.38498	1	2	235	509	108378	c175395_g3,c147031_g1
GO:0007600	sensory perception	biological_process	0.38526	1	1	235	184	108378	c171789_g7
GO:0050877	neurological system process	biological_process	0.38526	1	1	235	184	108378	c171789_g7
GO:0006661	phosphatidylinositol biosynthetic process	biological_process	0.38626	1	1	235	171	108378	c171489_g1
GO:0006497	protein lipidation	biological_process	0.38806	1	1	235	175	108378	c171489_g1
GO:0043086	negative regulation of catalytic activity	biological_process	0.38901	1	1	235	152	108378	c176661_g1
GO:0003690	double-stranded DNA binding	molecular_function	0.38906	1	1	235	186	108378	c162509_g1
GO:0044434	chloroplast part	cellular_component	0.38993	1	2	235	437	108378	c152055_g1,c160173_g1
GO:0016773	phosphotransferase activity, alcohol group as acceptor	molecular_function	0.39021	1	16	235	5692	108378	c174785_g1,c172651_g1,c165196_g5,c132369_g1,c172651_g3,c172704_g7,c173521_g4,c166708_g1,c179013_g1,c171489_g1,c170037_g2,c162517_g1,c177158_g2,c163633_g2,c144714_g3,c162555_g2
GO:0044092	negative regulation of molecular function	biological_process	0.39041	1	1	235	153	108378	c176661_g1
GO:0045226	extracellular polysaccharide biosynthetic process	biological_process	0.39405	1	1	235	189	108378	c159225_g1
GO:0046379	extracellular polysaccharide metabolic process	biological_process	0.39405	1	1	235	189	108378	c159225_g1
GO:0044435	plastid part	cellular_component	0.39458	1	2	235	448	108378	c152055_g1,c160173_g1
GO:0008037	cell recognition	biological_process	0.39548	1	1	235	142	108378	c149803_g1
GO:0000278	mitotic cell cycle	biological_process	0.39719	1	2	235	608	108378	c141423_g1,c171144_g2
GO:1903047	mitotic cell cycle process	biological_process	0.39719	1	2	235	608	108378	c171144_g2,c141423_g1
GO:0005681	spliceosomal complex	cellular_component	0.39766	1	1	235	231	108378	c169722_g4
GO:0051274	beta-glucan biosynthetic process	biological_process	0.39904	1	1	235	163	108378	c161470_g3
GO:0042158	lipoprotein biosynthetic process	biological_process	0.40011	1	1	235	181	108378	c171489_g1
GO:0030638	polyketide metabolic process	biological_process	0.40279	1	1	235	193	108378	c159225_g1
GO:0030639	polyketide biosynthetic process	biological_process	0.40279	1	1	235	193	108378	c159225_g1
GO:0016151	nickel cation binding	molecular_function	0.40288	1	1	235	235	108378	c160918_g2
GO:0002376	immune system process	biological_process	0.4029	1	2	235	513	108378	c133323_g1,c160990_g2
GO:0000155	phosphorelay sensor kinase activity	molecular_function	0.40304	1	1	235	208	108378	c171489_g1
GO:0016831	carboxy-lyase activity	molecular_function	0.40376	1	2	235	599	108378	c174785_g1,c151674_g1
GO:0004185	serine-type carboxypeptidase activity	molecular_function	0.40399	1	1	235	216	108378	c157806_g1
GO:0009856	pollination	biological_process	0.40504	1	1	235	143	108378	c149803_g1
GO:0004222	metalloendopeptidase activity	molecular_function	0.40663	1	2	235	553	108378	c156996_g1,c158127_g3
GO:0009791	post-embryonic development	biological_process	0.40693	1	1	235	204	108378	c162975_g3
GO:0015931	nucleobase-containing compound transport	biological_process	0.40877	1	1	235	212	108378	c176136_g2
GO:0008152	metabolic process	biological_process	0.41135	1	135	235	57948	108378	c151674_g1,c163027_g1,c160145_g5,c80299_g1,c178562_g1,c177518_g2,c159702_g1,c175075_g1,c156131_g2,c178021_g1,c157114_g1,c169955_g2,c144714_g3,c129501_g1,c156365_g2,c153408_g1,c157326_g1,c166708_g1,c162431_g2,c173128_g2,c149249_g1,c179013_g1,c171760_g5,c177168_g1,c154527_g1,c168024_g2,c162517_g1,c147852_g1,c122226_g2,c162555_g2,c160990_g2,c162474_g1,c163477_g3,c168860_g2,c145096_g2,c172651_g1,c162…
GO:0015947	methane metabolic process	biological_process	0.41271	1	1	235	248	108378	c160945_g1
GO:0043446	cellular alkane metabolic process	biological_process	0.41271	1	1	235	248	108378	c160945_g1
GO:0016638	oxidoreductase activity, acting on the CH-NH2 group of donors	molecular_function	0.41401	1	1	235	223	108378	c158687_g2
GO:0009395	phospholipid catabolic process	biological_process	0.41492	1	1	235	193	108378	c167411_g2
GO:1901363	heterocyclic compound binding	molecular_function	0.41533	1	77	235	31579	108378	c166708_g1,c162431_g2,c177796_g2,c156365_g2,c176782_g2,c129501_g1,c153408_g1,c163199_g4,c126593_g1,c175960_g1,c162555_g2,c162474_g1,c160990_g2,c171489_g1,c179013_g1,c156879_g1,c132392_g1,c147852_g1,c162517_g1,c163945_g1,c157351_g1,c168107_g1,c80299_g1,c177518_g2,c178562_g1,c175366_g1,c155216_g1,c163027_g1,c144714_g3,c177016_g1,c145894_g1,c168168_g2,c159702_g1,c145256_g1,c157114_g1,c171967_g3,c151…
GO:0046474	glycerophospholipid biosynthetic process	biological_process	0.41554	1	1	235	196	108378	c171489_g1
GO:0035251	UDP-glucosyltransferase activity	molecular_function	0.41732	1	1	235	182	108378	c161470_g3
GO:0097159	organic cyclic compound binding	molecular_function	0.41868	1	77	235	31619	108378	c160918_g2,c176912_g1,c165825_g5,c176431_g1,c159151_g2,c168300_g1,c169642_g4,c172651_g1,c162067_g3,c172704_g7,c80628_g1,c155104_g1,c163633_g2,c178245_g3,c162509_g1,c175834_g1,c112577_g1,c170037_g2,c174577_g1,c169349_g3,c166342_g2,c135060_g1,c151716_g2,c173521_g4,c158746_g1,c170265_g1,c169383_g6,c174785_g1,c165622_g2,c166687_g1,c165196_g5,c178147_g2,c178491_g1,c172651_g3,c175776_g7,c177158_g2,c178…
GO:0016772	transferase activity, transferring phosphorus-containing groups	molecular_function	0.42007	1	27	235	10028	108378	c160918_g2,c173521_g4,c166708_g1,c158746_g1,c177796_g2,c156365_g2,c174785_g1,c175181_g3,c165196_g5,c172651_g1,c162067_g3,c172704_g7,c132369_g1,c172651_g3,c163633_g2,c177158_g2,c144714_g3,c122226_g2,c162555_g2,c178245_g3,c160990_g2,c179013_g1,c170037_g2,c171489_g1,c174577_g1,c162517_g1,c169965_g2
GO:0051273	beta-glucan metabolic process	biological_process	0.42174	1	1	235	178	108378	c161470_g3
GO:0009628	response to abiotic stimulus	biological_process	0.42571	1	1	235	219	108378	c170037_g2
GO:0009877	nodulation	biological_process	0.42697	1	1	235	191	108378	c162975_g3
GO:0019842	vitamin binding	molecular_function	0.4278	1	1	235	243	108378	c175960_g1
GO:0006783	heme biosynthetic process	biological_process	0.43227	1	1	235	193	108378	c165612_g1
GO:0042981	regulation of apoptotic process	biological_process	0.43291	1	1	235	233	108378	c165947_g1
GO:0045454	cell redox homeostasis	biological_process	0.43349	1	2	235	670	108378	c165953_g6,c152621_g1
GO:0004871	signal transducer activity	molecular_function	0.43379	1	6	235	2489	108378	c168168_g2,c177117_g1,c171789_g7,c178191_g3,c171489_g1,c158311_g3
GO:0010941	regulation of cell death	biological_process	0.43881	1	1	235	237	108378	c165947_g1
GO:0043067	regulation of programmed cell death	biological_process	0.43881	1	1	235	237	108378	c165947_g1
GO:0046527	glucosyltransferase activity	molecular_function	0.44141	1	1	235	192	108378	c161470_g3
GO:0034637	cellular carbohydrate biosynthetic process	biological_process	0.44333	1	4	235	1207	108378	c161470_g3,c160145_g5,c159225_g1,c170037_g2
GO:0022900	electron transport chain	biological_process	0.44643	1	3	235	1033	108378	c162186_g1,c171738_g2,c159544_g3
GO:0045017	glycerolipid biosynthetic process	biological_process	0.44774	1	1	235	212	108378	c171489_g1
GO:0047134	protein-disulfide reductase activity	molecular_function	0.44967	1	1	235	198	108378	c168024_g3
GO:0008081	phosphoric diester hydrolase activity	molecular_function	0.45052	1	1	235	244	108378	c167411_g2
GO:0042168	heme metabolic process	biological_process	0.45274	1	1	235	207	108378	c165612_g1
GO:0003008	system process	biological_process	0.45297	1	1	235	230	108378	c171789_g7
GO:0004523	RNA-DNA hybrid ribonuclease activity	molecular_function	0.45404	1	1	235	198	108378	c157114_g1
GO:0006281	DNA repair	biological_process	0.45459	1	5	235	1595	108378	c163199_g4,c135632_g1,c162509_g1,c166687_g1,c168300_g1
GO:0061025	membrane fusion	biological_process	0.45598	1	1	235	275	108378	c158746_g1
GO:0006633	fatty acid biosynthetic process	biological_process	0.45638	1	2	235	599	108378	c166271_g2,c157495_g8
GO:0009250	glucan biosynthetic process	biological_process	0.45879	1	1	235	211	108378	c161470_g3
GO:1901681	sulfur compound binding	molecular_function	0.46271	1	1	235	288	108378	c175960_g1
GO:0009312	oligosaccharide biosynthetic process	biological_process	0.46357	1	1	235	196	108378	c160145_g5
GO:0008170	N-methyltransferase activity	molecular_function	0.46509	1	1	235	226	108378	c177168_g1
GO:0019872	streptomycin biosynthetic process	biological_process	0.46529	1	1	235	263	108378	c159225_g1
GO:0030647	aminoglycoside antibiotic metabolic process	biological_process	0.46529	1	1	235	263	108378	c159225_g1
GO:0030648	aminoglycoside antibiotic biosynthetic process	biological_process	0.46529	1	1	235	263	108378	c159225_g1
GO:0046343	streptomycin metabolic process	biological_process	0.46529	1	1	235	263	108378	c159225_g1
GO:0050896	response to stimulus	biological_process	0.46576	1	31	235	13112	108378	c177117_g1,c149249_g1,c160918_g2,c176347_g1,c175180_g2,c151120_g1,c153767_g2,c163199_g4,c147513_g1,c162067_g3,c153408_g1,c162629_g4,c133323_g1,c168300_g1,c166687_g1,c151674_g1,c168168_g2,c160990_g2,c162509_g1,c148137_g2,c155104_g1,c159887_g3,c158311_g3,c174984_g2,c177122_g2,c171789_g7,c135632_g1,c135060_g1,c178191_g3,c170037_g2,c171489_g1
GO:0046173	polyol biosynthetic process	biological_process	0.46768	1	1	235	267	108378	c159225_g1
GO:0016137	glycoside metabolic process	biological_process	0.46808	1	1	235	265	108378	c159225_g1
GO:0016138	glycoside biosynthetic process	biological_process	0.46808	1	1	235	265	108378	c159225_g1
GO:0000917	barrier septum assembly	biological_process	0.4684	1	1	235	286	108378	c141423_g1
GO:0090529	cell septum assembly	biological_process	0.4684	1	1	235	286	108378	c141423_g1
GO:0019013	viral nucleocapsid	cellular_component	0.46967	1	1	235	288	108378	c175180_g2
GO:0016668	oxidoreductase activity, acting on a sulfur group of donors, NAD(P) as acceptor	molecular_function	0.47045	1	1	235	217	108378	c168024_g3
GO:0044706	multi-multicellular organism process	biological_process	0.47111	1	1	235	194	108378	c149803_g1
GO:0008233	peptidase activity	molecular_function	0.47192	1	12	235	4876	108378	c176661_g1,c145096_g2,c158127_g3,c178021_g1,c156996_g1,c147031_g1,c175395_g3,c122226_g2,c152926_g1,c157806_g1,c157000_g1,c162186_g1
GO:0000281	mitotic cytokinesis	biological_process	0.47317	1	1	235	291	108378	c141423_g1
GO:0032506	cytokinetic process	biological_process	0.47317	1	1	235	291	108378	c141423_g1
GO:0061640	cytoskeleton-dependent cytokinesis	biological_process	0.47317	1	1	235	291	108378	c141423_g1
GO:1902410	mitotic cytokinetic process	biological_process	0.47317	1	1	235	291	108378	c141423_g1
GO:0048522	positive regulation of cellular process	biological_process	0.47463	1	3	235	1242	108378	c177518_g2,c160945_g1,c155104_g1
GO:0017016	Ras GTPase binding	molecular_function	0.48094	1	1	235	277	108378	c110149_g2
GO:0031267	small GTPase binding	molecular_function	0.48094	1	1	235	277	108378	c110149_g2
GO:0051020	GTPase binding	molecular_function	0.48094	1	1	235	277	108378	c110149_g2
GO:0046165	alcohol biosynthetic process	biological_process	0.48107	1	1	235	277	108378	c159225_g1
GO:0003857	3-hydroxyacyl-CoA dehydrogenase activity	molecular_function	0.48201	1	1	235	253	108378	c157495_g8
GO:0000375	RNA splicing, via transesterification reactions	biological_process	0.48212	1	1	235	306	108378	c169722_g4
GO:0000377	RNA splicing, via transesterification reactions with bulged adenosine as nucleophile	biological_process	0.48212	1	1	235	306	108378	c169722_g4
GO:0000398	mRNA splicing, via spliceosome	biological_process	0.48212	1	1	235	306	108378	c169722_g4
GO:1901606	alpha-amino acid catabolic process	biological_process	0.48253	1	2	235	672	108378	c177168_g1,c157495_g8
GO:0060089	molecular transducer activity	molecular_function	0.48366	1	6	235	2622	108378	c171789_g7,c177117_g1,c168168_g2,c171489_g1,c158311_g3,c178191_g3
GO:0071705	nitrogen compound transport	biological_process	0.4866	1	2	235	671	108378	c176136_g2,c145894_g1
GO:0019068	virion assembly	biological_process	0.48805	1	1	235	303	108378	c158127_g3
GO:0016192	vesicle-mediated transport	biological_process	0.4915	1	6	235	2163	108378	c178191_g3,c160945_g1,c163636_g2,c171689_g1,c177518_g2,c166154_g4
GO:0044242	cellular lipid catabolic process	biological_process	0.49176	1	1	235	253	108378	c167411_g2
GO:0051716	cellular response to stimulus	biological_process	0.49267	1	24	235	10357	108378	c178191_g3,c171489_g1,c170037_g2,c174984_g2,c135632_g1,c135060_g1,c171789_g7,c155104_g1,c158311_g3,c168168_g2,c148137_g2,c162509_g1,c133323_g1,c151674_g1,c166687_g1,c168300_g1,c147513_g1,c163199_g4,c162067_g3,c153408_g1,c160918_g2,c153767_g2,c177117_g1,c149249_g1
GO:0007067	mitotic nuclear division	biological_process	0.49473	1	1	235	300	108378	c171144_g2
GO:0009247	glycolipid biosynthetic process	biological_process	0.49721	1	1	235	238	108378	c171489_g1
GO:0046467	membrane lipid biosynthetic process	biological_process	0.49946	1	1	235	242	108378	c171489_g1
GO:0005576	extracellular region	cellular_component	0.50085	1	10	235	4032	108378	c151674_g1,c161931_g2,c159544_g3,c171789_g7,c178491_g1,c147513_g1,c174984_g2,c161108_g1,c153767_g2,c149249_g1
GO:0015074	DNA integration	biological_process	0.50128	1	2	235	561	108378	c178562_g1,c156365_g2
GO:0000902	cell morphogenesis	biological_process	0.50185	1	1	235	246	108378	c160990_g2
GO:0009063	cellular amino acid catabolic process	biological_process	0.5031	1	2	235	696	108378	c157495_g8,c177168_g1
GO:0008236	serine-type peptidase activity	molecular_function	0.50446	1	4	235	1512	108378	c157806_g1,c176661_g1,c157000_g1,c152926_g1
GO:0017171	serine hydrolase activity	molecular_function	0.50446	1	4	235	1512	108378	c152926_g1,c157806_g1,c176661_g1,c157000_g1
GO:0033043	regulation of organelle organization	biological_process	0.50472	1	1	235	325	108378	c171144_g2
GO:0098519	nucleotide phosphatase activity, acting on free nucleotides	molecular_function	0.50526	1	1	235	245	108378	c153408_g1
GO:0030246	carbohydrate binding	molecular_function	0.50725	1	2	235	567	108378	c162517_g1,c179013_g1
GO:0032989	cellular component morphogenesis	biological_process	0.50787	1	1	235	251	108378	c160990_g2
GO:0004673	protein histidine kinase activity	molecular_function	0.51072	1	1	235	288	108378	c171489_g1
GO:0009365	protein histidine kinase complex	cellular_component	0.51072	1	1	235	288	108378	c171489_g1
GO:0000990	transcription factor activity, core RNA polymerase binding	molecular_function	0.51107	1	1	235	324	108378	c176912_g1
GO:0000996	core DNA-dependent RNA polymerase binding promoter specificity activity	molecular_function	0.51107	1	1	235	324	108378	c176912_g1
GO:0016987	sigma factor activity	molecular_function	0.51107	1	1	235	324	108378	c176912_g1
GO:0019954	asexual reproduction	biological_process	0.51209	1	1	235	327	108378	c157806_g1
GO:0008238	exopeptidase activity	molecular_function	0.51234	1	2	235	732	108378	c157806_g1,c157000_g1
GO:0016485	protein processing	biological_process	0.51437	1	1	235	302	108378	c162186_g1
GO:0051604	protein maturation	biological_process	0.51437	1	1	235	302	108378	c162186_g1
GO:0005789	endoplasmic reticulum membrane	cellular_component	0.51439	1	2	235	708	108378	c162186_g1,c171489_g1
GO:0042175	nuclear outer membrane-endoplasmic reticulum membrane network	cellular_component	0.51439	1	2	235	708	108378	c162186_g1,c171489_g1
GO:0032501	multicellular organismal process	biological_process	0.51726	1	5	235	1974	108378	c171789_g7,c147852_g1,c149803_g1,c170037_g2,c162975_g3
GO:0018193	peptidyl-amino acid modification	biological_process	0.51834	1	1	235	338	108378	c177168_g1
GO:0044707	single-multicellular organism process	biological_process	0.52044	1	4	235	1599	108378	c170037_g2,c162975_g3,c171789_g7,c147852_g1
GO:0048193	Golgi vesicle transport	biological_process	0.5206	1	2	235	697	108378	c160945_g1,c178191_g3
GO:0006550	isoleucine catabolic process	biological_process	0.52238	1	1	235	301	108378	c157495_g8
GO:0006552	leucine catabolic process	biological_process	0.52238	1	1	235	301	108378	c157495_g8
GO:0006574	valine catabolic process	biological_process	0.52238	1	1	235	301	108378	c157495_g8
GO:0009083	branched-chain amino acid catabolic process	biological_process	0.52238	1	1	235	301	108378	c157495_g8
GO:0048518	positive regulation of biological process	biological_process	0.52361	1	3	235	1311	108378	c155104_g1,c177518_g2,c160945_g1
GO:0033176	proton-transporting V-type ATPase complex	cellular_component	0.52457	1	2	235	771	108378	c155216_g1,c177158_g2
GO:0004180	carboxypeptidase activity	molecular_function	0.52712	1	1	235	329	108378	c157806_g1
GO:0016999	antibiotic metabolic process	biological_process	0.52782	1	1	235	314	108378	c159225_g1
GO:0017000	antibiotic biosynthetic process	biological_process	0.52782	1	1	235	314	108378	c159225_g1
GO:0017144	drug metabolic process	biological_process	0.52782	1	1	235	314	108378	c159225_g1
GO:0008610	lipid biosynthetic process	biological_process	0.52796	1	7	235	2541	108378	c155104_g1,c171489_g1,c170037_g2,c166271_g2,c159225_g1,c175960_g1,c157495_g8
GO:0004497	monooxygenase activity	molecular_function	0.53133	1	1	235	273	108378	c177140_g1
GO:0018874	benzoate metabolic process	biological_process	0.53924	1	1	235	305	108378	c157495_g8
GO:0006310	DNA recombination	biological_process	0.54196	1	3	235	948	108378	c147852_g1,c166687_g1,c177016_g1
GO:0019538	protein metabolic process	biological_process	0.54486	1	46	235	20687	108378	c160918_g2,c178562_g1,c176431_g1,c162067_g3,c172704_g7,c172651_g1,c168860_g2,c145096_g2,c172947_g1,c158311_g3,c175395_g3,c144714_g3,c155104_g1,c163633_g2,c162186_g1,c170037_g2,c148958_g1,c178021_g1,c176661_g1,c166271_g2,c110149_g2,c156996_g1,c173128_g2,c166708_g1,c173521_g4,c174785_g1,c132369_g1,c172651_g3,c178491_g1,c165196_g5,c178147_g2,c163199_g4,c122226_g2,c152926_g1,c147031_g1,c177158_g2,c92…
GO:0045893	positive regulation of transcription, DNA-templated	biological_process	0.54498	1	1	235	378	108378	c155104_g1
GO:0051254	positive regulation of RNA metabolic process	biological_process	0.54498	1	1	235	378	108378	c155104_g1
GO:1902680	positive regulation of RNA biosynthetic process	biological_process	0.54498	1	1	235	378	108378	c155104_g1
GO:1903508	positive regulation of nucleic acid-templated transcription	biological_process	0.54498	1	1	235	378	108378	c155104_g1
GO:0016775	phosphotransferase activity, nitrogenous group as acceptor	molecular_function	0.54544	1	1	235	329	108378	c171489_g1
GO:0003777	microtubule motor activity	molecular_function	0.54557	1	1	235	345	108378	c176782_g2
GO:0008237	metallopeptidase activity	molecular_function	0.54683	1	2	235	773	108378	c156996_g1,c158127_g3
GO:0034357	photosynthetic membrane	cellular_component	0.54731	1	2	235	647	108378	c152055_g1,c171563_g1
GO:0044550	secondary metabolite biosynthetic process	biological_process	0.54761	1	1	235	313	108378	c159225_g1
GO:0006631	fatty acid metabolic process	biological_process	0.55001	1	2	235	740	108378	c166271_g2,c157495_g8
GO:0016054	organic acid catabolic process	biological_process	0.55526	1	2	235	771	108378	c177168_g1,c157495_g8
GO:0046395	carboxylic acid catabolic process	biological_process	0.55526	1	2	235	771	108378	c157495_g8,c177168_g1
GO:0016757	transferase activity, transferring glycosyl groups	molecular_function	0.55704	1	5	235	1770	108378	c161108_g1,c161470_g3,c177354_g1,c114412_g1,c128307_g1
GO:0008380	RNA splicing	biological_process	0.55749	1	1	235	371	108378	c169722_g4
GO:0051726	regulation of cell cycle	biological_process	0.55809	1	1	235	347	108378	c171144_g2
GO:0030880	RNA polymerase complex	cellular_component	0.55837	1	2	235	742	108378	c158746_g1,c122226_g2
GO:1901617	organic hydroxy compound biosynthetic process	biological_process	0.55868	1	1	235	348	108378	c159225_g1
GO:0045935	positive regulation of nucleobase-containing compound metabolic process	biological_process	0.55897	1	1	235	385	108378	c155104_g1
GO:0006090	pyruvate metabolic process	biological_process	0.56001	1	2	235	811	108378	c151674_g1,c174785_g1
GO:0006120	mitochondrial electron transport, NADH to ubiquinone	biological_process	0.56043	1	1	235	303	108378	c159544_g3
GO:0008137	NADH dehydrogenase (ubiquinone) activity	molecular_function	0.56043	1	1	235	303	108378	c159544_g3
GO:0050136	NADH dehydrogenase (quinone) activity	molecular_function	0.56043	1	1	235	303	108378	c159544_g3
GO:0008276	protein methyltransferase activity	molecular_function	0.56088	1	1	235	299	108378	c177168_g1
GO:0000910	cytokinesis	biological_process	0.56126	1	1	235	360	108378	c141423_g1
GO:0006505	GPI anchor metabolic process	biological_process	0.56202	1	1	235	280	108378	c171489_g1
GO:0016891	endoribonuclease activity, producing 5'-phosphomonoesters	molecular_function	0.56358	1	1	235	271	108378	c157114_g1
GO:0043565	sequence-specific DNA binding	molecular_function	0.56362	1	4	235	1568	108378	c157363_g1,c165825_g5,c162632_g3,c175776_g7
GO:0009987	cellular process	biological_process	0.56719	1	134	235	59519	108378	c165853_g4,c162632_g3,c161745_g2,c171144_g2,c175776_g7,c177158_g2,c177122_g2,c169965_g2,c135632_g1,c174984_g2,c157363_g1,c178228_g1,c156237_g1,c165953_g6,c162323_g2,c153767_g2,c110149_g2,c172651_g3,c178147_g2,c171689_g1,c166687_g1,c157495_g8,c162509_g1,c178245_g3,c161108_g1,c172947_g1,c163633_g2,c155104_g1,c135060_g1,c170037_g2,c174577_g1,c133495_g1,c148958_g1,c178191_g3,c165825_g5,c176912_g1,c16…
GO:0051649	establishment of localization in cell	biological_process	0.56904	1	10	235	4111	108378	c110149_g2,c160945_g1,c177518_g2,c163636_g2,c173781_g1,c174729_g2,c133323_g1,c178191_g3,c166154_g4,c171689_g1
GO:0016628	oxidoreductase activity, acting on the CH-CH group of donors, NAD or NADP as acceptor	molecular_function	0.57013	1	1	235	288	108378	c165612_g1
GO:0061024	membrane organization	biological_process	0.57602	1	2	235	809	108378	c160945_g1,c158746_g1
GO:0006479	protein methylation	biological_process	0.57646	1	1	235	321	108378	c177168_g1
GO:0008213	protein alkylation	biological_process	0.57646	1	1	235	321	108378	c177168_g1
GO:0009507	chloroplast	cellular_component	0.57651	1	2	235	666	108378	c152055_g1,c160173_g1
GO:0019725	cellular homeostasis	biological_process	0.58103	1	2	235	888	108378	c152621_g1,c165953_g6
GO:0003954	NADH dehydrogenase activity	molecular_function	0.58127	1	1	235	321	108378	c159544_g3
GO:1902911	protein kinase complex	cellular_component	0.58194	1	1	235	343	108378	c171489_g1
GO:0016765	transferase activity, transferring alkyl or aryl (other than methyl) groups	molecular_function	0.58253	1	1	235	364	108378	c168860_g2
GO:0007154	cell communication	biological_process	0.58314	1	19	235	8830	108378	c178191_g3,c171489_g1,c170037_g2,c174984_g2,c149803_g1,c135060_g1,c171789_g7,c155104_g1,c158311_g3,c168168_g2,c133323_g1,c151674_g1,c147513_g1,c153408_g1,c162067_g3,c160918_g2,c153767_g2,c177117_g1,c149249_g1
GO:0044282	small molecule catabolic process	biological_process	0.58473	1	2	235	808	108378	c177168_g1,c157495_g8
GO:0044423	virion part	cellular_component	0.58494	1	6	235	2797	108378	c136814_g1,c175180_g2,c175366_g1,c173432_g1,c158746_g1,c92108_g1
GO:0008168	methyltransferase activity	molecular_function	0.58812	1	4	235	1579	108378	c135632_g1,c177168_g1,c159225_g1,c156131_g3
GO:0070011	peptidase activity, acting on L-amino acid peptides	molecular_function	0.58821	1	10	235	4423	108378	c157000_g1,c157806_g1,c152926_g1,c122226_g2,c175395_g3,c147031_g1,c156996_g1,c178021_g1,c158127_g3,c176661_g1
GO:0030554	adenyl nucleotide binding	molecular_function	0.58908	1	29	235	12145	108378	c176431_g1,c159151_g2,c176782_g2,c168300_g1,c174785_g1,c175366_g1,c165196_g5,c163199_g4,c178147_g2,c126593_g1,c172651_g1,c153408_g1,c172704_g7,c172651_g3,c173521_g4,c166708_g1,c168107_g1,c179013_g1,c170037_g2,c169349_g3,c171489_g1,c162517_g1,c166342_g2,c163633_g2,c177158_g2,c144714_g3,c162555_g2,c162509_g1,c145894_g1
GO:0004812	aminoacyl-tRNA ligase activity	molecular_function	0.58967	1	2	235	893	108378	c178147_g2,c176431_g1
GO:0005543	phospholipid binding	molecular_function	0.59464	1	1	235	363	108378	c164838_g2
GO:0007018	microtubule-based movement	biological_process	0.59493	1	1	235	400	108378	c176782_g2
GO:0006508	proteolysis	biological_process	0.59512	1	11	235	4973	108378	c157806_g1,c173128_g2,c162186_g1,c156996_g1,c147031_g1,c175395_g3,c152926_g1,c122226_g2,c145096_g2,c176661_g1,c178021_g1
GO:0033692	cellular polysaccharide biosynthetic process	biological_process	0.59785	1	3	235	1086	108378	c161470_g3,c170037_g2,c159225_g1
GO:0046434	organophosphate catabolic process	biological_process	0.59858	1	1	235	346	108378	c167411_g2
GO:0005515	protein binding	molecular_function	0.59875	1	49	235	20586	108378	c175366_g1,c155216_g1,c151230_g1,c133323_g1,c164493_g2,c158486_g1,c152157_g3,c160918_g2,c160394_g1,c123567_g1,c169349_g3,c178191_g3,c148958_g1,c176661_g1,c163087_g3,c165345_g1,c158311_g3,c157495_g8,c176782_g2,c174785_g1,c177684_g1,c165196_g5,c163199_g4,c178875_g2,c162323_g2,c110149_g2,c158048_g1,c171406_g3,c149249_g1,c170165_g1,c173128_g2,c170209_g2,c160945_g1,c171489_g1,c126855_g3,c177168_g1,c17…
GO:0008289	lipid binding	molecular_function	0.5989	1	2	235	844	108378	c168168_g2,c164838_g2
GO:0016830	carbon-carbon lyase activity	molecular_function	0.60195	1	2	235	831	108378	c151674_g1,c174785_g1
GO:0000160	phosphorelay signal transduction system	biological_process	0.60262	1	1	235	375	108378	c171489_g1
GO:0005057	receptor signaling protein activity	molecular_function	0.60297	1	1	235	377	108378	c171489_g1
GO:0009891	positive regulation of biosynthetic process	biological_process	0.60479	1	1	235	444	108378	c155104_g1
GO:0010557	positive regulation of macromolecule biosynthetic process	biological_process	0.60479	1	1	235	444	108378	c155104_g1
GO:0031328	positive regulation of cellular biosynthetic process	biological_process	0.60479	1	1	235	444	108378	c155104_g1
GO:0051173	positive regulation of nitrogen compound metabolic process	biological_process	0.60479	1	1	235	444	108378	c155104_g1
GO:0016114	terpenoid biosynthetic process	biological_process	0.607	1	1	235	310	108378	c175960_g1
GO:0051276	chromosome organization	biological_process	0.60742	1	3	235	1313	108378	c177168_g1,c176661_g1,c166342_g2
GO:0006012	galactose metabolic process	biological_process	0.60801	1	1	235	360	108378	c163477_g3
GO:0009536	plastid	cellular_component	0.60871	1	2	235	730	108378	c160173_g1,c152055_g1
GO:0034062	RNA polymerase activity	molecular_function	0.60985	1	3	235	1347	108378	c160918_g2,c122226_g2,c158746_g1
GO:0006721	terpenoid metabolic process	biological_process	0.60999	1	1	235	312	108378	c175960_g1
GO:0032559	adenyl ribonucleotide binding	molecular_function	0.61003	1	28	235	11811	108378	c177158_g2,c163633_g2,c144714_g3,c162555_g2,c145894_g1,c162509_g1,c179013_g1,c171489_g1,c169349_g3,c170037_g2,c162517_g1,c166342_g2,c166708_g1,c173521_g4,c168107_g1,c159151_g2,c176431_g1,c175366_g1,c176782_g2,c174785_g1,c168300_g1,c172651_g1,c165196_g5,c178147_g2,c163199_g4,c172651_g3,c153408_g1,c172704_g7
GO:0006418	tRNA aminoacylation for protein translation	biological_process	0.61021	1	2	235	938	108378	c176431_g1,c178147_g2
GO:0010628	positive regulation of gene expression	biological_process	0.61027	1	1	235	449	108378	c155104_g1
GO:0006743	ubiquinone metabolic process	biological_process	0.61144	1	1	235	344	108378	c159544_g3
GO:0006744	ubiquinone biosynthetic process	biological_process	0.61144	1	1	235	344	108378	c159544_g3
GO:0042181	ketone biosynthetic process	biological_process	0.6139	1	1	235	350	108378	c159544_g3
GO:1901661	quinone metabolic process	biological_process	0.6139	1	1	235	350	108378	c159544_g3
GO:1901663	quinone biosynthetic process	biological_process	0.6139	1	1	235	350	108378	c159544_g3
GO:0042537	benzene-containing compound metabolic process	biological_process	0.61404	1	1	235	385	108378	c157495_g8
GO:0004888	transmembrane signaling receptor activity	molecular_function	0.61476	1	2	235	934	108378	c171789_g7,c177117_g1
GO:0004521	endoribonuclease activity	molecular_function	0.61485	1	1	235	332	108378	c157114_g1
GO:0016875	ligase activity, forming carbon-oxygen bonds	molecular_function	0.61488	1	2	235	949	108378	c176431_g1,c178147_g2
GO:0016876	ligase activity, forming aminoacyl-tRNA and related compounds	molecular_function	0.61488	1	2	235	949	108378	c176431_g1,c178147_g2
GO:0016301	kinase activity	molecular_function	0.61562	1	15	235	6155	108378	c162517_g1,c172651_g1,c165196_g5,c172651_g3,c172704_g7,c179013_g1,c171489_g1,c170037_g2,c174785_g1,c162555_g2,c166708_g1,c173521_g4,c177158_g2,c163633_g2,c144714_g3
GO:0000271	polysaccharide biosynthetic process	biological_process	0.61728	1	3	235	1125	108378	c161470_g3,c159225_g1,c170037_g2
GO:0019058	viral life cycle	biological_process	0.62008	1	3	235	1283	108378	c161811_g1,c158127_g3,c158746_g1
GO:0000280	nuclear division	biological_process	0.62222	1	1	235	411	108378	c171144_g2
GO:0005741	mitochondrial outer membrane	cellular_component	0.62275	1	1	235	410	108378	c173781_g1
GO:0031968	organelle outer membrane	cellular_component	0.62275	1	1	235	410	108378	c173781_g1
GO:0045333	cellular respiration	biological_process	0.62448	1	3	235	1434	108378	c159544_g3,c171738_g2,c162186_g1
GO:0008017	microtubule binding	molecular_function	0.62639	1	1	235	368	108378	c176782_g2
GO:0006644	phospholipid metabolic process	biological_process	0.62674	1	2	235	804	108378	c167411_g2,c171489_g1
GO:0009069	serine family amino acid metabolic process	biological_process	0.62757	1	3	235	1316	108378	c162517_g1,c179013_g1,c170037_g2
GO:0008654	phospholipid biosynthetic process	biological_process	0.62971	1	1	235	393	108378	c171489_g1
GO:0031325	positive regulation of cellular metabolic process	biological_process	0.62994	1	2	235	1057	108378	c155104_g1,c177518_g2
GO:0051082	unfolded protein binding	molecular_function	0.63055	1	2	235	1066	108378	c157495_g8,c160394_g1
GO:0042180	cellular ketone metabolic process	biological_process	0.63104	1	1	235	373	108378	c159544_g3
GO:0044445	cytosolic part	cellular_component	0.63113	1	1	235	457	108378	c166271_g2
GO:0005216	ion channel activity	molecular_function	0.63409	1	2	235	838	108378	c167261_g4,c161811_g1
GO:0022838	substrate-specific channel activity	molecular_function	0.63409	1	2	235	838	108378	c161811_g1,c167261_g4
GO:0043038	amino acid activation	biological_process	0.63445	1	2	235	994	108378	c178147_g2,c176431_g1
GO:0043039	tRNA aminoacylation	biological_process	0.63445	1	2	235	994	108378	c176431_g1,c178147_g2
GO:0051641	cellular localization	biological_process	0.63574	1	10	235	4340	108378	c178191_g3,c133323_g1,c166154_g4,c171689_g1,c110149_g2,c174729_g2,c163636_g2,c177518_g2,c173781_g1,c160945_g1
GO:0006259	DNA metabolic process	biological_process	0.63627	1	15	235	6018	108378	c177016_g1,c160990_g2,c178562_g1,c178245_g3,c177796_g2,c162509_g1,c156365_g2,c168300_g1,c166687_g1,c174577_g1,c163199_g4,c162067_g3,c169965_g2,c147852_g1,c135632_g1
GO:0070887	cellular response to chemical stimulus	biological_process	0.63628	1	1	235	419	108378	c168168_g2
GO:0007166	cell surface receptor signaling pathway	biological_process	0.63815	1	1	235	436	108378	c155104_g1
GO:0006144	purine nucleobase metabolic process	biological_process	0.63865	1	4	235	1900	108378	c158746_g1,c122226_g2,c175181_g3,c160918_g2
GO:0005261	cation channel activity	molecular_function	0.6391	1	1	235	420	108378	c161811_g1
GO:0016810	hydrolase activity, acting on carbon-nitrogen (but not peptide) bonds	molecular_function	0.63916	1	1	235	443	108378	c145572_g1
GO:0016706	oxidoreductase activity, acting on paired donors, with incorporation or reduction of molecular oxygen, 2-oxoglutarate as one donor, and incorporation of one atom each of oxygen into both donors	molecular_function	0.64138	1	1	235	324	108378	c173781_g1
GO:0022610	biological adhesion	biological_process	0.64385	1	2	235	967	108378	c165280_g3,c158746_g1
GO:0006573	valine metabolic process	biological_process	0.64503	1	1	235	410	108378	c157495_g8
GO:0015267	channel activity	molecular_function	0.64549	1	2	235	866	108378	c167261_g4,c161811_g1
GO:0022803	passive transmembrane transporter activity	molecular_function	0.64549	1	2	235	866	108378	c167261_g4,c161811_g1
GO:0003743	translation initiation factor activity	molecular_function	0.64667	1	1	235	501	108378	c155104_g1
GO:0016741	transferase activity, transferring one-carbon groups	molecular_function	0.64718	1	4	235	1719	108378	c159225_g1,c177168_g1,c156131_g3,c135632_g1
GO:0006549	isoleucine metabolic process	biological_process	0.64762	1	1	235	412	108378	c157495_g8
GO:0004252	serine-type endopeptidase activity	molecular_function	0.64827	1	2	235	890	108378	c157000_g1,c176661_g1
GO:0019748	secondary metabolic process	biological_process	0.65226	1	1	235	413	108378	c159225_g1
GO:1902494	catalytic complex	cellular_component	0.6524	1	12	235	5117	108378	c158311_g3,c122226_g2,c172947_g1,c160918_g2,c110149_g2,c92108_g1,c162186_g1,c158746_g1,c171489_g1,c156237_g1,c148958_g1,c163199_g4
GO:0048285	organelle fission	biological_process	0.6535	1	1	235	461	108378	c171144_g2
GO:0006950	response to stress	biological_process	0.6542	1	10	235	4346	108378	c148137_g2,c162509_g1,c159887_g3,c135632_g1,c177122_g2,c162067_g3,c163199_g4,c166687_g1,c168300_g1,c170037_g2
GO:0015980	energy derivation by oxidation of organic compounds	biological_process	0.65456	1	3	235	1500	108378	c159544_g3,c162186_g1,c171738_g2
GO:0015988	energy coupled proton transmembrane transport, against electrochemical gradient	biological_process	0.65661	1	2	235	1014	108378	c155216_g1,c177158_g2
GO:0015991	ATP hydrolysis coupled proton transport	biological_process	0.65661	1	2	235	1014	108378	c177158_g2,c155216_g1
GO:0003779	actin binding	molecular_function	0.65686	1	2	235	1083	108378	c162323_g2,c165345_g1
GO:0046488	phosphatidylinositol metabolic process	biological_process	0.6577	1	1	235	380	108378	c171489_g1
GO:0009896	positive regulation of catabolic process	biological_process	0.65843	1	1	235	556	108378	c177518_g2
GO:0010508	positive regulation of autophagy	biological_process	0.65843	1	1	235	556	108378	c177518_g2
GO:0031331	positive regulation of cellular catabolic process	biological_process	0.65843	1	1	235	556	108378	c177518_g2
GO:0072330	monocarboxylic acid biosynthetic process	biological_process	0.65967	1	2	235	864	108378	c157495_g8,c166271_g2
GO:0016310	phosphorylation	biological_process	0.65972	1	16	235	6956	108378	c162517_g1,c179013_g1,c171489_g1,c170037_g2,c162555_g2,c177158_g2,c163633_g2,c144714_g3,c172651_g1,c165196_g5,c172651_g3,c172704_g7,c159544_g3,c174785_g1,c173521_g4,c166708_g1
GO:0016655	oxidoreductase activity, acting on NAD(P)H, quinone or similar compound as acceptor	molecular_function	0.66091	1	1	235	389	108378	c159544_g3
GO:0006551	leucine metabolic process	biological_process	0.66253	1	1	235	430	108378	c157495_g8
GO:0006260	DNA replication	biological_process	0.66281	1	7	235	3015	108378	c169965_g2,c162067_g3,c178245_g3,c160990_g2,c177796_g2,c174577_g1,c156365_g2
GO:0009893	positive regulation of metabolic process	biological_process	0.66295	1	2	235	1098	108378	c177518_g2,c155104_g1
GO:0006446	regulation of translational initiation	biological_process	0.66307	1	1	235	529	108378	c155104_g1
GO:0008299	isoprenoid biosynthetic process	biological_process	0.66334	1	1	235	379	108378	c175960_g1
GO:0015631	tubulin binding	molecular_function	0.66442	1	1	235	409	108378	c176782_g2
GO:0006720	isoprenoid metabolic process	biological_process	0.6659	1	1	235	381	108378	c175960_g1
GO:0005829	cytosol	cellular_component	0.66599	1	1	235	511	108378	c166271_g2
GO:0090150	establishment of protein localization to membrane	biological_process	0.66865	1	1	235	451	108378	c160945_g1
GO:0009605	response to external stimulus	biological_process	0.66934	1	2	235	976	108378	c177122_g2,c162067_g3
GO:0016043	cellular component organization	biological_process	0.66978	1	13	235	6067	108378	c171144_g2,c162186_g1,c158746_g1,c160990_g2,c141423_g1,c160945_g1,c162323_g2,c171406_g3,c166342_g2,c165345_g1,c176661_g1,c158127_g3,c177168_g1
GO:0045298	tubulin complex	cellular_component	0.67133	1	1	235	418	108378	c176782_g2
GO:0010604	positive regulation of macromolecule metabolic process	biological_process	0.67248	1	1	235	517	108378	c155104_g1
GO:0016829	lyase activity	molecular_function	0.67269	1	4	235	1914	108378	c167411_g2,c151674_g1,c161931_g2,c174785_g1
GO:0019012	virion	cellular_component	0.67319	1	6	235	3040	108378	c136814_g1,c175180_g2,c175366_g1,c173432_g1,c158746_g1,c92108_g1
GO:0006413	translational initiation	biological_process	0.67442	1	1	235	546	108378	c155104_g1
GO:0007165	signal transduction	biological_process	0.67454	1	17	235	8458	108378	c178191_g3,c170037_g2,c171489_g1,c174984_g2,c171789_g7,c135060_g1,c155104_g1,c158311_g3,c168168_g2,c133323_g1,c151674_g1,c147513_g1,c153408_g1,c160918_g2,c153767_g2,c177117_g1,c149249_g1
GO:0072657	protein localization to membrane	biological_process	0.67517	1	1	235	459	108378	c160945_g1
GO:0000988	transcription factor activity, protein binding	molecular_function	0.67541	1	2	235	1057	108378	c155104_g1,c176912_g1
GO:0055114	oxidation-reduction process	biological_process	0.67644	1	21	235	9547	108378	c173781_g1,c80299_g1,c162431_g2,c168024_g3,c170265_g1,c158687_g2,c176320_g1,c172651_g3,c159544_g3,c159225_g1,c178039_g1,c162474_g1,c165612_g1,c162186_g1,c157495_g8,c155104_g1,c164229_g3,c171738_g2,c177122_g2,c156879_g1,c159702_g1
GO:0009081	branched-chain amino acid metabolic process	biological_process	0.67648	1	1	235	446	108378	c157495_g8
GO:0016758	transferase activity, transferring hexosyl groups	molecular_function	0.6773	1	3	235	1163	108378	c177354_g1,c161470_g3,c161108_g1
GO:0010506	regulation of autophagy	biological_process	0.67899	1	1	235	584	108378	c177518_g2
GO:0044267	cellular protein metabolic process	biological_process	0.68502	1	34	235	16531	108378	c161745_g2,c92108_g1,c162555_g2,c177158_g2,c162517_g1,c178228_g1,c177168_g1,c171489_g1,c179013_g1,c156237_g1,c166708_g1,c173521_g4,c110149_g2,c172651_g3,c132369_g1,c163199_g4,c165196_g5,c178147_g2,c174785_g1,c162186_g1,c144714_g3,c158311_g3,c172947_g1,c155104_g1,c163633_g2,c170037_g2,c148958_g1,c178562_g1,c160918_g2,c162067_g3,c172704_g7,c168860_g2,c172651_g1,c176431_g1
GO:0006650	glycerophospholipid metabolic process	biological_process	0.68521	1	1	235	422	108378	c171489_g1
GO:0044700	single organism signaling	biological_process	0.68548	1	17	235	8509	108378	c168168_g2,c158311_g3,c155104_g1,c135060_g1,c171789_g7,c174984_g2,c171489_g1,c170037_g2,c178191_g3,c149249_g1,c177117_g1,c153767_g2,c160918_g2,c153408_g1,c147513_g1,c151674_g1,c133323_g1
GO:0043933	macromolecular complex subunit organization	biological_process	0.68563	1	4	235	1998	108378	c162186_g1,c166342_g2,c176661_g1,c177168_g1
GO:0019899	enzyme binding	molecular_function	0.68609	1	1	235	523	108378	c110149_g2
GO:0023052	signaling	biological_process	0.68638	1	17	235	8511	108378	c135060_g1,c171789_g7,c174984_g2,c171489_g1,c170037_g2,c178191_g3,c168168_g2,c158311_g3,c155104_g1,c153408_g1,c147513_g1,c151674_g1,c133323_g1,c149249_g1,c177117_g1,c153767_g2,c160918_g2
GO:0003723	RNA binding	molecular_function	0.68698	1	11	235	4817	108378	c174577_g1,c174785_g1,c156365_g2,c169965_g2,c162067_g3,c153408_g1,c155104_g1,c177796_g2,c178245_g3,c160990_g2,c158746_g1
GO:0005874	microtubule	cellular_component	0.68721	1	1	235	532	108378	c176782_g2
GO:0008194	UDP-glycosyltransferase activity	molecular_function	0.68862	1	1	235	385	108378	c161470_g3
GO:0006914	autophagy	biological_process	0.68911	1	2	235	1139	108378	c177518_g2,c157495_g8
GO:0030170	pyridoxal phosphate binding	molecular_function	0.69084	1	1	235	543	108378	c169642_g4
GO:0070069	cytochrome complex	cellular_component	0.69345	1	1	235	543	108378	c173996_g6
GO:0004518	nuclease activity	molecular_function	0.70153	1	3	235	1383	108378	c163199_g4,c157114_g1,c168300_g1
GO:0019031	viral envelope	cellular_component	0.70222	1	2	235	1063	108378	c136814_g1,c158746_g1
GO:0036338	viral membrane	cellular_component	0.70222	1	2	235	1063	108378	c136814_g1,c158746_g1
GO:0008234	cysteine-type peptidase activity	molecular_function	0.70371	1	2	235	1071	108378	c178021_g1,c122226_g2
GO:0048519	negative regulation of biological process	biological_process	0.70739	1	2	235	1031	108378	c176661_g1,c162067_g3
GO:0005179	hormone activity	molecular_function	0.70894	1	1	235	509	108378	c149249_g1
GO:0005524	ATP binding	molecular_function	0.7114	1	26	235	11545	108378	c162555_g2,c145894_g1,c162509_g1,c163633_g2,c177158_g2,c144714_g3,c162517_g1,c166342_g2,c179013_g1,c170037_g2,c171489_g1,c166708_g1,c173521_g4,c168107_g1,c165196_g5,c163199_g4,c178147_g2,c172651_g1,c172704_g7,c153408_g1,c172651_g3,c176431_g1,c159151_g2,c168300_g1,c176782_g2,c174785_g1
GO:0098655	cation transmembrane transport	biological_process	0.71179	1	4	235	2099	108378	c151674_g1,c174785_g1,c177158_g2,c155216_g1
GO:0098662	inorganic cation transmembrane transport	biological_process	0.71179	1	4	235	2099	108378	c174785_g1,c151674_g1,c155216_g1,c177158_g2
GO:0048037	cofactor binding	molecular_function	0.71369	1	6	235	3005	108378	c169642_g4,c162431_g2,c175960_g1,c158687_g2,c155104_g1,c159225_g1
GO:0016616	oxidoreductase activity, acting on the CH-OH group of donors, NAD or NADP as acceptor	molecular_function	0.71434	1	3	235	1497	108378	c157495_g8,c155104_g1,c159225_g1
GO:0098660	inorganic ion transmembrane transport	biological_process	0.71453	1	4	235	2103	108378	c174785_g1,c151674_g1,c155216_g1,c177158_g2
GO:0022402	cell cycle process	biological_process	0.71508	1	2	235	1062	108378	c171144_g2,c141423_g1
GO:0009112	nucleobase metabolic process	biological_process	0.71673	1	4	235	2112	108378	c158746_g1,c160918_g2,c175181_g3,c122226_g2
GO:0004175	endopeptidase activity	molecular_function	0.71748	1	6	235	2949	108378	c157000_g1,c176661_g1,c158127_g3,c147031_g1,c156996_g1,c175395_g3
GO:0043414	macromolecule methylation	biological_process	0.71903	1	1	235	484	108378	c177168_g1
GO:0004930	G-protein coupled receptor activity	molecular_function	0.72008	1	1	235	594	108378	c171789_g7
GO:0044703	multi-organism reproductive process	biological_process	0.72054	1	1	235	491	108378	c149803_g1
GO:0016893	endonuclease activity, active with either ribo- or deoxyribonucleic acids and producing 5'-phosphomonoesters	molecular_function	0.72554	1	1	235	467	108378	c157114_g1
GO:0005615	extracellular space	cellular_component	0.72588	1	1	235	553	108378	c159544_g3
GO:0051287	NAD binding	molecular_function	0.73027	1	1	235	541	108378	c162431_g2
GO:0005507	copper ion binding	molecular_function	0.73041	1	1	235	520	108378	c158687_g2
GO:0009308	amine metabolic process	biological_process	0.73392	1	2	235	1120	108378	c157495_g8,c158687_g2
GO:0004540	ribonuclease activity	molecular_function	0.73431	1	1	235	476	108378	c157114_g1
GO:1901565	organonitrogen compound catabolic process	biological_process	0.73529	1	2	235	1069	108378	c177168_g1,c157495_g8
GO:0008092	cytoskeletal protein binding	molecular_function	0.73547	1	3	235	1714	108378	c162323_g2,c176782_g2,c165345_g1
GO:0046486	glycerolipid metabolic process	biological_process	0.73598	1	2	235	963	108378	c167411_g2,c171489_g1
GO:0006629	lipid metabolic process	biological_process	0.73628	1	10	235	4401	108378	c170037_g2,c169383_g6,c159225_g1,c171489_g1,c171760_g5,c167411_g2,c166271_g2,c155104_g1,c157495_g8,c175960_g1
GO:0005783	endoplasmic reticulum	cellular_component	0.73745	1	3	235	1675	108378	c162186_g1,c171489_g1,c163477_g3
GO:0008757	S-adenosylmethionine-dependent methyltransferase activity	molecular_function	0.73883	1	1	235	524	108378	c177168_g1
GO:0006357	regulation of transcription from RNA polymerase II promoter	biological_process	0.74033	1	1	235	633	108378	c155104_g1
GO:0019028	viral capsid	cellular_component	0.74056	1	3	235	1765	108378	c175180_g2,c175366_g1,c92108_g1
GO:0030001	metal ion transport	biological_process	0.74058	1	5	235	2516	108378	c162619_g3,c146172_g1,c159544_g3,c151674_g1,c174785_g1
GO:0006996	organelle organization	biological_process	0.74245	1	7	235	3622	108378	c166342_g2,c171144_g2,c176661_g1,c165345_g1,c162323_g2,c177168_g1,c171406_g3
GO:0003724	RNA helicase activity	molecular_function	0.7426	1	1	235	472	108378	c153408_g1
GO:0042592	homeostatic process	biological_process	0.7431	1	2	235	1159	108378	c152621_g1,c165953_g6
GO:0031329	regulation of cellular catabolic process	biological_process	0.74379	1	1	235	691	108378	c177518_g2
GO:0004553	hydrolase activity, hydrolyzing O-glycosyl compounds	molecular_function	0.74672	1	4	235	2032	108378	c161108_g1,c163477_g3,c170422_g4,c149249_g1
GO:0016042	lipid catabolic process	biological_process	0.747	1	1	235	509	108378	c167411_g2
GO:0016614	oxidoreductase activity, acting on CH-OH group of donors	molecular_function	0.75372	1	3	235	1608	108378	c157495_g8,c155104_g1,c159225_g1
GO:0043207	response to external biotic stimulus	biological_process	0.75404	1	1	235	597	108378	c177122_g2
GO:0051707	response to other organism	biological_process	0.75404	1	1	235	597	108378	c177122_g2
GO:0044427	chromosomal part	cellular_component	0.75412	1	5	235	2279	108378	c162737_g1,c171915_g1,c106271_g1,c148137_g2,c166342_g2
GO:0009894	regulation of catabolic process	biological_process	0.75625	1	1	235	719	108378	c177518_g2
GO:0044765	single-organism transport	biological_process	0.75761	1	23	235	10648	108378	c161811_g1,c146172_g1,c177518_g2,c163636_g2,c160945_g1,c169758_g1,c171689_g1,c151674_g1,c174785_g1,c159544_g3,c155216_g1,c165853_g4,c145894_g1,c162509_g1,c162619_g3,c173432_g1,c176136_g2,c177158_g2,c157114_g1,c166154_g4,c167261_g4,c170037_g2,c178191_g3
GO:0032787	monocarboxylic acid metabolic process	biological_process	0.75963	1	4	235	2116	108378	c157495_g8,c151674_g1,c166271_g2,c174785_g1
GO:0050662	coenzyme binding	molecular_function	0.76191	1	4	235	2172	108378	c175960_g1,c162431_g2,c159225_g1,c155104_g1
GO:0009892	negative regulation of metabolic process	biological_process	0.76342	1	1	235	547	108378	c176661_g1
GO:0042578	phosphoric ester hydrolase activity	molecular_function	0.76437	1	2	235	1156	108378	c167411_g2,c153408_g1
GO:0044431	Golgi apparatus part	cellular_component	0.76815	1	1	235	578	108378	c160945_g1
GO:0006568	tryptophan metabolic process	biological_process	0.7684	1	1	235	609	108378	c157495_g8
GO:0006586	indolalkylamine metabolic process	biological_process	0.7684	1	1	235	609	108378	c157495_g8
GO:0042967	acyl-carrier-protein biosynthetic process	biological_process	0.76849	1	1	235	553	108378	c166271_g2
GO:0015077	monovalent inorganic cation transmembrane transporter activity	molecular_function	0.77309	1	5	235	2856	108378	c173432_g1,c177158_g2,c155216_g1,c151674_g1,c174785_g1
GO:0006664	glycolipid metabolic process	biological_process	0.77516	1	1	235	519	108378	c171489_g1
GO:0072509	divalent inorganic cation transmembrane transporter activity	molecular_function	0.7779	1	1	235	599	108378	c162619_g3
GO:0032259	methylation	biological_process	0.77821	1	1	235	582	108378	c177168_g1
GO:0044802	single-organism membrane organization	biological_process	0.77824	1	1	235	623	108378	c160945_g1
GO:0061695	transferase complex, transferring phosphorus-containing groups	cellular_component	0.77924	1	3	235	1644	108378	c171489_g1,c122226_g2,c158746_g1
GO:0034220	ion transmembrane transport	biological_process	0.78057	1	4	235	2282	108378	c151674_g1,c174785_g1,c177158_g2,c155216_g1
GO:0046873	metal ion transmembrane transporter activity	molecular_function	0.78179	1	3	235	1752	108378	c162619_g3,c174785_g1,c151674_g1
GO:1902578	single-organism localization	biological_process	0.78528	1	23	235	10835	108378	c165853_g4,c145894_g1,c162509_g1,c162619_g3,c173432_g1,c176136_g2,c177158_g2,c157114_g1,c166154_g4,c167261_g4,c170037_g2,c178191_g3,c161811_g1,c146172_g1,c163636_g2,c177518_g2,c160945_g1,c169758_g1,c171689_g1,c151674_g1,c174785_g1,c159544_g3,c155216_g1
GO:0044723	single-organism carbohydrate metabolic process	biological_process	0.78642	1	8	235	3822	108378	c170422_g4,c167411_g2,c161470_g3,c170037_g2,c163477_g3,c159225_g1,c149249_g1,c160145_g5
GO:0070838	divalent metal ion transport	biological_process	0.78651	1	1	235	624	108378	c162619_g3
GO:0016051	carbohydrate biosynthetic process	biological_process	0.78663	1	4	235	2056	108378	c161470_g3,c160145_g5,c170037_g2,c159225_g1
GO:0042430	indole-containing compound metabolic process	biological_process	0.79058	1	1	235	644	108378	c157495_g8
GO:0005794	Golgi apparatus	cellular_component	0.79494	1	1	235	627	108378	c160945_g1
GO:0022414	reproductive process	biological_process	0.79503	1	1	235	632	108378	c149803_g1
GO:0008324	cation transmembrane transporter activity	molecular_function	0.79517	1	8	235	4446	108378	c177158_g2,c173432_g1,c162619_g3,c161811_g1,c155216_g1,c174785_g1,c151674_g1,c157114_g1
GO:0016798	hydrolase activity, acting on glycosyl bonds	molecular_function	0.79596	1	4	235	2197	108378	c170422_g4,c149249_g1,c163477_g3,c161108_g1
GO:0006643	membrane lipid metabolic process	biological_process	0.79613	1	1	235	562	108378	c171489_g1
GO:0008135	translation factor activity, RNA binding	molecular_function	0.79652	1	1	235	768	108378	c155104_g1
GO:0065008	regulation of biological quality	biological_process	0.79677	1	5	235	2794	108378	c159225_g1,c170037_g2,c152621_g1,c165953_g6,c155104_g1
GO:0007010	cytoskeleton organization	biological_process	0.79697	1	2	235	1336	108378	c162323_g2,c165345_g1
GO:0048869	cellular developmental process	biological_process	0.79709	1	1	235	612	108378	c160990_g2
GO:0003712	transcription cofactor activity	molecular_function	0.79957	1	1	235	734	108378	c155104_g1
GO:0000989	transcription factor activity, transcription factor binding	molecular_function	0.80146	1	1	235	737	108378	c155104_g1
GO:0098797	plasma membrane protein complex	cellular_component	0.80209	1	1	235	656	108378	c133323_g1
GO:0033177	proton-transporting two-sector ATPase complex, proton-transporting domain	cellular_component	0.80506	1	2	235	1353	108378	c177158_g2,c155216_g1
GO:0003824	catalytic activity	molecular_function	0.80808	1	107	235	48268	108378	c178021_g1,c157114_g1,c159702_g1,c164871_g2,c144714_g3,c158311_g3,c177016_g1,c164493_g2,c158687_g2,c170422_g4,c151674_g1,c156557_g1,c157000_g1,c178562_g1,c80299_g1,c160145_g5,c167411_g2,c147852_g1,c162517_g1,c177168_g1,c161931_g2,c171489_g1,c168024_g2,c179013_g1,c160173_g1,c156879_g1,c175960_g1,c165612_g1,c162555_g2,c160990_g2,c162474_g1,c152621_g1,c122226_g2,c156131_g3,c153408_g1,c164871_g3,c132…
GO:0006520	cellular amino acid metabolic process	biological_process	0.80867	1	9	235	4844	108378	c157495_g8,c178147_g2,c162517_g1,c177168_g1,c170037_g2,c174785_g1,c151674_g1,c176431_g1,c179013_g1
GO:0042775	mitochondrial ATP synthesis coupled electron transport	biological_process	0.80959	1	1	235	706	108378	c159544_g3
GO:0022891	substrate-specific transmembrane transporter activity	molecular_function	0.81201	1	10	235	5405	108378	c177158_g2,c176136_g2,c161811_g1,c173432_g1,c162619_g3,c174785_g1,c151674_g1,c155216_g1,c157114_g1,c167261_g4
GO:0006812	cation transport	biological_process	0.81233	1	10	235	5426	108378	c177158_g2,c162619_g3,c173432_g1,c161811_g1,c146172_g1,c159544_g3,c155216_g1,c151674_g1,c174785_g1,c157114_g1
GO:0005694	chromosome	cellular_component	0.81701	1	5	235	2501	108378	c106271_g1,c166342_g2,c148137_g2,c171915_g1,c162737_g1
GO:0044699	single-organism process	biological_process	0.82161	1	93	235	43091	108378	c166271_g2,c149249_g1,c173128_g2,c163636_g2,c162431_g2,c173781_g1,c176782_g2,c159544_g3,c153408_g1,c163199_g4,c147513_g1,c152621_g1,c122226_g2,c176136_g2,c165947_g1,c175960_g1,c165612_g1,c173432_g1,c160990_g2,c162474_g1,c177168_g1,c171489_g1,c179013_g1,c156879_g1,c171760_g5,c171789_g7,c167411_g2,c147852_g1,c167261_g4,c162517_g1,c160145_g5,c146172_g1,c161811_g1,c80299_g1,c177518_g2,c151674_g1,c155…
GO:0042802	identical protein binding	molecular_function	0.82464	1	1	235	614	108378	c176661_g1
GO:0000003	reproduction	biological_process	0.82521	1	1	235	776	108378	c157806_g1
GO:0006352	DNA-templated transcription, initiation	biological_process	0.82627	1	1	235	745	108378	c176912_g1
GO:0042773	ATP synthesis coupled electron transport	biological_process	0.82842	1	1	235	745	108378	c159544_g3
GO:0006417	regulation of translation	biological_process	0.82904	1	1	235	853	108378	c155104_g1
GO:0034248	regulation of cellular amide metabolic process	biological_process	0.82904	1	1	235	853	108378	c155104_g1
GO:0006397	mRNA processing	biological_process	0.83143	1	1	235	727	108378	c169722_g4
GO:0003774	motor activity	molecular_function	0.83677	1	1	235	817	108378	c176782_g2
GO:0048523	negative regulation of cellular process	biological_process	0.83688	1	1	235	813	108378	c162067_g3
GO:0010608	posttranscriptional regulation of gene expression	biological_process	0.83688	1	1	235	869	108378	c155104_g1
GO:0072511	divalent inorganic cation transport	biological_process	0.83783	1	1	235	730	108378	c162619_g3
GO:0015672	monovalent inorganic cation transport	biological_process	0.83895	1	6	235	3556	108378	c174785_g1,c151674_g1,c155216_g1,c177158_g2,c159544_g3,c173432_g1
GO:0044428	nuclear part	cellular_component	0.84608	1	7	235	4039	108378	c92108_g1,c163199_g4,c169722_g4,c158311_g3,c156237_g1,c155104_g1,c160918_g2
GO:0015075	ion transmembrane transporter activity	molecular_function	0.84681	1	9	235	5156	108378	c151674_g1,c174785_g1,c155216_g1,c157114_g1,c167261_g4,c177158_g2,c161811_g1,c162619_g3,c173432_g1
GO:0009066	aspartate family amino acid metabolic process	biological_process	0.84882	1	2	235	1442	108378	c177168_g1,c157495_g8
GO:0098588	bounding membrane of organelle	cellular_component	0.84977	1	3	235	1899	108378	c173781_g1,c162186_g1,c171489_g1
GO:0044255	cellular lipid metabolic process	biological_process	0.85138	1	6	235	3142	108378	c171489_g1,c166271_g2,c170037_g2,c175960_g1,c157495_g8,c167411_g2
GO:1901605	alpha-amino acid metabolic process	biological_process	0.8526	1	7	235	4084	108378	c157495_g8,c162517_g1,c170037_g2,c177168_g1,c174785_g1,c151674_g1,c179013_g1
GO:0016627	oxidoreductase activity, acting on the CH-CH group of donors	molecular_function	0.85334	1	1	235	788	108378	c165612_g1
GO:0006928	movement of cell or subcellular component	biological_process	0.85747	1	1	235	826	108378	c176782_g2
GO:0017076	purine nucleotide binding	molecular_function	0.85759	1	29	235	14732	108378	c166342_g2,c162517_g1,c171489_g1,c169349_g3,c170037_g2,c179013_g1,c162509_g1,c145894_g1,c162555_g2,c144714_g3,c177158_g2,c163633_g2,c172651_g3,c153408_g1,c172704_g7,c126593_g1,c172651_g1,c165196_g5,c163199_g4,c178147_g2,c175366_g1,c176782_g2,c174785_g1,c168300_g1,c159151_g2,c176431_g1,c168107_g1,c173521_g4,c166708_g1
GO:0007017	microtubule-based process	biological_process	0.8579	1	1	235	864	108378	c176782_g2
GO:0006779	porphyrin-containing compound biosynthetic process	biological_process	0.85938	1	1	235	663	108378	c165612_g1
GO:1903509	liposaccharide metabolic process	biological_process	0.85949	1	2	235	1193	108378	c171489_g1,c170037_g2
GO:0022892	substrate-specific transporter activity	molecular_function	0.85983	1	10	235	5739	108378	c157114_g1,c167261_g4,c151674_g1,c174785_g1,c155216_g1,c161811_g1,c162619_g3,c173432_g1,c177158_g2,c176136_g2
GO:0050790	regulation of catalytic activity	biological_process	0.86057	1	1	235	831	108378	c176661_g1
GO:0006366	transcription from RNA polymerase II promoter	biological_process	0.86119	1	1	235	870	108378	c155104_g1
GO:0008653	lipopolysaccharide metabolic process	biological_process	0.86223	1	1	235	682	108378	c170037_g2
GO:0009103	lipopolysaccharide biosynthetic process	biological_process	0.86223	1	1	235	682	108378	c170037_g2
GO:0001883	purine nucleoside binding	molecular_function	0.8642	1	28	235	14274	108378	c162517_g1,c166342_g2,c179013_g1,c169349_g3,c171489_g1,c170037_g2,c162555_g2,c145894_g1,c162509_g1,c177158_g2,c163633_g2,c144714_g3,c172651_g1,c178147_g2,c165196_g5,c163199_g4,c172651_g3,c172704_g7,c153408_g1,c159151_g2,c176431_g1,c175366_g1,c176782_g2,c174785_g1,c168300_g1,c173521_g4,c166708_g1,c168107_g1
GO:0032550	purine ribonucleoside binding	molecular_function	0.8642	1	28	235	14274	108378	c144714_g3,c163633_g2,c177158_g2,c145894_g1,c162509_g1,c162555_g2,c170037_g2,c171489_g1,c169349_g3,c179013_g1,c166342_g2,c162517_g1,c168107_g1,c173521_g4,c166708_g1,c174785_g1,c176782_g2,c168300_g1,c175366_g1,c176431_g1,c159151_g2,c153408_g1,c172704_g7,c172651_g3,c165196_g5,c178147_g2,c163199_g4,c172651_g1
GO:0032549	ribonucleoside binding	molecular_function	0.86461	1	28	235	14285	108378	c172651_g1,c165196_g5,c178147_g2,c163199_g4,c172651_g3,c172704_g7,c153408_g1,c159151_g2,c176431_g1,c175366_g1,c168300_g1,c176782_g2,c174785_g1,c166708_g1,c173521_g4,c168107_g1,c162517_g1,c166342_g2,c179013_g1,c169349_g3,c171489_g1,c170037_g2,c162555_g2,c145894_g1,c162509_g1,c177158_g2,c163633_g2,c144714_g3
GO:0044459	plasma membrane part	cellular_component	0.86531	1	1	235	800	108378	c133323_g1
GO:0032555	purine ribonucleotide binding	molecular_function	0.86575	1	28	235	14291	108378	c162517_g1,c166342_g2,c179013_g1,c170037_g2,c171489_g1,c169349_g3,c162555_g2,c145894_g1,c162509_g1,c163633_g2,c177158_g2,c144714_g3,c165196_g5,c163199_g4,c178147_g2,c172651_g1,c172704_g7,c153408_g1,c172651_g3,c176431_g1,c159151_g2,c174785_g1,c176782_g2,c168300_g1,c175366_g1,c173521_g4,c166708_g1,c168107_g1
GO:0007155	cell adhesion	biological_process	0.8677	1	1	235	881	108378	c165280_g3
GO:0001882	nucleoside binding	molecular_function	0.86886	1	28	235	14330	108378	c166342_g2,c162517_g1,c170037_g2,c171489_g1,c169349_g3,c179013_g1,c145894_g1,c162509_g1,c162555_g2,c144714_g3,c163633_g2,c177158_g2,c172704_g7,c153408_g1,c172651_g3,c165196_g5,c163199_g4,c178147_g2,c172651_g1,c176782_g2,c174785_g1,c168300_g1,c175366_g1,c176431_g1,c159151_g2,c168107_g1,c173521_g4,c166708_g1
GO:0065009	regulation of molecular function	biological_process	0.86938	1	1	235	854	108378	c176661_g1
GO:0005634	nucleus	cellular_component	0.87223	1	18	235	9580	108378	c163199_g4,c155216_g1,c129501_g1,c160918_g2,c157351_g1,c176661_g1,c169722_g4,c163578_g2,c166342_g2,c112577_g1,c156237_g1,c177168_g1,c168168_g2,c157495_g8,c171144_g2,c92108_g1,c155104_g1,c158311_g3
GO:0006818	hydrogen transport	biological_process	0.87549	1	4	235	2760	108378	c159544_g3,c177158_g2,c155216_g1,c173432_g1
GO:0015992	proton transport	biological_process	0.87549	1	4	235	2760	108378	c155216_g1,c159544_g3,c177158_g2,c173432_g1
GO:0016071	mRNA metabolic process	biological_process	0.87594	1	1	235	855	108378	c169722_g4
GO:0016791	phosphatase activity	molecular_function	0.8766	1	1	235	878	108378	c153408_g1
GO:0009072	aromatic amino acid family metabolic process	biological_process	0.87861	1	1	235	917	108378	c157495_g8
GO:0032553	ribonucleotide binding	molecular_function	0.88042	1	28	235	14474	108378	c162509_g1,c145894_g1,c162555_g2,c144714_g3,c163633_g2,c177158_g2,c166342_g2,c162517_g1,c170037_g2,c169349_g3,c171489_g1,c179013_g1,c168107_g1,c166708_g1,c173521_g4,c153408_g1,c172704_g7,c172651_g3,c178147_g2,c165196_g5,c163199_g4,c172651_g1,c174785_g1,c176782_g2,c168300_g1,c175366_g1,c176431_g1,c159151_g2
GO:0003899	DNA-directed RNA polymerase activity	molecular_function	0.88136	1	1	235	946	108378	c160918_g2
GO:0006886	intracellular protein transport	biological_process	0.88235	1	5	235	3082	108378	c160945_g1,c173781_g1,c174729_g2,c133323_g1,c110149_g2
GO:0004519	endonuclease activity	molecular_function	0.88534	1	1	235	818	108378	c157114_g1
GO:0015078	hydrogen ion transmembrane transporter activity	molecular_function	0.88578	1	3	235	2288	108378	c173432_g1,c177158_g2,c155216_g1
GO:0044710	single-organism metabolic process	biological_process	0.88766	1	52	235	24818	108378	c160945_g1,c158746_g1,c162431_g2,c173781_g1,c168024_g3,c170265_g1,c149249_g1,c166271_g2,c163199_g4,c178147_g2,c172651_g3,c159544_g3,c174785_g1,c159225_g1,c169383_g6,c166687_g1,c175181_g3,c178039_g1,c162474_g1,c175960_g1,c165612_g1,c122226_g2,c171738_g2,c162517_g1,c167411_g2,c161470_g3,c177122_g2,c135632_g1,c147852_g1,c179013_g1,c171760_g5,c156879_g1,c177168_g1,c171489_g1,c80299_g1,c160918_g2,c160…
GO:0016746	transferase activity, transferring acyl groups	molecular_function	0.88828	1	2	235	1558	108378	c166271_g2,c172580_g1
GO:0016879	ligase activity, forming carbon-nitrogen bonds	molecular_function	0.88896	1	1	235	994	108378	c148958_g1
GO:0044764	multi-organism cellular process	biological_process	0.88957	1	4	235	2621	108378	c158746_g1,c158127_g3,c161811_g1,c160719_g3
GO:0006091	generation of precursor metabolites and energy	biological_process	0.88987	1	4	235	2814	108378	c159544_g3,c152055_g1,c162186_g1,c171738_g2
GO:1902580	single-organism cellular localization	biological_process	0.89242	1	1	235	944	108378	c160945_g1
GO:0044712	single-organism catabolic process	biological_process	0.89323	1	3	235	2126	108378	c177168_g1,c157495_g8,c167411_g2
GO:0005102	receptor binding	molecular_function	0.89391	1	2	235	1529	108378	c133323_g1,c149249_g1
GO:0044403	symbiosis, encompassing mutualism through parasitism	biological_process	0.89416	1	4	235	2607	108378	c162975_g3,c158746_g1,c158127_g3,c161811_g1
GO:0044419	interspecies interaction between organisms	biological_process	0.89541	1	4	235	2617	108378	c161811_g1,c158746_g1,c158127_g3,c162975_g3
GO:0043168	anion binding	molecular_function	0.89769	1	32	235	16524	108378	c169349_g3,c170037_g2,c166342_g2,c163633_g2,c144714_g3,c162509_g1,c145894_g1,c159151_g2,c176431_g1,c175366_g1,c164838_g2,c168300_g1,c172651_g1,c169642_g4,c172704_g7,c168107_g1,c179013_g1,c171489_g1,c154527_g1,c162517_g1,c177158_g2,c162555_g2,c175960_g1,c176782_g2,c174785_g1,c165196_g5,c178147_g2,c163199_g4,c172651_g3,c153408_g1,c166708_g1,c173521_g4
GO:0046148	pigment biosynthetic process	biological_process	0.89937	1	1	235	772	108378	c165612_g1
GO:0046907	intracellular transport	biological_process	0.89967	1	6	235	3724	108378	c174729_g2,c173781_g1,c160945_g1,c110149_g2,c178191_g3,c133323_g1
GO:0007049	cell cycle	biological_process	0.90024	1	3	235	2330	108378	c171144_g2,c141423_g1,c171406_g3
GO:0022890	inorganic cation transmembrane transporter activity	molecular_function	0.90081	1	6	235	4058	108378	c174785_g1,c151674_g1,c155216_g1,c177158_g2,c173432_g1,c162619_g3
GO:0097367	carbohydrate derivative binding	molecular_function	0.9012	1	28	235	14756	108378	c172651_g1,c165196_g5,c178147_g2,c163199_g4,c172651_g3,c172704_g7,c153408_g1,c159151_g2,c176431_g1,c175366_g1,c176782_g2,c168300_g1,c174785_g1,c166708_g1,c173521_g4,c168107_g1,c162517_g1,c166342_g2,c179013_g1,c171489_g1,c169349_g3,c170037_g2,c162555_g2,c145894_g1,c162509_g1,c177158_g2,c163633_g2,c144714_g3
GO:0006811	ion transport	biological_process	0.90252	1	11	235	6467	108378	c159544_g3,c155216_g1,c151674_g1,c174785_g1,c167261_g4,c157114_g1,c177158_g2,c162619_g3,c173432_g1,c161811_g1,c146172_g1
GO:0043623	cellular protein complex assembly	biological_process	0.90318	1	1	235	998	108378	c162186_g1
GO:0006576	cellular biogenic amine metabolic process	biological_process	0.90331	1	1	235	1015	108378	c157495_g8
GO:0022607	cellular component assembly	biological_process	0.90423	1	3	235	2338	108378	c162186_g1,c141423_g1,c158127_g3
GO:0006778	porphyrin-containing compound metabolic process	biological_process	0.90755	1	1	235	823	108378	c165612_g1
GO:0006952	defense response	biological_process	0.91027	1	1	235	986	108378	c159887_g3
GO:0044106	cellular amine metabolic process	biological_process	0.9103	1	1	235	1045	108378	c157495_g8
GO:0032403	protein complex binding	molecular_function	0.91169	1	1	235	1128	108378	c176782_g2
GO:0006399	tRNA metabolic process	biological_process	0.91374	1	2	235	1689	108378	c178147_g2,c176431_g1
GO:0034613	cellular protein localization	biological_process	0.91385	1	5	235	3302	108378	c173781_g1,c160945_g1,c174729_g2,c110149_g2,c133323_g1
GO:0070727	cellular macromolecule localization	biological_process	0.91405	1	5	235	3303	108378	c160945_g1,c173781_g1,c174729_g2,c133323_g1,c110149_g2
GO:1902600	hydrogen ion transmembrane transport	biological_process	0.91462	1	2	235	1782	108378	c155216_g1,c177158_g2
GO:0016788	hydrolase activity, acting on ester bonds	molecular_function	0.91488	1	6	235	3620	108378	c162098_g1,c168300_g1,c163199_g4,c167411_g2,c153408_g1,c157114_g1
GO:0006793	phosphorus metabolic process	biological_process	0.91532	1	20	235	10677	108378	c165196_g5,c172651_g1,c172704_g7,c172651_g3,c159544_g3,c174785_g1,c159225_g1,c160945_g1,c173521_g4,c166708_g1,c162517_g1,c167411_g2,c161470_g3,c179013_g1,c170037_g2,c171489_g1,c162555_g2,c163633_g2,c177158_g2,c144714_g3
GO:0036094	small molecule binding	molecular_function	0.91685	1	33	235	17378	108378	c172651_g1,c172704_g7,c159151_g2,c176431_g1,c175366_g1,c168300_g1,c168107_g1,c166342_g2,c169349_g3,c170037_g2,c162509_g1,c145894_g1,c155104_g1,c163633_g2,c144714_g3,c126593_g1,c165196_g5,c178147_g2,c163199_g4,c172651_g3,c153408_g1,c176782_g2,c174785_g1,c162431_g2,c166708_g1,c173521_g4,c162517_g1,c179013_g1,c171489_g1,c154527_g1,c162555_g2,c175960_g1,c177158_g2
GO:0016469	proton-transporting two-sector ATPase complex	cellular_component	0.91745	1	2	235	1809	108378	c155216_g1,c177158_g2
GO:0035639	purine ribonucleoside triphosphate binding	molecular_function	0.91749	1	26	235	14027	108378	c177158_g2,c163633_g2,c144714_g3,c162555_g2,c145894_g1,c162509_g1,c179013_g1,c171489_g1,c170037_g2,c162517_g1,c166342_g2,c166708_g1,c173521_g4,c168107_g1,c159151_g2,c176431_g1,c176782_g2,c174785_g1,c168300_g1,c172651_g1,c165196_g5,c163199_g4,c178147_g2,c172651_g3,c153408_g1,c172704_g7
GO:0033014	tetrapyrrole biosynthetic process	biological_process	0.9194	1	1	235	927	108378	c165612_g1
GO:0098805	whole membrane	cellular_component	0.92039	1	1	235	1007	108378	c173781_g1
GO:0006206	pyrimidine nucleobase metabolic process	biological_process	0.92122	1	1	235	1162	108378	c160918_g2
GO:0042440	pigment metabolic process	biological_process	0.92225	1	1	235	866	108378	c165612_g1
GO:0006518	peptide metabolic process	biological_process	0.92309	1	9	235	6988	108378	c155104_g1,c162186_g1,c161745_g2,c166708_g1,c178228_g1,c176431_g1,c132369_g1,c162067_g3,c178147_g2
GO:0016747	transferase activity, transferring acyl groups other than amino-acyl groups	molecular_function	0.92403	1	1	235	980	108378	c166271_g2
GO:1902589	single-organism organelle organization	biological_process	0.92441	1	2	235	1794	108378	c171144_g2,c177168_g1
GO:0044451	nucleoplasm part	cellular_component	0.92672	1	1	235	1134	108378	c155104_g1
GO:0005654	nucleoplasm	cellular_component	0.92678	1	1	235	1135	108378	c155104_g1
GO:0044446	intracellular organelle part	cellular_component	0.92777	1	20	235	10904	108378	c166342_g2,c169722_g4,c171489_g1,c156237_g1,c152055_g1,c160173_g1,c148137_g2,c92108_g1,c162186_g1,c106271_g1,c171915_g1,c162737_g1,c158311_g3,c155104_g1,c163199_g4,c163477_g3,c176782_g2,c160945_g1,c173781_g1,c160918_g2
GO:0016032	viral process	biological_process	0.92815	1	3	235	2315	108378	c158127_g3,c158746_g1,c161811_g1
GO:0005730	nucleolus	cellular_component	0.92847	1	1	235	1196	108378	c160918_g2
GO:1902582	single-organism intracellular transport	biological_process	0.92902	1	2	235	1776	108378	c160945_g1,c178191_g3
GO:0012505	endomembrane system	cellular_component	0.9298	1	4	235	3068	108378	c171489_g1,c163477_g3,c162186_g1,c160945_g1
GO:0044422	organelle part	cellular_component	0.93235	1	20	235	10992	108378	c155104_g1,c171915_g1,c162737_g1,c158311_g3,c106271_g1,c162186_g1,c92108_g1,c148137_g2,c156237_g1,c160173_g1,c152055_g1,c171489_g1,c169722_g4,c166342_g2,c160918_g2,c160945_g1,c173781_g1,c176782_g2,c163477_g3,c163199_g4
GO:0006412	translation	biological_process	0.9326	1	8	235	6541	108378	c161745_g2,c166708_g1,c155104_g1,c162067_g3,c132369_g1,c178147_g2,c178228_g1,c176431_g1
GO:0015630	microtubule cytoskeleton	cellular_component	0.93389	1	1	235	1153	108378	c176782_g2
GO:0032268	regulation of cellular protein metabolic process	biological_process	0.93444	1	1	235	1282	108378	c155104_g1
GO:0003735	structural constituent of ribosome	molecular_function	0.93468	1	5	235	4764	108378	c166708_g1,c161745_g2,c162067_g3,c132369_g1,c178228_g1
GO:0071840	cellular component organization or biogenesis	biological_process	0.93583	1	18	235	11514	108378	c162067_g3,c132369_g1,c158127_g3,c162323_g2,c171406_g3,c160945_g1,c166708_g1,c158746_g1,c178228_g1,c177168_g1,c166342_g2,c165345_g1,c176661_g1,c161745_g2,c162186_g1,c171144_g2,c141423_g1,c160990_g2
GO:0016482	cytoplasmic transport	biological_process	0.93603	1	1	235	1150	108378	c160945_g1
GO:0051246	regulation of protein metabolic process	biological_process	0.93765	1	1	235	1310	108378	c155104_g1
GO:0006790	sulfur compound metabolic process	biological_process	0.93888	1	1	235	1168	108378	c160945_g1
GO:0006796	phosphate-containing compound metabolic process	biological_process	0.94007	1	19	235	10566	108378	c163633_g2,c177158_g2,c144714_g3,c162555_g2,c179013_g1,c170037_g2,c171489_g1,c162517_g1,c161470_g3,c167411_g2,c166708_g1,c173521_g4,c159544_g3,c174785_g1,c159225_g1,c165196_g5,c172651_g1,c172704_g7,c172651_g3
GO:0033013	tetrapyrrole metabolic process	biological_process	0.94046	1	1	235	1038	108378	c165612_g1
GO:0044283	small molecule biosynthetic process	biological_process	0.94092	1	4	235	2976	108378	c166271_g2,c159225_g1,c159544_g3,c157495_g8
GO:0043043	peptide biosynthetic process	biological_process	0.94119	1	8	235	6658	108378	c166708_g1,c161745_g2,c155104_g1,c178147_g2,c132369_g1,c162067_g3,c176431_g1,c178228_g1
GO:0004386	helicase activity	molecular_function	0.94362	1	2	235	1670	108378	c176661_g1,c153408_g1
GO:0000166	nucleotide binding	molecular_function	0.94366	1	31	235	16950	108378	c177158_g2,c163633_g2,c155104_g1,c144714_g3,c162555_g2,c162509_g1,c145894_g1,c179013_g1,c169349_g3,c171489_g1,c170037_g2,c162517_g1,c166342_g2,c162431_g2,c173521_g4,c166708_g1,c168107_g1,c159151_g2,c176431_g1,c175366_g1,c174785_g1,c176782_g2,c168300_g1,c126593_g1,c172651_g1,c163199_g4,c165196_g5,c178147_g2,c172651_g3,c153408_g1,c172704_g7
GO:1901265	nucleoside phosphate binding	molecular_function	0.94366	1	31	235	16950	108378	c170037_g2,c169349_g3,c171489_g1,c179013_g1,c166342_g2,c162517_g1,c144714_g3,c155104_g1,c163633_g2,c177158_g2,c162509_g1,c145894_g1,c162555_g2,c176782_g2,c174785_g1,c168300_g1,c175366_g1,c176431_g1,c159151_g2,c172704_g7,c153408_g1,c172651_g3,c165196_g5,c163199_g4,c178147_g2,c172651_g1,c126593_g1,c168107_g1,c173521_g4,c166708_g1,c162431_g2
GO:0022857	transmembrane transporter activity	molecular_function	0.94412	1	10	235	6414	108378	c173432_g1,c162619_g3,c161811_g1,c177158_g2,c176136_g2,c167261_g4,c157114_g1,c155216_g1,c174785_g1,c151674_g1
GO:0005215	transporter activity	molecular_function	0.94461	1	12	235	7477	108378	c151674_g1,c174785_g1,c155216_g1,c157114_g1,c167261_g4,c162726_g1,c176136_g2,c177158_g2,c161811_g1,c165853_g4,c162619_g3,c173432_g1
GO:0072527	pyrimidine-containing compound metabolic process	biological_process	0.94496	1	1	235	1298	108378	c160918_g2
GO:0051704	multi-organism process	biological_process	0.94511	1	8	235	5208	108378	c158746_g1,c161811_g1,c162975_g3,c149803_g1,c158127_g3,c160719_g3,c171789_g7,c177122_g2
GO:0019752	carboxylic acid metabolic process	biological_process	0.94628	1	10	235	6530	108378	c166271_g2,c157495_g8,c179013_g1,c176431_g1,c170037_g2,c177168_g1,c174785_g1,c151674_g1,c178147_g2,c162517_g1
GO:0005840	ribosome	cellular_component	0.94756	1	6	235	5590	108378	c166708_g1,c132369_g1,c161745_g2,c162067_g3,c155104_g1,c178228_g1
GO:0019318	hexose metabolic process	biological_process	0.9488	1	1	235	1276	108378	c163477_g3
GO:0006119	oxidative phosphorylation	biological_process	0.949	1	1	235	1281	108378	c159544_g3
GO:0043436	oxoacid metabolic process	biological_process	0.94949	1	10	235	6574	108378	c179013_g1,c176431_g1,c174785_g1,c170037_g2,c177168_g1,c151674_g1,c178147_g2,c162517_g1,c166271_g2,c157495_g8
GO:0016874	ligase activity	molecular_function	0.94966	1	3	235	2726	108378	c178147_g2,c148958_g1,c176431_g1
GO:0006082	organic acid metabolic process	biological_process	0.94988	1	10	235	6580	108378	c151674_g1,c177168_g1,c170037_g2,c174785_g1,c179013_g1,c176431_g1,c162517_g1,c178147_g2,c166271_g2,c157495_g8
GO:0006810	transport	biological_process	0.95033	1	28	235	15233	108378	c162726_g1,c176136_g2,c177158_g2,c165853_g4,c145894_g1,c162509_g1,c173432_g1,c162619_g3,c170037_g2,c178191_g3,c157114_g1,c167261_g4,c166154_g4,c169758_g1,c110149_g2,c174729_g2,c146172_g1,c161811_g1,c160945_g1,c173781_g1,c177518_g2,c163636_g2,c174785_g1,c151674_g1,c155216_g1,c133323_g1,c159544_g3,c171689_g1
GO:0034622	cellular macromolecular complex assembly	biological_process	0.95094	1	1	235	1298	108378	c162186_g1
GO:0051234	establishment of localization	biological_process	0.95227	1	28	235	15276	108378	c170037_g2,c178191_g3,c157114_g1,c166154_g4,c167261_g4,c162726_g1,c176136_g2,c177158_g2,c165853_g4,c162509_g1,c145894_g1,c162619_g3,c173432_g1,c151674_g1,c174785_g1,c159544_g3,c133323_g1,c155216_g1,c171689_g1,c110149_g2,c169758_g1,c161811_g1,c174729_g2,c146172_g1,c177518_g2,c173781_g1,c163636_g2,c160945_g1
GO:0006733	oxidoreduction coenzyme metabolic process	biological_process	0.95241	1	1	235	1236	108378	c159544_g3
GO:0044763	single-organism cellular process	biological_process	0.95474	1	67	235	33792	108378	c170422_g4,c155216_g1,c151674_g1,c177518_g2,c160145_g5,c166154_g4,c168168_g2,c177016_g1,c158311_g3,c147513_g1,c163199_g4,c153408_g1,c159544_g3,c176782_g2,c173128_g2,c163636_g2,c149249_g1,c166271_g2,c162517_g1,c147852_g1,c167411_g2,c171789_g7,c179013_g1,c171489_g1,c177168_g1,c160990_g2,c175960_g1,c165612_g1,c165947_g1,c122226_g2,c152621_g1,c162067_g3,c133323_g1,c176431_g1,c163477_g3,c168300_g1,c17…
GO:0006461	protein complex assembly	biological_process	0.95542	1	1	235	1340	108378	c162186_g1
GO:0070271	protein complex biogenesis	biological_process	0.95542	1	1	235	1340	108378	c162186_g1
GO:0005996	monosaccharide metabolic process	biological_process	0.95544	1	1	235	1329	108378	c163477_g3
GO:0034660	ncRNA metabolic process	biological_process	0.9561	1	2	235	2028	108378	c176431_g1,c178147_g2
GO:0005739	mitochondrion	cellular_component	0.95801	1	2	235	2105	108378	c159544_g3,c173781_g1
GO:0009108	coenzyme biosynthetic process	biological_process	0.96027	1	1	235	1276	108378	c159544_g3
GO:0005198	structural molecule activity	molecular_function	0.96076	1	8	235	6747	108378	c178228_g1,c175366_g1,c158123_g3,c162067_g3,c132369_g1,c166708_g1,c161745_g2,c92108_g1
GO:0043231	intracellular membrane-bounded organelle	cellular_component	0.96212	1	26	235	14712	108378	c155216_g1,c159544_g3,c129501_g1,c163477_g3,c163199_g4,c160918_g2,c157351_g1,c160945_g1,c173781_g1,c156237_g1,c112577_g1,c152055_g1,c160173_g1,c177168_g1,c171489_g1,c176661_g1,c169722_g4,c163578_g2,c166342_g2,c155104_g1,c158311_g3,c168168_g2,c157495_g8,c92108_g1,c171144_g2,c162186_g1
GO:0043227	membrane-bounded organelle	cellular_component	0.96244	1	26	235	14725	108378	c163199_g4,c163477_g3,c159544_g3,c129501_g1,c155216_g1,c173781_g1,c160945_g1,c157351_g1,c160918_g2,c166342_g2,c163578_g2,c169722_g4,c176661_g1,c171489_g1,c177168_g1,c160173_g1,c152055_g1,c112577_g1,c156237_g1,c171144_g2,c92108_g1,c162186_g1,c157495_g8,c168168_g2,c158311_g3,c155104_g1
GO:0051188	cofactor biosynthetic process	biological_process	0.96301	1	2	235	1927	108378	c165612_g1,c159544_g3
GO:0035556	intracellular signal transduction	biological_process	0.96321	1	3	235	3264	108378	c153408_g1,c171489_g1,c160918_g2
GO:0055085	transmembrane transport	biological_process	0.96384	1	7	235	4994	108378	c162509_g1,c165853_g4,c174785_g1,c151674_g1,c169758_g1,c155216_g1,c177158_g2
GO:0015979	photosynthesis	biological_process	0.96444	1	1	235	1155	108378	c152055_g1
GO:0016053	organic acid biosynthetic process	biological_process	0.9645	1	2	235	2029	108378	c157495_g8,c166271_g2
GO:0046394	carboxylic acid biosynthetic process	biological_process	0.9645	1	2	235	2029	108378	c166271_g2,c157495_g8
GO:0065003	macromolecular complex assembly	biological_process	0.96536	1	1	235	1454	108378	c162186_g1
GO:0051179	localization	biological_process	0.96549	1	28	235	15630	108378	c157114_g1,c166154_g4,c167261_g4,c170037_g2,c178191_g3,c162509_g1,c165853_g4,c145894_g1,c162619_g3,c173432_g1,c162726_g1,c176136_g2,c177158_g2,c171689_g1,c151674_g1,c174785_g1,c159544_g3,c133323_g1,c155216_g1,c161811_g1,c146172_g1,c174729_g2,c173781_g1,c177518_g2,c163636_g2,c160945_g1,c110149_g2,c169758_g1
GO:0030529	ribonucleoprotein complex	cellular_component	0.96578	1	7	235	6530	108378	c178228_g1,c155104_g1,c162067_g3,c161745_g2,c132369_g1,c166708_g1,c169722_g4
GO:0015031	protein transport	biological_process	0.9664	1	5	235	4049	108378	c133323_g1,c110149_g2,c174729_g2,c160945_g1,c173781_g1
GO:1901659	glycosyl compound biosynthetic process	biological_process	0.96723	1	1	235	1479	108378	c159225_g1
GO:0005975	carbohydrate metabolic process	biological_process	0.9683	1	9	235	5954	108378	c163477_g3,c170037_g2,c159225_g1,c167411_g2,c161470_g3,c170422_g4,c161108_g1,c160145_g5,c149249_g1
GO:0009405	pathogenesis	biological_process	0.96895	1	1	235	1449	108378	c171789_g7
GO:0045184	establishment of protein localization	biological_process	0.96907	1	5	235	4100	108378	c110149_g2,c133323_g1,c174729_g2,c173781_g1,c160945_g1
GO:0031966	mitochondrial membrane	cellular_component	0.97144	1	1	235	1459	108378	c173781_g1
GO:0071822	protein complex subunit organization	biological_process	0.97167	1	1	235	1530	108378	c162186_g1
GO:0044248	cellular catabolic process	biological_process	0.97273	1	5	235	4493	108378	c161811_g1,c167411_g2,c157495_g8,c177518_g2,c177168_g1
GO:0031975	envelope	cellular_component	0.973	1	2	235	2313	108378	c173781_g1,c162067_g3
GO:0005886	plasma membrane	cellular_component	0.9739	1	1	235	1518	108378	c133323_g1
GO:0042254	ribosome biogenesis	biological_process	0.97411	1	5	235	5391	108378	c161745_g2,c162067_g3,c132369_g1,c166708_g1,c178228_g1
GO:0071702	organic substance transport	biological_process	0.97416	1	7	235	5302	108378	c133323_g1,c110149_g2,c176136_g2,c145894_g1,c174729_g2,c160945_g1,c173781_g1
GO:0022613	ribonucleoprotein complex biogenesis	biological_process	0.97615	1	5	235	5448	108378	c166708_g1,c162067_g3,c161745_g2,c132369_g1,c178228_g1
GO:0008104	protein localization	biological_process	0.97626	1	5	235	4266	108378	c173781_g1,c160945_g1,c174729_g2,c110149_g2,c133323_g1
GO:0043603	cellular amide metabolic process	biological_process	0.97641	1	9	235	7877	108378	c178228_g1,c176431_g1,c162067_g3,c132369_g1,c178147_g2,c155104_g1,c161745_g2,c162186_g1,c166708_g1
GO:0006732	coenzyme metabolic process	biological_process	0.97711	1	2	235	2343	108378	c160945_g1,c159544_g3
GO:0043604	amide biosynthetic process	biological_process	0.97753	1	8	235	7334	108378	c161745_g2,c166708_g1,c155104_g1,c162067_g3,c132369_g1,c178147_g2,c178228_g1,c176431_g1
GO:0005740	mitochondrial envelope	cellular_component	0.97848	1	1	235	1600	108378	c173781_g1
GO:0031090	organelle membrane	cellular_component	0.98021	1	3	235	3033	108378	c171489_g1,c162186_g1,c173781_g1
GO:0016020	membrane	cellular_component	0.98061	1	43	235	23298	108378	c178191_g3,c175075_g1,c170037_g2,c162726_g1,c158311_g3,c162186_g1,c155216_g1,c133323_g1,c151230_g1,c151674_g1,c162629_g4,c160719_g3,c169758_g1,c177117_g1,c152055_g1,c178157_g2,c179013_g1,c171489_g1,c162517_g1,c167261_g4,c164315_g2,c171738_g2,c147852_g1,c143961_g1,c171789_g7,c161470_g3,c176136_g2,c177158_g2,c162619_g3,c160990_g2,c173432_g1,c141423_g1,c165853_g4,c171563_g1,c174785_g1,c163199_g4,c15…
GO:0044429	mitochondrial part	cellular_component	0.98195	1	1	235	1677	108378	c173781_g1
GO:0007186	G-protein coupled receptor signaling pathway	biological_process	0.98265	1	1	235	1913	108378	c171789_g7
GO:0044444	cytoplasmic part	cellular_component	0.98422	1	18	235	12821	108378	c162067_g3,c132369_g1,c171689_g1,c163477_g3,c159544_g3,c160945_g1,c166708_g1,c173781_g1,c163636_g2,c166271_g2,c166154_g4,c178228_g1,c171489_g1,c160173_g1,c152055_g1,c161745_g2,c162186_g1,c155104_g1
GO:0051186	cofactor metabolic process	biological_process	0.98525	1	3	235	3127	108378	c165612_g1,c160945_g1,c159544_g3
GO:0007264	small GTPase mediated signal transduction	biological_process	0.98553	1	1	235	2309	108378	c153408_g1
GO:0072521	purine-containing compound metabolic process	biological_process	0.98644	1	5	235	4757	108378	c158746_g1,c122226_g2,c175181_g3,c160918_g2,c159544_g3
GO:1901137	carbohydrate derivative biosynthetic process	biological_process	0.98648	1	3	235	3186	108378	c159225_g1,c170037_g2,c171489_g1
GO:0031981	nuclear lumen	cellular_component	0.98746	1	2	235	2741	108378	c160918_g2,c155104_g1
GO:0033036	macromolecule localization	biological_process	0.98782	1	5	235	4665	108378	c110149_g2,c133323_g1,c173781_g1,c160945_g1,c174729_g2
GO:0055086	nucleobase-containing small molecule metabolic process	biological_process	0.98872	1	7	235	6071	108378	c175181_g3,c122226_g2,c159225_g1,c159544_g3,c160918_g2,c161470_g3,c158746_g1
GO:0043233	organelle lumen	cellular_component	0.99039	1	2	235	2856	108378	c155104_g1,c160918_g2
GO:0070013	intracellular organelle lumen	cellular_component	0.99039	1	2	235	2856	108378	c160918_g2,c155104_g1
GO:0044430	cytoskeletal part	cellular_component	0.99041	1	1	235	2032	108378	c176782_g2
GO:0044085	cellular component biogenesis	biological_process	0.99061	1	8	235	7904	108378	c141423_g1,c166708_g1,c162186_g1,c161745_g2,c158127_g3,c132369_g1,c162067_g3,c178228_g1
GO:0044281	small molecule metabolic process	biological_process	0.99072	1	18	235	12310	108378	c167411_g2,c161470_g3,c162517_g1,c170037_g2,c177168_g1,c179013_g1,c157495_g8,c122226_g2,c178147_g2,c151674_g1,c175181_g3,c174785_g1,c159225_g1,c159544_g3,c176431_g1,c158746_g1,c166271_g2,c160918_g2
GO:0031974	membrane-enclosed lumen	cellular_component	0.99086	1	2	235	2888	108378	c160918_g2,c155104_g1
GO:1901575	organic substance catabolic process	biological_process	0.99096	1	4	235	4345	108378	c177168_g1,c157495_g8,c167411_g2,c161811_g1
GO:0016021	integral component of membrane	cellular_component	0.99136	1	16	235	10942	108378	c176136_g2,c162186_g1,c141423_g1,c171489_g1,c179013_g1,c178191_g3,c171789_g7,c143961_g1,c164315_g2,c171738_g2,c162517_g1,c175180_g2,c158746_g1,c151230_g1,c162629_g4,c163199_g4
GO:0044711	single-organism biosynthetic process	biological_process	0.99222	1	11	235	8061	108378	c161470_g3,c159225_g1,c170037_g2,c171489_g1,c159544_g3,c157495_g8,c165612_g1,c175960_g1,c166271_g2,c160145_g5,c155104_g1
GO:0090407	organophosphate biosynthetic process	biological_process	0.99258	1	1	235	2093	108378	c171489_g1
GO:0098796	membrane protein complex	cellular_component	0.99271	1	5	235	5032	108378	c162186_g1,c177158_g2,c133323_g1,c155216_g1,c171563_g1
GO:0031224	intrinsic component of membrane	cellular_component	0.99272	1	16	235	11053	108378	c162517_g1,c164315_g2,c171738_g2,c143961_g1,c171789_g7,c178191_g3,c179013_g1,c171489_g1,c141423_g1,c162186_g1,c176136_g2,c163199_g4,c162629_g4,c151230_g1,c158746_g1,c175180_g2
GO:0043229	intracellular organelle	cellular_component	0.99342	1	36	235	22423	108378	c112577_g1,c166342_g2,c163578_g2,c169722_g4,c176661_g1,c162737_g1,c158311_g3,c155104_g1,c162186_g1,c148137_g2,c157495_g8,c168168_g2,c163477_g3,c155216_g1,c162067_g3,c157351_g1,c160918_g2,c171489_g1,c178228_g1,c177168_g1,c152055_g1,c160173_g1,c156237_g1,c171915_g1,c92108_g1,c171144_g2,c161745_g2,c106271_g1,c176782_g2,c159544_g3,c129501_g1,c132369_g1,c163199_g4,c173781_g1,c166708_g1,c160945_g1
GO:0009057	macromolecule catabolic process	biological_process	0.99358	1	1	235	2312	108378	c161811_g1
GO:0031967	organelle envelope	cellular_component	0.99426	1	1	235	2162	108378	c173781_g1
GO:0043232	intracellular non-membrane-bounded organelle	cellular_component	0.99452	1	13	235	10910	108378	c132369_g1,c166342_g2,c162067_g3,c178228_g1,c176782_g2,c148137_g2,c161745_g2,c106271_g1,c166708_g1,c162737_g1,c171915_g1,c160918_g2,c155104_g1
GO:0043226	organelle	cellular_component	0.99462	1	36	235	22627	108378	c163578_g2,c169722_g4,c176661_g1,c166342_g2,c112577_g1,c168168_g2,c162186_g1,c148137_g2,c157495_g8,c155104_g1,c162737_g1,c158311_g3,c162067_g3,c155216_g1,c163477_g3,c160918_g2,c157351_g1,c152055_g1,c160173_g1,c156237_g1,c171489_g1,c177168_g1,c178228_g1,c106271_g1,c92108_g1,c171144_g2,c161745_g2,c171915_g1,c163199_g4,c132369_g1,c159544_g3,c129501_g1,c176782_g2,c173781_g1,c160945_g1,c166708_g1
GO:0005856	cytoskeleton	cellular_component	0.99489	1	1	235	2293	108378	c176782_g2
GO:0003924	GTPase activity	molecular_function	0.99527	1	1	235	2419	108378	c153408_g1
GO:0016887	ATPase activity	molecular_function	0.99535	1	2	235	2871	108378	c153408_g1,c176431_g1
GO:0019637	organophosphate metabolic process	biological_process	0.9954	1	5	235	5244	108378	c159544_g3,c171489_g1,c159225_g1,c167411_g2,c161470_g3
GO:0043228	non-membrane-bounded organelle	cellular_component	0.99545	1	13	235	11058	108378	c148137_g2,c161745_g2,c106271_g1,c166708_g1,c162737_g1,c171915_g1,c160918_g2,c155104_g1,c132369_g1,c162067_g3,c166342_g2,c176782_g2,c178228_g1
GO:0006396	RNA processing	biological_process	0.99559	1	1	235	2083	108378	c169722_g4
GO:0009056	catabolic process	biological_process	0.99569	1	5	235	5525	108378	c161811_g1,c167411_g2,c157495_g8,c177518_g2,c177168_g1
GO:0009117	nucleotide metabolic process	biological_process	0.99681	1	3	235	4121	108378	c161470_g3,c159225_g1,c159544_g3
GO:0006753	nucleoside phosphate metabolic process	biological_process	0.99736	1	3	235	4230	108378	c161470_g3,c159544_g3,c159225_g1
GO:0016818	hydrolase activity, acting on acid anhydrides, in phosphorus-containing anhydrides	molecular_function	0.99785	1	6	235	6476	108378	c166342_g2,c153408_g1,c176661_g1,c176782_g2,c176431_g1,c112577_g1
GO:1901657	glycosyl compound metabolic process	biological_process	0.99791	1	2	235	3561	108378	c159544_g3,c159225_g1
GO:0046034	ATP metabolic process	biological_process	0.99812	1	1	235	2658	108378	c159544_g3
GO:0009126	purine nucleoside monophosphate metabolic process	biological_process	0.99848	1	1	235	2761	108378	c159544_g3
GO:0009167	purine ribonucleoside monophosphate metabolic process	biological_process	0.99848	1	1	235	2761	108378	c159544_g3
GO:0009144	purine nucleoside triphosphate metabolic process	biological_process	0.9985	1	1	235	2770	108378	c159544_g3
GO:0009205	purine ribonucleoside triphosphate metabolic process	biological_process	0.9985	1	1	235	2770	108378	c159544_g3
GO:0009199	ribonucleoside triphosphate metabolic process	biological_process	0.99852	1	1	235	2776	108378	c159544_g3
GO:0005737	cytoplasm	cellular_component	0.99855	1	20	235	16049	108378	c166154_g4,c147852_g1,c160173_g1,c152055_g1,c178228_g1,c171489_g1,c161745_g2,c162186_g1,c155104_g1,c171689_g1,c162067_g3,c132369_g1,c159544_g3,c163477_g3,c160945_g1,c166708_g1,c177518_g2,c163636_g2,c173781_g1,c166271_g2
GO:0009141	nucleoside triphosphate metabolic process	biological_process	0.99865	1	1	235	2812	108378	c159544_g3
GO:0009161	ribonucleoside monophosphate metabolic process	biological_process	0.9988	1	1	235	2857	108378	c159544_g3
GO:0016787	hydrolase activity	molecular_function	0.99884	1	27	235	18529	108378	c157806_g1,c162186_g1,c147031_g1,c161108_g1,c122226_g2,c152926_g1,c175395_g3,c176661_g1,c178021_g1,c167411_g2,c145572_g1,c157114_g1,c166342_g2,c112577_g1,c157000_g1,c149249_g1,c156996_g1,c145096_g2,c170422_g4,c163199_g4,c158127_g3,c153408_g1,c176431_g1,c162098_g1,c176782_g2,c168300_g1,c163477_g3
GO:0016817	hydrolase activity, acting on acid anhydrides	molecular_function	0.99889	1	6	235	6858	108378	c176661_g1,c153408_g1,c166342_g2,c176431_g1,c112577_g1,c176782_g2
GO:0009123	nucleoside monophosphate metabolic process	biological_process	0.99892	1	1	235	2908	108378	c159544_g3
GO:1901564	organonitrogen compound metabolic process	biological_process	0.99904	1	23	235	17983	108378	c162067_g3,c158687_g2,c132369_g1,c178147_g2,c174785_g1,c175181_g3,c151674_g1,c176431_g1,c159544_g3,c166708_g1,c158746_g1,c160918_g2,c162517_g1,c177168_g1,c170037_g2,c178228_g1,c179013_g1,c157495_g8,c161745_g2,c162186_g1,c165612_g1,c122226_g2,c155104_g1
GO:0009150	purine ribonucleotide metabolic process	biological_process	0.99908	1	1	235	2962	108378	c159544_g3
GO:0016462	pyrophosphatase activity	molecular_function	0.9991	1	5	235	6305	108378	c112577_g1,c176431_g1,c176782_g2,c176661_g1,c153408_g1
GO:0006163	purine nucleotide metabolic process	biological_process	0.99918	1	1	235	3022	108378	c159544_g3
GO:0044425	membrane part	cellular_component	0.99921	1	20	235	14917	108378	c141423_g1,c162186_g1,c177158_g2,c176136_g2,c162517_g1,c164315_g2,c171738_g2,c143961_g1,c171789_g7,c178191_g3,c179013_g1,c171489_g1,c158746_g1,c175180_g2,c163199_g4,c162629_g4,c155216_g1,c133323_g1,c151230_g1,c171563_g1
GO:0009259	ribonucleotide metabolic process	biological_process	0.99928	1	1	235	3062	108378	c159544_g3
GO:0042278	purine nucleoside metabolic process	biological_process	0.99933	1	1	235	3112	108378	c159544_g3
GO:0046128	purine ribonucleoside metabolic process	biological_process	0.99933	1	1	235	3112	108378	c159544_g3
GO:0009119	ribonucleoside metabolic process	biological_process	0.99944	1	1	235	3183	108378	c159544_g3
GO:0005525	GTP binding	molecular_function	0.9995	1	1	235	3686	108378	c153408_g1
GO:0032561	guanyl ribonucleotide binding	molecular_function	0.99953	1	1	235	3706	108378	c153408_g1
GO:1901135	carbohydrate derivative metabolic process	biological_process	0.99957	1	5	235	6316	108378	c159544_g3,c171489_g1,c170037_g2,c159225_g1,c161470_g3
GO:0019001	guanyl nucleotide binding	molecular_function	0.9996	1	1	235	3827	108378	c153408_g1
GO:0009116	nucleoside metabolic process	biological_process	0.9996	1	1	235	3328	108378	c159544_g3
GO:0019693	ribose phosphate metabolic process	biological_process	0.99965	1	1	235	3350	108378	c159544_g3
GO:0017111	nucleoside-triphosphatase activity	molecular_function	0.9997	1	4	235	6143	108378	c176431_g1,c176782_g2,c176661_g1,c153408_g1
GO:1901566	organonitrogen compound biosynthetic process	biological_process	0.99983	1	9	235	10951	108378	c176431_g1,c178228_g1,c178147_g2,c132369_g1,c162067_g3,c155104_g1,c166708_g1,c165612_g1,c161745_g2
