# Supplementary material for: Short-term inhibition of glutamine synthetase leads to reprogramming of amino acid and lipid metabolism in roots and leaves of tea plant (Camellia sinensis L.)
Source: BMC Plant Biol. 2019 Oct 15;19:425. doi: 10.1186/s12870-019-2027-0 (PMC6794879; doi:10.1186/s12870-019-2027-0)
Supplement: Supplementary file 7 — Additional file 7:Table S7. KEGG enrichment of the differentially expressed genes in tea roots of MSX vs. CK groups. [file 12870_2019_2027_MOESM7_ESM.xlsx]

## Sheet: MSX_RootvsCK_Root.DEG_KEGG_path
Table S7. KEGG enrichment of the differentially expressed genes in tea roots of MSX vs. CK groups.
Term	Database	ID	Input number	Background number	P-Value	Corrected P-Value (P values were adjusted using the Benjamini and Hochberg’s approach for controlling the false discovery rate (FDR))	Input	Hyperlink
Ribosome	KEGG PATHWAY	ko03010	383	4358	1.38e-72	4.11e-70	c87327_g1|c133890_g1|c149792_g1|c134114_g1|c104693_g2|c104693_g1|c145886_g1|c232948_g1|c139598_g1|c134895_g1|c144486_g2|c144486_g1|c146278_g1|c115514_g1|c115514_g2|c124131_g1|c97237_g1|c142880_g1|c217307_g1|c124215_g2|c150202_g1|c124215_g1|c145775_g1|c136355_g1|c131896_g1|c148237_g1|c44256_g1|c111108_g1|c56993_g1|c66038_g1|c149638_g2|c210673_g1|c84720_g1|c129666_g1|c136175_g1|c112112_g1|c148609_g…	http://www.genome.jp/kegg-bin/show_pathway?ko03010/K02974%09red/K02868%09red/K02912%09red/K02901%09red/K02929%09red/K02915%09red/K02921%09red/K02958%09red/K02957%09red/K02930%09red/K02955%09red/K02918%09red/K02953%09red/K02866%09red/K02865%09red/K02936%09red/K02885%09red/K02938%09red/K02910%09red/K02917%09red/K02880%09red/K02883%09red/K02951%09red/K02993%09red/K02882%09red/K02991%09red/K02979%09r…
Phagosome	KEGG PATHWAY	ko04145	75	1342	5.72e-07	7.51e-05	c138309_g3|c96839_g1|c139562_g1|c163279_g3|c132661_g1|c108702_g1|c155703_g1|c106610_g1|c126261_g1|c161589_g3|c106330_g1|c144744_g1|c167137_g3|c207814_g1|c35530_g1|c168793_g1|c90389_g1|c156202_g1|c170028_g2|c70606_g1|c150494_g2|c162875_g1|c165357_g1|c156754_g1|c154870_g1|c162153_g1|c144165_g1|c157090_g1|c162153_g6|c141929_g1|c171566_g4|c290889_g1|c8179_g1|c143540_g2|c159834_g1|c178617_g1|c133369_g…	http://www.genome.jp/kegg-bin/show_pathway?ko04145/K02145%09red/K08054%09red/K08057%09red/K03661%09red/K13882%09red/K01365%09red/K10956%09red/K05692%09red/K07374%09red/K07375%09red/K07342%09red/K07889%09red/K04392%09red/K02146%09red/K02147%09red/K02155%09red/K02154%09red/K02152%09red/K07897%09red/K02150%09red
Antigen processing and presentation	KEGG PATHWAY	ko04612	47	699	7.59e-07	7.51e-05	c174007_g1|c42484_g1|c302471_g1|c170028_g2|c108702_g1|c133703_g1|c62973_g1|c151947_g1|c151947_g2|c15946_g2|c166315_g3|c166315_g2|c15946_g1|c165883_g1|c156202_g1|c166315_g4|c162875_g1|c165357_g1|c156754_g1|c154870_g1|c167114_g5|c171357_g2|c137895_g1|c25212_g1|c152570_g2|c177875_g1|c163983_g10|c144165_g1|c154347_g1|c155044_g1|c65847_g1|c158632_g1|c130248_g2|c162790_g1|c136101_g1|c164363_g1|c164363_…	http://www.genome.jp/kegg-bin/show_pathway?ko04612/K08054%09red/K08056%09red/K08057%09red/K01369%09red/K01365%09red/K09489%09red/K01363%09red/K04079%09red/K03283%09red
Protein processing in endoplasmic reticulum	KEGG PATHWAY	ko04141	94	1969	1.3e-05	0.000965126	c126754_g1|c15946_g1|c165883_g1|c43645_g1|c93218_g1|c144165_g1|c163983_g10|c158632_g1|c26906_g1|c141621_g2|c144579_g2|c164363_g3|c164363_g4|c148897_g1|c150807_g3|c303341_g1|c279377_g1|c174007_g1|c86345_g1|c255187_g1|c103007_g2|c139364_g1|c103007_g1|c83623_g1|c166762_g1|c88033_g1|c290889_g1|c171357_g2|c137895_g1|c110869_g1|c154749_g1|c155044_g1|c140806_g1|c131155_g1|c130248_g2|c136301_g1|c140907_g…	http://www.genome.jp/kegg-bin/show_pathway?ko04141/K12670%09red/K06689%09red/K13984%09red/K10666%09red/K09487%09red/K03868%09red/K10956%09red/K10839%09red/K07151%09red/K05546%09red/K13250%09red/K13251%09red/K12666%09red/K04523%09red/K03094%09red/K07953%09red/K10082%09red/K13993%09red/K08057%09red/K09584%09red/K09580%09red/K03237%09red/K09582%09red/K08054%09red/K13525%09red/K08056%09red/K09490%09r…
Pathogenic Escherichia coli infection	KEGG PATHWAY	ko05130	35	536	3.18e-05	0.00188681	c163279_g3|c167137_g1|c178617_g1|c167137_g3|c207814_g1|c168793_g1|c186914_g1|c150494_g2|c141085_g1|c162153_g1|c157090_g1|c162153_g6|c42203_g1|c159834_g1|c159834_g2|c113163_g1|c167137_g2|c168909_g1|c138124_g1|c286794_g1|c159910_g2|c144249_g1|c168808_g1|c168808_g6|c154539_g5|c168808_g5|c166452_g6|c162927_g2|c131815_g1|c166452_g1|c83506_g2|c170225_g4|c166452_g8|c139724_g1|c105924_g2	http://www.genome.jp/kegg-bin/show_pathway?ko05130/K04513%09red/K11294%09red/K05692%09red/K07374%09red/K07375%09red/K05758%09red/K05755%09red/K05756%09red/K05757%09red
Legionellosis	KEGG PATHWAY	ko05134	49	891	6.76e-05	0.00334834	c319229_g1|c166625_g3|c214663_g1|c174300_g1|c156665_g1|c15946_g2|c166315_g3|c166315_g2|c15946_g1|c123312_g1|c166315_g4|c152932_g2|c172364_g6|c172364_g7|c172364_g1|c177875_g1|c144255_g1|c110594_g1|c167114_g5|c174677_g1|c166896_g1|c118284_g1|c123389_g2|c123389_g1|c136874_g1|c152280_g2|c150335_g2|c154347_g1|c163983_g10|c100188_g1|c140806_g1|c158038_g4|c148766_g1|c164363_g1|c152852_g5|c164363_g4|c827…	http://www.genome.jp/kegg-bin/show_pathway?ko05134/K13525%09red/K07953%09red/K08738%09red/K07874%09red/K07937%09red/K04077%09red/K03231%09red/K00239%09red/K03233%09red/K03283%09red/K09414%09red
Parkinson's disease	KEGG PATHWAY	ko05012	55	1130	0.000469806	0.0199332	c147811_g1|c119708_g1|c280274_g1|c107569_g1|c147823_g1|c156159_g3|c136162_g1|c82105_g2|c162755_g4|c147848_g1|c254882_g1|c136949_g1|c137721_g1|c118924_g1|c106939_g1|c130532_g2|c164416_g3|c135538_g1|c133230_g1|c166805_g1|c158301_g2|c89527_g2|c138853_g1|c169031_g3|c132043_g1|c122722_g1|c120947_g1|c118284_g1|c135778_g2|c145576_g1|c208115_g1|c143695_g1|c149293_g2|c149293_g1|c141823_g2|c156942_g1|c3067…	http://www.genome.jp/kegg-bin/show_pathway?ko05012/K02256%09red/K05687%09red/K08738%09red/K02131%09red/K02133%09red/K02132%09red/K02134%09red/K02136%09red/K03962%09red/K03942%09red/K03941%09red/K03940%09red/K05863%09red/K03883%09red/K03178%09red/K02261%09red/K02262%09red/K02265%09red/K02127%09red/K02267%09red/K04345%09red/K03878%09red/K00411%09red/K00412%09red/K00413%09red/K02128%09red/K00236%09r…
Oxidative phosphorylation	KEGG PATHWAY	ko00190	64	1406	0.000890651	0.0330654	c138309_g3|c96839_g1|c139562_g1|c162755_g4|c90389_g1|c156159_g1|c91230_g1|c156159_g3|c151481_g1|c126261_g1|c106330_g1|c150461_g1|c147848_g1|c254882_g1|c148803_g1|c173390_g3|c137721_g1|c106939_g1|c130532_g2|c164416_g3|c148803_g2|c135538_g1|c133230_g1|c166805_g1|c158301_g2|c106610_g1|c89527_g2|c122722_g1|c120947_g1|c145576_g1|c208115_g1|c108839_g1|c143695_g1|c133369_g1|c169031_g3|c128316_g1|c152932…	http://www.genome.jp/kegg-bin/show_pathway?ko00190/K02256%09red/K02133%09red/K01507%09red/K02131%09red/K02130%09red/K02155%09red/K02132%09red/K02134%09red/K02136%09red/K02154%09red/K03942%09red/K03941%09red/K03940%09red/K02152%09red/K02150%09red/K03883%09red/K03661%09red/K01535%09red/K02128%09red/K03962%09red/K02145%09red/K02146%09red/K02147%09red/K02261%09red/K02262%09red/K02265%09red/K02127%09r…
Lysosome	KEGG PATHWAY	ko04142	62	1369	0.00118657	0.0391569	c138309_g3|c137613_g1|c149589_g1|c90389_g1|c65440_g1|c108702_g1|c133703_g1|c154172_g1|c151947_g1|c132387_g1|c18273_g1|c154903_g1|c160412_g2|c156202_g1|c234158_g1|c120287_g1|c157992_g1|c125678_g1|c162875_g1|c165357_g1|c156754_g1|c156270_g1|c146602_g1|c106610_g1|c21017_g1|c146838_g1|c54422_g1|c25212_g1|c108839_g1|c149718_g3|c133369_g1|c96839_g1|c132614_g1|c139007_g1|c156550_g1|c65847_g1|c131339_g1|…	http://www.genome.jp/kegg-bin/show_pathway?ko04142/K01369%09red/K12391%09red/K12392%09red/K12393%09red/K01365%09red/K01366%09red/K12373%09red/K01363%09red/K02155%09red/K02154%09red/K08568%09red/K04646%09red/K12347%09red/K12350%09red/K01279%09red/K12348%09red/K03661%09red/K01379%09red/K01374%09red/K01375%09red/K01373%09red/K02146%09red/K01201%09red/K12311%09red
Huntington's disease	KEGG PATHWAY	ko05016	66	1513	0.00201054	0.0597132	c137613_g1|c119708_g1|c162755_g4|c107569_g1|c147823_g1|c156159_g3|c88240_g1|c135778_g2|c147848_g1|c254882_g1|c137721_g1|c118924_g1|c106939_g1|c130532_g2|c164416_g3|c135538_g1|c139993_g1|c166805_g1|c158301_g2|c3605_g1|c83646_g1|c89527_g2|c122722_g1|c120947_g1|c118284_g1|c146838_g1|c145576_g1|c208115_g1|c131436_g1|c143695_g1|c149293_g2|c149293_g1|c304058_g1|c171332_g1|c82163_g1|c141823_g2|c156942_g…	http://www.genome.jp/kegg-bin/show_pathway?ko05016/K02256%09red/K08738%09red/K03006%09red/K11143%09red/K02131%09red/K02133%09red/K02132%09red/K02134%09red/K02136%09red/K03962%09red/K04646%09red/K03942%09red/K03941%09red/K03940%09red/K05863%09red/K04564%09red/K04565%09red/K10409%09red/K03014%09red/K02128%09red/K02261%09red/K02262%09red/K02265%09red/K02127%09red/K02267%09red/K06067%09red/K00411%09r…
Alzheimer's disease	KEGG PATHWAY	ko05010	57	1291	0.00303733	0.082008	c162755_g4|c107569_g1|c156159_g1|c167074_g1|c156159_g3|c157875_g2|c50865_g1|c41427_g1|c147848_g1|c254882_g1|c159892_g1|c137721_g1|c162743_g1|c162743_g2|c106939_g1|c130532_g2|c164416_g3|c135538_g1|c133230_g1|c144413_g1|c166805_g1|c158301_g2|c89527_g2|c152773_g2|c152773_g3|c136703_g1|c132043_g1|c122722_g1|c120947_g1|c118284_g1|c173510_g4|c145576_g1|c208115_g1|c143695_g1|c158689_g1|c146711_g1|c28120…	http://www.genome.jp/kegg-bin/show_pathway?ko05010/K02256%09red/K03083%09red/K02131%09red/K02133%09red/K02132%09red/K02134%09red/K02136%09red/K00134%09red/K03942%09red/K03941%09red/K03940%09red/K08738%09red/K04371%09red/K06268%09red/K02183%09red/K02128%09red/K03962%09red/K05853%09red/K02261%09red/K02262%09red/K02265%09red/K02127%09red/K02267%09red/K00411%09red/K00412%09red/K00413%09red/K00236%09r…
Vibrio cholerae infection	KEGG PATHWAY	ko05110	39	814	0.00365088	0.0903594	c138309_g3|c96839_g1|c139562_g1|c280274_g1|c163279_g3|c106610_g1|c126261_g1|c106330_g1|c82105_g2|c82105_g1|c16073_g1|c90389_g1|c319229_g1|c100188_g1|c150494_g2|c157090_g1|c174677_g1|c290889_g1|c70606_g1|c104163_g1|c133369_g1|c168909_g1|c128316_g1|c131155_g1|c145691_g1|c111839_g1|c152413_g1|c141851_g2|c148446_g2|c148446_g1|c88917_g1|c155817_g1|c152028_g1|c108839_g1|c153772_g1|c144710_g1|c144710_g2…	http://www.genome.jp/kegg-bin/show_pathway?ko05110/K02145%09red/K04345%09red/K03661%09red/K02677%09red/K10956%09red/K05692%09red/K07342%09red/K07937%09red/K02146%09red/K02147%09red/K02150%09red/K02155%09red/K02154%09red/K02152%09red/K09582%09red
Gap junction	KEGG PATHWAY	ko04540	33	728	0.0143673	0.328237	c280274_g1|c178617_g1|c129665_g1|c82105_g2|c82105_g1|c207814_g1|c168793_g1|c159892_g1|c162153_g1|c162153_g6|c173510_g4|c158009_g1|c159834_g1|c104163_g1|c159834_g2|c167137_g1|c167137_g2|c167137_g3|c121686_g1|c123627_g1|c286794_g1|c105929_g1|c168808_g1|c168808_g6|c154539_g5|c168808_g5|c166452_g6|c162927_g2|c156714_g1|c166452_g1|c152028_g1|c166452_g8|c105924_g2	http://www.genome.jp/kegg-bin/show_pathway?ko04540/K04345%09red/K08959%09red/K02677%09red/K07374%09red/K07375%09red/K07376%09red/K04371%09red/K04630%09red/K07827%09red
Glyoxylate and dicarboxylate metabolism	KEGG PATHWAY	ko00630	31	683	0.0169344	0.349255	c119157_g1|c47066_g1|c136289_g1|c146603_g1|c131171_g1|c107657_g1|c90316_g1|c1071_g1|c137355_g1|c157472_g1|c150211_g2|c77610_g1|c161827_g1|c66362_g1|c151140_g1|c157273_g1|c74973_g1|c107107_g1|c120300_g2|c81361_g1|c67291_g1|c142768_g1|c139131_g1|c143850_g1|c132354_g1|c31783_g2|c204784_g1|c162196_g1|c63862_g1|c137526_g1|c169412_g1	http://www.genome.jp/kegg-bin/show_pathway?ko00630/K03781%09red/K01847%09red/K01966%09red/K01638%09red/K01681%09red/K01637%09red/K01965%09red/K00626%09red/K01915%09red/K00025%09red/K01455%09red/K00026%09red/K01647%09red
Rheumatoid arthritis	KEGG PATHWAY	ko05323	27	577	0.0176391	0.349255	c138309_g3|c96839_g1|c139562_g1|c90389_g1|c108702_g1|c106610_g1|c126261_g1|c106330_g1|c156202_g1|c162875_g1|c165357_g1|c156754_g1|c154870_g1|c108839_g1|c133369_g1|c128316_g1|c65847_g1|c70606_g1|c145691_g1|c141851_g2|c148446_g2|c148446_g1|c88917_g1|c153866_g2|c144710_g1|c144710_g2|c152570_g2	http://www.genome.jp/kegg-bin/show_pathway?ko05323/K01365%09red/K03661%09red/K02145%09red/K02146%09red/K02147%09red/K02155%09red/K02154%09red/K02152%09red/K02150%09red
Cardiac muscle contraction	KEGG PATHWAY	ko04260	16	296	0.0197881	0.367316	c106939_g1|c164416_g3|c107569_g1|c172927_g2|c133230_g1|c139861_g2|c156942_g1|c147399_g1|c306700_g1|c155963_g1|c131712_g1|c154057_g1|c254882_g1|c304058_g1|c208115_g1|c143043_g2	http://www.genome.jp/kegg-bin/show_pathway?ko04260/K01539%09red/K02256%09red/K00411%09red/K00412%09red/K00413%09red/K17751%09red/K02261%09red/K02262%09red/K02265%09red/K02267%09red/K10373%09red
Nitrogen metabolism	KEGG PATHWAY	ko00910	16	302	0.0231189	0.403901	c119157_g1|c47066_g1|c156729_g1|c157472_g1|c128997_g1|c149185_g1|c155619_g1|c107657_g1|c171856_g1|c137526_g1|c80517_g1|c142631_g1|c95680_g1|c151135_g1|c132354_g1|c151135_g2	http://www.genome.jp/kegg-bin/show_pathway?ko00910/K00262%09red/K00261%09red/K05601%09red/K00264%09red/K00368%09red/K01915%09red/K00366%09red/K01455%09red
Phenylpropanoid biosynthesis	KEGG PATHWAY	ko00940	17	330	0.0246466	0.406669	c155271_g4|c159240_g1|c159848_g1|c168459_g1|c91256_g2|c148837_g2|c45455_g1|c138724_g1|c83086_g2|c104097_g1|c152837_g1|c155806_g1|c67852_g1|c118753_g1|c152558_g2|c173362_g3|c66405_g1	http://www.genome.jp/kegg-bin/show_pathway?ko00940/K03782%09red/K01188%09red/K00083%09red/K11188%09red/K05349%09red/K00430%09red
Hippo signaling pathway - fly	KEGG PATHWAY	ko04391	23	495	0.028557	0.446391	c141663_g1|c163279_g3|c145819_g1|c92783_g1|c111122_g1|c150001_g3|c150001_g4|c145168_g1|c141989_g1|c150494_g2|c157090_g1|c133345_g1|c93474_g1|c153048_g1|c4413_g1|c156950_g2|c168909_g1|c153048_g2|c93582_g1|c129593_g1|c120803_g1|c185662_g1|c131204_g1	http://www.genome.jp/kegg-bin/show_pathway?ko04391/K16675%09red/K03456%09red/K04382%09red/K05692%09red/K06685%09red/K06630%09red
Oocyte meiosis	KEGG PATHWAY	ko04114	45	1131	0.0350988	0.494978	c141663_g1|c280274_g1|c113839_g1|c156950_g2|c141989_g1|c145819_g1|c92783_g1|c20789_g1|c133345_g1|c50865_g1|c82105_g2|c41427_g1|c303341_g1|c159892_g1|c150001_g3|c150001_g4|c155819_g1|c135151_g1|c147966_g2|c94409_g1|c90335_g1|c152773_g2|c152773_g3|c93474_g1|c173510_g4|c150583_g1|c153048_g1|c185662_g1|c146711_g1|c281208_g1|c129788_g1|c137036_g1|c167074_g1|c124719_g1|c123627_g1|c124719_g2|c93582_g1|c…	http://www.genome.jp/kegg-bin/show_pathway?ko04114/K04345%09red/K03868%09red/K03094%09red/K04382%09red/K03456%09red/K03347%09red/K04371%09red/K02206%09red/K04373%09red/K06269%09red/K06268%09red/K06630%09red/K02183%09red
Collecting duct acid secretion	KEGG PATHWAY	ko04966	17	346	0.0355421	0.494978	c138309_g3|c141851_g2|c139562_g1|c148446_g2|c128316_g1|c148446_g1|c106610_g1|c126261_g1|c106330_g1|c108839_g1|c70606_g1|c145691_g1|c144710_g1|c144710_g2|c96839_g1|c88917_g1|c133369_g1	http://www.genome.jp/kegg-bin/show_pathway?ko04966/K02145%09red/K02146%09red/K02147%09red/K02155%09red/K02154%09red/K02152%09red/K02150%09red
Isoflavonoid biosynthesis	KEGG PATHWAY	ko00943	2	9	0.0382848	0.494978	c177507_g1|c175980_g1	http://www.genome.jp/kegg-bin/show_pathway?ko00943/K13260%09red
Phenylalanine metabolism	KEGG PATHWAY	ko00360	18	376	0.0383316	0.494978	c155271_g4|c91256_g2|c141907_g1|c279918_g1|c168459_g1|c145516_g1|c90496_g1|c45455_g1|c138724_g1|c283096_g1|c98411_g1|c209511_g1|c118753_g1|c152837_g1|c13103_g1|c152558_g2|c137678_g1|c173362_g3	http://www.genome.jp/kegg-bin/show_pathway?ko00360/K03782%09red/K14455%09red/K14454%09red/K00074%09red/K11188%09red/K00457%09red/K00430%09red/K00500%09red
Arginine and proline metabolism	KEGG PATHWAY	ko00330	30	713	0.0422127	0.522382	c119157_g1|c47066_g1|c279918_g1|c128997_g1|c155078_g1|c133733_g1|c106155_g1|c141907_g1|c83652_g1|c157472_g1|c162891_g1|c159342_g1|c133946_g1|c151135_g1|c151135_g2|c148489_g2|c171759_g4|c143985_g1|c156729_g1|c132354_g1|c152273_g1|c135079_g1|c90496_g1|c142763_g1|c145516_g1|c209511_g1|c137526_g1|c162736_g1|c144365_g1|c122089_g1	http://www.genome.jp/kegg-bin/show_pathway?ko00330/K01611%09red/K00262%09red/K00261%09red/K14455%09red/K14454%09red/K14541%09red/K14085%09red/K00128%09red/K01438%09red/K01581%09red/K12659%09red/K01915%09red/K09251%09red/K00620%09red
Olfactory transduction	KEGG PATHWAY	ko04740	13	254	0.0469197	0.557406	c146711_g1|c82105_g2|c280274_g1|c156714_g1|c281208_g1|c82105_g1|c152028_g1|c129788_g1|c152773_g2|c152773_g3|c41427_g1|c137036_g1|c138520_g1	http://www.genome.jp/kegg-bin/show_pathway?ko04740/K04345%09red/K08328%09red/K07376%09red/K02183%09red
Dilated cardiomyopathy	KEGG PATHWAY	ko05414	10	180	0.0492774	0.562899	c168909_g1|c163279_g3|c147399_g1|c157090_g1|c152028_g1|c145540_g1|c82105_g2|c280274_g1|c82105_g1|c150494_g2	http://www.genome.jp/kegg-bin/show_pathway?ko05414/K04345%09red/K12641%09red/K05692%09red/K10373%09red
GABAergic synapse	KEGG PATHWAY	ko04727	22	501	0.0515082	0.56659	c119157_g1|c47066_g1|c280274_g1|c82105_g2|c82105_g1|c157472_g1|c134858_g1|c143554_g2|c104163_g1|c43156_g1|c147644_g1|c116185_g2|c105929_g1|c150525_g1|c167099_g1|c149059_g1|c146926_g1|c132354_g1|c163121_g2|c152028_g1|c137526_g1|c129665_g1	http://www.genome.jp/kegg-bin/show_pathway?ko04727/K02677%09red/K04345%09red/K15015%09red/K04536%09red/K04534%09red/K08341%09red/K01915%09red/K04630%09red/K07825%09red
alpha-Linolenic acid metabolism	KEGG PATHWAY	ko00592	10	184	0.0552154	0.573477	c23711_g1|c173202_g1|c173544_g1|c171930_g2|c151545_g1|c83737_g1|c136282_g1|c152880_g1|c159399_g1|c145048_g1	http://www.genome.jp/kegg-bin/show_pathway?ko00592/K14621%09red/K05894%09red/K00232%09red/K10527%09red/K07513%09red/K00632%09red
Prion diseases	KEGG PATHWAY	ko05020	17	369	0.0568311	0.573477	c82105_g2|c212270_g1|c280274_g1|c123627_g1|c144255_g3|c82105_g1|c122501_g1|c152028_g1|c103007_g2|c164363_g3|c103007_g1|c173510_g4|c159892_g1|c2966_g1|c131436_g1|c228670_g1|c208035_g1	http://www.genome.jp/kegg-bin/show_pathway?ko05020/K04371%09red/K04345%09red/K09490%09red/K04565%09red
Carbon metabolism	KEGG PATHWAY	ko01200	88	2491	0.0597861	0.573477	c131171_g1|c118943_g1|c132215_g1|c90316_g1|c77610_g1|c136703_g1|c144337_g1|c81361_g1|c140326_g1|c115384_g1|c144805_g1|c66362_g1|c63862_g1|c83394_g1|c209511_g1|c125585_g1|c130254_g1|c159310_g1|c146603_g1|c117481_g1|c151318_g1|c1071_g1|c152932_g2|c141813_g1|c167388_g1|c151942_g2|c149600_g1|c158689_g1|c157273_g1|c151926_g1|c74973_g1|c107024_g1|c204784_g1|c90496_g1|c145516_g1|c136380_g1|c153111_g1|c8…	http://www.genome.jp/kegg-bin/show_pathway?ko01200/K00855%09red/K00850%09red/K01689%09red/K00615%09red/K01681%09red/K01623%09red/K01810%09red/K01647%09red/K00134%09red/K14455%09red/K14454%09red/K00640%09red/K01847%09red/K00626%09red/K00249%09red/K00036%09red/K00033%09red/K01638%09red/K00031%09red/K07511%09red/K00382%09red/K00845%09red/K01900%09red/K01965%09red/K03841%09red/K00616%09red/K01610%09r…
Atrazine degradation	KEGG PATHWAY	ko00791	2	12	0.0598579	0.573477	c122089_g1|c162891_g1	http://www.genome.jp/kegg-bin/show_pathway?ko00791/K14541%09red
Carbon fixation in photosynthetic organisms	KEGG PATHWAY	ko00710	27	662	0.068489	0.619114	c159310_g1|c279918_g1|c118943_g1|c231661_g1|c90316_g1|c144702_g4|c123328_g1|c141907_g1|c77610_g1|c133162_g1|c150563_g1|c144413_g1|c136703_g1|c144337_g1|c158689_g1|c129732_g1|c66629_g1|c67291_g1|c115384_g1|c90496_g1|c63862_g1|c145516_g1|c209511_g1|c136380_g1|c149161_g1|c130254_g1|c83746_g1	http://www.genome.jp/kegg-bin/show_pathway?ko00710/K00855%09red/K00134%09red/K14455%09red/K14454%09red/K00615%09red/K01803%09red/K01623%09red/K03841%09red/K00927%09red/K00025%09red/K00026%09red/K01610%09red
Taste transduction	KEGG PATHWAY	ko04742	7	118	0.0699227	0.619114	c280274_g1|c152028_g1|c82105_g2|c82105_g1|c150525_g1|c167099_g1|c149059_g1	http://www.genome.jp/kegg-bin/show_pathway?ko04742/K04345%09red/K04536%09red/K07825%09red
Morphine addiction	KEGG PATHWAY	ko05032	17	381	0.070875	0.619114	c280274_g1|c959_g1|c147644_g1|c155208_g1|c129665_g1|c82105_g1|c134858_g1|c152028_g1|c143554_g2|c82105_g2|c105929_g1|c151084_g1|c150525_g1|c167099_g1|c163121_g2|c149059_g1|c104163_g1	http://www.genome.jp/kegg-bin/show_pathway?ko05032/K02677%09red/K04345%09red/K13298%09red/K04536%09red/K04534%09red/K00910%09red/K15015%09red/K04630%09red/K07825%09red
2-Oxocarboxylic acid metabolism	KEGG PATHWAY	ko01210	21	503	0.0826089	0.686881	c137355_g1|c141555_g1|c141907_g1|c136289_g1|c279918_g1|c150211_g2|c145516_g1|c90496_g1|c31783_g2|c143850_g1|c142763_g1|c151140_g1|c120300_g2|c209511_g1|c81361_g1|c140237_g1|c146603_g1|c106155_g1|c143985_g1|c90855_g1|c125585_g1	http://www.genome.jp/kegg-bin/show_pathway?ko01210/K14455%09red/K14454%09red/K01681%09red/K12659%09red/K01438%09red/K00826%09red/K00620%09red/K01647%09red/K00031%09red
Proximal tubule bicarbonate reclamation	KEGG PATHWAY	ko04964	12	254	0.0851551	0.686881	c205698_g1|c156729_g1|c152436_g1|c143043_g2|c63862_g1|c155963_g1|c67291_g1|c131712_g1|c154057_g1|c145683_g2|c151135_g1|c151135_g2	http://www.genome.jp/kegg-bin/show_pathway?ko04964/K01596%09red/K01539%09red/K00261%09red/K00025%09red
Phototransduction	KEGG PATHWAY	ko04744	10	201	0.085571	0.686881	c146711_g1|c281208_g1|c41427_g1|c137036_g1|c109364_g1|c129788_g1|c152773_g2|c152773_g3|c149059_g1|c138520_g1	http://www.genome.jp/kegg-bin/show_pathway?ko04744/K04631%09red/K08328%09red/K04536%09red/K02183%09red
Fat digestion and absorption	KEGG PATHWAY	ko04975	5	79	0.094892	0.741656	c145516_g1|c141907_g1|c158401_g1|c209511_g1|c145900_g1	http://www.genome.jp/kegg-bin/show_pathway?ko04975/K14073%09red/K14455%09red/K05641%09red
Mineral absorption	KEGG PATHWAY	ko04978	9	181	0.0994689	0.751441	c158699_g3|c158699_g2|c87505_g1|c100402_g1|c155963_g1|c21017_g1|c131712_g1|c154057_g1|c143043_g2	http://www.genome.jp/kegg-bin/show_pathway?ko04978/K12347%09red/K01539%09red/K07213%09red/K14710%09red/K00522%09red
Circadian entrainment	KEGG PATHWAY	ko04713	24	607	0.104145	0.751441	c280274_g1|c82105_g2|c82105_g1|c159892_g1|c134858_g1|c143554_g2|c152773_g2|c152773_g3|c173510_g4|c104163_g1|c146711_g1|c281208_g1|c147644_g1|c129788_g1|c105929_g1|c41427_g1|c167099_g1|c149059_g1|c123627_g1|c156714_g1|c152028_g1|c150525_g1|c137036_g1|c129665_g1	http://www.genome.jp/kegg-bin/show_pathway?ko04713/K04345%09red/K04536%09red/K04534%09red/K07376%09red/K04371%09red/K02677%09red/K04630%09red/K07825%09red/K02183%09red
Salmonella infection	KEGG PATHWAY	ko05132	29	757	0.106634	0.751441	c163279_g3|c132661_g1|c149454_g2|c155703_g1|c161589_g3|c123719_g2|c159892_g1|c186914_g1|c91703_g1|c150494_g2|c141085_g1|c157090_g1|c138888_g2|c173510_g4|c8179_g1|c42203_g1|c143540_g2|c113163_g1|c168909_g1|c138124_g1|c171566_g4|c268845_g1|c144249_g1|c123627_g1|c137765_g1|c91956_g1|c176468_g1|c139724_g1|c112642_g1	http://www.genome.jp/kegg-bin/show_pathway?ko05132/K04437%09red/K05692%09red/K05756%09red/K05758%09red/K05759%09red/K04392%09red/K04371%09red/K05755%09red/K07897%09red/K05757%09red
Estrogen signaling pathway	KEGG PATHWAY	ko04915	40	1089	0.107106	0.751441	c174007_g1|c280274_g1|c302471_g1|c82105_g2|c166315_g3|c82105_g1|c15946_g2|c159892_g1|c166315_g2|c15946_g1|c165883_g1|c166315_g4|c177875_g1|c144255_g1|c134858_g1|c143554_g2|c152773_g2|c152773_g3|c167114_g5|c171357_g2|c173510_g4|c146711_g1|c281208_g1|c121686_g1|c164363_g1|c147644_g1|c154347_g1|c163983_g10|c129788_g1|c105929_g1|c41427_g1|c183107_g1|c123627_g1|c164363_g4|c148897_g1|c140907_g1|c82796_…	http://www.genome.jp/kegg-bin/show_pathway?ko04915/K04345%09red/K09487%09red/K04534%09red/K04371%09red/K04456%09red/K04079%09red/K04630%09red/K02183%09red/K07827%09red/K03283%09red
Hippo signaling pathway	KEGG PATHWAY	ko04390	28	729	0.108795	0.751441	c141663_g1|c163279_g3|c145819_g1|c92783_g1|c150001_g3|c150001_g4|c162743_g1|c162743_g2|c141989_g1|c147966_g2|c150494_g2|c157090_g1|c145168_g1|c133345_g1|c93474_g1|c158009_g1|c150583_g1|c153048_g1|c185662_g1|c156950_g2|c168909_g1|c153048_g2|c150018_g1|c93582_g1|c129593_g1|c120803_g1|c4413_g1|c131204_g1	http://www.genome.jp/kegg-bin/show_pathway?ko04390/K03456%09red/K08959%09red/K04382%09red/K05692%09red/K03083%09red/K06269%09red/K06685%09red/K06630%09red
Arachidonic acid metabolism	KEGG PATHWAY	ko00590	8	160	0.113236	0.757921	c142524_g1|c154582_g1|c151545_g1|c136282_g1|c23711_g1|c31063_g1|c105526_g1|c29112_g1	http://www.genome.jp/kegg-bin/show_pathway?ko00590/K00432%09red/K14621%09red/K01830%09red/K15730%09red
Sphingolipid metabolism	KEGG PATHWAY	ko00600	13	297	0.114837	0.757921	c135941_g1|c86112_g1|c154172_g1|c142560_g1|c149870_g1|c256501_g1|c110810_g1|c65440_g1|c146602_g1|c151608_g2|c138782_g1|c123006_g1|c148134_g1	http://www.genome.jp/kegg-bin/show_pathway?ko00600/K12350%09red/K17108%09red/K04712%09red/K01201%09red/K07407%09red/K01634%09red/K04708%09red/K00654%09red/K12348%09red
cGMP-PKG signaling pathway	KEGG PATHWAY	ko04022	38	1042	0.121634	0.76886	c119708_g1|c41427_g1|c147823_g1|c149293_g2|c157875_g2|c50865_g1|c159892_g1|c118924_g1|c147966_g2|c155963_g1|c152773_g2|c152773_g3|c173510_g4|c260860_g1|c150583_g1|c146711_g1|c281208_g1|c149293_g1|c129788_g1|c105929_g1|c131712_g1|c143779_g1|c183107_g1|c152339_g1|c143043_g2|c154247_g6|c167074_g1|c123627_g1|c131815_g1|c156714_g1|c135756_g1|c144670_g1|c170225_g4|c154057_g1|c154247_g4|c137036_g1|c1557…	http://www.genome.jp/kegg-bin/show_pathway?ko04022/K12755%09red/K04513%09red/K01539%09red/K05863%09red/K07376%09red/K04371%09red/K04456%09red/K05853%09red/K05850%09red/K04630%09red/K06269%09red/K06268%09red/K02183%09red
Glutathione metabolism	KEGG PATHWAY	ko00480	25	650	0.122362	0.76886	c132764_g1|c108565_g1|c163876_g1|c148111_g1|c129127_g1|c159342_g1|c101955_g1|c140940_g1|c141488_g1|c29112_g1|c141555_g1|c171759_g4|c134704_g1|c123792_g1|c107024_g1|c80893_g1|c31063_g1|c90855_g1|c146250_g1|c150531_g1|c281421_g1|c141813_g1|c178486_g3|c155081_g1|c125585_g1	http://www.genome.jp/kegg-bin/show_pathway?ko00480/K01255%09red/K05360%09red/K00432%09red/K01581%09red/K00799%09red/K00036%09red/K00033%09red/K00031%09red
Salivary secretion	KEGG PATHWAY	ko04970	18	445	0.12426	0.76886	c146711_g1|c82105_g2|c280274_g1|c156714_g1|c281208_g1|c82105_g1|c104163_g1|c152028_g1|c155963_g1|c152773_g2|c152773_g3|c131712_g1|c41427_g1|c154057_g1|c260860_g1|c129788_g1|c143043_g2|c137036_g1	http://www.genome.jp/kegg-bin/show_pathway?ko04970/K04345%09red/K01539%09red/K02677%09red/K07376%09red/K05850%09red/K02183%09red
Glutamatergic synapse	KEGG PATHWAY	ko04724	25	654	0.128073	0.776279	c119157_g1|c47066_g1|c280274_g1|c50865_g1|c82105_g2|c82105_g1|c159892_g1|c157472_g1|c134858_g1|c143554_g2|c173510_g4|c104163_g1|c959_g1|c147644_g1|c105929_g1|c150525_g1|c167099_g1|c149059_g1|c132354_g1|c167074_g1|c123627_g1|c152028_g1|c151084_g1|c137526_g1|c129665_g1	http://www.genome.jp/kegg-bin/show_pathway?ko04724/K02677%09red/K04345%09red/K04536%09red/K04534%09red/K04371%09red/K00910%09red/K01915%09red/K04630%09red/K07825%09red/K06268%09red
D-Glutamine and D-glutamate metabolism	KEGG PATHWAY	ko00471	3	41	0.132544	0.784633	c156729_g1|c151135_g1|c151135_g2	http://www.genome.jp/kegg-bin/show_pathway?ko00471/K00261%09red
Type I diabetes mellitus	KEGG PATHWAY	ko04940	5	89	0.134735	0.784633	c153946_g1|c143010_g2|c153400_g1|c123389_g1|c123389_g2	http://www.genome.jp/kegg-bin/show_pathway?ko04940/K04077%09red/K01294%09red/K07817%09red
Thyroid hormone synthesis	KEGG PATHWAY	ko04918	20	512	0.138663	0.791978	c82105_g2|c212270_g1|c280274_g1|c148897_g1|c131712_g1|c144165_g1|c144255_g3|c82105_g1|c152028_g1|c155963_g1|c103007_g2|c164363_g3|c103007_g1|c153772_g1|c154057_g1|c2966_g1|c29112_g1|c31063_g1|c143043_g2|c104163_g1	http://www.genome.jp/kegg-bin/show_pathway?ko04918/K08054%09red/K04345%09red/K09490%09red/K01539%09red/K02677%09red/K09487%09red/K00432%09red/K09582%09red
Gastric acid secretion	KEGG PATHWAY	ko04971	18	455	0.142297	0.7974	c146711_g1|c82105_g2|c280274_g1|c131712_g1|c281208_g1|c129665_g1|c82105_g1|c152028_g1|c155963_g1|c152773_g2|c152773_g3|c105929_g1|c41427_g1|c154057_g1|c137036_g1|c129788_g1|c143043_g2|c104163_g1	http://www.genome.jp/kegg-bin/show_pathway?ko04971/K04630%09red/K04345%09red/K01539%09red/K02677%09red/K02183%09red
Limonene and pinene degradation	KEGG PATHWAY	ko00903	6	118	0.148363	0.812414	c148489_g2|c154036_g1|c135079_g1|c155078_g1|c162736_g1|c144365_g1	http://www.genome.jp/kegg-bin/show_pathway?ko00903/K00128%09red/K00517%09red
Peroxisome	KEGG PATHWAY	ko04146	30	822	0.152395	0.812414	c173202_g1|c118524_g1|c122501_g1|c81929_g1|c136257_g1|c142768_g1|c139993_g1|c18698_g1|c152880_g1|c83646_g1|c145048_g1|c305728_g1|c131436_g1|c208035_g1|c39079_g1|c135638_g1|c181225_g1|c148892_g2|c254872_g1|c108349_g1|c303650_g1|c90855_g1|c228670_g1|c143747_g1|c144472_g1|c144472_g2|c147588_g1|c207178_g1|c141555_g1|c125585_g1	http://www.genome.jp/kegg-bin/show_pathway?ko04146/K03781%09red/K12405%09red/K07513%09red/K00477%09red/K12261%09red/K08764%09red/K04564%09red/K04565%09red/K00232%09red/K11147%09red/K01897%09red/K13342%09red/K11187%09red/K00031%09red
TGF-beta signaling pathway	KEGG PATHWAY	ko04350	22	580	0.153182	0.812414	c141663_g1|c113839_g1|c145819_g1|c159892_g1|c155819_g1|c135151_g1|c139917_g1|c90335_g1|c133345_g1|c173510_g4|c144323_g1|c124719_g2|c124719_g1|c123627_g1|c131815_g1|c93582_g1|c170225_g4|c129593_g1|c303341_g1|c136509_g1|c131204_g1|c63491_g1	http://www.genome.jp/kegg-bin/show_pathway?ko04350/K03868%09red/K04513%09red/K03094%09red/K04382%09red/K03456%09red/K04688%09red/K03347%09red/K04371%09red
Synaptic vesicle cycle	KEGG PATHWAY	ko04721	25	674	0.158982	0.819793	c138309_g3|c137613_g1|c139562_g1|c90389_g1|c106610_g1|c126261_g1|c106330_g1|c146838_g1|c108839_g1|c133369_g1|c96839_g1|c128316_g1|c82163_g1|c156550_g1|c70606_g1|c145691_g1|c146153_g1|c141851_g2|c148446_g2|c148446_g1|c161401_g1|c88917_g1|c163121_g2|c144710_g1|c144710_g2	http://www.genome.jp/kegg-bin/show_pathway?ko04721/K02154%09red/K04646%09red/K15015%09red/K03661%09red/K02145%09red/K02146%09red/K02147%09red/K11827%09red/K02155%09red/K11824%09red/K02152%09red/K02150%09red
Phototransduction - fly	KEGG PATHWAY	ko04745	14	347	0.161712	0.819793	c146711_g1|c281208_g1|c168909_g1|c163279_g3|c959_g1|c151084_g1|c157090_g1|c129788_g1|c152773_g2|c152773_g3|c41427_g1|c150494_g2|c137036_g1|c104163_g1	http://www.genome.jp/kegg-bin/show_pathway?ko04745/K02677%09red/K05692%09red/K00910%09red/K02183%09red
Biosynthesis of amino acids	KEGG PATHWAY	ko01230	60	1769	0.165673	0.819793	c119157_g1|c47066_g1|c136289_g1|c279918_g1|c118943_g1|c231661_g1|c135283_g1|c1087_g1|c159310_g1|c146603_g1|c106155_g1|c137678_g1|c123328_g1|c137355_g1|c141907_g1|c83652_g1|c157472_g1|c150211_g2|c230909_g1|c145516_g1|c149185_g1|c150563_g1|c143850_g1|c151140_g1|c144413_g1|c136703_g1|c151942_g2|c137526_g1|c144337_g1|c169503_g2|c149600_g1|c158689_g1|c141555_g1|c129732_g1|c66629_g1|c123056_g1|c143985_…	http://www.genome.jp/kegg-bin/show_pathway?ko01230/K00850%09red/K01689%09red/K14085%09red/K01681%09red/K12659%09red/K01623%09red/K01915%09red/K00620%09red/K01647%09red/K00134%09red/K14455%09red/K14454%09red/K00264%09red/K00640%09red/K00789%09red/K00500%09red/K00031%09red/K01697%09red/K01438%09red/K00826%09red/K00616%09red/K00927%09red/K01738%09red/K00615%09red/K01803%09red/K15633%09red/K15227%09r…
Photosynthesis - antenna proteins	KEGG PATHWAY	ko00196	2	24	0.171231	0.819793	c169485_g4|c173834_g2	http://www.genome.jp/kegg-bin/show_pathway?ko00196/K08916%09red/K08912%09red
Benzoate degradation	KEGG PATHWAY	ko00362	7	151	0.171809	0.819793	c152880_g1|c131171_g1|c117481_g1|c83737_g1|c98411_g1|c145048_g1|c4427_g1	http://www.genome.jp/kegg-bin/show_pathway?ko00362/K00074%09red/K07509%09red/K07511%09red/K07513%09red/K00626%09red/K00632%09red
Shigellosis	KEGG PATHWAY	ko05131	23	622	0.174072	0.819793	c163279_g3|c149454_g2|c155703_g1|c161589_g3|c159892_g1|c186914_g1|c91703_g1|c150494_g2|c141085_g1|c157090_g1|c138888_g2|c173510_g4|c8179_g1|c42203_g1|c113163_g1|c168909_g1|c138124_g1|c171566_g4|c144249_g1|c123627_g1|c137765_g1|c176468_g1|c139724_g1	http://www.genome.jp/kegg-bin/show_pathway?ko05131/K05692%09red/K05758%09red/K05759%09red/K04392%09red/K04371%09red/K05755%09red/K05756%09red/K05757%09red
Systemic lupus erythematosus	KEGG PATHWAY	ko05322	14	353	0.176077	0.819793	c139087_g1|c137891_g1|c133510_g1|c147594_g1|c124600_g1|c77990_g1|c135790_g1|c134977_g1|c167883_g1|c128408_g1|c110553_g1|c155213_g8|c146451_g1|c110553_g2	http://www.genome.jp/kegg-bin/show_pathway?ko05322/K11254%09red/K05699%09red/K11251%09red/K11252%09red/K11253%09red/K11088%09red
Tuberculosis	KEGG PATHWAY	ko05152	43	1243	0.17683	0.819793	c138309_g3|c96839_g1|c41427_g1|c90389_g1|c132661_g1|c106610_g1|c153016_g1|c50865_g1|c144744_g1|c35530_g1|c159892_g1|c124466_g1|c141929_g1|c152773_g2|c152773_g3|c173510_g4|c118284_g1|c143540_g2|c123389_g2|c123389_g1|c133369_g1|c146711_g1|c281208_g1|c139628_g1|c129788_g1|c143697_g1|c145082_g2|c268845_g1|c145691_g1|c183107_g1|c137036_g1|c167074_g1|c123627_g1|c131815_g1|c148446_g2|c148446_g1|c170225_…	http://www.genome.jp/kegg-bin/show_pathway?ko05152/K04043%09red/K04513%09red/K01379%09red/K03661%09red/K08738%09red/K04456%09red/K07889%09red/K13882%09red/K02146%09red/K04371%09red/K04077%09red/K02155%09red/K02154%09red/K06268%09red/K07897%09red/K02183%09red
Chloroalkane and chloroalkene degradation	KEGG PATHWAY	ko00625	7	153	0.179416	0.819793	c148489_g2|c135079_g1|c151926_g1|c62035_g1|c155078_g1|c162736_g1|c144365_g1	http://www.genome.jp/kegg-bin/show_pathway?ko00625/K00128%09red/K01563%09red/K00121%09red
Valine, leucine and isoleucine degradation	KEGG PATHWAY	ko00280	26	725	0.193979	0.855199	c131171_g1|c117481_g1|c155078_g1|c28712_g1|c113836_g1|c4427_g1|c1071_g1|c83652_g1|c144986_g1|c66362_g1|c133471_g1|c152880_g1|c145048_g1|c148489_g2|c151817_g1|c83737_g1|c140237_g1|c135079_g1|c204784_g1|c162196_g1|c132940_g1|c152348_g1|c169412_g1|c162736_g1|c82075_g1|c144365_g1	http://www.genome.jp/kegg-bin/show_pathway?ko00280/K00249%09red/K00140%09red/K01847%09red/K00166%09red/K11538%09red/K07509%09red/K00128%09red/K01966%09red/K01965%09red/K00826%09red/K00382%09red/K14085%09red/K07511%09red/K07513%09red/K00626%09red/K00632%09red
Glycolysis / Gluconeogenesis	KEGG PATHWAY	ko00010	37	1070	0.197826	0.855199	c159310_g1|c118943_g1|c231661_g1|c135283_g1|c155078_g1|c1087_g1|c144702_g4|c113952_g1|c123328_g1|c83652_g1|c152436_g1|c167388_g1|c25055_g1|c135251_g1|c133162_g1|c144413_g1|c136703_g1|c151942_g2|c144337_g1|c110679_g2|c158689_g1|c205698_g1|c148489_g2|c129732_g1|c151926_g1|c66629_g1|c142241_g1|c135079_g1|c115384_g1|c83746_g1|c144986_g1|c153111_g1|c149161_g1|c145683_g2|c162736_g1|c130254_g1|c144365_g1	http://www.genome.jp/kegg-bin/show_pathway?ko00010/K00128%09red/K00134%09red/K00850%09red/K01803%09red/K00845%09red/K01689%09red/K00927%09red/K00138%09red/K01596%09red/K01623%09red/K03841%09red/K00382%09red/K01810%09red/K00121%09red/K14085%09red/K15633%09red/K01610%09red
Monoterpenoid biosynthesis	KEGG PATHWAY	ko00902	2	27	0.202594	0.855199	c179083_g3|c177578_g1	http://www.genome.jp/kegg-bin/show_pathway?ko00902/K15095%09red/K15086%09red
Diterpenoid biosynthesis	KEGG PATHWAY	ko00904	2	27	0.202594	0.855199	c168191_g6|c162474_g1	http://www.genome.jp/kegg-bin/show_pathway?ko00904/K17961%09red/K05282%09red
Amyotrophic lateral sclerosis (ALS)	KEGG PATHWAY	ko05014	14	364	0.203967	0.855199	c137765_g1|c142768_g1|c155703_g1|c161589_g3|c122501_g1|c50865_g1|c176468_g1|c8179_g1|c118284_g1|c171566_g4|c131436_g1|c228670_g1|c208035_g1|c167074_g1	http://www.genome.jp/kegg-bin/show_pathway?ko05014/K03781%09red/K04565%09red/K08738%09red/K04392%09red/K06268%09red
RNA transport	KEGG PATHWAY	ko03013	44	1296	0.205392	0.855199	c29187_g1|c102775_g1|c22338_g1|c28371_g1|c147175_g1|c159598_g1|c139739_g2|c166460_g5|c145308_g1|c123312_g1|c172364_g6|c172364_g7|c135937_g1|c172364_g1|c158217_g3|c155504_g1|c166896_g1|c44495_g1|c161144_g1|c133445_g1|c152280_g2|c176333_g2|c66637_g1|c136219_g1|c153399_g2|c106199_g1|c174300_g1|c142261_g1|c105895_g1|c147864_g1|c137182_g1|c152852_g5|c135710_g1|c153321_g1|c139258_g1|c118843_g1|c162986_…	http://www.genome.jp/kegg-bin/show_pathway?ko03013/K12881%09red/K03238%09red/K03253%09red/K13025%09red/K14525%09red/K12160%09red/K03231%09red/K03242%09red/K03243%09red/K07936%09red/K12812%09red/K03262%09red/K14298%09red/K03257%09red/K03249%09red/K13126%09red/K14293%09red/K03252%09red/K03237%09red/K03246%09red
Two-component system	KEGG PATHWAY	ko02020	11	276	0.207321	0.855199	c119157_g1|c47066_g1|c157472_g1|c131171_g1|c133230_g1|c137526_g1|c254882_g1|c118284_g1|c107569_g1|c132354_g1|c118775_g1	http://www.genome.jp/kegg-bin/show_pathway?ko02020/K00411%09red/K00412%09red/K00413%09red/K05874%09red/K08738%09red/K01915%09red/K00626%09red
Vitamin digestion and absorption	KEGG PATHWAY	ko04977	4	78	0.210648	0.85702	c23711_g1|c151545_g1|c136282_g1|c145900_g1	http://www.genome.jp/kegg-bin/show_pathway?ko04977/K14621%09red/K14073%09red
Cysteine and methionine metabolism	KEGG PATHWAY	ko00270	26	736	0.214125	0.859394	c279918_g1|c90316_g1|c83394_g1|c141907_g1|c230909_g1|c77610_g1|c126422_g1|c133946_g1|c162805_g4|c162805_g3|c162805_g2|c151924_g1|c149600_g1|c145501_g1|c155594_g1|c67291_g1|c169642_g5|c152258_g3|c106696_g1|c141598_g1|c90496_g1|c63862_g1|c149236_g1|c145516_g1|c209511_g1|c149798_g1	http://www.genome.jp/kegg-bin/show_pathway?ko00270/K01762%09red/K14455%09red/K14454%09red/K01697%09red/K01251%09red/K00640%09red/K01740%09red/K01611%09red/K00025%09red/K00789%09red/K00026%09red/K01738%09red
Circadian rhythm	KEGG PATHWAY	ko04710	10	253	0.228435	0.901096	c135151_g1|c124719_g1|c124719_g2|c113839_g1|c303341_g1|c90335_g1|c158009_g1|c136509_g1|c155819_g1|c63491_g1	http://www.genome.jp/kegg-bin/show_pathway?ko04710/K08959%09red/K03094%09red/K03868%09red/K03347%09red
PPAR signaling pathway	KEGG PATHWAY	ko03320	19	527	0.230583	0.901096	c205698_g1|c136257_g1|c81988_g1|c152436_g1|c173202_g1|c135638_g1|c147588_g1|c154727_g1|c181225_g1|c148892_g2|c273779_g1|c152880_g1|c145048_g1|c81929_g1|c141205_g1|c145683_g2|c133471_g1|c144140_g2|c144140_g1	http://www.genome.jp/kegg-bin/show_pathway?ko03320/K08753%09red/K00249%09red/K08762%09red/K08764%09red/K01596%09red/K00232%09red/K08756%09red/K08754%09red/K01897%09red/K07513%09red/K00507%09red
Adrenergic signaling in cardiomyocytes	KEGG PATHWAY	ko04261	32	936	0.235549	0.908544	c141663_g1|c280274_g1|c145819_g1|c82105_g2|c41427_g1|c159892_g1|c147966_g2|c133345_g1|c155963_g1|c152773_g2|c152773_g3|c173510_g4|c260860_g1|c150583_g1|c146711_g1|c281208_g1|c172927_g2|c147399_g1|c129788_g1|c105929_g1|c131712_g1|c183107_g1|c143043_g2|c123627_g1|c93582_g1|c129593_g1|c152028_g1|c82105_g1|c154057_g1|c137036_g1|c131204_g1|c129665_g1	http://www.genome.jp/kegg-bin/show_pathway?ko04261/K04345%09red/K01539%09red/K04382%09red/K03456%09red/K17751%09red/K04371%09red/K04456%09red/K05850%09red/K04630%09red/K10373%09red/K06269%09red/K02183%09red
Vascular smooth muscle contraction	KEGG PATHWAY	ko04270	22	631	0.25479	0.953838	c280274_g1|c82105_g2|c82105_g1|c159892_g1|c147966_g2|c152773_g2|c152773_g3|c173510_g4|c150583_g1|c104163_g1|c146711_g1|c281208_g1|c129788_g1|c146464_g2|c147447_g1|c41427_g1|c123627_g1|c131815_g1|c135756_g1|c170225_g4|c152028_g1|c137036_g1	http://www.genome.jp/kegg-bin/show_pathway?ko04270/K12755%09red/K12751%09red/K04513%09red/K04345%09red/K02677%09red/K18051%09red/K04371%09red/K06269%09red/K02183%09red
Retrograde endocannabinoid signaling	KEGG PATHWAY	ko04723	17	476	0.257225	0.953838	c123627_g1|c280274_g1|c147644_g1|c129665_g1|c134858_g1|c152028_g1|c143554_g2|c82105_g2|c105929_g1|c82105_g1|c173510_g4|c167099_g1|c163121_g2|c159892_g1|c150525_g1|c149059_g1|c104163_g1	http://www.genome.jp/kegg-bin/show_pathway?ko04723/K02677%09red/K04345%09red/K04536%09red/K04534%09red/K04371%09red/K15015%09red/K04630%09red/K07825%09red
Arrhythmogenic right ventricular cardiomyopathy (ARVC)	KEGG PATHWAY	ko05412	7	172	0.257865	0.953838	c168909_g1|c150494_g2|c167883_g1|c157090_g1|c145540_g1|c128408_g1|c163279_g3	http://www.genome.jp/kegg-bin/show_pathway?ko05412/K05699%09red/K12641%09red/K05692%09red
Isoquinoline alkaloid biosynthesis	KEGG PATHWAY	ko00950	5	116	0.269335	0.953838	c145516_g1|c90496_g1|c141907_g1|c279918_g1|c209511_g1	http://www.genome.jp/kegg-bin/show_pathway?ko00950/K14455%09red/K14454%09red
Dopaminergic synapse	KEGG PATHWAY	ko04728	32	956	0.271635	0.953838	c141663_g1|c280274_g1|c145819_g1|c82105_g2|c41427_g1|c162743_g1|c162743_g2|c147966_g2|c133345_g1|c134858_g1|c143554_g2|c152773_g2|c152773_g3|c150583_g1|c104163_g1|c146711_g1|c281208_g1|c147644_g1|c129788_g1|c105929_g1|c150525_g1|c167099_g1|c183107_g1|c149059_g1|c150018_g1|c93582_g1|c129593_g1|c152028_g1|c82105_g1|c137036_g1|c131204_g1|c129665_g1	http://www.genome.jp/kegg-bin/show_pathway?ko04728/K04345%09red/K03456%09red/K04536%09red/K04382%09red/K04534%09red/K03083%09red/K04456%09red/K02677%09red/K04630%09red/K07825%09red/K06269%09red/K02183%09red
Alanine, aspartate and glutamate metabolism	KEGG PATHWAY	ko00250	20	576	0.272817	0.953838	c119157_g1|c151135_g2|c141907_g1|c139783_g1|c279918_g1|c151135_g1|c128997_g1|c144426_g1|c47066_g1|c157472_g1|c145516_g1|c209511_g1|c137526_g1|c97017_g1|c139674_g2|c156729_g1|c90496_g1|c149185_g1|c132354_g1|c122424_g1	http://www.genome.jp/kegg-bin/show_pathway?ko00250/K00262%09red/K00261%09red/K14455%09red/K14454%09red/K00264%09red/K01953%09red/K11540%09red/K01939%09red/K01915%09red/K00820%09red
Styrene degradation	KEGG PATHWAY	ko00643	3	61	0.279661	0.953838	c101964_g1|c137333_g1|c120826_g1	http://www.genome.jp/kegg-bin/show_pathway?ko00643/K00451%09red/K01555%09red
Circadian rhythm - fly	KEGG PATHWAY	ko04711	3	61	0.279661	0.953838	c162743_g1|c162743_g2|c150018_g1	http://www.genome.jp/kegg-bin/show_pathway?ko04711/K03083%09red
Tropane, piperidine and pyridine alkaloid biosynthesis	KEGG PATHWAY	ko00960	5	118	0.280362	0.953838	c145516_g1|c90496_g1|c141907_g1|c279918_g1|c209511_g1	http://www.genome.jp/kegg-bin/show_pathway?ko00960/K14455%09red/K14454%09red
mRNA surveillance pathway	KEGG PATHWAY	ko03015	28	833	0.28061	0.953838	c29187_g1|c141663_g1|c145819_g1|c137921_g1|c159598_g1|c166460_g5|c147966_g2|c135937_g1|c155504_g1|c305844_g1|c133345_g1|c143651_g1|c150583_g1|c133445_g1|c151161_g1|c127154_g1|c144645_g1|c135710_g1|c131228_g1|c93582_g1|c139258_g1|c118843_g1|c139046_g2|c129593_g1|c139046_g1|c162986_g1|c131204_g1|c205165_g1	http://www.genome.jp/kegg-bin/show_pathway?ko03015/K12881%09red/K14411%09red/K04382%09red/K03456%09red/K03267%09red/K03265%09red/K12812%09red/K13025%09red/K14407%09red/K06269%09red/K13126%09red
Protein export	KEGG PATHWAY	ko03060	11	300	0.285563	0.953838	c131155_g1|c212270_g1|c144255_g3|c152413_g1|c111839_g1|c103007_g2|c164363_g3|c290889_g1|c103007_g1|c114388_g1|c2966_g1	http://www.genome.jp/kegg-bin/show_pathway?ko03060/K03106%09red/K10956%09red/K09490%09red/K07342%09red
Alcoholism	KEGG PATHWAY	ko05034	33	998	0.290248	0.953838	c41427_g1|c281208_g1|c77990_g1|c133510_g1|c159892_g1|c146451_g1|c139087_g1|c147966_g2|c134858_g1|c143554_g2|c152773_g2|c152773_g3|c173510_g4|c150583_g1|c146711_g1|c137891_g1|c147594_g1|c121686_g1|c147644_g1|c135176_g1|c135790_g1|c129788_g1|c105929_g1|c150525_g1|c167099_g1|c89329_g1|c149059_g1|c123627_g1|c129665_g1|c155213_g8|c137036_g1|c110553_g1|c110553_g2	http://www.genome.jp/kegg-bin/show_pathway?ko05034/K11254%09red/K11251%09red/K11252%09red/K11253%09red/K04536%09red/K04534%09red/K06067%09red/K04371%09red/K04630%09red/K07825%09red/K07827%09red/K06269%09red/K02183%09red
Cocaine addiction	KEGG PATHWAY	ko05030	6	150	0.29349	0.953838	c280274_g1|c152028_g1|c82105_g2|c105929_g1|c82105_g1|c129665_g1	http://www.genome.jp/kegg-bin/show_pathway?ko05030/K04630%09red/K04345%09red
Citrate cycle (TCA cycle)	KEGG PATHWAY	ko00020	30	904	0.294692	0.953838	c136289_g1|c146603_g1|c132215_g1|c90316_g1|c137355_g1|c152932_g2|c152436_g1|c77610_g1|c140326_g1|c151140_g1|c125661_g1|c205698_g1|c141555_g1|c146457_g1|c120300_g2|c81361_g1|c67291_g1|c143850_g1|c90855_g1|c150211_g2|c31783_g2|c115384_g1|c144805_g1|c63862_g1|c144986_g1|c149161_g1|c145683_g2|c125585_g1|c43098_g1|c64988_g1	http://www.genome.jp/kegg-bin/show_pathway?ko00020/K00382%09red/K00658%09red/K00164%09red/K01681%09red/K01596%09red/K01900%09red/K01610%09red/K00236%09red/K00237%09red/K00025%09red/K00239%09red/K00026%09red/K01647%09red/K00031%09red
Bacterial chemotaxis	KEGG PATHWAY	ko02030	1	11	0.295465	0.953838	c118775_g1	http://www.genome.jp/kegg-bin/show_pathway?ko02030/K05874%09red
Pancreatic secretion	KEGG PATHWAY	ko04972	24	720	0.312547	0.971719	c125840_g1|c155703_g1|c161589_g3|c157875_g2|c214047_g1|c140325_g1|c138298_g1|c173616_g1|c256061_g1|c155963_g1|c8179_g1|c260860_g1|c104163_g1|c92463_g1|c171566_g4|c137765_g1|c143043_g2|c131815_g1|c170225_g4|c131712_g1|c176468_g1|c154057_g1|c145900_g1|c155743_g1	http://www.genome.jp/kegg-bin/show_pathway?ko04972/K04353%09red/K01539%09red/K04513%09red/K02677%09red/K01298%09red/K05853%09red/K04392%09red/K05850%09red/K14073%09red/K07836%09red/K07904%09red
Amphetamine addiction	KEGG PATHWAY	ko05031	16	466	0.31539	0.971719	c146711_g1|c82105_g2|c147966_g2|c280274_g1|c281208_g1|c82105_g1|c152028_g1|c50865_g1|c152773_g2|c152773_g3|c41427_g1|c137036_g1|c129788_g1|c150583_g1|c104163_g1|c167074_g1	http://www.genome.jp/kegg-bin/show_pathway?ko05031/K02677%09red/K04345%09red/K06269%09red/K06268%09red/K02183%09red
Chlorocyclohexane and chlorobenzene degradation	KEGG PATHWAY	ko00361	1	12	0.31573	0.971719	c62035_g1	http://www.genome.jp/kegg-bin/show_pathway?ko00361/K01563%09red
Pertussis	KEGG PATHWAY	ko05133	16	469	0.323989	0.971719	c122182_g1|c281208_g1|c131815_g1|c123627_g1|c170225_g4|c129788_g1|c152773_g2|c152773_g3|c105929_g1|c41427_g1|c146711_g1|c159892_g1|c173510_g4|c137036_g1|c129665_g1|c125105_g1	http://www.genome.jp/kegg-bin/show_pathway?ko05133/K05765%09red/K04630%09red/K04371%09red/K04513%09red/K02183%09red
Amoebiasis	KEGG PATHWAY	ko05146	15	438	0.326256	0.971719	c128408_g1|c141929_g1|c207728_g1|c280274_g1|c132661_g1|c167883_g1|c82105_g1|c152028_g1|c82105_g2|c91956_g1|c35530_g1|c143540_g2|c112642_g1|c104163_g1|c268845_g1	http://www.genome.jp/kegg-bin/show_pathway?ko05146/K05699%09red/K04345%09red/K02677%09red/K07889%09red/K07897%09red/K04636%09red
Neurotrophin signaling pathway	KEGG PATHWAY	ko04722	40	1246	0.329296	0.971719	c41427_g1|c125840_g1|c155703_g1|c92783_g1|c20789_g1|c214047_g1|c159892_g1|c150001_g3|c150001_g4|c162743_g1|c162743_g2|c141989_g1|c138298_g1|c173616_g1|c152773_g2|c152773_g3|c93474_g1|c173510_g4|c8179_g1|c153048_g1|c185662_g1|c146711_g1|c281208_g1|c156950_g2|c121686_g1|c92463_g1|c161589_g3|c171566_g4|c137765_g1|c45955_g1|c183107_g1|c129788_g1|c150018_g1|c123627_g1|c131815_g1|c170225_g4|c120803_g1|…	http://www.genome.jp/kegg-bin/show_pathway?ko04722/K04353%09red/K04513%09red/K03083%09red/K04456%09red/K12462%09red/K04392%09red/K04371%09red/K04373%09red/K07827%09red/K07836%09red/K06630%09red/K02183%09red
Viral myocarditis	KEGG PATHWAY	ko05416	12	344	0.329341	0.971719	c168909_g1|c163279_g3|c172927_g2|c155703_g1|c161589_g3|c157090_g1|c171566_g4|c137765_g1|c176468_g1|c8179_g1|c118284_g1|c150494_g2	http://www.genome.jp/kegg-bin/show_pathway?ko05416/K05692%09red/K04392%09red/K17751%09red/K08738%09red
Fatty acid degradation	KEGG PATHWAY	ko00071	21	632	0.332305	0.971719	c136257_g1|c152880_g1|c83652_g1|c135638_g1|c171930_g2|c148489_g2|c173544_g1|c147588_g1|c117481_g1|c173202_g1|c83737_g1|c133471_g1|c155078_g1|c151926_g1|c131171_g1|c148892_g2|c4427_g1|c145048_g1|c162736_g1|c144365_g1|c135079_g1	http://www.genome.jp/kegg-bin/show_pathway?ko00071/K00249%09red/K14085%09red/K07509%09red/K00128%09red/K00232%09red/K10527%09red/K07511%09red/K01897%09red/K00121%09red/K07513%09red/K00626%09red/K00632%09red
Calcium signaling pathway	KEGG PATHWAY	ko04020	28	860	0.336998	0.971719	c119708_g1|c280274_g1|c147823_g1|c149293_g2|c157875_g2|c50865_g1|c82105_g2|c82105_g1|c118924_g1|c207728_g1|c152773_g2|c152773_g3|c260860_g1|c104163_g1|c146711_g1|c281208_g1|c149293_g1|c129788_g1|c41427_g1|c143779_g1|c152339_g1|c154247_g6|c167074_g1|c144670_g1|c152028_g1|c154247_g4|c137036_g1|c155743_g1	http://www.genome.jp/kegg-bin/show_pathway?ko04020/K04345%09red/K02677%09red/K05863%09red/K05853%09red/K05850%09red/K06268%09red/K04636%09red/K02183%09red
Tyrosine metabolism	KEGG PATHWAY	ko00350	11	315	0.338258	0.971719	c141907_g1|c279918_g1|c101964_g1|c151926_g1|c90496_g1|c120826_g1|c283096_g1|c145516_g1|c209511_g1|c137333_g1|c13103_g1	http://www.genome.jp/kegg-bin/show_pathway?ko00350/K14455%09red/K14454%09red/K00457%09red/K00451%09red/K01555%09red/K00121%09red
Cyanoamino acid metabolism	KEGG PATHWAY	ko00460	7	190	0.339416	0.971719	c159848_g1|c107657_g1|c83086_g2|c104097_g1|c155806_g1|c67852_g1|c66405_g1	http://www.genome.jp/kegg-bin/show_pathway?ko00460/K01188%09red/K05349%09red/K01455%09red
Epithelial cell signaling in Helicobacter pylori infection	KEGG PATHWAY	ko05120	24	732	0.340265	0.971719	c138309_g3|c96839_g1|c139562_g1|c90389_g1|c155703_g1|c106610_g1|c126261_g1|c161589_g3|c106330_g1|c8179_g1|c108839_g1|c133369_g1|c128316_g1|c171566_g4|c70606_g1|c145691_g1|c141851_g2|c137765_g1|c148446_g2|c148446_g1|c88917_g1|c176468_g1|c144710_g1|c144710_g2	http://www.genome.jp/kegg-bin/show_pathway?ko05120/K02145%09red/K03661%09red/K04392%09red/K02146%09red/K02147%09red/K02155%09red/K02154%09red/K02152%09red/K02150%09red
Platelet activation	KEGG PATHWAY	ko04611	25	767	0.346363	0.979713	c148245_g1|c280274_g1|c163279_g3|c125840_g1|c82105_g2|c82105_g1|c159892_g1|c147966_g2|c138298_g1|c150494_g2|c173616_g1|c157090_g1|c173510_g4|c150583_g1|c168909_g1|c92463_g1|c105929_g1|c183107_g1|c123627_g1|c214047_g1|c131815_g1|c156714_g1|c170225_g4|c152028_g1|c129665_g1	http://www.genome.jp/kegg-bin/show_pathway?ko04611/K04353%09red/K04345%09red/K04513%09red/K05692%09red/K07376%09red/K04371%09red/K04456%09red/K08512%09red/K04630%09red/K06269%09red/K07836%09red
Wnt signaling pathway	KEGG PATHWAY	ko04310	30	936	0.360252	1	c280274_g1|c113839_g1|c155703_g1|c161589_g3|c50865_g1|c82105_g2|c82105_g1|c303341_g1|c155819_g1|c162743_g2|c135151_g1|c90335_g1|c8179_g1|c167074_g1|c104163_g1|c115354_g1|c124719_g2|c135793_g1|c171566_g4|c137765_g1|c143690_g1|c162743_g1|c150018_g1|c124719_g1|c131815_g1|c170225_g4|c152028_g1|c176468_g1|c136509_g1|c63491_g1	http://www.genome.jp/kegg-bin/show_pathway?ko04310/K04345%09red/K03868%09red/K04513%09red/K03094%09red/K03097%09red/K03083%09red/K03115%09red/K03347%09red/K02677%09red/K06268%09red/K04392%09red
Endocrine and other factor-regulated calcium reabsorption	KEGG PATHWAY	ko04961	16	483	0.36481	1	c156550_g1|c137613_g1|c280274_g1|c82163_g1|c161401_g1|c82105_g1|c256061_g1|c155963_g1|c82105_g2|c131712_g1|c146153_g1|c152028_g1|c154057_g1|c146838_g1|c143043_g2|c104163_g1	http://www.genome.jp/kegg-bin/show_pathway?ko04961/K04345%09red/K04646%09red/K02677%09red/K01539%09red/K11827%09red/K11824%09red/K07904%09red
Oxytocin signaling pathway	KEGG PATHWAY	ko04921	43	1365	0.36589	1	c175502_g1|c280274_g1|c163279_g3|c141652_g1|c50865_g1|c82105_g2|c161839_g1|c41427_g1|c168675_g3|c159892_g1|c138025_g3|c169732_g6|c147966_g2|c150494_g2|c157090_g1|c134858_g1|c143554_g2|c152773_g2|c152773_g3|c173510_g4|c150583_g1|c104163_g1|c146711_g1|c281208_g1|c168909_g1|c121686_g1|c147644_g1|c60871_g1|c129788_g1|c105929_g1|c147447_g1|c153514_g2|c147530_g1|c167074_g1|c123627_g1|c131815_g1|c135756…	http://www.genome.jp/kegg-bin/show_pathway?ko04921/K04345%09red/K05692%09red/K12751%09red/K04513%09red/K12755%09red/K02677%09red/K04534%09red/K06268%09red/K04371%09red/K08794%09red/K04630%09red/K07827%09red/K06269%09red/K03234%09red/K02183%09red
Bacterial invasion of epithelial cells	KEGG PATHWAY	ko05100	23	712	0.369966	1	c137613_g1|c163279_g3|c155703_g1|c161589_g3|c186914_g1|c150494_g2|c141085_g1|c157090_g1|c146838_g1|c8179_g1|c42203_g1|c113163_g1|c168909_g1|c138124_g1|c156550_g1|c171566_g4|c137765_g1|c146153_g1|c144249_g1|c131815_g1|c170225_g4|c176468_g1|c139724_g1	http://www.genome.jp/kegg-bin/show_pathway?ko05100/K04513%09red/K04646%09red/K05692%09red/K05758%09red/K04392%09red/K05755%09red/K05756%09red/K05757%09red
Phenylalanine, tyrosine and tryptophan biosynthesis	KEGG PATHWAY	ko00400	7	203	0.400213	1	c141907_g1|c279918_g1|c145516_g1|c90496_g1|c209511_g1|c137678_g1|c169503_g2	http://www.genome.jp/kegg-bin/show_pathway?ko00400/K00500%09red/K14455%09red/K14454%09red/K15227%09red
Measles	KEGG PATHWAY	ko05162	27	859	0.40716	1	c131905_g1|c147201_g1|c166315_g2|c166315_g3|c15946_g2|c15946_g1|c162743_g1|c162743_g2|c166315_g4|c177875_g1|c144255_g1|c149030_g1|c94409_g1|c167114_g5|c115354_g1|c154347_g1|c163983_g10|c135793_g1|c143690_g1|c183107_g1|c150018_g1|c164363_g1|c164363_g4|c82796_g1|c171819_g4|c158373_g1|c125464_g2	http://www.genome.jp/kegg-bin/show_pathway?ko05162/K10144%09red/K03097%09red/K03083%09red/K14754%09red/K04456%09red/K03115%09red/K14753%09red/K02206%09red/K03237%09red/K03283%09red
Toxoplasmosis	KEGG PATHWAY	ko05145	26	836	0.430322	1	c159892_g1|c152906_g1|c142053_g1|c166315_g3|c15946_g2|c15946_g1|c166315_g4|c177875_g1|c144255_g1|c134858_g1|c143554_g2|c167114_g5|c173510_g4|c118284_g1|c164363_g1|c147644_g1|c154347_g1|c163983_g10|c105929_g1|c183107_g1|c123627_g1|c164363_g4|c82796_g1|c166315_g2|c118350_g1|c129665_g1	http://www.genome.jp/kegg-bin/show_pathway?ko05145/K13412%09red/K04534%09red/K08738%09red/K04371%09red/K04456%09red/K04630%09red/K03283%09red
Hypertrophic cardiomyopathy (HCM)	KEGG PATHWAY	ko05410	6	179	0.44101	1	c168909_g1|c163279_g3|c147399_g1|c157090_g1|c145540_g1|c150494_g2	http://www.genome.jp/kegg-bin/show_pathway?ko05410/K12641%09red/K05692%09red/K10373%09red
Insulin secretion	KEGG PATHWAY	ko04911	9	282	0.459706	1	c280274_g1|c82105_g1|c152028_g1|c155963_g1|c82105_g2|c131712_g1|c154057_g1|c143043_g2|c104163_g1	http://www.genome.jp/kegg-bin/show_pathway?ko04911/K02677%09red/K04345%09red/K01539%09red
Melanogenesis	KEGG PATHWAY	ko04916	24	784	0.465042	1	c280274_g1|c82105_g2|c82105_g1|c159892_g1|c162743_g1|c162743_g2|c134858_g1|c143554_g2|c152773_g2|c152773_g3|c173510_g4|c104163_g1|c146711_g1|c281208_g1|c121686_g1|c147644_g1|c129788_g1|c105929_g1|c41427_g1|c150018_g1|c123627_g1|c152028_g1|c137036_g1|c129665_g1	http://www.genome.jp/kegg-bin/show_pathway?ko04916/K04345%09red/K02677%09red/K04534%09red/K03083%09red/K04371%09red/K04630%09red/K07827%09red/K02183%09red
Plant-pathogen interaction	KEGG PATHWAY	ko04626	23	751	0.466165	1	c174007_g1|c41427_g1|c158049_g1|c147513_g1|c302471_g1|c152906_g1|c142053_g1|c165883_g1|c152773_g2|c174984_g2|c152773_g3|c171357_g2|c146711_g1|c281208_g1|c161166_g6|c129788_g1|c151674_g1|c159055_g1|c130838_g1|c148897_g1|c140907_g1|c118350_g1|c137036_g1	http://www.genome.jp/kegg-bin/show_pathway?ko04626/K09487%09red/K13412%09red/K04079%09red/K02358%09red/K13448%09red/K02183%09red
Drug metabolism - cytochrome P450	KEGG PATHWAY	ko00982	10	317	0.466636	1	c108565_g1|c151926_g1|c101955_g1|c123792_g1|c146250_g1|c281421_g1|c141488_g1|c134704_g1|c155081_g1|c148111_g1	http://www.genome.jp/kegg-bin/show_pathway?ko00982/K00121%09red/K00799%09red
Long-term depression	KEGG PATHWAY	ko04730	17	552	0.470843	1	c141663_g1|c156714_g1|c93582_g1|c121686_g1|c123627_g1|c147644_g1|c145819_g1|c129665_g1|c134858_g1|c143554_g2|c133345_g1|c105929_g1|c173510_g4|c159892_g1|c131204_g1|c104163_g1|c129593_g1	http://www.genome.jp/kegg-bin/show_pathway?ko04730/K03456%09red/K02677%09red/K04382%09red/K04534%09red/K07376%09red/K04371%09red/K04630%09red/K07827%09red
Vasopressin-regulated water reabsorption	KEGG PATHWAY	ko04962	12	385	0.471342	1	c145527_g1|c280274_g1|c94886_g1|c152028_g1|c153840_g2|c112895_g1|c82105_g2|c82105_g1|c35530_g1|c256061_g1|c141929_g1|c45955_g1	http://www.genome.jp/kegg-bin/show_pathway?ko04962/K04345%09red/K07889%09red/K12462%09red/K10418%09red/K09866%09red/K07904%09red
Primary bile acid biosynthesis	KEGG PATHWAY	ko00120	3	86	0.473541	1	c18698_g1|c81929_g1|c181225_g1	http://www.genome.jp/kegg-bin/show_pathway?ko00120/K12405%09red/K08764%09red
Polycyclic aromatic hydrocarbon degradation	KEGG PATHWAY	ko00624	1	21	0.473805	1	c154036_g1	http://www.genome.jp/kegg-bin/show_pathway?ko00624/K00517%09red
Betalain biosynthesis	KEGG PATHWAY	ko00965	1	21	0.473805	1	c228938_g1	http://www.genome.jp/kegg-bin/show_pathway?ko00965/K15777%09red
Ribosome biogenesis in eukaryotes	KEGG PATHWAY	ko03008	22	722	0.477437	1	c133829_g1|c119354_g1|c147175_g1|c253446_g1|c89675_g1|c152365_g1|c158217_g3|c41022_g1|c140930_g1|c139522_g1|c94766_g1|c44495_g1|c115354_g1|c148124_g1|c170669_g2|c170669_g3|c135793_g1|c66637_g1|c169710_g2|c143690_g1|c22338_g1|c18652_g1	http://www.genome.jp/kegg-bin/show_pathway?ko03008/K14563%09red/K03097%09red/K12845%09red/K11883%09red/K11130%09red/K14525%09red/K11128%09red/K07936%09red/K03115%09red/K14538%09red/K06943%09red/K11131%09red/K14537%09red
Ascorbate and aldarate metabolism	KEGG PATHWAY	ko00053	9	287	0.479846	1	c148489_g2|c83652_g1|c135079_g1|c172026_g2|c147791_g1|c155078_g1|c255674_g1|c162736_g1|c144365_g1	http://www.genome.jp/kegg-bin/show_pathway?ko00053/K00128%09red/K10046%09red/K00012%09red/K00469%09red/K14085%09red
Circadian rhythm - plant	KEGG PATHWAY	ko04712	4	122	0.49185	1	c115354_g1|c135793_g1|c170623_g1|c143690_g1	http://www.genome.jp/kegg-bin/show_pathway?ko04712/K03097%09red/K03115%09red/K12133%09red
Leukocyte transendothelial migration	KEGG PATHWAY	ko04670	23	763	0.495771	1	c163279_g3|c125840_g1|c155703_g1|c161589_g3|c214047_g1|c128408_g1|c138298_g1|c150494_g2|c173616_g1|c157090_g1|c8179_g1|c104163_g1|c168909_g1|c92463_g1|c171566_g4|c105929_g1|c137765_g1|c131815_g1|c135756_g1|c167883_g1|c170225_g4|c176468_g1|c129665_g1	http://www.genome.jp/kegg-bin/show_pathway?ko04670/K04353%09red/K12755%09red/K04513%09red/K05699%09red/K02677%09red/K05692%09red/K04392%09red/K04630%09red/K07836%09red
Chemical carcinogenesis	KEGG PATHWAY	ko05204	10	325	0.496966	1	c108565_g1|c151926_g1|c101955_g1|c123792_g1|c146250_g1|c281421_g1|c141488_g1|c134704_g1|c155081_g1|c148111_g1	http://www.genome.jp/kegg-bin/show_pathway?ko05204/K00121%09red/K00799%09red
Pentose phosphate pathway	KEGG PATHWAY	ko00030	14	460	0.497315	1	c132764_g1|c133162_g1|c118943_g1|c135251_g1|c123056_g1|c107024_g1|c1087_g1|c141813_g1|c140940_g1|c178486_g3|c80893_g1|c163876_g1|c123328_g1|c150563_g1	http://www.genome.jp/kegg-bin/show_pathway?ko00030/K03841%09red/K00850%09red/K00615%09red/K01623%09red/K00616%09red/K01810%09red/K00036%09red/K00033%09red
Biosynthesis of unsaturated fatty acids	KEGG PATHWAY	ko01040	8	258	0.498762	1	c141895_g1|c173202_g1|c152880_g1|c141205_g1|c145048_g1|c143794_g1|c143600_g1|c141094_g1	http://www.genome.jp/kegg-bin/show_pathway?ko01040/K00059%09red/K00232%09red/K10257%09red/K10256%09red/K07513%09red/K00507%09red
Serotonergic synapse	KEGG PATHWAY	ko04726	17	563	0.502466	1	c123627_g1|c280274_g1|c121686_g1|c147644_g1|c129665_g1|c134858_g1|c152028_g1|c143554_g2|c82105_g2|c105929_g1|c82105_g1|c173510_g4|c167099_g1|c159892_g1|c150525_g1|c149059_g1|c104163_g1	http://www.genome.jp/kegg-bin/show_pathway?ko04726/K04345%09red/K04536%09red/K04534%09red/K04371%09red/K02677%09red/K04630%09red/K07825%09red/K07827%09red
Linoleic acid metabolism	KEGG PATHWAY	ko00591	3	91	0.509824	1	c151545_g1|c136282_g1|c23711_g1	http://www.genome.jp/kegg-bin/show_pathway?ko00591/K14621%09red
Tight junction	KEGG PATHWAY	ko04530	25	840	0.518169	1	c141663_g1|c163279_g3|c145819_g1|c128408_g1|c150494_g2|c157090_g1|c133345_g1|c104163_g1|c115354_g1|c172927_g2|c121686_g1|c135793_g1|c105929_g1|c143690_g1|c183107_g1|c168909_g1|c131815_g1|c135756_g1|c93582_g1|c167883_g1|c170225_g4|c129593_g1|c146464_g2|c131204_g1|c129665_g1	http://www.genome.jp/kegg-bin/show_pathway?ko04530/K05699%09red/K12755%09red/K03456%09red/K04513%09red/K02677%09red/K04382%09red/K05692%09red/K17751%09red/K18051%09red/K04456%09red/K03115%09red/K04630%09red/K07827%09red/K03097%09red
Glycerolipid metabolism	KEGG PATHWAY	ko00561	11	366	0.522876	1	c155078_g1|c83652_g1|c135079_g1|c148489_g2|c156923_g1|c149870_g1|c145900_g1|c162736_g1|c151608_g2|c144365_g1|c178372_g2	http://www.genome.jp/kegg-bin/show_pathway?ko00561/K00679%09red/K00128%09red/K13508%09red/K14085%09red/K07407%09red/K14073%09red
Metabolism of xenobiotics by cytochrome P450	KEGG PATHWAY	ko00980	10	335	0.534203	1	c108565_g1|c151926_g1|c101955_g1|c123792_g1|c146250_g1|c281421_g1|c141488_g1|c134704_g1|c155081_g1|c148111_g1	http://www.genome.jp/kegg-bin/show_pathway?ko00980/K00121%09red/K00799%09red
Biotin metabolism	KEGG PATHWAY	ko00780	2	60	0.535628	1	c164444_g3|c141895_g1	http://www.genome.jp/kegg-bin/show_pathway?ko00780/K00059%09red/K09458%09red
Carbon fixation pathways in prokaryotes	KEGG PATHWAY	ko00720	16	543	0.542698	1	c152932_g2|c204784_g1|c146603_g1|c162196_g1|c131171_g1|c141555_g1|c66362_g1|c143850_g1|c151140_g1|c120300_g2|c151318_g1|c169412_g1|c125585_g1|c1071_g1|c90855_g1|c150211_g2	http://www.genome.jp/kegg-bin/show_pathway?ko00720/K00297%09red/K01681%09red/K01966%09red/K01965%09red/K00239%09red/K01847%09red/K00626%09red/K00031%09red
Long-term potentiation	KEGG PATHWAY	ko04720	26	885	0.543392	1	c280274_g1|c125840_g1|c20789_g1|c50865_g1|c214047_g1|c82105_g1|c159892_g1|c147966_g2|c138298_g1|c173616_g1|c152773_g2|c152773_g3|c173510_g4|c150583_g1|c104163_g1|c146711_g1|c281208_g1|c121686_g1|c92463_g1|c129788_g1|c41427_g1|c123627_g1|c167074_g1|c82105_g2|c152028_g1|c137036_g1	http://www.genome.jp/kegg-bin/show_pathway?ko04720/K04353%09red/K04345%09red/K02677%09red/K06268%09red/K04371%09red/K04373%09red/K07827%09red/K06269%09red/K07836%09red/K02183%09red
Histidine metabolism	KEGG PATHWAY	ko00340	6	200	0.544482	1	c148489_g2|c83652_g1|c135079_g1|c155078_g1|c162736_g1|c144365_g1	http://www.genome.jp/kegg-bin/show_pathway?ko00340/K00128%09red/K14085%09red
Glycosphingolipid biosynthesis - globo series	KEGG PATHWAY	ko00603	3	98	0.558298	1	c151608_g2|c149870_g1|c134321_g1	http://www.genome.jp/kegg-bin/show_pathway?ko00603/K07407%09red/K12373%09red
Propanoate metabolism	KEGG PATHWAY	ko00640	14	481	0.562531	1	c1071_g1|c162196_g1|c144805_g1|c151817_g1|c132940_g1|c117481_g1|c66362_g1|c131171_g1|c133471_g1|c204784_g1|c169412_g1|c82075_g1|c152348_g1|c146457_g1	http://www.genome.jp/kegg-bin/show_pathway?ko00640/K00140%09red/K01900%09red/K00249%09red/K01966%09red/K01965%09red/K07511%09red/K01847%09red/K00626%09red
Ovarian steroidogenesis	KEGG PATHWAY	ko04913	4	134	0.563344	1	c82105_g2|c280274_g1|c82105_g1|c152028_g1	http://www.genome.jp/kegg-bin/show_pathway?ko04913/K04345%09red
Bisphenol degradation	KEGG PATHWAY	ko00363	1	28	0.571043	1	c154036_g1	http://www.genome.jp/kegg-bin/show_pathway?ko00363/K00517%09red
Butirosin and neomycin biosynthesis	KEGG PATHWAY	ko00524	1	28	0.571043	1	c142241_g1	http://www.genome.jp/kegg-bin/show_pathway?ko00524/K00845%09red
Epstein-Barr virus infection	KEGG PATHWAY	ko05169	53	1824	0.573695	1	c140500_g1|c280274_g1|c92783_g1|c147175_g1|c82105_g2|c89329_g1|c115354_g1|c88240_g1|c15946_g2|c166315_g3|c166315_g2|c15946_g1|c150001_g3|c150001_g4|c162743_g1|c162743_g2|c166315_g4|c141989_g1|c158217_g3|c177875_g1|c144255_g1|c167114_g5|c94409_g1|c93474_g1|c154002_g1|c44495_g1|c153048_g1|c153048_g2|c156950_g2|c163983_g10|c102087_g1|c154347_g1|c135176_g1|c135793_g1|c66637_g1|c110641_g1|c108668_g1|c…	http://www.genome.jp/kegg-bin/show_pathway?ko05169/K15979%09red/K04345%09red/K03066%09red/K03062%09red/K03037%09red/K03097%09red/K03025%09red/K04456%09red/K03083%09red/K06067%09red/K03014%09red/K03006%09red/K07936%09red/K03115%09red/K03029%09red/K11838%09red/K02206%09red/K03032%09red/K06630%09red/K03283%09red
Viral carcinogenesis	KEGG PATHWAY	ko05203	47	1623	0.580733	1	c280274_g1|c155703_g1|c106610_g1|c141989_g1|c92783_g1|c82105_g2|c128408_g1|c159892_g1|c45507_g1|c150001_g3|c150001_g4|c139087_g1|c156982_g1|c113883_g1|c120803_g1|c94409_g1|c93474_g1|c154002_g1|c8179_g1|c173510_g4|c153048_g1|c153048_g2|c137891_g1|c156950_g2|c121686_g1|c146426_g1|c161589_g3|c135176_g1|c135790_g1|c110641_g1|c137765_g1|c89329_g1|c171566_g4|c123627_g1|c131815_g1|c128700_g1|c148646_g2|…	http://www.genome.jp/kegg-bin/show_pathway?ko05203/K11254%09red/K04345%09red/K11594%09red/K11252%09red/K04513%09red/K05699%09red/K06067%09red/K04371%09red/K03062%09red/K11838%09red/K04392%09red/K02216%09red/K02146%09red/K02206%09red/K07827%09red/K15979%09red/K06630%09red/K05768%09red
Sesquiterpenoid and triterpenoid biosynthesis	KEGG PATHWAY	ko00909	1	29	0.583383	1	c93595_g1	http://www.genome.jp/kegg-bin/show_pathway?ko00909/K00801%09red
Cell cycle - yeast	KEGG PATHWAY	ko04111	19	662	0.585341	1	c135151_g1|c124719_g1|c124719_g2|c113839_g1|c148646_g2|c141663_g1|c145168_g1|c145819_g1|c133254_g2|c129593_g1|c303341_g1|c90335_g1|c133345_g1|c93582_g1|c4413_g1|c136509_g1|c131204_g1|c155819_g1|c63491_g1	http://www.genome.jp/kegg-bin/show_pathway?ko04111/K03868%09red/K02216%09red/K03094%09red/K04382%09red/K03456%09red/K03347%09red/K02179%09red/K06685%09red
Fatty acid metabolism	KEGG PATHWAY	ko01212	20	699	0.591298	1	c136257_g1|c164444_g3|c141895_g1|c131171_g1|c173202_g1|c173544_g1|c147588_g1|c117481_g1|c141094_g1|c83737_g1|c133471_g1|c152880_g1|c135638_g1|c141205_g1|c148892_g2|c145048_g1|c4427_g1|c143794_g1|c143600_g1|c171930_g2	http://www.genome.jp/kegg-bin/show_pathway?ko01212/K00059%09red/K07509%09red/K00626%09red/K00249%09red/K10257%09red/K00232%09red/K10527%09red/K10256%09red/K01897%09red/K07511%09red/K07513%09red/K00507%09red/K00632%09red/K09458%09red
Steroid biosynthesis	KEGG PATHWAY	ko00100	7	250	0.609884	1	c81934_g1|c144772_g1|c277958_g1|c106943_g1|c110700_g1|c93595_g1|c159641_g1	http://www.genome.jp/kegg-bin/show_pathway?ko00100/K01853%09red/K00559%09red/K00213%09red/K00801%09red/K09828%09red
Sulfur metabolism	KEGG PATHWAY	ko00920	5	179	0.612419	1	c145501_g1|c118284_g1|c83394_g1|c149600_g1|c122830_g1	http://www.genome.jp/kegg-bin/show_pathway?ko00920/K00380%09red/K00640%09red/K01738%09red/K08738%09red
beta-Alanine metabolism	KEGG PATHWAY	ko00410	12	428	0.61376	1	c148489_g2|c83652_g1|c135079_g1|c151817_g1|c132940_g1|c117481_g1|c133471_g1|c155078_g1|c144365_g1|c162736_g1|c82075_g1|c152348_g1	http://www.genome.jp/kegg-bin/show_pathway?ko00410/K00128%09red/K07511%09red/K00140%09red/K00249%09red/K14085%09red
Aminobenzoate degradation	KEGG PATHWAY	ko00627	2	72	0.631861	1	c117481_g1|c154036_g1	http://www.genome.jp/kegg-bin/show_pathway?ko00627/K07511%09red/K00517%09red
Pentose and glucuronate interconversions	KEGG PATHWAY	ko00040	10	364	0.635667	1	c148489_g2|c135079_g1|c137389_g1|c126539_g1|c155078_g1|c255674_g1|c137237_g1|c132789_g1|c162736_g1|c144365_g1	http://www.genome.jp/kegg-bin/show_pathway?ko00040/K17743%09red/K01184%09red/K01805%09red/K00008%09red/K00128%09red/K00012%09red
Nicotine addiction	KEGG PATHWAY	ko05033	1	34	0.639958	1	c163121_g2	http://www.genome.jp/kegg-bin/show_pathway?ko05033/K15015%09red
Geraniol degradation	KEGG PATHWAY	ko00281	1	35	0.650315	1	c83737_g1	http://www.genome.jp/kegg-bin/show_pathway?ko00281/K00632%09red
Stilbenoid, diarylheptanoid and gingerol biosynthesis	KEGG PATHWAY	ko00945	1	35	0.650315	1	c154036_g1	http://www.genome.jp/kegg-bin/show_pathway?ko00945/K00517%09red
Zeatin biosynthesis	KEGG PATHWAY	ko00908	1	35	0.650315	1	c158797_g2	http://www.genome.jp/kegg-bin/show_pathway?ko00908/K13495%09red
Inflammatory mediator regulation of TRP channels	KEGG PATHWAY	ko04750	15	548	0.653437	1	c146711_g1|c82105_g2|c147966_g2|c280274_g1|c281208_g1|c82105_g1|c152028_g1|c129788_g1|c152773_g2|c152773_g3|c146464_g2|c41427_g1|c137036_g1|c150583_g1|c104163_g1	http://www.genome.jp/kegg-bin/show_pathway?ko04750/K18051%09red/K04345%09red/K02677%09red/K06269%09red/K02183%09red
Pyruvate metabolism	KEGG PATHWAY	ko00620	24	866	0.65385	1	c131171_g1|c155078_g1|c109975_g1|c113952_g1|c83652_g1|c152436_g1|c77610_g1|c50465_g1|c140152_g1|c205698_g1|c148489_g2|c67291_g1|c139131_g1|c90316_g1|c135079_g1|c115384_g1|c63862_g1|c144986_g1|c156896_g1|c136042_g1|c149161_g1|c145683_g2|c162736_g1|c144365_g1	http://www.genome.jp/kegg-bin/show_pathway?ko00620/K00128%09red/K01069%09red/K01638%09red/K01067%09red/K00138%09red/K01596%09red/K01610%09red/K00382%09red/K14085%09red/K00025%09red/K00026%09red/K00626%09red/K00101%09red
Carbohydrate digestion and absorption	KEGG PATHWAY	ko04973	6	226	0.659132	1	c131712_g1|c155963_g1|c151163_g1|c154057_g1|c183107_g1|c143043_g2	http://www.genome.jp/kegg-bin/show_pathway?ko04973/K01539%09red/K04456%09red/K01176%09red
Chagas disease (American trypanosomiasis)	KEGG PATHWAY	ko05142	20	728	0.660383	1	c141663_g1|c207728_g1|c131204_g1|c170028_g2|c93582_g1|c123627_g1|c147644_g1|c145819_g1|c129665_g1|c129593_g1|c134858_g1|c158632_g1|c105929_g1|c159892_g1|c173510_g4|c130248_g2|c183107_g1|c143554_g2|c150807_g3|c133345_g1	http://www.genome.jp/kegg-bin/show_pathway?ko05142/K08057%09red/K04382%09red/K04534%09red/K04371%09red/K04456%09red/K03456%09red/K04630%09red/K04636%09red
Tryptophan metabolism	KEGG PATHWAY	ko00380	11	408	0.661498	1	c148489_g2|c83652_g1|c142768_g1|c135079_g1|c131171_g1|c117481_g1|c138724_g1|c155078_g1|c162736_g1|c140326_g1|c144365_g1	http://www.genome.jp/kegg-bin/show_pathway?ko00380/K03781%09red/K03782%09red/K00164%09red/K00128%09red/K14085%09red/K07511%09red/K00626%09red
Influenza A	KEGG PATHWAY	ko05164	31	1117	0.664192	1	c163279_g3|c147201_g1|c159892_g1|c138922_g1|c15946_g2|c166315_g3|c166315_g2|c15946_g1|c162743_g1|c162743_g2|c166315_g4|c135937_g1|c177875_g1|c144255_g1|c157090_g1|c167114_g5|c173510_g4|c118284_g1|c168909_g1|c133445_g1|c164363_g1|c154347_g1|c163983_g10|c183107_g1|c150494_g2|c150018_g1|c123627_g1|c164363_g4|c82796_g1|c106321_g1|c125464_g2	http://www.genome.jp/kegg-bin/show_pathway?ko05164/K09643%09red/K05692%09red/K03083%09red/K08738%09red/K14754%09red/K04456%09red/K12812%09red/K14298%09red/K04371%09red/K03237%09red/K03283%09red
ECM-receptor interaction	KEGG PATHWAY	ko04512	1	37	0.670145	1	c161971_g1	http://www.genome.jp/kegg-bin/show_pathway?ko04512/K06252%09red
Hedgehog signaling pathway	KEGG PATHWAY	ko04340	9	339	0.671739	1	c280274_g1|c152028_g1|c82105_g2|c82105_g1|c255949_g1|c158009_g1|c162743_g1|c162743_g2|c150018_g1	http://www.genome.jp/kegg-bin/show_pathway?ko04340/K08959%09red/K04345%09red/K03083%09red/K02218%09red
Chemokine signaling pathway	KEGG PATHWAY	ko04062	32	1159	0.676633	1	c280274_g1|c125840_g1|c155703_g1|c161589_g3|c82105_g2|c82105_g1|c159892_g1|c162743_g1|c162743_g2|c138298_g1|c121686_g1|c173616_g1|c173510_g4|c8179_g1|c959_g1|c92463_g1|c171566_g4|c105929_g1|c131815_g1|c150525_g1|c167099_g1|c183107_g1|c149059_g1|c123627_g1|c150018_g1|c214047_g1|c137765_g1|c170225_g4|c152028_g1|c151084_g1|c176468_g1|c129665_g1	http://www.genome.jp/kegg-bin/show_pathway?ko04062/K04353%09red/K04345%09red/K04513%09red/K04536%09red/K03083%09red/K04371%09red/K04456%09red/K04392%09red/K04630%09red/K07825%09red/K07827%09red/K07836%09red/K00910%09red
NOD-like receptor signaling pathway	KEGG PATHWAY	ko04621	9	345	0.690966	1	c123627_g1|c148897_g1|c140907_g1|c174007_g1|c302471_g1|c171357_g2|c173510_g4|c159892_g1|c165883_g1	http://www.genome.jp/kegg-bin/show_pathway?ko04621/K04371%09red/K09487%09red/K04079%09red
RNA degradation	KEGG PATHWAY	ko03018	18	676	0.703745	1	c124466_g1|c139628_g1|c159598_g1|c25055_g1|c167388_g1|c164414_g2|c164414_g1|c162986_g1|c145082_g2|c135283_g1|c153111_g1|c151942_g2|c155504_g1|c143010_g2|c166460_g5|c123389_g2|c123389_g1|c135710_g1	http://www.genome.jp/kegg-bin/show_pathway?ko03018/K12614%09red/K04043%09red/K04077%09red/K13126%09red/K01689%09red
Fatty acid biosynthesis	KEGG PATHWAY	ko00061	6	241	0.716393	1	c136257_g1|c164444_g3|c141895_g1|c135638_g1|c147588_g1|c148892_g2	http://www.genome.jp/kegg-bin/show_pathway?ko00061/K01897%09red/K00059%09red/K09458%09red
Ether lipid metabolism	KEGG PATHWAY	ko00565	5	203	0.716647	1	c87103_g1|c151545_g1|c144246_g1|c136282_g1|c23711_g1	http://www.genome.jp/kegg-bin/show_pathway?ko00565/K16795%09red/K14621%09red/K01114%09red
Photosynthesis	KEGG PATHWAY	ko00195	2	85	0.717733	1	c153923_g1|c171322_g2	http://www.genome.jp/kegg-bin/show_pathway?ko00195/K14332%09red/K08901%09red
cAMP signaling pathway	KEGG PATHWAY	ko04024	39	1433	0.720859	1	c280274_g1|c125840_g1|c155703_g1|c161589_g3|c214047_g1|c41427_g1|c123627_g1|c159892_g1|c147966_g2|c138298_g1|c173616_g1|c173202_g1|c155963_g1|c152773_g2|c152773_g3|c173510_g4|c8179_g1|c260860_g1|c150583_g1|c146711_g1|c281208_g1|c92463_g1|c171566_g4|c105929_g1|c131712_g1|c183107_g1|c129788_g1|c143043_g2|c82105_g2|c131815_g1|c135756_g1|c170225_g4|c152028_g1|c137765_g1|c82105_g1|c176468_g1|c154057_g…	http://www.genome.jp/kegg-bin/show_pathway?ko04024/K04353%09red/K04345%09red/K04513%09red/K12755%09red/K01539%09red/K00232%09red/K04371%09red/K04456%09red/K04392%09red/K05850%09red/K04630%09red/K06269%09red/K07836%09red/K02183%09red
Protein digestion and absorption	KEGG PATHWAY	ko04974	5	205	0.724357	1	c131712_g1|c143043_g2|c140325_g1|c154057_g1|c155963_g1	http://www.genome.jp/kegg-bin/show_pathway?ko04974/K01539%09red/K01298%09red
Fructose and mannose metabolism	KEGG PATHWAY	ko00051	10	399	0.740382	1	c143608_g2|c118943_g1|c231661_g1|c141617_g1|c28545_g1|c133162_g1|c137389_g1|c1087_g1|c137237_g1|c123328_g1	http://www.genome.jp/kegg-bin/show_pathway?ko00051/K03841%09red/K00850%09red/K01103%09red/K01803%09red/K01805%09red/K00008%09red/K01711%09red/K01623%09red/K17497%09red
Cholinergic synapse	KEGG PATHWAY	ko04725	18	695	0.744096	1	c123627_g1|c280274_g1|c121686_g1|c147644_g1|c129665_g1|c134858_g1|c152028_g1|c143554_g2|c82105_g2|c159892_g1|c105929_g1|c82105_g1|c173510_g4|c167099_g1|c183107_g1|c150525_g1|c149059_g1|c104163_g1	http://www.genome.jp/kegg-bin/show_pathway?ko04725/K04345%09red/K04536%09red/K04534%09red/K04371%09red/K04456%09red/K02677%09red/K04630%09red/K07825%09red/K07827%09red
Bacterial secretion system	KEGG PATHWAY	ko03070	1	46	0.746355	1	c114388_g1	http://www.genome.jp/kegg-bin/show_pathway?ko03070/K03106%09red
Biosynthesis of ansamycins	KEGG PATHWAY	ko01051	1	47	0.753653	1	c150563_g1	http://www.genome.jp/kegg-bin/show_pathway?ko01051/K00615%09red
Meiosis - yeast	KEGG PATHWAY	ko04113	13	516	0.753932	1	c141663_g1|c147966_g2|c280274_g1|c148646_g2|c93582_g1|c145819_g1|c129593_g1|c152028_g1|c82105_g2|c133345_g1|c82105_g1|c131204_g1|c150583_g1	http://www.genome.jp/kegg-bin/show_pathway?ko04113/K04345%09red/K04382%09red/K03456%09red/K06269%09red/K02216%09red
Herpes simplex infection	KEGG PATHWAY	ko05168	23	884	0.757829	1	c132594_g1|c113839_g1|c155819_g1|c135151_g1|c83584_g1|c147966_g2|c134708_g1|c90335_g1|c94409_g1|c154002_g1|c118284_g1|c150583_g1|c115354_g1|c135793_g1|c108668_g1|c143690_g1|c124719_g1|c124719_g2|c139258_g1|c123137_g1|c136509_g1|c125464_g2|c63491_g1	http://www.genome.jp/kegg-bin/show_pathway?ko05168/K15410%09red/K03094%09red/K03097%09red/K08738%09red/K03006%09red/K12881%09red/K03115%09red/K03347%09red/K12896%09red/K11838%09red/K02206%09red/K06269%09red/K12892%09red/K03237%09red
Carotenoid biosynthesis	KEGG PATHWAY	ko00906	1	48	0.76074	1	c160173_g1	http://www.genome.jp/kegg-bin/show_pathway?ko00906/K09840%09red
Thiamine metabolism	KEGG PATHWAY	ko00730	1	50	0.774309	1	c229308_g1	http://www.genome.jp/kegg-bin/show_pathway?ko00730/K03150%09red
Ubiquinone and other terpenoid-quinone biosynthesis	KEGG PATHWAY	ko00130	2	96	0.776615	1	c283096_g1|c13103_g1	http://www.genome.jp/kegg-bin/show_pathway?ko00130/K00457%09red
Non-alcoholic fatty liver disease (NAFLD)	KEGG PATHWAY	ko04932	28	1081	0.782991	1	c107569_g1|c155703_g1|c161589_g3|c254882_g1|c162743_g1|c162743_g2|c106939_g1|c164416_g3|c133230_g1|c122722_g1|c8179_g1|c118284_g1|c304058_g1|c208115_g1|c143695_g1|c156942_g1|c306700_g1|c171566_g4|c125464_g2|c183107_g1|c150018_g1|c137765_g1|c3605_g1|c139861_g2|c132043_g1|c176468_g1|c43098_g1|c64988_g1	http://www.genome.jp/kegg-bin/show_pathway?ko04932/K02256%09red/K03962%09red/K00411%09red/K00412%09red/K00413%09red/K02267%09red/K03942%09red/K03941%09red/K03940%09red/K03083%09red/K08738%09red/K04456%09red/K04392%09red/K00236%09red/K00237%09red/K02261%09red/K02262%09red/K02265%09red/K03237%09red
Methane metabolism	KEGG PATHWAY	ko00680	11	458	0.792194	1	c167388_g1|c118943_g1|c133162_g1|c135283_g1|c151926_g1|c1087_g1|c25055_g1|c153111_g1|c151942_g2|c110679_g2|c123328_g1	http://www.genome.jp/kegg-bin/show_pathway?ko00680/K03841%09red/K00850%09red/K01689%09red/K01623%09red/K00121%09red/K15633%09red
Endocytosis	KEGG PATHWAY	ko04144	43	1635	0.799426	1	c137613_g1|c319229_g1|c132661_g1|c130601_g1|c35530_g1|c15946_g2|c166315_g3|c166315_g2|c15946_g1|c166315_g4|c144255_g1|c100188_g1|c152188_g1|c177875_g1|c132103_g1|c256061_g1|c174677_g1|c167114_g5|c151084_g1|c146838_g1|c143540_g2|c119134_g1|c959_g1|c82163_g1|c154347_g1|c163983_g10|c156550_g1|c268845_g1|c146153_g1|c141929_g1|c164363_g1|c131815_g1|c164363_g4|c161401_g1|c170225_g4|c155817_g1|c16073_g1…	http://www.genome.jp/kegg-bin/show_pathway?ko04144/K00910%09red/K12482%09red/K12196%09red/K12194%09red/K04513%09red/K04646%09red/K03283%09red/K07889%09red/K07937%09red/K11827%09red/K12471%09red/K11824%09red/K07897%09red/K07904%09red
HIF-1 signaling pathway	KEGG PATHWAY	ko04066	28	1095	0.803149	1	c23142_g1|c135283_g1|c119276_g3|c144702_g4|c159892_g1|c158897_g2|c158897_g1|c139917_g1|c167388_g1|c25055_g1|c145263_g1|c144413_g1|c136703_g1|c173510_g4|c151942_g2|c104163_g1|c158689_g1|c129732_g1|c153746_g1|c144323_g1|c183107_g1|c123627_g1|c143608_g2|c303341_g1|c279117_g1|c153111_g1|c130254_g1|c83746_g1	http://www.genome.jp/kegg-bin/show_pathway?ko04066/K00134%09red/K03868%09red/K01689%09red/K02677%09red/K01103%09red/K02991%09red/K04688%09red/K04456%09red/K04371%09red/K04372%09red
Naphthalene degradation	KEGG PATHWAY	ko00626	1	55	0.80496	1	c151926_g1	http://www.genome.jp/kegg-bin/show_pathway?ko00626/K00121%09red
Aldosterone-regulated sodium reabsorption	KEGG PATHWAY	ko04960	9	391	0.813999	1	c123627_g1|c121686_g1|c155963_g1|c131712_g1|c173510_g4|c154057_g1|c159892_g1|c143043_g2|c104163_g1	http://www.genome.jp/kegg-bin/show_pathway?ko04960/K04371%09red/K01539%09red/K07827%09red/K02677%09red
Adherens junction	KEGG PATHWAY	ko04520	20	809	0.815883	1	c128408_g1|c123627_g1|c131815_g1|c163279_g3|c173510_g4|c155703_g1|c157090_g1|c170225_g4|c135793_g1|c115354_g1|c171566_g4|c137765_g1|c168909_g1|c176468_g1|c8179_g1|c161589_g3|c167883_g1|c159892_g1|c150494_g2|c143690_g1	http://www.genome.jp/kegg-bin/show_pathway?ko04520/K05699%09red/K04513%09red/K03097%09red/K05692%09red/K04392%09red/K04371%09red/K03115%09red
Glycosphingolipid biosynthesis - ganglio series	KEGG PATHWAY	ko00604	1	57	0.816022	1	c134321_g1	http://www.genome.jp/kegg-bin/show_pathway?ko00604/K12373%09red
GnRH signaling pathway	KEGG PATHWAY	ko04912	16	665	0.825354	1	c146711_g1|c82105_g2|c280274_g1|c121686_g1|c281208_g1|c82105_g1|c152028_g1|c145283_g1|c152773_g2|c152773_g3|c41427_g1|c173510_g4|c123627_g1|c159892_g1|c137036_g1|c129788_g1	http://www.genome.jp/kegg-bin/show_pathway?ko04912/K07763%09red/K04345%09red/K07827%09red/K04371%09red/K02183%09red
SNARE interactions in vesicular transport	KEGG PATHWAY	ko04130	3	152	0.825888	1	c148245_g1|c135287_g1|c145701_g1	http://www.genome.jp/kegg-bin/show_pathway?ko04130/K08513%09red/K08512%09red/K08515%09red
Primary immunodeficiency	KEGG PATHWAY	ko05340	1	59	0.826456	1	c117087_g1	http://www.genome.jp/kegg-bin/show_pathway?ko05340/K03648%09red
B cell receptor signaling pathway	KEGG PATHWAY	ko04662	16	668	0.830224	1	c123627_g1|c137765_g1|c121686_g1|c167074_g1|c155703_g1|c161589_g3|c171566_g4|c159892_g1|c176468_g1|c8179_g1|c183107_g1|c173510_g4|c50865_g1|c162743_g1|c162743_g2|c150018_g1	http://www.genome.jp/kegg-bin/show_pathway?ko04662/K03083%09red/K04456%09red/K04392%09red/K04371%09red/K07827%09red/K06268%09red
Cell adhesion molecules (CAMs)	KEGG PATHWAY	ko04514	1	60	0.831449	1	c171333_g1	http://www.genome.jp/kegg-bin/show_pathway?ko04514/K06793%09red
Other glycan degradation	KEGG PATHWAY	ko00511	4	197	0.832345	1	c149589_g1|c134321_g1|c65440_g1|c86112_g1	http://www.genome.jp/kegg-bin/show_pathway?ko00511/K17108%09red/K01201%09red/K12373%09red/K12311%09red
Lysine degradation	KEGG PATHWAY	ko00310	12	518	0.835116	1	c148489_g2|c83652_g1|c135079_g1|c131171_g1|c117481_g1|c145574_g1|c132215_g1|c144365_g1|c155078_g1|c162736_g1|c140326_g1|c125661_g1	http://www.genome.jp/kegg-bin/show_pathway?ko00310/K00658%09red/K00164%09red/K00128%09red/K11420%09red/K14085%09red/K07511%09red/K00626%09red
Basal cell carcinoma	KEGG PATHWAY	ko05217	3	155	0.835531	1	c162743_g1|c162743_g2|c150018_g1	http://www.genome.jp/kegg-bin/show_pathway?ko05217/K03083%09red
HTLV-I infection	KEGG PATHWAY	ko05166	34	1354	0.850429	1	c119708_g1|c280274_g1|c147823_g1|c147175_g1|c50865_g1|c82105_g2|c82105_g1|c134047_g1|c162743_g1|c162743_g2|c118924_g1|c15305_g1|c170028_g2|c158217_g3|c150018_g1|c149293_g2|c149293_g1|c121686_g1|c144165_g1|c66637_g1|c158632_g1|c130248_g2|c143779_g1|c183107_g1|c152339_g1|c160090_g1|c167074_g1|c44495_g1|c148646_g2|c144670_g1|c150807_g3|c152028_g1|c154247_g4|c154247_g6	http://www.genome.jp/kegg-bin/show_pathway?ko05166/K08054%09red/K04345%09red/K08057%09red/K05863%09red/K04456%09red/K03083%09red/K09420%09red/K09421%09red/K07936%09red/K02216%09red/K07827%09red/K06268%09red
Axon guidance	KEGG PATHWAY	ko04360	21	872	0.852	1	c122182_g1|c123627_g1|c131815_g1|c121686_g1|c167074_g1|c155703_g1|c170225_g4|c129665_g1|c161589_g3|c171566_g4|c105929_g1|c137765_g1|c176468_g1|c8179_g1|c159892_g1|c173510_g4|c162743_g2|c50865_g1|c162743_g1|c125105_g1|c150018_g1	http://www.genome.jp/kegg-bin/show_pathway?ko04360/K04513%09red/K04371%09red/K03083%09red/K04630%09red/K04392%09red/K05765%09red/K07827%09red/K06268%09red
Insulin signaling pathway	KEGG PATHWAY	ko04910	37	1467	0.85325	1	c146711_g1|c280274_g1|c23142_g1|c82105_g2|c119276_g3|c41427_g1|c159892_g1|c162743_g1|c162743_g2|c147966_g2|c152436_g1|c145263_g1|c159448_g1|c133162_g1|c158897_g2|c152773_g2|c152773_g3|c173510_g4|c158897_g1|c150583_g1|c205698_g1|c281208_g1|c120498_g1|c121686_g1|c153746_g1|c82834_g1|c139917_g1|c144323_g1|c183107_g1|c129788_g1|c150018_g1|c123627_g1|c152028_g1|c279117_g1|c82105_g1|c145683_g2|c137036_…	http://www.genome.jp/kegg-bin/show_pathway?ko04910/K04739%09red/K04345%09red/K03841%09red/K02991%09red/K03083%09red/K04688%09red/K01596%09red/K04456%09red/K07827%09red/K04371%09red/K04372%09red/K06269%09red/K07192%09red/K02183%09red
Proteoglycans in cancer	KEGG PATHWAY	ko05205	44	1728	0.857822	1	c23142_g1|c280274_g1|c163279_g3|c108702_g1|c155703_g1|c161589_g3|c82105_g2|c151838_g1|c82105_g1|c123719_g2|c153866_g2|c159892_g1|c156202_g1|c158897_g2|c158897_g1|c147966_g2|c150494_g2|c162875_g1|c165357_g1|c156754_g1|c154870_g1|c157090_g1|c173510_g4|c8179_g1|c150583_g1|c104163_g1|c144323_g1|c152570_g2|c168909_g1|c121686_g1|c149347_g1|c153746_g1|c139917_g1|c65847_g1|c137765_g1|c183107_g1|c171566_g…	http://www.genome.jp/kegg-bin/show_pathway?ko05205/K04437%09red/K04513%09red/K04345%09red/K01365%09red/K02677%09red/K05692%09red/K02991%09red/K04688%09red/K04456%09red/K04392%09red/K04371%09red/K07827%09red/K06269%09red/K10380%09red
Caprolactam degradation	KEGG PATHWAY	ko00930	1	67	0.862603	1	c117481_g1	http://www.genome.jp/kegg-bin/show_pathway?ko00930/K07511%09red
MAPK signaling pathway	KEGG PATHWAY	ko04010	40	1602	0.875942	1	c280274_g1|c125840_g1|c155703_g1|c161589_g3|c20789_g1|c50865_g1|c214047_g1|c166315_g3|c119276_g3|c82105_g1|c123719_g2|c118093_g1|c15946_g2|c159892_g1|c166315_g2|c15946_g1|c166315_g4|c138298_g1|c177875_g1|c144255_g1|c173616_g1|c167114_g5|c173510_g4|c8179_g1|c104163_g1|c121686_g1|c92463_g1|c154347_g1|c163983_g10|c171566_g4|c183107_g1|c123627_g1|c167074_g1|c82105_g2|c137765_g1|c164363_g4|c164363_g1|…	http://www.genome.jp/kegg-bin/show_pathway?ko04010/K04353%09red/K04345%09red/K07827%09red/K04437%09red/K02677%09red/K06268%09red/K04411%09red/K04456%09red/K04392%09red/K04371%09red/K04373%09red/K04372%09red/K07836%09red/K03283%09red
MAPK signaling pathway - yeast	KEGG PATHWAY	ko04011	3	172	0.881876	1	c170225_g4|c131815_g1|c104163_g1	http://www.genome.jp/kegg-bin/show_pathway?ko04011/K02677%09red/K04513%09red
Regulation of actin cytoskeleton	KEGG PATHWAY	ko04810	35	1424	0.881994	1	c163279_g3|c149454_g2|c155703_g1|c161589_g3|c128408_g1|c159892_g1|c186914_g1|c147966_g2|c91703_g1|c150494_g2|c156982_g1|c141085_g1|c157090_g1|c138888_g2|c173510_g4|c8179_g1|c42203_g1|c150583_g1|c125105_g1|c113163_g1|c168909_g1|c138124_g1|c121686_g1|c171566_g4|c137765_g1|c144249_g1|c122182_g1|c123627_g1|c131815_g1|c135756_g1|c167883_g1|c170225_g4|c149960_g2|c176468_g1|c139724_g1	http://www.genome.jp/kegg-bin/show_pathway?ko04810/K05699%09red/K12755%09red/K04513%09red/K04371%09red/K05768%09red/K05692%09red/K05758%09red/K05759%09red/K04392%09red/K05765%09red/K07827%09red/K06269%09red/K05755%09red/K05756%09red/K05757%09red
Proteasome	KEGG PATHWAY	ko03050	18	784	0.884004	1	c133052_g1|c140500_g1|c93019_g1|c128700_g1|c140612_g1|c132372_g1|c13837_g1|c118093_g2|c110641_g1|c111105_g1|c102087_g1|c144630_g1|c115386_g1|c119561_g1|c120061_g1|c67463_g1|c144189_g1|c139495_g1	http://www.genome.jp/kegg-bin/show_pathway?ko03050/K03066%09red/K03029%09red/K03062%09red/K02726%09red/K02738%09red/K02729%09red/K02725%09red/K03037%09red/K02732%09red/K02731%09red/K02727%09red/K02737%09red/K03032%09red
Valine, leucine and isoleucine biosynthesis	KEGG PATHWAY	ko00290	1	73	0.884681	1	c140237_g1	http://www.genome.jp/kegg-bin/show_pathway?ko00290/K00826%09red
Fc gamma R-mediated phagocytosis	KEGG PATHWAY	ko04666	24	1015	0.885538	1	c155703_g1|c161589_g3|c144249_g1|c159892_g1|c186914_g1|c139917_g1|c156982_g1|c141085_g1|c173510_g4|c8179_g1|c42203_g1|c104163_g1|c125105_g1|c113163_g1|c138124_g1|c171566_g4|c183107_g1|c144323_g1|c122182_g1|c123627_g1|c137765_g1|c149960_g2|c176468_g1|c139724_g1	http://www.genome.jp/kegg-bin/show_pathway?ko04666/K02677%09red/K04688%09red/K05758%09red/K04371%09red/K04456%09red/K05768%09red/K05765%09red/K05757%09red/K05755%09red/K05756%09red/K04392%09red
Rap1 signaling pathway	KEGG PATHWAY	ko04015	38	1541	0.886687	1	c41427_g1|c163279_g3|c125840_g1|c155703_g1|c161589_g3|c214047_g1|c91703_g1|c159892_g1|c138888_g2|c138298_g1|c150494_g2|c149454_g2|c173616_g1|c157090_g1|c134858_g1|c143554_g2|c152773_g2|c152773_g3|c173510_g4|c8179_g1|c104163_g1|c146711_g1|c281208_g1|c168909_g1|c121686_g1|c92463_g1|c147644_g1|c171566_g4|c105929_g1|c131815_g1|c183107_g1|c129788_g1|c123627_g1|c137765_g1|c170225_g4|c176468_g1|c137036_…	http://www.genome.jp/kegg-bin/show_pathway?ko04015/K04353%09red/K05692%09red/K04513%09red/K04371%09red/K02677%09red/K04534%09red/K05759%09red/K04456%09red/K04392%09red/K04630%09red/K07827%09red/K07836%09red/K02183%09red
Cytosolic DNA-sensing pathway	KEGG PATHWAY	ko04623	2	127	0.888384	1	c110834_g1|c88240_g1	http://www.genome.jp/kegg-bin/show_pathway?ko04623/K03014%09red/K03025%09red
Bile secretion	KEGG PATHWAY	ko04976	11	517	0.894096	1	c82105_g2|c280274_g1|c82105_g1|c112895_g1|c155963_g1|c134893_g1|c131712_g1|c152028_g1|c154057_g1|c143043_g2|c97350_g1	http://www.genome.jp/kegg-bin/show_pathway?ko04976/K04345%09red/K09866%09red/K05658%09red/K01539%09red
RIG-I-like receptor signaling pathway	KEGG PATHWAY	ko04622	3	178	0.89522	1	c45507_g1|c113883_g1|c146426_g1	http://www.genome.jp/kegg-bin/show_pathway?ko04622/K11594%09red
Starch and sucrose metabolism	KEGG PATHWAY	ko00500	16	719	0.898204	1	c16102_g1|c140636_g1|c151163_g1|c143156_g1|c135251_g1|c173331_g1|c159848_g1|c83086_g2|c104097_g1|c169423_g6|c155806_g1|c255674_g1|c67852_g1|c142241_g1|c132789_g1|c66405_g1	http://www.genome.jp/kegg-bin/show_pathway?ko00500/K00845%09red/K15920%09red/K01188%09red/K16055%09red/K01176%09red/K01210%09red/K01810%09red/K05349%09red/K00012%09red/K00694%09red/K01184%09red
Folate biosynthesis	KEGG PATHWAY	ko00790	1	80	0.905997	1	c142651_g1	http://www.genome.jp/kegg-bin/show_pathway?ko00790/K01307%09red
Colorectal cancer	KEGG PATHWAY	ko05210	17	768	0.908138	1	c123627_g1|c131815_g1|c118284_g1|c121686_g1|c155703_g1|c170225_g4|c161589_g3|c171566_g4|c159892_g1|c137765_g1|c176468_g1|c8179_g1|c183107_g1|c173510_g4|c162743_g1|c162743_g2|c150018_g1	http://www.genome.jp/kegg-bin/show_pathway?ko05210/K04513%09red/K08738%09red/K03083%09red/K04456%09red/K04392%09red/K04371%09red/K07827%09red
Porphyrin and chlorophyll metabolism	KEGG PATHWAY	ko00860	3	185	0.909062	1	c261296_g1|c158041_g11|c139235_g1	http://www.genome.jp/kegg-bin/show_pathway?ko00860/K01845%09red/K01698%09red/K00643%09red
Base excision repair	KEGG PATHWAY	ko03410	4	233	0.911492	1	c117087_g1|c177481_g2|c139748_g1|c139748_g2	http://www.genome.jp/kegg-bin/show_pathway?ko03410/K03648%09red/K10802%09red
Butanoate metabolism	KEGG PATHWAY	ko00650	4	235	0.914708	1	c98411_g1|c152932_g2|c117481_g1|c131171_g1	http://www.genome.jp/kegg-bin/show_pathway?ko00650/K07511%09red/K00626%09red/K00074%09red/K00239%09red
Degradation of aromatic compounds	KEGG PATHWAY	ko01220	1	85	0.918766	1	c151926_g1	http://www.genome.jp/kegg-bin/show_pathway?ko01220/K00121%09red
Progesterone-mediated oocyte maturation	KEGG PATHWAY	ko04914	18	823	0.922069	1	c123627_g1|c159892_g1|c280274_g1|c121686_g1|c140907_g1|c174007_g1|c82105_g1|c20789_g1|c152028_g1|c302471_g1|c82105_g2|c94409_g1|c105929_g1|c171357_g2|c173510_g4|c183107_g1|c165883_g1|c129665_g1	http://www.genome.jp/kegg-bin/show_pathway?ko04914/K04345%09red/K04371%09red/K04456%09red/K04079%09red/K04630%09red/K02206%09red/K04373%09red/K07827%09red
Regulation of autophagy	KEGG PATHWAY	ko04140	3	193	0.922833	1	c146926_g1|c43156_g1|c116185_g2	http://www.genome.jp/kegg-bin/show_pathway?ko04140/K08341%09red
Retinol metabolism	KEGG PATHWAY	ko00830	3	193	0.922833	1	c151926_g1|c303650_g1|c9882_g1	http://www.genome.jp/kegg-bin/show_pathway?ko00830/K00121%09red/K07249%09red/K11147%09red
Lysine biosynthesis	KEGG PATHWAY	ko00300	1	87	0.923374	1	c83652_g1	http://www.genome.jp/kegg-bin/show_pathway?ko00300/K14085%09red
PI3K-Akt signaling pathway	KEGG PATHWAY	ko04151	55	2228	0.92339	1	c141663_g1|c155703_g1|c145819_g1|c92783_g1|c302471_g1|c183359_g1|c159892_g1|c165883_g1|c150001_g4|c162743_g1|c158897_g1|c141989_g1|c15305_g1|c139917_g1|c150001_g3|c152436_g1|c133345_g1|c145263_g1|c158897_g2|c23142_g1|c94409_g1|c93474_g1|c171357_g2|c173510_g4|c8179_g1|c153048_g1|c153048_g2|c205698_g1|c156950_g2|c121686_g1|c161589_g3|c153746_g1|c171566_g4|c93582_g1|c150525_g1|c167099_g1|c183107_g1|…	http://www.genome.jp/kegg-bin/show_pathway?ko04151/K09487%09red/K04688%09red/K04536%09red/K04382%09red/K02991%09red/K06252%09red/K04456%09red/K03083%09red/K01596%09red/K09420%09red/K04392%09red/K03456%09red/K04079%09red/K04371%09red/K02206%09red/K13303%09red/K07827%09red/K06630%09red/K07825%09red
Cell cycle	KEGG PATHWAY	ko04110	26	1150	0.932293	1	c113839_g1|c92783_g1|c141989_g1|c90335_g1|c150001_g4|c155819_g1|c162743_g2|c135151_g1|c150001_g3|c162743_g1|c94409_g1|c93474_g1|c153048_g1|c185662_g1|c156950_g2|c135176_g1|c89329_g1|c150018_g1|c124719_g1|c124719_g2|c148646_g2|c303341_g1|c120803_g1|c153048_g2|c136509_g1|c63491_g1	http://www.genome.jp/kegg-bin/show_pathway?ko04110/K03868%09red/K03347%09red/K03094%09red/K03083%09red/K06067%09red/K02216%09red/K02206%09red/K06630%09red
Glycosaminoglycan degradation	KEGG PATHWAY	ko00531	1	92	0.933783	1	c134321_g1	http://www.genome.jp/kegg-bin/show_pathway?ko00531/K12373%09red
MAPK signaling pathway - fly	KEGG PATHWAY	ko04013	4	249	0.934439	1	c159892_g1|c123627_g1|c173510_g4|c121686_g1	http://www.genome.jp/kegg-bin/show_pathway?ko04013/K04371%09red/K07827%09red
Apoptosis	KEGG PATHWAY	ko04210	10	516	0.937208	1	c120498_g1|c280274_g1|c82834_g1|c152028_g1|c50865_g1|c82105_g2|c118284_g1|c82105_g1|c183107_g1|c167074_g1	http://www.genome.jp/kegg-bin/show_pathway?ko04210/K04739%09red/K04345%09red/K04456%09red/K06268%09red/K08738%09red
Hepatitis C	KEGG PATHWAY	ko05160	15	723	0.937687	1	c141663_g1|c131204_g1|c121686_g1|c123627_g1|c93582_g1|c145819_g1|c129593_g1|c133345_g1|c159892_g1|c173510_g4|c183107_g1|c125464_g2|c162743_g1|c162743_g2|c150018_g1	http://www.genome.jp/kegg-bin/show_pathway?ko05160/K04382%09red/K03456%09red/K03083%09red/K04456%09red/K04371%09red/K07827%09red/K03237%09red
Synthesis and degradation of ketone bodies	KEGG PATHWAY	ko00072	1	95	0.939336	1	c131171_g1	http://www.genome.jp/kegg-bin/show_pathway?ko00072/K00626%09red
Glycerophospholipid metabolism	KEGG PATHWAY	ko00564	9	481	0.943537	1	c23711_g1|c144246_g1|c123010_g1|c151545_g1|c136282_g1|c156923_g1|c204838_g1|c173027_g1|c211204_g1	http://www.genome.jp/kegg-bin/show_pathway?ko00564/K14621%09red/K08730%09red/K05929%09red/K06130%09red/K01114%09red/K13508%09red/K14286%09red
Nicotinate and nicotinamide metabolism	KEGG PATHWAY	ko00760	2	159	0.947539	1	c145662_g2|c136441_g1	http://www.genome.jp/kegg-bin/show_pathway?ko00760/K00323%09red/K01916%09red
Fc epsilon RI signaling pathway	KEGG PATHWAY	ko04664	11	578	0.952115	1	c123627_g1|c137765_g1|c121686_g1|c155703_g1|c161589_g3|c171566_g4|c159892_g1|c176468_g1|c8179_g1|c183107_g1|c173510_g4	http://www.genome.jp/kegg-bin/show_pathway?ko04664/K04371%09red/K04456%09red/K07827%09red/K04392%09red
Various types of N-glycan biosynthesis	KEGG PATHWAY	ko00513	3	221	0.957304	1	c128899_g1|c26906_g1|c141159_g1	http://www.genome.jp/kegg-bin/show_pathway?ko00513/K07151%09red/K12666%09red/K12670%09red
Streptomycin biosynthesis	KEGG PATHWAY	ko00521	1	108	0.958498	1	c142241_g1	http://www.genome.jp/kegg-bin/show_pathway?ko00521/K00845%09red
Natural killer cell mediated cytotoxicity	KEGG PATHWAY	ko04650	13	675	0.95952	1	c123627_g1|c137765_g1|c121686_g1|c155703_g1|c161589_g3|c50865_g1|c176468_g1|c8179_g1|c159892_g1|c173510_g4|c171566_g4|c104163_g1|c167074_g1	http://www.genome.jp/kegg-bin/show_pathway?ko04650/K04371%09red/K02677%09red/K07827%09red/K04392%09red/K06268%09red
Thyroid cancer	KEGG PATHWAY	ko05216	4	278	0.962748	1	c159892_g1|c123627_g1|c173510_g4|c121686_g1	http://www.genome.jp/kegg-bin/show_pathway?ko05216/K04371%09red/K07827%09red
VEGF signaling pathway	KEGG PATHWAY	ko04370	14	726	0.963986	1	c123627_g1|c137765_g1|c121686_g1|c155703_g1|c161589_g3|c50865_g1|c159892_g1|c176468_g1|c8179_g1|c183107_g1|c173510_g4|c171566_g4|c104163_g1|c167074_g1	http://www.genome.jp/kegg-bin/show_pathway?ko04370/K02677%09red/K04456%09red/K04392%09red/K04371%09red/K07827%09red/K06268%09red
Focal adhesion	KEGG PATHWAY	ko04510	32	1454	0.964853	1	c163279_g3|c125840_g1|c155703_g1|c161589_g3|c214047_g1|c128408_g1|c123719_g2|c159892_g1|c162743_g1|c162743_g2|c147966_g2|c138298_g1|c150494_g2|c173616_g1|c157090_g1|c173510_g4|c8179_g1|c150583_g1|c104163_g1|c168909_g1|c92463_g1|c171566_g4|c137765_g1|c183107_g1|c150018_g1|c123627_g1|c131815_g1|c135756_g1|c167883_g1|c170225_g4|c176468_g1|c161971_g1	http://www.genome.jp/kegg-bin/show_pathway?ko04510/K04353%09red/K04437%09red/K04513%09red/K12755%09red/K05699%09red/K02677%09red/K05692%09red/K04456%09red/K03083%09red/K06252%09red/K04392%09red/K04371%09red/K06269%09red/K07836%09red
Toll-like receptor signaling pathway	KEGG PATHWAY	ko04620	10	557	0.964999	1	c123627_g1|c137765_g1|c155703_g1|c161589_g3|c171566_g4|c159892_g1|c176468_g1|c8179_g1|c183107_g1|c173510_g4	http://www.genome.jp/kegg-bin/show_pathway?ko04620/K04371%09red/K04456%09red/K04392%09red
African trypanosomiasis	KEGG PATHWAY	ko05143	1	117	0.96809	1	c104163_g1	http://www.genome.jp/kegg-bin/show_pathway?ko05143/K02677%09red
Dorso-ventral axis formation	KEGG PATHWAY	ko04320	4	289	0.970129	1	c159892_g1|c123627_g1|c173510_g4|c121686_g1	http://www.genome.jp/kegg-bin/show_pathway?ko04320/K04371%09red/K07827%09red
Thyroid hormone signaling pathway	KEGG PATHWAY	ko04919	24	1157	0.97157	1	c280274_g1|c163279_g3|c82105_g2|c183107_g1|c82105_g1|c159892_g1|c162743_g1|c162743_g2|c150494_g2|c157090_g1|c155963_g1|c173510_g4|c104163_g1|c168909_g1|c144246_g1|c121686_g1|c135176_g1|c131712_g1|c89329_g1|c143043_g2|c150018_g1|c123627_g1|c152028_g1|c154057_g1	http://www.genome.jp/kegg-bin/show_pathway?ko04919/K04345%09red/K01539%09red/K02677%09red/K05692%09red/K03083%09red/K01114%09red/K06067%09red/K04456%09red/K04371%09red/K07827%09red
Ubiquitin mediated proteolysis	KEGG PATHWAY	ko04120	22	1076	0.971594	1	c147811_g1|c113839_g1|c150012_g1|c139364_g1|c303341_g1|c83623_g1|c136949_g1|c127082_g1|c181669_g1|c135151_g1|c90335_g1|c138853_g1|c43645_g1|c155819_g1|c108841_g1|c83438_g1|c124719_g1|c124719_g2|c171819_g4|c86345_g1|c136509_g1|c63491_g1	http://www.genome.jp/kegg-bin/show_pathway?ko04120/K10594%09red/K10583%09red/K03868%09red/K06689%09red/K10144%09red/K10582%09red/K03094%09red/K03178%09red/K03347%09red/K10686%09red
Fatty acid elongation	KEGG PATHWAY	ko00062	2	185	0.972174	1	c4427_g1|c117481_g1	http://www.genome.jp/kegg-bin/show_pathway?ko00062/K07511%09red/K07509%09red
Leishmaniasis	KEGG PATHWAY	ko05140	3	249	0.976907	1	c159892_g1|c123627_g1|c173510_g4	http://www.genome.jp/kegg-bin/show_pathway?ko05140/K04371%09red
N-Glycan biosynthesis	KEGG PATHWAY	ko00510	4	302	0.977085	1	c128899_g1|c279560_g1|c26906_g1|c141159_g1	http://www.genome.jp/kegg-bin/show_pathway?ko00510/K07151%09red/K12666%09red/K12670%09red/K05546%09red
T cell receptor signaling pathway	KEGG PATHWAY	ko04660	12	674	0.977267	1	c123627_g1|c131815_g1|c121686_g1|c170225_g4|c50865_g1|c159892_g1|c173510_g4|c183107_g1|c167074_g1|c162743_g1|c162743_g2|c150018_g1	http://www.genome.jp/kegg-bin/show_pathway?ko04660/K04513%09red/K03083%09red/K04456%09red/K04371%09red/K07827%09red/K06268%09red
Amino sugar and nucleotide sugar metabolism	KEGG PATHWAY	ko00520	12	675	0.977592	1	c140636_g1|c143156_g1|c135251_g1|c141617_g1|c28545_g1|c145182_g1|c255674_g1|c134321_g1|c97017_g1|c142241_g1|c139674_g2|c147791_g1	http://www.genome.jp/kegg-bin/show_pathway?ko00520/K15920%09red/K00845%09red/K12373%09red/K01711%09red/K00820%09red/K01810%09red/K00012%09red/K17497%09red/K10046%09red/K12450%09red
Renal cell carcinoma	KEGG PATHWAY	ko05211	17	897	0.979727	1	c123627_g1|c138298_g1|c121686_g1|c125840_g1|c92463_g1|c173616_g1|c155703_g1|c161589_g3|c303341_g1|c171566_g4|c214047_g1|c159892_g1|c137765_g1|c176468_g1|c8179_g1|c183107_g1|c173510_g4	http://www.genome.jp/kegg-bin/show_pathway?ko05211/K04353%09red/K03868%09red/K04456%09red/K04392%09red/K04371%09red/K07827%09red/K07836%09red
RNA polymerase	KEGG PATHWAY	ko03020	3	262	0.982753	1	c108668_g1|c88240_g1|c110834_g1	http://www.genome.jp/kegg-bin/show_pathway?ko03020/K03006%09red/K03014%09red/K03025%09red
TNF signaling pathway	KEGG PATHWAY	ko04668	5	369	0.983442	1	c183107_g1|c123627_g1|c159892_g1|c173510_g4|c145283_g1	http://www.genome.jp/kegg-bin/show_pathway?ko04668/K07763%09red/K04371%09red/K04456%09red
Inositol phosphate metabolism	KEGG PATHWAY	ko00562	7	469	0.984067	1	c144246_g1|c151817_g1|c172026_g2|c231661_g1|c132940_g1|c82075_g1|c152348_g1	http://www.genome.jp/kegg-bin/show_pathway?ko00562/K00140%09red/K01803%09red/K00469%09red/K01114%09red
Prolactin signaling pathway	KEGG PATHWAY	ko04917	8	517	0.984253	1	c123627_g1|c121686_g1|c159892_g1|c173510_g4|c183107_g1|c162743_g1|c162743_g2|c150018_g1	http://www.genome.jp/kegg-bin/show_pathway?ko04917/K04371%09red/K04456%09red/K07827%09red/K03083%09red
Osteoclast differentiation	KEGG PATHWAY	ko04380	12	701	0.984691	1	c123627_g1|c137765_g1|c155703_g1|c161589_g3|c50865_g1|c159892_g1|c176468_g1|c8179_g1|c183107_g1|c173510_g4|c171566_g4|c167074_g1	http://www.genome.jp/kegg-bin/show_pathway?ko04380/K04371%09red/K04456%09red/K04392%09red/K06268%09red
Plant hormone signal transduction	KEGG PATHWAY	ko04075	5	378	0.986134	1	c154073_g1|c132802_g1|c103398_g1|c124748_g1|c148646_g1	http://www.genome.jp/kegg-bin/show_pathway?ko04075/K14510%09red/K14498%09red/K14492%09red
Spliceosome	KEGG PATHWAY	ko03040	30	1469	0.986499	1	c29187_g1|c89851_g1|c132594_g1|c119354_g1|c123676_g1|c133829_g1|c166315_g2|c166315_g3|c15946_g2|c15946_g1|c166315_g4|c135937_g1|c134708_g1|c148997_g1|c177875_g1|c144255_g1|c134977_g1|c167114_g5|c133445_g1|c154347_g1|c163983_g10|c164363_g1|c164363_g4|c124600_g1|c82796_g1|c139258_g1|c118843_g1|c120246_g1|c123137_g1|c205165_g1	http://www.genome.jp/kegg-bin/show_pathway?ko03040/K12900%09red/K12881%09red/K12826%09red/K12837%09red/K12892%09red/K11097%09red/K12812%09red/K12845%09red/K13025%09red/K12896%09red/K11088%09red/K03283%09red
Ras signaling pathway	KEGG PATHWAY	ko04014	36	1717	0.987319	1	c280274_g1|c125840_g1|c155703_g1|c161589_g3|c214047_g1|c41427_g1|c35530_g1|c123627_g1|c159892_g1|c138298_g1|c173616_g1|c152773_g2|c152773_g3|c173510_g4|c8179_g1|c104163_g1|c146711_g1|c281208_g1|c121686_g1|c92463_g1|c171566_g4|c131815_g1|c150525_g1|c167099_g1|c183107_g1|c149059_g1|c129788_g1|c141929_g1|c82105_g2|c137765_g1|c170225_g4|c118093_g1|c152028_g1|c82105_g1|c176468_g1|c137036_g1	http://www.genome.jp/kegg-bin/show_pathway?ko04014/K04353%09red/K04345%09red/K04513%09red/K04411%09red/K04536%09red/K04456%09red/K07889%09red/K04392%09red/K02677%09red/K04371%09red/K07825%09red/K07827%09red/K07836%09red/K02183%09red
FoxO signaling pathway	KEGG PATHWAY	ko04068	24	1244	0.989479	1	c143741_g1|c159892_g1|c142768_g1|c152436_g1|c139993_g1|c94409_g1|c83646_g1|c154002_g1|c173510_g4|c121686_g1|c205698_g1|c43156_g1|c116185_g2|c254872_g1|c183107_g1|c146926_g1|c123627_g1|c144472_g1|c127990_g1|c144472_g2|c183359_g1|c118093_g1|c114168_g1|c145683_g2	http://www.genome.jp/kegg-bin/show_pathway?ko04068/K03781%09red/K04564%09red/K04411%09red/K13303%09red/K01596%09red/K08341%09red/K04456%09red/K11838%09red/K11434%09red/K04371%09red/K02206%09red/K07827%09red
Terpenoid backbone biosynthesis	KEGG PATHWAY	ko00900	2	227	0.990289	1	c100095_g1|c131171_g1	http://www.genome.jp/kegg-bin/show_pathway?ko00900/K06013%09red/K00626%09red
Notch signaling pathway	KEGG PATHWAY	ko04330	2	227	0.990289	1	c89329_g1|c135176_g1	http://www.genome.jp/kegg-bin/show_pathway?ko04330/K06067%09red
Pantothenate and CoA biosynthesis	KEGG PATHWAY	ko00770	1	158	0.990365	1	c140237_g1	http://www.genome.jp/kegg-bin/show_pathway?ko00770/K00826%09red
One carbon pool by folate	KEGG PATHWAY	ko00670	2	231	0.991229	1	c151318_g1|c109197_g1	http://www.genome.jp/kegg-bin/show_pathway?ko00670/K00297%09red/K00602%09red
mTOR signaling pathway	KEGG PATHWAY	ko04150	15	881	0.992285	1	c158897_g2|c123627_g1|c139917_g1|c279117_g1|c148453_g1|c153746_g1|c20789_g1|c144323_g1|c23142_g1|c159892_g1|c173510_g4|c145263_g1|c183107_g1|c104163_g1|c158897_g1	http://www.genome.jp/kegg-bin/show_pathway?ko04150/K02677%09red/K02991%09red/K04688%09red/K04456%09red/K04371%09red/K04373%09red/K08272%09red
Phosphatidylinositol signaling system	KEGG PATHWAY	ko04070	8	559	0.992427	1	c146711_g1|c281208_g1|c41427_g1|c129788_g1|c152773_g2|c152773_g3|c137036_g1|c104163_g1	http://www.genome.jp/kegg-bin/show_pathway?ko04070/K02677%09red/K02183%09red
Aminoacyl-tRNA biosynthesis	KEGG PATHWAY	ko00970	9	608	0.992545	1	c118831_g1|c135068_g1|c156995_g1|c132431_g1|c132440_g1|c123126_g1|c159102_g1|c137059_g3|c114328_g1	http://www.genome.jp/kegg-bin/show_pathway?ko00970/K04567%09red/K01872%09red/K01875%09red/K01876%09red/K01868%09red/K01893%09red
Adipocytokine signaling pathway	KEGG PATHWAY	ko04920	8	562	0.992822	1	c205698_g1|c136257_g1|c152436_g1|c135638_g1|c147588_g1|c148892_g2|c183107_g1|c145683_g2	http://www.genome.jp/kegg-bin/show_pathway?ko04920/K01596%09red/K01897%09red/K04456%09red
p53 signaling pathway	KEGG PATHWAY	ko04115	5	411	0.992871	1	c118284_g1|c94409_g1|c130356_g1|c171819_g4|c148646_g2	http://www.genome.jp/kegg-bin/show_pathway?ko04115/K02206%09red/K04596%09red/K08738%09red/K02216%09red/K10144%09red
Bladder cancer	KEGG PATHWAY	ko05219	4	359	0.993152	1	c159892_g1|c123627_g1|c173510_g4|c121686_g1	http://www.genome.jp/kegg-bin/show_pathway?ko05219/K04371%09red/K07827%09red
Glioma	KEGG PATHWAY	ko05214	13	825	0.995423	1	c146711_g1|c281208_g1|c41427_g1|c121686_g1|c123627_g1|c129788_g1|c152773_g2|c152773_g3|c159892_g1|c173510_g4|c183107_g1|c137036_g1|c104163_g1	http://www.genome.jp/kegg-bin/show_pathway?ko05214/K04371%09red/K02677%09red/K04456%09red/K07827%09red/K02183%09red
Endometrial cancer	KEGG PATHWAY	ko05213	8	587	0.995435	1	c123627_g1|c121686_g1|c159892_g1|c173510_g4|c183107_g1|c162743_g1|c162743_g2|c150018_g1	http://www.genome.jp/kegg-bin/show_pathway?ko05213/K04371%09red/K04456%09red/K07827%09red/K03083%09red
Nucleotide excision repair	KEGG PATHWAY	ko03420	3	320	0.995499	1	c139880_g2|c303341_g1|c118638_g1	http://www.genome.jp/kegg-bin/show_pathway?ko03420/K03868%09red/K10839%09red
AMPK signaling pathway	KEGG PATHWAY	ko04152	24	1314	0.995586	1	c175502_g1|c141663_g1|c145819_g1|c1087_g1|c168675_g3|c138025_g3|c161839_g1|c139917_g1|c153514_g2|c152436_g1|c133162_g1|c133345_g1|c141205_g1|c205698_g1|c148453_g1|c60871_g1|c144323_g1|c183107_g1|c143608_g2|c93582_g1|c129593_g1|c139023_g1|c145683_g2|c131204_g1	http://www.genome.jp/kegg-bin/show_pathway?ko04152/K03841%09red/K00850%09red/K04382%09red/K03456%09red/K04688%09red/K00507%09red/K01596%09red/K04456%09red/K01103%09red/K03234%09red/K08272%09red
Galactose metabolism	KEGG PATHWAY	ko00052	4	387	0.996303	1	c1087_g1|c149870_g1|c151608_g2|c142241_g1	http://www.genome.jp/kegg-bin/show_pathway?ko00052/K07407%09red/K00850%09red/K00845%09red
NF-kappa B signaling pathway	KEGG PATHWAY	ko04064	3	330	0.99645	1	c115354_g1|c135793_g1|c143690_g1	http://www.genome.jp/kegg-bin/show_pathway?ko04064/K03097%09red/K03115%09red
Signaling pathways regulating pluripotency of stem cells	KEGG PATHWAY	ko04550	8	607	0.996845	1	c123627_g1|c121686_g1|c159892_g1|c173510_g4|c183107_g1|c162743_g1|c162743_g2|c150018_g1	http://www.genome.jp/kegg-bin/show_pathway?ko04550/K04371%09red/K04456%09red/K07827%09red/K03083%09red
Drug metabolism - other enzymes	KEGG PATHWAY	ko00983	2	271	0.996866	1	c121663_g1|c229877_g1	http://www.genome.jp/kegg-bin/show_pathway?ko00983/K03927%09red/K00088%09red
Chronic myeloid leukemia	KEGG PATHWAY	ko05220	7	561	0.997129	1	c123627_g1|c121686_g1|c135176_g1|c89329_g1|c159892_g1|c173510_g4|c183107_g1	http://www.genome.jp/kegg-bin/show_pathway?ko05220/K06067%09red/K04371%09red/K04456%09red/K07827%09red
Non-small cell lung cancer	KEGG PATHWAY	ko05223	7	575	0.997817	1	c123627_g1|c121686_g1|c118093_g1|c159892_g1|c173510_g4|c183107_g1|c104163_g1	http://www.genome.jp/kegg-bin/show_pathway?ko05223/K04371%09red/K02677%09red/K04456%09red/K07827%09red/K04411%09red
Purine metabolism	KEGG PATHWAY	ko00230	19	1153	0.99801	1	c19837_g1|c148834_g1|c88240_g1|c78847_g1|c137433_g2|c229877_g1|c155208_g1|c117226_g1|c303292_g1|c141597_g1|c108668_g1|c131458_g1|c123477_g1|c109197_g1|c110834_g1|c120227_g1|c146702_g1|c137379_g1|c122424_g1	http://www.genome.jp/kegg-bin/show_pathway?ko00230/K00856%09red/K13298%09red/K00088%09red/K03006%09red/K03014%09red/K00602%09red/K01939%09red/K00939%09red/K00364%09red/K00940%09red/K00944%09red/K03025%09red
Pancreatic cancer	KEGG PATHWAY	ko05212	11	796	0.998475	1	c123627_g1|c137765_g1|c121686_g1|c155703_g1|c161589_g3|c171566_g4|c159892_g1|c176468_g1|c8179_g1|c183107_g1|c173510_g4	http://www.genome.jp/kegg-bin/show_pathway?ko05212/K04371%09red/K04456%09red/K07827%09red/K04392%09red
Acute myeloid leukemia	KEGG PATHWAY	ko05221	7	610	0.998912	1	c123627_g1|c139917_g1|c121686_g1|c144323_g1|c159892_g1|c173510_g4|c183107_g1	http://www.genome.jp/kegg-bin/show_pathway?ko05221/K04371%09red/K04456%09red/K07827%09red/K04688%09red
Small cell lung cancer	KEGG PATHWAY	ko05222	3	389	0.999149	1	c183107_g1|c94409_g1|c118284_g1	http://www.genome.jp/kegg-bin/show_pathway?ko05222/K02206%09red/K04456%09red/K08738%09red
Prostate cancer	KEGG PATHWAY	ko05215	15	1039	0.999344	1	c123627_g1|c148897_g1|c121686_g1|c140907_g1|c174007_g1|c302471_g1|c94409_g1|c159892_g1|c171357_g2|c173510_g4|c183107_g1|c165883_g1|c162743_g1|c162743_g2|c150018_g1	http://www.genome.jp/kegg-bin/show_pathway?ko05215/K09487%09red/K03083%09red/K04456%09red/K04079%09red/K04371%09red/K02206%09red/K07827%09red
Type II diabetes mellitus	KEGG PATHWAY	ko04930	3	407	0.999454	1	c159892_g1|c123627_g1|c173510_g4	http://www.genome.jp/kegg-bin/show_pathway?ko04930/K04371%09red
Glycine, serine and threonine metabolism	KEGG PATHWAY	ko00260	5	542	0.999575	1	c144986_g1|c83652_g1|c110679_g2|c139235_g1|c149236_g1	http://www.genome.jp/kegg-bin/show_pathway?ko00260/K01697%09red/K15633%09red/K00382%09red/K00643%09red/K14085%09red
ErbB signaling pathway	KEGG PATHWAY	ko04012	11	891	0.999728	1	c123627_g1|c139917_g1|c121686_g1|c144323_g1|c159892_g1|c173510_g4|c183107_g1|c162743_g1|c104163_g1|c162743_g2|c150018_g1	http://www.genome.jp/kegg-bin/show_pathway?ko04012/K02677%09red/K03083%09red/K04688%09red/K04456%09red/K04371%09red/K07827%09red
ABC transporters	KEGG PATHWAY	ko02010	5	582	0.999828	1	c134893_g1|c162299_g1|c167760_g4|c97350_g1|c158401_g1	http://www.genome.jp/kegg-bin/show_pathway?ko02010/K05674%09red/K05658%09red/K05641%09red/K05643%09red
Melanoma	KEGG PATHWAY	ko05218	5	595	0.999873	1	c183107_g1|c123627_g1|c159892_g1|c173510_g4|c121686_g1	http://www.genome.jp/kegg-bin/show_pathway?ko05218/K04371%09red/K04456%09red/K07827%09red
Hepatitis B	KEGG PATHWAY	ko05161	11	958	0.999924	1	c123627_g1|c121686_g1|c146426_g1|c113883_g1|c118284_g1|c94409_g1|c159892_g1|c173510_g4|c183107_g1|c45507_g1|c104163_g1	http://www.genome.jp/kegg-bin/show_pathway?ko05161/K11594%09red/K02677%09red/K08738%09red/K04456%09red/K04371%09red/K02206%09red/K07827%09red
Transcriptional misregulation in cancer	KEGG PATHWAY	ko05202	5	643	0.999958	1	c89329_g1|c135176_g1|c110553_g1|c110553_g2|c133510_g1	http://www.genome.jp/kegg-bin/show_pathway?ko05202/K06067%09red/K11253%09red
Pyrimidine metabolism	KEGG PATHWAY	ko00240	9	883	0.999962	1	c88240_g1|c108668_g1|c144426_g1|c303292_g1|c123477_g1|c110834_g1|c120227_g1|c146702_g1|c151043_g1	http://www.genome.jp/kegg-bin/show_pathway?ko00240/K03006%09red/K03014%09red/K11540%09red/K03025%09red/K00940%09red/K00756%09red
Jak-STAT signaling pathway	KEGG PATHWAY	ko04630	1	393	0.99999	1	c183107_g1	http://www.genome.jp/kegg-bin/show_pathway?ko04630/K04456%09red
Pathways in cancer	KEGG PATHWAY	ko05200	29	2196	1	1	c174007_g1|c155703_g1|c161589_g3|c302471_g1|c183107_g1|c118093_g1|c159892_g1|c165883_g1|c162743_g1|c162743_g2|c94409_g1|c171357_g2|c173510_g4|c8179_g1|c118284_g1|c104163_g1|c121686_g1|c135176_g1|c171566_g4|c131815_g1|c89329_g1|c150018_g1|c123627_g1|c137765_g1|c148897_g1|c140907_g1|c170225_g4|c303341_g1|c176468_g1	http://www.genome.jp/kegg-bin/show_pathway?ko05200/K04411%09red/K09487%09red/K03868%09red/K04513%09red/K02677%09red/K03083%09red/K08738%09red/K06067%09red/K04456%09red/K04392%09red/K04079%09red/K04371%09red/K02206%09red/K07827%09red
DNA replication	KEGG PATHWAY	ko03030	1	553	1	1	c177442_g1	http://www.genome.jp/kegg-bin/show_pathway?ko03030/K10742%09red
MicroRNAs in cancer	KEGG PATHWAY	ko05206	8	1195	1	1	c131815_g1|c121686_g1|c147399_g1|c170225_g4|c104163_g1|c134893_g1|c161971_g1|c97350_g1	http://www.genome.jp/kegg-bin/show_pathway?ko05206/K04513%09red/K02677%09red/K06252%09red/K05658%09red/K07827%09red/K10373%09red
--------------------
#Term	Database	ID	Input number	Background number	P-Value	Corrected P-Value	Input	Hyperlink
--------------------
#Term	Database	ID	Input number	Background number	P-Value	Corrected P-Value	Input	Hyperlink
--------------------
##Databases: KEGG PATHWAY
##Statistical test method: hypergeometric test / Fisher's exact test
##FDR correction method: Benjamini and Hochberg
