# Supplementary material for: Short-term inhibition of glutamine synthetase leads to reprogramming of amino acid and lipid metabolism in roots and leaves of tea plant (Camellia sinensis L.)
Source: BMC Plant Biol. 2019 Oct 15;19:425. doi: 10.1186/s12870-019-2027-0 (PMC6794879; doi:10.1186/s12870-019-2027-0)
Supplement: Supplementary file 8 — Additional file 8: Table S8. KEGG enrichment of the differentially expressed genes in tea leaves of MSX vs. CK groups. [file 12870_2019_2027_MOESM8_ESM.xlsx]

## Sheet: MSX_LeafvsCK_Leaf.DEG_KEGG_path
Table S8. KEGG enrichment of the differentially expressed genes in tea leaves of MSX vs. CK groups.
Term	Database	ID	Input number	Background number	P-Value	Corrected P-Value (P values were adjusted using the Benjamini and Hochberg’s approach for controlling the false discovery rate (FDR))	Input	Hyperlink
Plant hormone signal transduction	KEGG PATHWAY	ko04075	8	378	3.02241e-09	3.71757e-07	c156131_g2|c171489_g1|c164834_g6|c159887_g3|c174995_g2|c165345_g1|c58656_g1|c133777_g2	http://www.genome.jp/kegg-bin/show_pathway?ko04075/K14496%09red/K14488%09red/K14509%09red/K13422%09red/K14515%09red/K14516%09red
Plant-pathogen interaction	KEGG PATHWAY	ko04626	8	751	5.28165e-07	3.24821e-05	c169349_g3|c147513_g1|c113390_g1|c174984_g2|c165345_g1|c169929_g3|c173432_g1|c151674_g1	http://www.genome.jp/kegg-bin/show_pathway?ko04626/K13459%09red/K13422%09red/K13457%09red/K13412%09red/K13448%09red
DNA replication	KEGG PATHWAY	ko03030	6	553	1.30989e-05	0.000537053	c162067_g3|c177796_g2|c168933_g2|c160990_g2|c162431_g2|c174577_g1	http://www.genome.jp/kegg-bin/show_pathway?ko03030/K10742%09red
Diterpenoid biosynthesis	KEGG PATHWAY	ko00904	2	27	0.000320633	0.00985946	c129501_g1|c162474_g1	http://www.genome.jp/kegg-bin/show_pathway?ko00904/K17961%09red/K04125%09red
Carotenoid biosynthesis	KEGG PATHWAY	ko00906	2	48	0.000955514	0.0235056	c159702_g1|c160173_g1	http://www.genome.jp/kegg-bin/show_pathway?ko00906/K09840%09red/K09843%09red
Photosynthesis - antenna proteins	KEGG PATHWAY	ko00196	1	24	0.0222282	0.455678	c152055_g1	http://www.genome.jp/kegg-bin/show_pathway?ko00196/K08908%09red
Photosynthesis	KEGG PATHWAY	ko00195	1	85	0.0744261	0.733804	c151919_g1	http://www.genome.jp/kegg-bin/show_pathway?ko00195/K02639%09red
Isoquinoline alkaloid biosynthesis	KEGG PATHWAY	ko00950	1	116	0.0998821	0.733804	c158687_g2	http://www.genome.jp/kegg-bin/show_pathway?ko00950/K00276%09red
Tropane, piperidine and pyridine alkaloid biosynthesis	KEGG PATHWAY	ko00960	1	118	0.1015	0.733804	c158687_g2	http://www.genome.jp/kegg-bin/show_pathway?ko00960/K00276%09red
Circadian rhythm - plant	KEGG PATHWAY	ko04712	1	122	0.104728	0.733804	c174131_g2	http://www.genome.jp/kegg-bin/show_pathway?ko04712/K10143%09red
Shigellosis	KEGG PATHWAY	ko05131	2	622	0.108845	0.733804	c171967_g3|c173510_g4	http://www.genome.jp/kegg-bin/show_pathway?ko05131/K04371%09red/K12836%09red
RNA degradation	KEGG PATHWAY	ko03018	2	676	0.124663	0.733804	c163578_g2|c160145_g5	http://www.genome.jp/kegg-bin/show_pathway?ko03018/K12604%09red/K12581%09red
SNARE interactions in vesicular transport	KEGG PATHWAY	ko04130	1	152	0.128572	0.733804	c178191_g3	http://www.genome.jp/kegg-bin/show_pathway?ko04130/K08486%09red
Starch and sucrose metabolism	KEGG PATHWAY	ko00500	2	719	0.137626	0.733804	c170422_g4|c159225_g1	http://www.genome.jp/kegg-bin/show_pathway?ko00500/K08679%09red/K01184%09red
Insulin signaling pathway	KEGG PATHWAY	ko04910	3	1467	0.147016	0.733804	c173510_g4|c166154_g4|c171689_g1	http://www.genome.jp/kegg-bin/show_pathway?ko04910/K04371%09red/K07195%09red
Fatty acid elongation	KEGG PATHWAY	ko00062	1	185	0.154072	0.733804	c166271_g2	http://www.genome.jp/kegg-bin/show_pathway?ko00062/K15397%09red
Cyanoamino acid metabolism	KEGG PATHWAY	ko00460	1	190	0.157871	0.733804	c145572_g1	http://www.genome.jp/kegg-bin/show_pathway?ko00460/K13035%09red
Selenocompound metabolism	KEGG PATHWAY	ko00450	1	196	0.162407	0.733804	c178147_g2	http://www.genome.jp/kegg-bin/show_pathway?ko00450/K01874%09red
Toxoplasmosis	KEGG PATHWAY	ko05145	2	836	0.174204	0.733804	c169929_g3|c173510_g4	http://www.genome.jp/kegg-bin/show_pathway?ko05145/K04371%09red/K13412%09red
Leishmaniasis	KEGG PATHWAY	ko05140	1	249	0.201433	0.733804	c173510_g4	http://www.genome.jp/kegg-bin/show_pathway?ko05140/K04371%09red
MAPK signaling pathway - fly	KEGG PATHWAY	ko04013	1	249	0.201433	0.733804	c173510_g4	http://www.genome.jp/kegg-bin/show_pathway?ko04013/K04371%09red
Thyroid cancer	KEGG PATHWAY	ko05216	1	278	0.222017	0.733804	c173510_g4	http://www.genome.jp/kegg-bin/show_pathway?ko05216/K04371%09red
Dorso-ventral axis formation	KEGG PATHWAY	ko04320	1	289	0.229686	0.733804	c173510_g4	http://www.genome.jp/kegg-bin/show_pathway?ko04320/K04371%09red
Tyrosine metabolism	KEGG PATHWAY	ko00350	1	315	0.247515	0.733804	c158687_g2	http://www.genome.jp/kegg-bin/show_pathway?ko00350/K00276%09red
Drug metabolism - cytochrome P450	KEGG PATHWAY	ko00982	1	317	0.248869	0.733804	c165612_g1	http://www.genome.jp/kegg-bin/show_pathway?ko00982/K00799%09red
Ubiquitin mediated proteolysis	KEGG PATHWAY	ko04120	2	1076	0.252718	0.733804	c174131_g2|c173128_g2	http://www.genome.jp/kegg-bin/show_pathway?ko04120/K10143%09red/K03363%09red
Chemical carcinogenesis	KEGG PATHWAY	ko05204	1	325	0.254263	0.733804	c165612_g1	http://www.genome.jp/kegg-bin/show_pathway?ko05204/K00799%09red
Phenylpropanoid biosynthesis	KEGG PATHWAY	ko00940	1	330	0.257614	0.733804	c164229_g3	http://www.genome.jp/kegg-bin/show_pathway?ko00940/K12355%09red
HIF-1 signaling pathway	KEGG PATHWAY	ko04066	2	1095	0.25902	0.733804	c173510_g4|c173301_g2	http://www.genome.jp/kegg-bin/show_pathway?ko04066/K04371%09red/K00134%09red
Metabolism of xenobiotics by cytochrome P450	KEGG PATHWAY	ko00980	1	335	0.26095	0.733804	c165612_g1	http://www.genome.jp/kegg-bin/show_pathway?ko00980/K00799%09red
NOD-like receptor signaling pathway	KEGG PATHWAY	ko04621	1	345	0.267578	0.733804	c173510_g4	http://www.genome.jp/kegg-bin/show_pathway?ko04621/K04371%09red
Oocyte meiosis	KEGG PATHWAY	ko04114	2	1131	0.270965	0.733804	c173128_g2|c173510_g4	http://www.genome.jp/kegg-bin/show_pathway?ko04114/K04371%09red/K03363%09red
Bladder cancer	KEGG PATHWAY	ko05219	1	359	0.276758	0.733804	c173510_g4	http://www.genome.jp/kegg-bin/show_pathway?ko05219/K04371%09red
Pentose and glucuronate interconversions	KEGG PATHWAY	ko00040	1	364	0.280009	0.733804	c170422_g4	http://www.genome.jp/kegg-bin/show_pathway?ko00040/K01184%09red
Prion diseases	KEGG PATHWAY	ko05020	1	369	0.283245	0.733804	c173510_g4	http://www.genome.jp/kegg-bin/show_pathway?ko05020/K04371%09red
TNF signaling pathway	KEGG PATHWAY	ko04668	1	369	0.283245	0.733804	c173510_g4	http://www.genome.jp/kegg-bin/show_pathway?ko04668/K04371%09red
Phenylalanine metabolism	KEGG PATHWAY	ko00360	1	376	0.287752	0.733804	c158687_g2	http://www.genome.jp/kegg-bin/show_pathway?ko00360/K00276%09red
Aldosterone-regulated sodium reabsorption	KEGG PATHWAY	ko04960	1	391	0.297314	0.733804	c173510_g4	http://www.genome.jp/kegg-bin/show_pathway?ko04960/K04371%09red
Type II diabetes mellitus	KEGG PATHWAY	ko04930	1	407	0.307374	0.733804	c173510_g4	http://www.genome.jp/kegg-bin/show_pathway?ko04930/K04371%09red
p53 signaling pathway	KEGG PATHWAY	ko04115	1	411	0.309866	0.733804	c174131_g2	http://www.genome.jp/kegg-bin/show_pathway?ko04115/K10143%09red
beta-Alanine metabolism	KEGG PATHWAY	ko00410	1	428	0.32036	0.733804	c158687_g2	http://www.genome.jp/kegg-bin/show_pathway?ko00410/K00276%09red
Alzheimer's disease	KEGG PATHWAY	ko05010	2	1291	0.323846	0.733804	c173510_g4|c173301_g2	http://www.genome.jp/kegg-bin/show_pathway?ko05010/K04371%09red/K00134%09red
Pertussis	KEGG PATHWAY	ko05133	1	469	0.34502	0.733804	c173510_g4	http://www.genome.jp/kegg-bin/show_pathway?ko05133/K04371%09red
Retrograde endocannabinoid signaling	KEGG PATHWAY	ko04723	1	476	0.349141	0.733804	c173510_g4	http://www.genome.jp/kegg-bin/show_pathway?ko04723/K04371%09red
Meiosis - yeast	KEGG PATHWAY	ko04113	1	516	0.372197	0.733804	c173128_g2	http://www.genome.jp/kegg-bin/show_pathway?ko04113/K03363%09red
Prolactin signaling pathway	KEGG PATHWAY	ko04917	1	517	0.372763	0.733804	c173510_g4	http://www.genome.jp/kegg-bin/show_pathway?ko04917/K04371%09red
Glycine, serine and threonine metabolism	KEGG PATHWAY	ko00260	1	542	0.386747	0.733804	c158687_g2	http://www.genome.jp/kegg-bin/show_pathway?ko00260/K00276%09red
Long-term depression	KEGG PATHWAY	ko04730	1	552	0.392254	0.733804	c173510_g4	http://www.genome.jp/kegg-bin/show_pathway?ko04730/K04371%09red
Toll-like receptor signaling pathway	KEGG PATHWAY	ko04620	1	557	0.394988	0.733804	c173510_g4	http://www.genome.jp/kegg-bin/show_pathway?ko04620/K04371%09red
Chronic myeloid leukemia	KEGG PATHWAY	ko05220	1	561	0.397167	0.733804	c173510_g4	http://www.genome.jp/kegg-bin/show_pathway?ko05220/K04371%09red
Serotonergic synapse	KEGG PATHWAY	ko04726	1	563	0.398254	0.733804	c173510_g4	http://www.genome.jp/kegg-bin/show_pathway?ko04726/K04371%09red
Non-small cell lung cancer	KEGG PATHWAY	ko05223	1	575	0.404733	0.733804	c173510_g4	http://www.genome.jp/kegg-bin/show_pathway?ko05223/K04371%09red
Fc epsilon RI signaling pathway	KEGG PATHWAY	ko04664	1	578	0.406341	0.733804	c173510_g4	http://www.genome.jp/kegg-bin/show_pathway?ko04664/K04371%09red
TGF-beta signaling pathway	KEGG PATHWAY	ko04350	1	580	0.407412	0.733804	c173510_g4	http://www.genome.jp/kegg-bin/show_pathway?ko04350/K04371%09red
Endometrial cancer	KEGG PATHWAY	ko05213	1	587	0.411142	0.733804	c173510_g4	http://www.genome.jp/kegg-bin/show_pathway?ko05213/K04371%09red
Melanoma	KEGG PATHWAY	ko05218	1	595	0.415377	0.733804	c173510_g4	http://www.genome.jp/kegg-bin/show_pathway?ko05218/K04371%09red
Signaling pathways regulating pluripotency of stem cells	KEGG PATHWAY	ko04550	1	607	0.421672	0.733804	c173510_g4	http://www.genome.jp/kegg-bin/show_pathway?ko04550/K04371%09red
Circadian entrainment	KEGG PATHWAY	ko04713	1	607	0.421672	0.733804	c173510_g4	http://www.genome.jp/kegg-bin/show_pathway?ko04713/K04371%09red
Aminoacyl-tRNA biosynthesis	KEGG PATHWAY	ko00970	1	608	0.422194	0.733804	c178147_g2	http://www.genome.jp/kegg-bin/show_pathway?ko00970/K01874%09red
Acute myeloid leukemia	KEGG PATHWAY	ko05221	1	610	0.423236	0.733804	c173510_g4	http://www.genome.jp/kegg-bin/show_pathway?ko05221/K04371%09red
Viral carcinogenesis	KEGG PATHWAY	ko05203	2	1623	0.429633	0.733804	c173128_g2|c173510_g4	http://www.genome.jp/kegg-bin/show_pathway?ko05203/K04371%09red/K03363%09red
Vascular smooth muscle contraction	KEGG PATHWAY	ko04270	1	631	0.434062	0.733804	c173510_g4	http://www.genome.jp/kegg-bin/show_pathway?ko04270/K04371%09red
Glutathione metabolism	KEGG PATHWAY	ko00480	1	650	0.443683	0.733804	c165612_g1	http://www.genome.jp/kegg-bin/show_pathway?ko00480/K00799%09red
Glutamatergic synapse	KEGG PATHWAY	ko04724	1	654	0.445688	0.733804	c173510_g4	http://www.genome.jp/kegg-bin/show_pathway?ko04724/K04371%09red
Cell cycle - yeast	KEGG PATHWAY	ko04111	1	662	0.449676	0.733804	c173128_g2	http://www.genome.jp/kegg-bin/show_pathway?ko04111/K03363%09red
Carbon fixation in photosynthetic organisms	KEGG PATHWAY	ko00710	1	662	0.449676	0.733804	c173301_g2	http://www.genome.jp/kegg-bin/show_pathway?ko00710/K00134%09red
GnRH signaling pathway	KEGG PATHWAY	ko04912	1	665	0.451164	0.733804	c173510_g4	http://www.genome.jp/kegg-bin/show_pathway?ko04912/K04371%09red
B cell receptor signaling pathway	KEGG PATHWAY	ko04662	1	668	0.452648	0.733804	c173510_g4	http://www.genome.jp/kegg-bin/show_pathway?ko04662/K04371%09red
Synaptic vesicle cycle	KEGG PATHWAY	ko04721	1	674	0.455604	0.733804	c178191_g3	http://www.genome.jp/kegg-bin/show_pathway?ko04721/K08486%09red
T cell receptor signaling pathway	KEGG PATHWAY	ko04660	1	674	0.455604	0.733804	c173510_g4	http://www.genome.jp/kegg-bin/show_pathway?ko04660/K04371%09red
Natural killer cell mediated cytotoxicity	KEGG PATHWAY	ko04650	1	675	0.456095	0.733804	c173510_g4	http://www.genome.jp/kegg-bin/show_pathway?ko04650/K04371%09red
Amino sugar and nucleotide sugar metabolism	KEGG PATHWAY	ko00520	1	675	0.456095	0.733804	c159225_g1	http://www.genome.jp/kegg-bin/show_pathway?ko00520/K08679%09red
Cholinergic synapse	KEGG PATHWAY	ko04725	1	695	0.465827	0.733804	c173510_g4	http://www.genome.jp/kegg-bin/show_pathway?ko04725/K04371%09red
Osteoclast differentiation	KEGG PATHWAY	ko04380	1	701	0.468712	0.733804	c173510_g4	http://www.genome.jp/kegg-bin/show_pathway?ko04380/K04371%09red
Hepatitis C	KEGG PATHWAY	ko05160	1	723	0.479161	0.733804	c173510_g4	http://www.genome.jp/kegg-bin/show_pathway?ko05160/K04371%09red
Valine, leucine and isoleucine degradation	KEGG PATHWAY	ko00280	1	725	0.4801	0.733804	c175960_g1	http://www.genome.jp/kegg-bin/show_pathway?ko00280/K00166%09red
VEGF signaling pathway	KEGG PATHWAY	ko04370	1	726	0.48057	0.733804	c173510_g4	http://www.genome.jp/kegg-bin/show_pathway?ko04370/K04371%09red
Gap junction	KEGG PATHWAY	ko04540	1	728	0.481507	0.733804	c173510_g4	http://www.genome.jp/kegg-bin/show_pathway?ko04540/K04371%09red
Chagas disease (American trypanosomiasis)	KEGG PATHWAY	ko05142	1	728	0.481507	0.733804	c173510_g4	http://www.genome.jp/kegg-bin/show_pathway?ko05142/K04371%09red
Cysteine and methionine metabolism	KEGG PATHWAY	ko00270	1	736	0.485239	0.733804	c169642_g4	http://www.genome.jp/kegg-bin/show_pathway?ko00270/K01762%09red
Salmonella infection	KEGG PATHWAY	ko05132	1	757	0.494908	0.733804	c173510_g4	http://www.genome.jp/kegg-bin/show_pathway?ko05132/K04371%09red
Platelet activation	KEGG PATHWAY	ko04611	1	767	0.499449	0.733804	c173510_g4	http://www.genome.jp/kegg-bin/show_pathway?ko04611/K04371%09red
Colorectal cancer	KEGG PATHWAY	ko05210	1	768	0.499901	0.733804	c173510_g4	http://www.genome.jp/kegg-bin/show_pathway?ko05210/K04371%09red
Melanogenesis	KEGG PATHWAY	ko04916	1	784	0.507076	0.733804	c173510_g4	http://www.genome.jp/kegg-bin/show_pathway?ko04916/K04371%09red
Pancreatic cancer	KEGG PATHWAY	ko05212	1	796	0.51239	0.733804	c173510_g4	http://www.genome.jp/kegg-bin/show_pathway?ko05212/K04371%09red
Adherens junction	KEGG PATHWAY	ko04520	1	809	0.518082	0.733804	c173510_g4	http://www.genome.jp/kegg-bin/show_pathway?ko04520/K04371%09red
Progesterone-mediated oocyte maturation	KEGG PATHWAY	ko04914	1	823	0.524139	0.733804	c173510_g4	http://www.genome.jp/kegg-bin/show_pathway?ko04914/K04371%09red
Glioma	KEGG PATHWAY	ko05214	1	825	0.524998	0.733804	c173510_g4	http://www.genome.jp/kegg-bin/show_pathway?ko05214/K04371%09red
Axon guidance	KEGG PATHWAY	ko04360	1	872	0.544747	0.733923	c173510_g4	http://www.genome.jp/kegg-bin/show_pathway?ko04360/K04371%09red
mTOR signaling pathway	KEGG PATHWAY	ko04150	1	881	0.548435	0.733923	c173510_g4	http://www.genome.jp/kegg-bin/show_pathway?ko04150/K04371%09red
Long-term potentiation	KEGG PATHWAY	ko04720	1	885	0.550064	0.733923	c173510_g4	http://www.genome.jp/kegg-bin/show_pathway?ko04720/K04371%09red
ErbB signaling pathway	KEGG PATHWAY	ko04012	1	891	0.552497	0.733923	c173510_g4	http://www.genome.jp/kegg-bin/show_pathway?ko04012/K04371%09red
Renal cell carcinoma	KEGG PATHWAY	ko05211	1	897	0.554917	0.733923	c173510_g4	http://www.genome.jp/kegg-bin/show_pathway?ko05211/K04371%09red
Adrenergic signaling in cardiomyocytes	KEGG PATHWAY	ko04261	1	936	0.570334	0.746288	c173510_g4	http://www.genome.jp/kegg-bin/show_pathway?ko04261/K04371%09red
Hepatitis B	KEGG PATHWAY	ko05161	1	958	0.578796	0.749388	c173510_g4	http://www.genome.jp/kegg-bin/show_pathway?ko05161/K04371%09red
Alcoholism	KEGG PATHWAY	ko05034	1	998	0.593758	0.757391	c173510_g4	http://www.genome.jp/kegg-bin/show_pathway?ko05034/K04371%09red
Fc gamma R-mediated phagocytosis	KEGG PATHWAY	ko04666	1	1015	0.599956	0.757391	c173510_g4	http://www.genome.jp/kegg-bin/show_pathway?ko04666/K04371%09red
Prostate cancer	KEGG PATHWAY	ko05215	1	1039	0.608546	0.757391	c173510_g4	http://www.genome.jp/kegg-bin/show_pathway?ko05215/K04371%09red
cGMP-PKG signaling pathway	KEGG PATHWAY	ko04022	1	1042	0.609607	0.757391	c173510_g4	http://www.genome.jp/kegg-bin/show_pathway?ko04022/K04371%09red
Glycolysis / Gluconeogenesis	KEGG PATHWAY	ko00010	1	1070	0.619372	0.760053	c173301_g2	http://www.genome.jp/kegg-bin/show_pathway?ko00010/K00134%09red
Estrogen signaling pathway	KEGG PATHWAY	ko04915	1	1089	0.625859	0.760053	c173510_g4	http://www.genome.jp/kegg-bin/show_pathway?ko04915/K04371%09red
Influenza A	KEGG PATHWAY	ko05164	1	1117	0.635219	0.760053	c173510_g4	http://www.genome.jp/kegg-bin/show_pathway?ko05164/K04371%09red
Cell cycle	KEGG PATHWAY	ko04110	1	1150	0.645953	0.760053	c173128_g2	http://www.genome.jp/kegg-bin/show_pathway?ko04110/K03363%09red
Thyroid hormone signaling pathway	KEGG PATHWAY	ko04919	1	1157	0.648189	0.760053	c173510_g4	http://www.genome.jp/kegg-bin/show_pathway?ko04919/K04371%09red
Chemokine signaling pathway	KEGG PATHWAY	ko04062	1	1159	0.648826	0.760053	c173510_g4	http://www.genome.jp/kegg-bin/show_pathway?ko04062/K04371%09red
Tuberculosis	KEGG PATHWAY	ko05152	1	1243	0.674543	0.769236	c173510_g4	http://www.genome.jp/kegg-bin/show_pathway?ko05152/K04371%09red
FoxO signaling pathway	KEGG PATHWAY	ko04068	1	1244	0.674838	0.769236	c173510_g4	http://www.genome.jp/kegg-bin/show_pathway?ko04068/K04371%09red
Neurotrophin signaling pathway	KEGG PATHWAY	ko04722	1	1246	0.675427	0.769236	c173510_g4	http://www.genome.jp/kegg-bin/show_pathway?ko04722/K04371%09red
HTLV-I infection	KEGG PATHWAY	ko05166	1	1354	0.705679	0.792342	c173128_g2	http://www.genome.jp/kegg-bin/show_pathway?ko05166/K03363%09red
Oxytocin signaling pathway	KEGG PATHWAY	ko04921	1	1365	0.708598	0.792342	c173510_g4	http://www.genome.jp/kegg-bin/show_pathway?ko04921/K04371%09red
Regulation of actin cytoskeleton	KEGG PATHWAY	ko04810	1	1424	0.723773	0.792828	c173510_g4	http://www.genome.jp/kegg-bin/show_pathway?ko04810/K04371%09red
cAMP signaling pathway	KEGG PATHWAY	ko04024	1	1433	0.726018	0.792828	c173510_g4	http://www.genome.jp/kegg-bin/show_pathway?ko04024/K04371%09red
Focal adhesion	KEGG PATHWAY	ko04510	1	1454	0.731185	0.792828	c173510_g4	http://www.genome.jp/kegg-bin/show_pathway?ko04510/K04371%09red
Spliceosome	KEGG PATHWAY	ko03040	1	1469	0.734817	0.792828	c171967_g3	http://www.genome.jp/kegg-bin/show_pathway?ko03040/K12836%09red
Rap1 signaling pathway	KEGG PATHWAY	ko04015	1	1541	0.751581	0.803865	c173510_g4	http://www.genome.jp/kegg-bin/show_pathway?ko04015/K04371%09red
MAPK signaling pathway	KEGG PATHWAY	ko04010	1	1602	0.764957	0.811119	c173510_g4	http://www.genome.jp/kegg-bin/show_pathway?ko04010/K04371%09red
Ras signaling pathway	KEGG PATHWAY	ko04014	1	1717	0.788259	0.823853	c173510_g4	http://www.genome.jp/kegg-bin/show_pathway?ko04014/K04371%09red
Proteoglycans in cancer	KEGG PATHWAY	ko05205	1	1728	0.790363	0.823853	c173510_g4	http://www.genome.jp/kegg-bin/show_pathway?ko05205/K04371%09red
Biosynthesis of amino acids	KEGG PATHWAY	ko01230	1	1769	0.798027	0.824851	c173301_g2	http://www.genome.jp/kegg-bin/show_pathway?ko01230/K00134%09red
Pathways in cancer	KEGG PATHWAY	ko05200	1	2196	0.863031	0.881295	c173510_g4	http://www.genome.jp/kegg-bin/show_pathway?ko05200/K04371%09red
PI3K-Akt signaling pathway	KEGG PATHWAY	ko04151	1	2228	0.866965	0.881295	c173510_g4	http://www.genome.jp/kegg-bin/show_pathway?ko04151/K04371%09red
Carbon metabolism	KEGG PATHWAY	ko01200	1	2491	0.895325	0.902663	c173301_g2	http://www.genome.jp/kegg-bin/show_pathway?ko01200/K00134%09red
Ribosome	KEGG PATHWAY	ko03010	1	4358	0.981118	0.981118	c161745_g2	http://www.genome.jp/kegg-bin/show_pathway?ko03010/K02977%09red
--------------------
#Term	Database	ID	Input number	Background number	P-Value	Corrected P-Value	Input	Hyperlink
--------------------
#Term	Database	ID	Input number	Background number	P-Value	Corrected P-Value	Input	Hyperlink
--------------------
##Databases: KEGG PATHWAY
##Statistical test method: hypergeometric test / Fisher's exact test
##FDR correction method: Benjamini and Hochberg
