# Supplementary material for: Short-term inhibition of glutamine synthetase leads to reprogramming of amino acid and lipid metabolism in roots and leaves of tea plant (Camellia sinensis L.)
Source: BMC Plant Biol. 2019 Oct 15;19:425. doi: 10.1186/s12870-019-2027-0 (PMC6794879; doi:10.1186/s12870-019-2027-0)
Supplement: Supplementary file 10 — Additional file 10: Table S10. List of 155 primary metabolites identified in this study. [file 12870_2019_2027_MOESM10_ESM.xlsx]

## Sheet: TargetSearch-2015-09-25.profile
Table S10. List of 155 primary metabolites identified in this study.
Name	Lib_RI	Mass_count	Non_consecutive_Mass_count	Sample_Count_per_Mass	Masses	RI	Score_all_masses	Score_cor_masses	libId	SEL_MASS	Cor_Name	Cor_Mass_count	Cor_Non_consecutive_Mass_count	Cor_Sample_Count_per_Mass	Cor_Masses	Cor_RI	Cor_Score_all_masses	Cor_Score_cor_masses	RI_dev	final_sample_count
1	Unidentified RI [Lactic acid (2TMS)]	191910	1	1	1	219	190674	69	NA	1	219;117;191;133;234	Lactic acid (2TMS)	1	1	1	219	190674	69	NA	1235.83	1
3	Alanine (2TMS)	208740	12	9	66;65;65;66;54;66;66;66;66;66;65;65	116;190;218;100;233;117;103;118;86;115;94;133	208467	946	946	3	116;190;218;100;233	Alanine (2TMS) | Glycolic acid (2TMS)	12 | 7	9 | 6	66;65;65;66;54;66;66;66;66;66;65;65 | 65;66;66;66;65;65;65	116;190;218;100;233;117;103;118;86;115;94;133 | 133;103;117;118;131;88;105	208467 | 208493	946 | 642	946 | 797	272.836 | 51.408	66
4	Pyruvic acid (1MEOX) (1TMS)	222758	9	6	68;67;66;66;65;66;66;66;66	174;189;115;89;158;99;100;175;90	222299	864	903	4	174;189;115;89;158	Pyruvic acid (1MEOX) (1TMS)	9	6	68;67;66;66;65;66;66;66;66	174;189;115;89;158;99;100;175;90	222299	864	903	458.881	71
5	Unidentified RI [Unknown 01]	226000	2	1	66;60	281;282	226236	868	NA	5	281;369;249;265	Unknown 01	2	1	66;60	281;282	226236	868	NA	-236.254	66
6	Glycine (2TMS)	229706	11	7	68;58;62;57;33;63;51;47;44;49;29	102;147;204;176;86;103;104;131;87;133;101	228101	602	602	6	102;147;204;176;86	Glycine (2TMS)	11	7	68;58;62;57;33;63;51;47;44;49;29	102;147;204;176;86;103;104;131;87;133;101	228101	602	602	1604.6	70
7	Butanoic acid, 2-amino- (2TMS)	249224	6	6	64;60;34;60;59;47	130;204;218;142;132;114	249189	946	988	7	130;204;218;232;142	Butanoic acid, 2-amino- (2TMS)	6	6	64;60;34;60;59;47	130;204;218;142;132;114	249189	946	988	35.214	68
8	Unidentified RI [Hexanoic acid, 2-ethyl- (1TMS)]	254258	1	1	46	201	253989	152	NA	8	201;160;145;129;117	Hexanoic acid, 2-ethyl- (1TMS)	1	1	46	201	253989	152	NA	269.485	46
9	FAME 1	262320	3	3	73;73;72	101;115;85	262320	975	989	9	87;101;115;127	FAME 1	3	3	73;73;72	101;115;85	262320	975	989	0	73
10	Unidentified RI [Guanidine (3TMS)]	266984	1	1	12	146	266777	126	NA	10	146;171;260;275;130	Guanidine (3TMS)	1	1	12	146	266777	126	NA	206.86	12
11	Valine (2TMS)	271500	12	8	66;69;65;65;65;65;65;66;54;65;57;54	144;218;156;246;100;145;146;219;103;133;101;86	272189	964	964	11	144;218;156;246;100	Valine (2TMS)	12	8	66;69;65;65;65;65;65;66;54;65;57;54	144;218;156;246;100;145;146;219;103;133;101;86	272189	964	964	-688.842	69
12	Unknown 284200	284200	12	7	65;66;66;66;65;67;66;65;66;66;65;66	133;174;86;100;188;262;175;130;176;101;87;131	284650	954	954	12	133;174;86;100;188;262	Unknown 284200	12	7	65;66;66;66;65;67;66;65;66;66;65;66	133;174;86;100;188;262;175;130;176;101;87;131	284650	954	954	-449.642	67
13	Glycerol (3TMS)	290926	11	10	66;65;70;70;70;69;66;65;67;65;65	293;205;117;103;218;133;101;89;129;131;206	292571	861	861	13	293;205;117;103	Glycerol (3TMS)	11	10	66;65;70;70;70;69;66;65;67;65;65	293;205;117;103;218;133;101;89;129;131;206	292571	861	861	-1645.47	71
14	Unidentified RI [Malonic acid (2TMS)]	301040	2	2	66;65	233;147	301381	437	NA	14	233;248;147;133;109	Malonic acid (2TMS)	2	2	66;65	233;147	301381	437	NA	-340.898	66
15	Similar to Methanolphosphate	301820	8	7	66;65;65;65;65;66;65;66	241;133;163;211;242;135;98;103	300952	946	962	15	241;133;163;211;242;	Similar to Methanolphosphate	8	7	66;65;65;65;65;66;65;66	241;133;163;211;242;135;98;103	300952	946	962	867.7	66
16	Leucine (2TMS)	306195	7	5	65;65;66;63;65;65;65	158;232;102;260;159;100;160	305600	924	972	16	158;232;102;260	Leucine (2TMS)	7	5	65;65;66;63;65;65;65	158;232;102;260;159;100;160	305600	924	972	595.327	66
17	Isoleucine (2TMS)	318405	11	7	70;70;70;70;70;70;70;70;70;56;70	158;232;218;102;260;100;159;86;160;133;101	319357	952	952	17	158;232;218;102;260	Isoleucine (2TMS)	11	7	70;70;70;70;70;70;70;70;70;56;70	158;232;218;102;260;100;159;86;160;133;101	319357	952	952	-952.134	70
18	Unidentified RI [Nonadecanoic acid methyl ester (FAME 2)]	324968	1	1	5	312	323440	979	NA	18	312;269;74;87;143	Nonadecanoic acid methyl ester (FAME 2)	1	1	5	312	323440	979	NA	1528.46	5
19	Glycine (3TMS)	326892	10	8	72;72;72;72;72;72;72;62;72;72	174;248;276;100;86;133;175;101;131;117	325314	804	838	19	174;248;276;100;86	Glycine (3TMS)	10	8	72;72;72;72;72;72;72;62;72;72	174;248;276;100;86;133;175;101;131;117	325314	804	838	1577.68	72
20	Phosphoric acid (3TMS)	332736	12	10	59;54;54;59;60;52;54;56;52;44;55;57	314;299;211;283;225;133;300;135;115;103;193;301	334660	790	812	20	314;299;211;283;225	Phosphoric acid (3TMS)	12	10	59;54;54;59;60;52;54;56;52;44;55;57	314;299;211;283;225;133;300;135;115;103;193;301	334660	790	812	-1924.21	63
21	Proline (2TMS)	340399	7	5	57;55;55;55;57;55;24	142;244;143;144;216;100;131	338834	936	972	21	142;130;117;244	Proline (2TMS)	7	5	57;55;55;55;57;55;24	142;244;143;144;216;100;131	338834	936	972	1565.43	58
22	Glyceric acid (3TMS)	344100	8	6	72	189;307;133;103;102;117;130;190	345374	857	871	22	292;189;307;205;133	Glyceric acid (3TMS)	8	6	72	189;307;133;103;102;117;130;190	345374	857	871	-1273.91	72
23	Benzoic acid (2TMS)	348169	3	3	52;53;53	179;105;135	348290	977	1000	23	179;105;135;77;194	Benzoic acid (2TMS)	3	3	52;53;53	179;105;135	348290	977	1000	-120.588	56
24	Unidentified RI [Alanine (3TMS)]	353700	2	2	51;66	100;114	354400	220	NA	24	188;262;290;100;114	Alanine (3TMS)	2	2	51;66	100;114	354400	220	NA	-699.88	70
25	Serine (3TMS)	359216	8	6	61;63;62;57;62;61;54;65	204;218;278;306;205;188;133;219	357999	947	964	25	204;218;278;306;100	Serine (3TMS)	8	6	61;63;62;57;62;61;54;65	204;218;278;306;205;188;133;219	357999	947	964	1217.08	69
26	Succinic acid (2TMS)	365265	9	8	62;64;59;56;72;46;61;57;71	247;172;147;262;129;131;173;116;85	365686	962	975	26	247;172;147;262;129	Succinic acid (2TMS)	9	8	62;64;59;56;72;46;61;57;71	247;172;147;262;129;131;173;116;85	365686	962	975	-420.614	72
27	Threonine (3TMS)	368800	12	7	59;67;64;68;55;66;65;61;65;69;57;65	219;291;218;117;320;101;100;128;129;133;131;130	367971	947	947	27	219;291;218;117;320	Threonine (3TMS)	12	7	59;67;64;68;55;66;65;61;65;69;57;65	219;291;218;117;320;101;100;128;129;133;131;130	367971	947	947	828.586	69
28	Fumaric acid (2TMS)	371909	7	5	68;72;70;72;54;59;72	245;217;143;246;155;127;247	371668	607	695	28	245;115;217;143	Fumaric acid (2TMS)	7	5	68;72;70;72;54;59;72	245;217;143;246;155;127;247	371668	607	695	240.546	72
29	Unidentified RI [Maleic acid (2TMS)]	373999	12	12	35;60;70;66;61;62;65;60;64;53;32;66	245;147;170;215;115;143;133;155;127;157;217;113	373435	573	592	29	245;147;170;215	Maleic acid (2TMS)	12	12	35;60;70;66;61;62;65;60;64;53;32;66	245;147;170;215;115;143;133;155;127;157;217;113	373435	573	592	563.503	71
30	Unidentified RI [Nonanoic acid (1TMS)]	379984	9	6	19;21;21;67;24;20;23;60;26	215;230;117;145;131;132;118;116;105	381020	456	493	30	215;230;117;129;145	Nonanoic acid (1TMS)	9	6	19;21;21;67;24;20;23;60;26	215;230;117;145;131;132;118;116;105	381020	456	493	-1036	68
31	Unidentified RI [Hexadecanoic acid methyl ester]	382741	1	1	4	270	380966	499	NA	31	270;227;74;87;143	Hexadecanoic acid methyl ester	1	1	4	270	380966	499	NA	1774.95	4
32	Nicotinic acid (1TMS)	387875	6	3	55;54;57;55;55;55	180;136;106;181;137;107	386070	975	976	32	180;136;106;78;195	Nicotinic acid (1TMS)	6	3	55;54;57;55;55;55	180;136;106;181;137;107	386070	975	976	1805.07	58
33	Itaconic acid (2TMS)	387939	7	6	54;57;55;55;56;57;55	259;215;147;230;97;141;98	386928	915	959	33	259;215;133;147;230	Itaconic acid (2TMS)	7	6	54;57;55;55;56;57;55	259;215;147;230;97;141;98	386928	915	959	1010.58	58
34	Uracil (2TMS)	392037	5	5	56;54;54;54;56	241;255;99;113;126	392207	771	950	34	241;255;99;113;126	Uracil (2TMS)	5	5	56;54;54;54;56	241;255;99;113;126	392207	771	950	-169.94	58
35	beta-alanine (3TMS)	394745	10	8	54;55;63;54;48;60;54;54;63;48	248;290;174;160;100;86;133;249;175;130	394453	837	845	35	248;290;174;160;100	beta-alanine (3TMS)	10	8	54;55;63;54;48;60;54;54;63;48	248;290;174;160;100;86;133;249;175;130	394453	837	845	292.19	64
36	Homoserine (3TMS)	405444	7	6	47;44;53;28;10;42;26	218;128;230;202;103;219;131	406920	655	603	36	218;128;292;230;202	Homoserine (3TMS)	7	6	47;44;53;28;10;42;26	218;128;230;202;103;219;131	406920	655	603	-1475.98	59
37	Erythritol (4TMS)	407500	8	8	72;72;59;57;54;54;62;71	217;307;320;103;133;189;129;191	409212	809	794	37	217;293;307;205;320	Erythritol (4TMS)	8	8	72;72;59;57;54;54;62;71	217;307;320;103;133;189;129;191	409212	809	794	-1712.01	72
38	O-acetyl-serine (2TMS)	408504	4	4	61;73;73;24	174;132;116;158	409360	692	917	38	174;132;116;218;100	O-acetyl-serine (2TMS)	4	4	61;73;73;24	174;132;116;158	409360	692	917	-856.171	73
39	Unknown 02	412783	5	4	73;72;71;67;67	131;102;147;103;129	413581	880	963	39	131;102;116;147;101;117	Unknown 02	5	4	73;72;71;67;67	131;102;147;103;129	413581	880	963	-797.607	73
40	Unidentified RI [Glutaric acid (2TMS)]	417357	2	2	54;24	158;97	416017	192	NA	40	158;261;233;116;186	Glutaric acid (2TMS)	2	2	54;24	158;97	416017	192	NA	1340.42	54
41	Citramalic acid (3TMS)	424500	9	9	55;54;54;37;55;19;43;21;54	247;259;321;203;115;133;85;163;231	425552	862	876	41	247;349;259;321;203	Citramalic acid (3TMS)	9	9	55;54;54;37;55;19;43;21;54	247;259;321;203;115;133;85;163;231	425552	862	876	-1052.22	55
42	Capric acid	431300	7	6	20;25;21;53;22;15;17	230;117;129;145;132;131;105	431894	639	700	42	215;230;117;129;145;229	Capric acid	7	6	20;25;21;53;22;15;17	230;117;129;145;132;131;105	431894	639	700	-593.814	65
43	Unknown 03	435000	12	10	54;54;52;54;54;54;36;54;54;40;22;53	234;205;261;187;162;117;103;102;130;133;217;235	435862	828	828	43	234;205;261;187;162	Unknown 03	12	10	54;54;52;54;54;54;36;54;54;40;22;53	234;205;261;187;162;117;103;102;130;133;217;235	435862	828	828	-862.225	55
44	Unidentified RI [Malic acid (3TMS)]	440500	10	8	16;14;16;9;9;9;9;8;17;9	233;335;307;101;133;189;190;175;191;131	440255	313	584	44	233;245;335;307;217	Malic acid (3TMS)	10	8	16;14;16;9;9;9;9;8;17;9	233;335;307;101;133;189;190;175;191;131	440255	313	584	244.649	18
45	Hydroxyproline (3TMS)	448039	4	4	56;64;50;45	230;140;304;332	449378	660	947	45	230;140;304;158;332	Hydroxyproline (3TMS)	4	4	56;64;50;45	230;140;304;332	449378	660	947	-1339.04	64
46	4-Aminobutyric acid (3TMS)	453526	8	6	54;55;54;56;57;54;49;54	174;304;216;246;86;175;143;176	453301	886	946	46	174;304;216;246;100	4-Aminobutyric acid (3TMS)	8	6	54;55;54;56;57;54;49;54	174;304;216;246;86;175;143;176	453301	886	946	225.392	57
47	Unidentified RI [Unknown 04]	454346	3	3	44;40;42	204;116;101	453504	543	294	47	204;103;143;116	Unknown 04	3	3	44;40;42	204;116;101	453504	543	294	842.289	51
48	Aspartic acid (3TMS)	458040	9	8	64;56;61;55;57;40;60;64;32	218;306;202;334;100;133;101;188;130	458110	890	911	48	232;218;306;202;334	Aspartic acid (3TMS)	9	8	64;56;61;55;57;40;60;64;32	218;306;202;334;100;133;101;188;130	458110	890	911	-69.596	64
49	Threonic acid (4TMS)	458560	11	9	54;54;54;45;54;54;54;44;30;54;30	292;220;205;117;319;103;102;130;133;217;131	459129	835	835	49	292;220;205;117;319	Threonic acid (4TMS)	11	9	54;54;54;45;54;54;54;44;30;54;30	292;220;205;117;319;103;102;130;133;217;131	459129	835	835	-569.039	54
50	Unidentified RI [Serine (4TMS)]	459465	9	8	27;54;56;38;44;29;34;37;27	114;290;276;115;133;191;172;188;184	458238	195	201	50	114;290;378;276;223	Serine (4TMS)	9	8	27;54;56;38;44;29;34;37;27	114;290;276;115;133;191;172;188;184	458238	195	201	1226.96	65
51	Unidentified RI [Asparagine (4TMS) MP]	465950	4	4	59;56;47;55	188;216;305;190	466253	545	790	51	188;216;305;420;405	Asparagine (4TMS) MP	4	4	59;56;47;55	188;216;305;190	466253	545	790	-302.826	61
52	Methionine (2TMS)	475179	3	3	61;46;53	176;128;250	474672	944	971	52	176;128;250;293;202	Methionine (2TMS)	3	3	61;46;53	176;128;250	474672	944	971	506.692	63
53	Unidentified RI [Cysteine (3TMS)]	479326	8	5	54;54;54;54;54;54;54;56	294;220;218;100;116;221;219;132	479288	444	869	53	294;220;218;100;116	Cysteine (3TMS)	8	5	54;54;54;54;54;54;54;56	294;220;218;100;116;221;219;132	479288	444	869	38.16	58
54	Tetradecanoic acid methyl ester	488627	4	3	73	87;143;88;97	487220	909	970	54	242;199;74;87;143	Tetradecanoic acid methyl ester	4	3	73	87;143;88;97	487220	909	970	1407	73
55	Ornithine (3TMS)	492430	14	11	72;72;72;72;73;70;73;68;72;73;72;58;72;68	142;348;243;216;204;87;102;100;143;115;144;128;162;103	491255	919	919	55	142;348;243;216;204	Ornithine (3TMS)	14	11	72;72;72;72;73;70;73;68;72;73;72;58;72;68	142;348;243;216;204;87;102;100;143;115;144;128;162;103	491255	919	919	1175.42	73
56	Glutamine [-H2O] (3TMS) MP	494140	11	10	72;72;72;72;72;70;72;49;72;72;55	227;344;301;154;211;139;155;128;126;112;133	493098	941	941	56	227;344;301;154;211	Glutamine [-H2O] (3TMS) MP	11	10	72;72;72;72;72;70;72;49;72;72;55	227;344;301;154;211;139;155;128;126;112;133	493098	941	941	1042.15	72
57	Arabinose (1MEOX) (4TMS) MP	498992	8	7	72;64;72;72;53;54;49;71	307;217;160;103;189;218;89;105	499330	848	897	57	307;217;160;103;189	Arabinose (1MEOX) (4TMS) MP | Xylose (1MEOX) (4TMS) MP	8 | 8	7 | 7	72;64;72;72;53;54;49;71 | 72;64;72;72;53;54;49;71	307;217;160;103;189;218;89;105 | 307;217;160;103;189;218;89;105	499330 | 499330	848 | 848	897 | 897	-338.230 | 286.770	72
59	Arabitol (5TMS)	503057	6	5	48;58;50;52;49;42	319;332;205;129;117;204	502721	810	900	59	307;319;332;217;205	Arabitol (5TMS) | Ribitol (5TMS)	6 | 5	5 | 4	48;58;50;52;49;42 | 49;47;51;49;45	319;332;205;129;117;204 | 319;205;129;117;204	502721 | 502728	810 | 814	900 | 895	336.412 | 334.382	70
61	Ribose (1MEOX) (4TMS) MP	503579	9	7	59;61;45;55;62;43;45;53;35	307;217;160;103;189;117;105;104;133	502380	821	824	61	307;217;160;103;189	Ribose (1MEOX) (4TMS) MP	9	7	59;61;45;55;62;43;45;53;35	307;217;160;103;189;117;105;104;133	502380	821	824	1199.13	64
62	Unidentified RI [Pyroglutamic acid (2TMS)]	507758	2	2	72	258;273	507778	802	NA	62	156;258;230;140;273	Pyroglutamic acid (2TMS)	2	2	72	258;273	507778	802	NA	-19.922	72
63	Glutamic acid (3TMS)	509223	4	3	71;54;69;11	246;128;247;230	509169	901	957	63	246;363;128;348;156	Glutamic acid (3TMS)	4	3	71;54;69;11	246;128;247;230	509169	901	957	54.364	72
64	Similar to L-Glutamine	515113	7	6	68;67;67;67;48;68;67	190;304;319;202;156;115;116	516059	754	745	64	190;304;319;202;133	Similar to L-Glutamine	7	6	68;67;67;67;48;68;67	190;304;319;202;156;115;116	516059	754	745	-946.486	68
65	Putrescine (4TMS)	518599	6	4	63;65;67;64;46;55	174;214;200;86;175;176	518050	886	937	65	174;361;214;100;200	Putrescine (4TMS)	6	4	63;65;67;64;46;55	174;214;200;86;175;176	518050	886	937	548.823	68
66	Unidentified RI [Unknown 521800]	521800	2	2	14;13	244;142	521470	540	NA	66	244;171;275;155;218	Unknown 521800	2	2	14;13	244;142	521470	540	NA	329.92	14
67	Fucose (1MEOX) (4TMS) MP	523546	3	2	72	117;277;118	522721	865	990	67	117;160;364;277;321	Fucose (1MEOX) (4TMS) MP	3	2	72	117;277;118	522721	865	990	824.772	72
68	2-Oxoglutaric acid	524575	9	9	72;72;72;72;68;62;46;72;55	198;288;304;229;89;170;126;202;154	524093	825	796	68	198;288;304;186;229	2-Oxoglutaric acid	9	9	72;72;72;72;68;62;46;72;55	198;288;304;229;89;170;126;202;154	524093	825	796	481.981	72
69	Phenylalanine (2TMS)	531431	5	3	72;72;73;72;72	192;218;91;219;193	531526	840	930	69	192;266;218;91;294	Phenylalanine (2TMS)	5	3	72;72;73;72;72	192;218;91;219;193	531526	840	930	-94.618	73
70	Ribonic acid (5TMS)	534500	11	9	72;72;68;73;73;51;73;72;57;72;66	292;333;307;217;103;133;189;117;204;293;205	534256	890	906	70	292;333;307;217;103	Ribonic acid (5TMS)	11	9	72;72;68;73;73;51;73;72;57;72;66	292;333;307;217;103;133;189;117;204;293;205	534256	890	906	243.919	73
71	Unidentified RI [Unknown 534500]	534500	1	1	3	91	535074	666	NA	71	91;103;127;172;187	Unknown 534500	1	1	3	91	535074	666	NA	-573.541	3
72	4-hydroxy-benzoic acid (2TMS)	536500	7	4	72	267;223;282;193;224;268;225	535610	917	961	72	267;223;282;193;126	4-hydroxy-benzoic acid (2TMS)	7	4	72	267;223;282;193;224;268;225	535610	917	961	890.177	72
73	Unidentified RI [Galactose, 3,6-anhydro- (1MEOX) (3TMS)]	541924	7	7	72;65;72;68;72;63;69	129;131;103;157;133;89;217	540806	428	504	73	129;131;247;103;157	Galactose, 3,6-anhydro- (1MEOX) (3TMS)	7	7	72;65;72;68;72;63;69	129;131;103;157;133;89;217	540806	428	504	1118.27	72
74	Asparagine (3TMS)	550488	8	8	69;65;61;28;62;66;65;50	116;188;231;258;159;132;141;100	550454	698	932	74	116;188;231;258;159	Asparagine (3TMS)	8	8	69;65;61;28;62;66;65;50	116;188;231;258;159;132;141;100	550454	698	932	34.186	72
75	Unidentified RI [1,6-Anhydro-beta-D-glucose (3TMS)]	556439	9	8	72;72;62;20;71;72;72;72;72	204;333;129;133;101;189;117;191;205	557469	487	452	75	204;217;333;243;317	1,6-Anhydro-beta-D-glucose (3TMS)	9	8	72;72;62;20;71;72;72;72;72	204;333;129;133;101;189;117;191;205	557469	487	452	-1030.09	72
76	Similar to Uridine-5-diphosphoglucose disodium salt	562514	4	2	69;69;69;71	217;169;218;219	561335	888	969	76	217;305;191;169	Similar to Uridine-5-diphosphoglucose disodium salt	4	2	69;69;69;71	217;169;218;219	561335	888	969	1179.07	71
77	Ornithine (4TMS)	571688	4	4	69;66;50;65	142;174;200;86	571174	625	998	77	142;174;420;200;258	Ornithine (4TMS)	4	4	69;66;50;65	142;174;200;86	571174	625	998	513.956	69
78	Unidentified RI [Unknown 06]	572200	4	4	55;19;35;36	221;133;131;117	571412	359	613	78	221;281;207;341;355	Unknown 06	4	4	55;19;35;36	221;133;131;117	571412	359	613	788.476	55
79	Glycerol-3-phosphate (4TMS)	574747	10	9	24;28;26;30;24;10;19;6;18;27	357;445;299;315;211;103;101;133;131;300	575066	886	882	79	357;445;299;315;211	Glycerol-3-phosphate (4TMS)	10	9	24;28;26;30;24;10;19;6;18;27	357;445;299;315;211;103;101;133;131;300	575066	886	882	-318.586	33
80	Fructose (1MEOX) (5TMS) MP	580248	10	8	63;42;42;59;20;45;33;48;27;32	307;217;277;364;335;103;89;104;218;189	581345	819	891	80	307;217;277;364;335	Fructose (1MEOX) (5TMS) MP	10	8	63;42;42;59;20;45;33;48;27;32	307;217;277;364;335;103;89;104;218;189	581345	819	891	-1096.6	70
81	Unidentified RI [Mannose (major)]	581650	1	1	28	160	582314	679	NA	81	160;319;229;343;305	Mannose (major)	1	1	28	160	582314	679	NA	-663.904	28
83	Sorbose (1MEOX) (5TMS) BP	583432	8	7	28;19;38;26;10;9;13;9	307;217;277;364;103;104;189;89	583433	808	801	83	307;217;277;364;335	Sorbose (1MEOX) (5TMS) BP | Mannitol (6TMS)	8 | 6	7 | 6	28;19;38;26;10;9;13;9 | 29;21;8;22;7;10	307;217;277;364;103;104;189;89 | 307;217;103;88;117;129	583433 | 583126	808 | 437	801 | 633	-0.743 | 54.529	40
84	Fructose (1MEOX) (5TMS) BP	585804	6	5	38;44;36;40;27;45	307;217;277;364;89;218	586518	869	843	84	307;217;277;364;335	Fructose (1MEOX) (5TMS) BP	6	5	38;44;36;40;27;45	307;217;277;364;89;218	586518	869	843	-713.532	47
85	Shikimic acid (4TMS)	586125	6	6	48;20;20;36;20;49	204;462;372;255;357;206	586986	649	977	85	204;462;372;255;357	Shikimic acid (4TMS)	6	6	48;20;20;36;20;49	204;462;372;255;357;206	586986	649	977	-860.92	64
86	Altrose (1MEOX) (5TMS) MP	590330	8	8	50;50;54;33;13;50;16;49	160;319;229;305;103;205;217;157	590521	845	834	86	160;319;229;343;305	Altrose (1MEOX) (5TMS) MP	8	8	50;50;54;33;13;50;16;49	160;319;229;305;103;205;217;157	590521	845	834	-190.941	54
87	Citric acid (4TMS)	594069	9	8	21;34;31;37;16;24;27;24;29	273;375;211;257;133;131;99;274;347	594949	918	923	87	273;375;211;183;257	Citric acid (4TMS)	9	8	21;34;31;37;16;24;27;24;29	273;375;211;257;133;131;99;274;347	594949	918	923	-879.873	39
88	Unidentified RI [Isocitric acid (4TMS)]	597989	2	2	24;7	245;390	597680	120	NA	88	245;319;390;83	Isocitric acid (4TMS)	2	2	24;7	245;390	597680	120	NA	309.106	24
89	Glucose (1MEOX) (5TMS) BP	599322	4	4	37	160;103;217;89	600616	826	954	89	160;319;229;343;305	Glucose (1MEOX) (5TMS) BP	4	4	37	160;103;217;89	600616	826	954	-1293.58	37
90	Glutamine (3TMS)	599466	10	9	60;54;54;54;58;58;58;56;59;56	156;245;347;362;203;155;128;100;139;114	601019	815	912	90	156;245;347;362;203	Glutamine (3TMS)	10	9	60;54;54;54;58;58;58;56;59;56	156;245;347;362;203;155;128;100;139;114	601019	815	912	-1553.17	60
91	Unidentified RI [Unknown 08]	606712	4	4	70;46;69;71	392;302;89;145	607285	586	960	91	392;302;133;89;172	Unknown 08	4	4	70;46;69;71	392;302;89;145	607285	586	960	-573.118	72
92	Unidentified RI [Glyceric acid-3-phosphate (4TMS)]	606755	6	6	72;70;71;70;71;71	387;299;459;357;227;315	606337	180	949	92	387;299;459;357;217	Glyceric acid-3-phosphate (4TMS)	6	6	72;70;71;70;71;71	387;299;459;357;227;315	606337	180	949	418.225	72
93	Citrulline or Arginine	607078	9	6	62;64;62;59;14;62;62;62;61	157;256;142;373;358;100;141;158;99	607401	832	899	93	157;256;142;373;358	Citrulline or Arginine	9	6	62;64;62;59;14;62;62;62;61	157;256;142;373;358;100;141;158;99	607401	832	899	-322.989	64
94	Unidentified RI [Tetradecanoic acid (1TMS)]	616472	8	6	46;49;40;24;30;27;24;32	117;201;145;129;132;131;97;118	616351	549	574	94	285;300;117;201;145	Tetradecanoic acid (1TMS)	8	6	46;49;40;24;30;27;24;32	117;201;145;129;132;131;97;118	616351	549	574	121.059	73
95	Dehydroascorbic acid dimer (2MEOX) MP	625415	11	11	72;72;67;72;72;58;70;67;69;63;60	316;173;157;245;231;129;89;117;101;103;133	626279	930	930	95	316;173;157;245;231	Dehydroascorbic acid dimer (2MEOX) MP	11	11	72;72;67;72;72;58;70;67;69;63;60	316;173;157;245;231;129;89;117;101;103;133	626279	930	930	-864.198	72
96	Unidentified RI [Gluconic acid (6TMS)]	627052	5	4	72;72;61;72;71	333;292;319;305;334	627800	498	808	96	333;292;319;305;157	Gluconic acid (6TMS)	5	4	72;72;61;72;71	333;292;319;305;334	627800	498	808	-747.682	72
97	Unidentified RI [Glucuronic acid (1MEOX) (5TMS) BP]	633517	1	1	68	333	632326	535	NA	97	333;160;423;292;364	Glucuronic acid (1MEOX) (5TMS) BP	1	1	68	333	632326	535	NA	1190.79	68
98	Unidentified RI [Galacturonic acid (1MEOX) (5TMS) MP]	634653	5	4	72;72;72;68;69	333;423;292;334;217	635944	585	455	98	333;160;423;292;364	Galacturonic acid (1MEOX) (5TMS) MP	5	4	72;72;72;68;69	333;423;292;334;217	635944	585	455	-1291.16	72
99	Unidentified RI [Tyramine (3TMS)]	638562	2	1	45;34	174;175	637549	226	NA	99	174;338;86;100;264	Tyramine (3TMS)	2	1	45;34	174;175	637549	226	NA	1012.64	45
100	Dehydroascorbic acid	638650	9	9	63;49;39;38;26;35;23;39;34	316;173;157;245;231;89;103;101;131	637231	673	595	100	316;173;157;245;231	Dehydroascorbic acid	9	9	63;49;39;38;26;35;23;39;34	316;173;157;245;231;89;103;101;131	637231	673	595	1418.87	63
101	Unidentified RI [Unknown 640400]	640400	2	2	72;47	188;243	641219	828	NA	101	188;331;201;243;173	Unknown 640400	2	2	72;47	188;243	641219	828	NA	-818.647	72
102	Ascorbic acid (4TMS)	652392	12	11	72;71;53;68;59;53;69;56;48;54;53;58	332;449;464;117;303;133;205;204;89;103;131;215	651652	699	690	102	332;449;464;117;303	Ascorbic acid (4TMS)	12	11	72;71;53;68;59;53;69;56;48;54;53;58	332;449;464;117;303;133;205;204;89;103;131;215	651652	699	690	740.059	72
103	myo-Inositol (6TMS)	654785	9	8	39;53;72;72;73;63;66;73;72	305;265;318;191;217;129;133;204;218	655181	908	912	103	305;265;318;191;507	myo-Inositol (6TMS)	9	8	39;53;72;72;73;63;66;73;72	305;265;318;191;217;129;133;204;218	655181	908	912	-396.307	73
104	Tyrosine (3TMS)	659029	4	4	42;32;73;72	280;354;100;220	658787	829	978	104	218;280;354;179;100	Tyrosine (3TMS)	4	4	42;32;73;72	280;354;100;220	658787	829	978	241.666	73
105	Hexadecanoic acid methyl ester, n-	669159	3	3	72	270;227;185	668720	948	953	105	270;227;74;87;143	Hexadecanoic acid methyl ester, n-	3	3	72	270;227;185	668720	948	953	439	72
106	Histidine (3TMS)	678783	11	7	72;72;65;72;66;72;70;69;72;72;72	154;254;356;182;218;155;100;156;153;255;238	678078	963	963	106	154;254;356;182;218	Histidine (3TMS)	11	7	72;72;65;72;66;72;70;69;72;72;72	154;254;356;182;218;155;100;156;153;255;238	678078	963	963	704.91	72
107	Adenine (2TMS)	680262	8	7	72;72;72;72;70;72;63;71	264;279;192;165;237;265;85;99	679299	898	932	107	264;279;192;165;237	Adenine (2TMS)	8	7	72;72;72;72;70;72;63;71	264;279;192;165;237;265;85;99	679299	898	932	963.494	72
108	Isopropyl-beta-D-thiogalactoside (4TMS)	684200	6	6	71;70;68;69;70;68	147;217;103;129;117;133	684368	700	783	108	147;361;217;103	Isopropyl-beta-D-thiogalactoside (4TMS)	6	6	71;70;68;69;70;68	147;217;103;129;117;133	684368	700	783	-167.953	72
109	4-Hydroxycinnamic acid (2TMS)	686408	10	7	72	249;293;308;219;179;175;294;250;203;220	685657	911	936	109	249;293;308;219;179	4-Hydroxycinnamic acid (2TMS)	10	7	72	249;293;308;219;179;175;294;250;203;220	685657	911	936	751.273	72
110	Unidentified RI [Palmitic acid]	696730	2	1	73	117;118	696040	891	NA	110	117;313;201;95	Palmitic acid	2	1	73	117;118	696040	891	NA	690.321	73
111	Unidentified RI [Unknown 10]	706547	1	1	33	316	706225	359	NA	111	316;173;157;245;231	Unknown 10	1	1	33	316	706225	359	NA	321.926	33
112	Unknown 11 (RI 712900)	712900	10	9	72;72;68;73;72;72;72;70;28;72	204;147;169;217;103;205;117;131;145;191	713225	849	896	112	204;147;169;217;268	Unknown 11 (RI 712900)	10	9	72;72;68;73;72;72;72;70;28;72	204;147;169;217;103;205;117;131;145;191	713225	849	896	-324.799	73
113	Spermidine (5TMS)	724090	6	6	72;60;66;71;68;61	156;116;86;160;172;170	723759	883	951	113	174;144;156;116;490	Spermidine (5TMS)	6	6	72;60;66;71;68;61	156;116;86;160;172;170	723759	883	951	331.104	72
114	Unidentified RI [Indole-3-acetonitrile (1TMS)]	724237	1	1	67	228	724249	725	NA	114	228;213;129;84;202	Indole-3-acetonitrile (1TMS)	1	1	67	228	724249	725	NA	-11.923	67
115	Unidentified RI [Cysteinyl-glycine (3TMS)]	730563	2	2	72;42	220;275	730080	517	NA	115	220;100;132;221;275	Cysteinyl-glycine (3TMS)	2	2	72;42	220;275	730080	517	NA	482.824	72
116	Unidentified RI [Similar to Uric acid (4TMS)]	740921	1	1	7	456	741203	206	NA	116	456;441;382;229;157	Similar to Uric acid (4TMS)	1	1	7	456	741203	206	NA	-281.852	7
117	Unknown 12	748131	8	8	72;72;72;72;72;48;72;72	331;421;259;262;191;217;97;114	746705	830	787	117	331;421;259;262;191	Unknown 12	8	8	72;72;72;72;72;48;72;72	331;421;259;262;191;217;97;114	746705	830	787	1425.99	72
119	Unknown 14	752541	12	10	71;70;68;71;71;71;67;71;68;71;70;70	337;204;217;361;129;103;205;133;206;191;101;131	751485	935	935	119	337;204;217;361;129	Unknown 14 | Unknown 13	12 | 10	10 | 8	71;70;68;71;71;71;67;71;68;71;70;70 | 71;70;71;67;68;66;70;70;71;68	337;204;217;361;129;103;205;133;206;191;101;131 | 103;204;129;205;217;117;101;131;133;218	751485 | 751457	935 | 915	935 | 914	1056.257 | 543.340	72
120	Unidentified RI [Sinapic acid (trans)]	752560	2	1	30;24	368;369	752800	473	NA	120	368;338;89;249;279;	Sinapic acid (trans)	2	1	30;24	368;369	752800	473	NA	-239.581	30
121	Unidentified RI [Citrulline (3TMS)]	757155	1	1	70	100	756942	628	NA	121	100;142;185;115;171	Citrulline (3TMS)	1	1	70	100	756942	628	NA	213.007	70
122	Unidentified RI [Histidine (4TMS)]	758658	2	2	70;66	326;290	758319	705	NA	122	326;290;428;400;154	Histidine (4TMS)	2	2	70;66	326;290	758319	705	NA	338.864	70
123	Fructose-6-phosphate (1MEOX) (6TMS) MP	767171	11	11	72;72;72;52;38;40;73;48;38;28;11	459;315;357;217;129;103;299;133;101;143;117	766428	735	754	123	459;315;357;217	Fructose-6-phosphate (1MEOX) (6TMS) MP	11	11	72;72;72;52;38;40;73;48;38;28;11	459;315;357;217;129;103;299;133;101;143;117	766428	735	754	742.932	73
125	Unidentified RI [Glucose-6-phosphate (1MEOX) (6TMS) MP]	772600	10	8	71;71;71;72;71;71;71;53;71;54	160;387;299;471;357;315;388;217;389;129	773012	509	745	125	160;387;299;471;357	Glucose-6-phosphate (1MEOX) (6TMS) MP | Octadecanoic acid (1TMS)	10 | 10	8 | 5	71;71;71;72;71;71;71;53;71;54 | 72;72;29;55;54;54;54;33;54;54	160;387;299;471;357;315;388;217;389;129 | 341;356;117;129;145;132;131;118;133;130	773012 | 772890	509 | 476	745 | 465	-412.139 | -1455.270	72
126	Unidentified RI [Tryptophan (3TMS)]	790239	8	5	71	218;130;204;129;132;102;131;87	790715	375	643	126	202;291;218;303;130	Tryptophan (3TMS)	8	5	71	218;130;204;129;132;102;131;87	790715	375	643	-475.67	71
127	Unknown 15	807739	11	9	44;68;50;27;66;70;30;68;44;66;29	321;361;204;217;117;205;129;101;133;206;191	808793	866	860	127	321;361;204;217;117	Unknown 15	11	9	44;68;50;27;66;70;30;68;44;66;29	321;361;204;217;117;205;129;101;133;206;191	808793	866	860	-1053.57	72
128	Unknown 16	813900	11	10	31;19;25;16;22;25;19;27;30;32;29	204;147;169;361;103;131;205;217;143;219;157	815016	865	862	128	204;147;169;361	Unknown 16	11	10	31;19;25;16;22;25;19;27;30;32;29	204;147;169;361;103;131;205;217;143;219;157	815016	865	862	-1115.8	33
129	Unidentified RI [Sinapic acid (cis)]	817500	3	3	71;68;71	368;353;279	817658	295	493	129	338;368;323;353;279	Sinapic acid (cis)	3	3	71;68;71	368;353;279	817658	295	493	-158.184	71
130	Unidentified RI [Eicosanoic acid methyl ester]	819735	1	1	72	326	819620	860	NA	130	326;283;74;87;143	Eicosanoic acid methyl ester	1	1	72	326	819620	860	NA	115	72
131	Unidentified RI [Unknown 17]	829650	1	1	54	273	829771	729	NA	131	273;217;191;363	Unknown 17	1	1	54	273	829771	729	NA	-121.494	54
132	Sucrose (8TMS)	841377	6	6	63;63;59;56;52;56	361;319;217;271;243;191	840715	852	954	132	437;451;361;319;157	Sucrose (8TMS)	6	6	63;63;59;56;52;56	361;319;217;271;243;191	840715	852	954	661.656	67
133	Similar to cellobiose (1MEOX) (8TMS) MP	862394	11	10	68;67;65;68;67;57;66;67;67;66;65	204;361;169;480;319;103;129;117;205;89;133	862748	870	868	133	204;361;169;480;319	Similar to cellobiose (1MEOX) (8TMS) MP	11	10	68;67;65;68;67;57;66;67;67;66;65	204;361;169;480;319;103;129;117;205;89;133	862748	870	868	-354.148	70
134	Maltose (1MEOX) (8TMS) MP	869500	12	11	22;37;55;54;48;54;44;40;52;43;49;55	160;204;319;103;129;217;361;117;205;89;169;133	868892	692	695	134	160;480;204;319;300	Maltose (1MEOX) (8TMS) MP	12	11	22;37;55;54;48;54;44;40;52;43;49;55	160;204;319;103;129;217;361;117;205;89;169;133	868892	692	695	608.012	58
135	Unidentified RI [Trehalose, alpha,alpha'-, D- (8TMS)]	875300	9	8	47;62;26;27;8;21;61;20;23	169;361;243;331;103;129;362;117;133	876396	588	583	135	191;169;361;243;331	Trehalose, alpha,alpha'-, D- (8TMS)	9	8	47;62;26;27;8;21;61;20;23	169;361;243;331;103;129;362;117;133	876396	588	583	-1096.3	68
136	Maltose (1MEOX) (8TMS) BP	880336	9	8	68;36;58;40;54;41;39;53;61	160;204;361;319;271;103;205;169;89	880314	854	822	136	160;204;361;319;271	Maltose (1MEOX) (8TMS) BP	9	8	68;36;58;40;54;41;39;53;61	160;204;361;319;271;103;205;169;89	880314	854	822	21.882	68
137	Unidentified RI [Docosanoic acid (1TMS)]	904290	9	6	52;51;51;51;47;51;52;51;49	117;201;145;129;132;131;133;118;95	905234	503	509	137	397;412;117;201;145	Docosanoic acid (1TMS)	9	6	52;51;51;51;47;51;52;51;49	117;201;145;129;132;131;133;118;95	905234	503	509	-943.85	52
138	Isomaltose (1MEOX) (8TMS) MP	909428	8	7	49;48;43;47;47;48;52;47	480;204;319;103;129;217;205;133	908125	686	772	138	160;480;204;319;361	Isomaltose (1MEOX) (8TMS) MP	8	7	49;48;43;47;47;48;52;47	480;204;319;103;129;217;205;133	908125	686	772	1302.95	54
139	Melibiose (1MEOX) (8TMS) BP	922726	5	4	40;40;46;34;44	204;319;361;129;205	922090	647	802	139	160;480;204;319;361	Melibiose (1MEOX) (8TMS) BP	5	4	40;40;46;34;44	204;319;361;129;205	922090	647	802	636.367	55
140	Unidentified RI [Unknown 18]	934500	10	9	59;62;62;58;63;63;58;60;53;62	191;433;147;103;129;217;204;133;192;143	933642	585	579	140	191;433;147;103	Unknown 18	10	9	59;62;62;58;63;63;58;60;53;62	191;433;147;103;129;217;204;133;192;143	933642	585	579	858.236	65
141	Galactinol (9TMS)	940331	12	9	61;56;48;52;45;55;54;50;60;61;55;47	204;191;433;305;169;217;129;103;205;206;218;133	940216	884	884	141	204;191;433;305;169	Galactinol (9TMS)	12	9	61;56;48;52;45;55;54;50;60;61;55;47	204;191;433;305;169;217;129;103;205;206;218;133	940216	884	884	114.743	62
142	Unidentified RI [Tetracosanoic acid methyl ester]	946955	1	1	66	382	948919	108	NA	142	382;339;74;87;143	Tetracosanoic acid methyl ester	1	1	66	382	948919	108	NA	-1963.73	66
143	Unknown 19	961000	6	6	57;36;51;36;43;44	217;103;169;129;117;133	960890	767	833	143	361;217;103;169	Unknown 19	6	6	57;36;51;36;43;44	217;103;169;129;117;133	960890	767	833	109.813	62
144	Unidentified RI [Tetracosanoic acid (1TMS)]	962695	5	3	16;17;20;15;18	117;132;145;131;118	963140	425	906	144	425;440;117;132;145	Tetracosanoic acid (1TMS)	5	3	16;17;20;15;18	117;132;145;131;118	963140	425	906	-445.068	26
145	Unidentified RI [Unknown (sugar) 20]	983620	6	6	54;59;58;57;53;55	169;217;103;204;117;243	982594	512	840	145	361;147;169;217	Unknown (sugar) 20	6	6	54;59;58;57;53;55	169;217;103;204;117;243	982594	512	840	1025.64	59
146	Unidentified RI [Similar to delta-Tocopherol (1TMS)]	996937	1	1	18	474	996616	340	NA	146	474;475;208;209;249	Similar to delta-Tocopherol (1TMS)	1	1	18	474	996616	340	NA	321.119	18
147	Unidentified RI [Hexacosanoic acid methyl ester, n-]	1006669	1	1	72	410	1006900	537	NA	147	410;367;74;87;143	Hexacosanoic acid methyl ester, n-	1	1	72	410	1006900	537	NA	-231	72
148	Unidentified RI [Hexacosanoic acid (1TMS)]	1018700	8	6	50;50;49;50;50;50;47;47	117;129;145;132;133;131;201;85	1.01865e+06	476	483	148	453;468;117;129;145	Hexacosanoic acid (1TMS)	8	6	50;50;49;50;50;50;47;47	117;129;145;132;133;131;201;85	1018654	476	483	46.379	50
149	Unidentified RI [Raffinose]	1031700	1	1	16	361	1.03205e+06	686	NA	149	361;169;217;147	Raffinose	1	1	16	361	1032046	686	NA	-346.319	16
150	Similar to Kestose, 1- (11TMS) [RI 1032666]	1036339	10	9	44;46;46;50;45;47;48;46;45;43	361;169;217;451;437;103;129;218;271;157	1.03453e+06	855	848	150	361;169;217;451;437	Similar to Kestose, 1- (11TMS) [RI 1032666]	10	9	44;46;46;50;45;47;48;46;45;43	361;169;217;451;437;103;129;218;271;157	1034528	855	848	1810.88	55
151	Adenosine-5-monophosphate (5TMS) BP	1056043	7	6	52;43;48;38;52;50;42	315;382;258;192;299;316;211	1.05492e+06	695	741	151	169;315;382;230;258	Adenosine-5-monophosphate (5TMS) BP	7	6	52;43;48;38;52;50;42	315;382;258;192;299;316;211	1054918	695	741	1124.93	56
152	Unidentified RI [Octacosanoic acid (1TMS)]	1072071	1	1	5	481	1.07231e+06	293	NA	152	481;496;117;129;145	Octacosanoic acid (1TMS)	1	1	5	481	1072306	293	NA	-235.349	5
153	Unidentified RI [Triacontanoic acid methyl ester]	1114583	1	1	53	466	1.11302e+06	958	NA	153	466;423;74;87;143	Triacontanoic acid methyl ester	1	1	53	466	1113023	958	NA	1560	53
154	Unidentified RI [sorbitol-D (internal standard)]	587000	1	1	22	161	587101	296	NA	154	161;220;310;323;336	sorbitol-D (internal standard)	1	1	22	161	587101	296	NA	-100.94	22
155	Unidentified RI [cholesterol-d (deuterated internal standard)]	1078500	1	1	13	131	1.07936e+06	805	NA	155	131;333;374;219;247	cholesterol-d (deuterated internal standard)	1	1	13	131	1079357	805	NA	-856.852	13
