# Supplementary material for: Short-term inhibition of glutamine synthetase leads to reprogramming of amino acid and lipid metabolism in roots and leaves of tea plant (Camellia sinensis L.)
Source: BMC Plant Biol. 2019 Oct 15;19:425. doi: 10.1186/s12870-019-2027-0 (PMC6794879; doi:10.1186/s12870-019-2027-0)
Supplement: Supplementary file 11 — Additional file 11:Table S11. List of 125 lipid compounds identified in this study and the fold-change in each lipid between methionine sulfoximine treated (MSX) and control (CK) groups. [file 12870_2019_2027_MOESM11_ESM.xlsx]

## Sheet: Sheet3
Table S11. List of 125 lipid compounds identified in this study and the fold-change in each lipid between methionine sulfoximine treated (MSX) and control (CK) groups.
Compounds	Root			leaf
	Fold(MSX/CK)	p (t.test)	FDR (q-value)	Fold(MSX/CK)	p (t.test)	FDR (q-value)
48:0 TAG	86.3922	0.374374	0.57716	9.46463	0.379323	0.501249
50:1 TAG	7.65166	0.400017	0.493354	1.10721	0.847818	0.896265
50:2 TAG	3.80974	0.434194	0.502037	0.715026	0.163357	0.262791
50:3 TAG	0.48493	0.00312389	0.00963201	0.347797	0.0142423	0.0585518
50:4 TAG	0.595324	0.0072476	0.0167601	0.542561	0.00661447	0.0489471
50:5 TAG	0.62659	0.00429745	0.0106004	0.5505	0.00534688	0.0494587
50:6 TAG	0.565318	0.017703	0.0311911	0.462747	0.00442742	0.0546049
52:1 TAG	26.0291	0.379492	0.561648	2.75601	0.425798	0.508211
52:3 TAG	2.0153	0.542555	0.557626	0.681086	0.000507151	0.0187646
52:5 TAG	0.534148	0.000988494	0.00609571	0.582585	0.10828	0.190779
52:6 TAG	0.387761	0.0131333	0.0255755	0.366723	0.0190872	0.0706225
52:7 TAG	0.364789	0.000384826	0.00474619	0.568518	0.0125643	0.0581099
52:8 TAG	0.211803	0.00838279	0.0182449	0.993384	0.963878	0.963878
54:2 TAG	21.7263	0.38184	0.543387	2.72982	0.378566	0.518776
54:4 TAG	3.08446	0.460538	0.516361	0.718829	0.0308423	0.0877819
54:5 TAG	1.10066	0.858749	0.858749	0.5991	0.0724468	0.157678
54:9 TAG	0.617315	0.00143644	0.00590536	0.451811	0.0455282	0.105284
56:2 TAG	14.1935	0.382957	0.524793	2.49397	0.382923	0.488556
56:3 TAG	8.50304	0.393724	0.502337	1.35788	0.35946	0.511539
56:4 TAG	5.1903	0.419184	0.500316	0.96889	0.757433	0.849243
56:5 TAG	0.580017	0.00145021	0.00536577	0.673397	0.289825	0.428941
56:6 TAG	0.615404	0.000165112	0.00305457	0.6958	0.417012	0.514314
56:7 TAG	0.541584	0.00131064	0.0060617	0.665264	0.0364459	0.0899
56:8 TAG	0.449466	0.000429003	0.00396828	0.556361	0.0266681	0.0822268
56:9 TAG	0.58327	0.0421407	0.0677916	0.489176	0.00906102	0.0478939
58:2 TAG	2.03797	0.489817	0.517806	0.79318	0.00663323	0.0409049
58:3 TAG	9.40596	0.39221	0.518278	1.07585	0.876187	0.900525
58:4 TAG	2.67422	0.467503	0.508753	0.957748	0.829829	0.903049
58:5 TAG	0.623927	0.00421996	0.0111528	0.812702	0.243816	0.375883
58:6 TAG	0.703207	0.0175097	0.0323929	0.681737	0.0765952	0.149159
58:7 TAG	0.429875	0.00264492	0.00889656	0.673453	0.0219091	0.0736944
60:2 TAG	0.681861	0.0101254	0.0208133	1.05395	0.501764	0.580165
60:3 TAG	0.673155	0.0202122	0.0339933	0.852776	0.0937767	0.173487
60:4 TAG	0.664358	0.000486009	0.00359647	0.610387	0.137269	0.230862
60:5 TAG	0.699814	0.00105832	0.00559396	0.705319	0.0749154	0.153993
60:6 TAG	0.621994	0.000107183	0.00396577	0.362332	0.0338183	0.089377
60:7 TAG	0.604816	0.00395751	0.0112637	0.431281	0.00219192	0.0405506
32:0 SQDG	1.63825	0.738249	2.21475	143.803	0.422022	0.443123
34:1 SQDG	1.62616	0.742654	1.94947	62.9344	0.418761	1.7588
34:2 SQDG	1.54779	0.767974	1.24057	84.5582	0.420944	0.679987
34:3 SQDG	1.55748	0.764558	1.45961	44.6885	0.419324	1.25797
36:2 SQDG	1.4507	0.803297	1.05433	175.172	0.42167	0.520886
36:3 SQDG	1.50931	0.783124	1.09637	89.8567	0.420575	0.802915
36:4 SQDG	1.76954	0.700342	3.6768	94.5166	0.419841	1.10208
36:5 SQDG	1.52197	0.777026	1.16554	98.682	0.420916	0.736602
36:6 SQDG	1.70363	0.720574	3.02641	62.3345	0.421274	0.631911
38:0 PS	1.37151	0.834008	0.875709	146.925	0.421287	0.589802
38:1 PS	1.64352	0.73545	2.57408	47.9447	0.417333	4.382
38:2 PS	1.45072	0.803512	0.992574	108.784	0.421794	0.492093
40:2 PS	1.27577	0.871873	0.871873	23.0508	0.406507	8.53666
40:3 PS	1.44124	0.804108	0.938126	43.8371	0.4188	1.4658
40:4 PS	1.54584	0.766598	1.34155	19.9143	0.418187	2.19548
40:5 PS	1.57491	0.761792	1.59976	91.0571	0.423003	0.423003
34:2 PI	1.81238	0.683601	4.78521	66.382	0.419969	0.979929
34:3 PI	1.86804	0.669942	7.03439	36.8844	0.421834	0.466238
34:1 PG	1.58492	0.756965	1.76625	89.2676	0.420158	0.882332
34:2 PG	1.42492	0.812871	0.898437	59.0916	0.417992	2.92594
34:3 PG	1.99274	0.643554	13.5146	135.853	0.421558	0.553294
34:1 PE	0.763941	0.198773	0.463805	0.815018	0.623774	0.970315
34:2 PE	1.36691	0.386514	0.676399	0.853502	0.58419	1.02233
34:3 PE	1.60476	0.183157	0.512839	0.902573	0.674948	0.859025
34:4 PE	0.950648	0.931538	0.931538	6.18024	#DIV/0!	#DIV/0!
36:1 PE	0.97933	0.8574	0.923353	1.29168	0.049561	0.173464
36:2 PE	0.813181	0.470963	0.659348	0.774647	0.523482	1.04696
36:3 PE	0.927727	0.455919	0.709208	0.986459	0.97061	1.04527
36:4 PE	1.22002	0.291079	0.582158	0.905814	0.759617	0.88622
36:5 PE	1.20279	0.165168	0.578086	0.722008	0.266171	0.745278
36:6 PE	1.04086	0.717135	0.836658	0.675073	0.284857	0.664667
38:1 PE	0.875048	0.0499026	0.349318	1.41147	0.0475583	0.221939
38:3 PE	1.04238	0.620955	0.790306	0.802604	0.640237	0.896332
38:4 PE	1.65779	0.03652	0.51128	2.41385	0.0116162	0.0813135
40:1 PE	0.857867	0.0593768	0.277092	1.36407	0.00518184	0.0725457
32:0 PC	1.00363	0.888558	0.937923	1.38278	0.170951	1.08269
32:1 PC	0.888298	0.182879	3.47471	1.2909	0.335283	0.70782
32:2 PC	1.01808	0.723362	0.916259	1.29416	0.202229	0.960587
32:3 PC	0.900845	0.721513	0.979196	1.03097	0.89245	0.942031
34:1 PC	0.791823	0.305994	1.16278	0.812172	0.599656	0.813819
34:2 PC	0.962687	0.45257	0.716569	0.773198	0.443684	0.766363
34:3 PC	0.836703	0.39474	0.937507	0.653541	0.23083	0.626539
34:4 PC	0.844606	0.207398	1.97028	1.06632	0.745789	0.833529
36:1 PC	0.893442	0.280106	1.3305	1.05568	0.922551	0.922551
36:2 PC	0.774973	0.380992	1.03412	0.816444	0.602142	0.762713
36:3 PC	0.828991	0.366298	1.15994	1.79592	0.211109	0.668511
36:4 PC	0.979186	0.767574	0.857877	0.843202	0.564089	0.824438
36:5 PC	0.896956	0.270437	1.71276	0.747643	0.288464	0.685101
36:6 PC	0.87649	0.468092	0.684135	0.617581	0.203354	0.772744
38:2 PC	1.0061	0.894793	0.894793	0.676747	0.369764	0.702552
38:3 PC	1.02971	0.745595	0.885394	1.48193	0.0873566	1.65978
38:4 PC	1.10856	0.407523	0.774293	1.56662	0.0914438	0.868716
38:5 PC	1.11597	0.413192	0.713695	0.94235	0.614076	0.729215
38:6 PC	1.11684	0.403371	0.851562	1.24788	0.53106	0.840845
34:1 MGDG	0.807703	0.0237363	0.102857	0.792007	0.616866	0.616866
34:2 MGDG	0.862899	0.0132562	0.17233	0.71508	0.25585	0.665211
34:3 MGDG	0.639301	0.20142	0.523691	0.881221	0.0493458	0.320748
34:4 MGDG	0.829742	0.300524	0.558116	0.784802	0.522526	0.61753
34:5 MGDG	0.734134	0.36437	0.592101	0.804686	0.603957	0.654287
36:2 MGDG	0.708926	0.459583	0.597458	0.719753	0.371186	0.603177
36:3 MGDG	1.0008	0.992776	0.992776	0.737271	0.328702	0.712189
36:4 MGDG	1.04046	0.677427	0.73388	0.756316	0.359332	0.66733
36:5 MGDG	1.44048	0.217375	0.470979	0.81401	0.0862182	0.373612
36:6 MGDG	1.19142	0.456096	0.658806	1.30717	0.40025	0.578139
38:4 MGDG	0.749725	0.020654	0.134251	1.19717	0.00392031	0.050964
38:5 MGDG	1.05657	0.516339	0.610219	0.741489	0.475083	0.617608
38:6 MGDG	0.762227	0.111015	0.3608	0.680972	0.255485	0.830325
32:0 DGDG	1.00268	0.97026	0.97026	0.779377	0.544856	0.871769
32:1 DGDG	0.805785	0.0721138	1.15382	1.67417	0.00106059	0.0169695
32:3 DGDG	0.86232	0.251835	0.67156	1.25696	0.112761	0.451043
34:1 DGDG	0.801811	0.123859	0.660581	1.05248	0.828028	0.88323
34:2 DGDG	1.1916	0.37961	0.75922	0.907349	0.679714	0.776816
34:3 DGDG	1.11073	0.407199	0.72391	1.23589	0.229812	0.612833
34:4 DGDG	0.944378	0.490242	0.713079	0.938004	0.871187	0.871187
36:1 DGDG	0.847971	0.175421	0.701683	1.18897	0.651201	0.868268
36:2 DGDG	0.849469	0.198101	0.633925	0.873434	0.679709	0.836565
36:3 DGDG	0.922776	0.0858632	0.686906	1.10917	0.135187	0.432598
36:4 DGDG	0.94206	0.281108	0.642533	0.846115	0.617753	0.89855
36:5 DGDG	1.04162	0.462577	0.740123	0.849884	0.513988	0.913757
36:6 DGDG	1.035	0.652905	0.803575	1.20458	0.382184	0.764368
38:4 DGDG	1.00748	0.882061	0.940865	1.50728	0.0944312	0.503633
38:5 DGDG	1.0718	0.558367	0.744489	1.15617	0.0809107	0.647286
38:6 DGDG	0.968716	0.663332	0.758093	0.813414	0.346035	0.790937
34:2 DAG	0.64629	0.000626261	0.00313131	0.382533	0.00271052	0.0135526
34:3 DAG	0.75525	0.0966734	0.161122	0.329631	0.00344848	0.00862121
36:4 DAG	0.688364	0.0559423	0.139856	0.61883	0.0742943	0.0742943
36:5 DAG	0.919576	0.420222	0.420222	0.59788	0.0136493	0.0227488
36:6 DAG	0.732517	0.334253	0.417817	0.60303	0.0229238	0.0286548
